# Supplementary material for: Synthesis and systematic evaluation of four stereoisomers of BMS compound A enabled by a diastereoselective cyclopropanation on a chiral ketal intermediate
Source: RSC Adv. 2026 Jul 12. Online ahead of print. doi: 10.1039/d6ra02434c (PMC13356873; doi:10.1039/d6ra02434c)
Supplement: RA-OLF-D6RA02434C-s002 [file RA-OLF-D6RA02434C-s002.zip]

Archive with 4 entries (4 files):
- NMR/isomer2-13C.dx
- NMR/isomer2-1H.dx
- NMR/isomer4-13C.dx
- NMR/isomer4-1H.dx
