# Supplementary material for: Synthesis and systematic evaluation of four stereoisomers of BMS compound A enabled by a diastereoselective cyclopropanation on a chiral ketal intermediate
Source: RSC Adv. 2026 Jul 12. Online ahead of print. doi: 10.1039/d6ra02434c (PMC13356873; doi:10.1039/d6ra02434c)
Supplement: RA-OLF-D6RA02434C-s002 [file RA-OLF-D6RA02434C-s002.zip › NMR/isomer2-13C.dx]

##TITLE=feijun-20-022deisire-500
##JCAMPDX= 6.0         $$ Bruker NMR JCAMP-DX V2.0
##DATA TYPE= NMR FID
##DATA CLASS= NTUPLES
##ORIGIN= feijun
##OWNER= feijun
##LONG DATE= 2025/06/11 21:36:24+0000
$$ TopSpin 4.3.0
$$ 2025-06-11 17:36:27.278 -0400  nmrsu@CZC2439Y0Q
$$ Compression mode = diff/dup
##.OBSERVE FREQUENCY= 125.68310236
##.OBSERVE NUCLEUS= ^13C
##.DELAY= (18, 18)
##.ACQUISITION MODE= SIMULTANEOUS (DQD)
##.ACQUISITION SCHEME= undefined
##.AVERAGES= 1024
##.DIGITISER RES= 32
##SPECTROMETER/DATA SYSTEM= AS500-NEO
##.PULSE SEQUENCE= zgpg30
##.SOLVENT NAME= CDCl3
##.SHIFT REFERENCE= INTERNAL, CDCl3, 1, 219.8391
##AUDIT TRAIL= $$ (NUMBER, WHEN, WHO, WHERE, PROCESS, VERSION, WHAT)
$$ ##TITLE= Audit trail, TopSpin 4.3.0
$$ ##JCAMPDX= 5.01
$$ ##ORIGIN= Bruker BioSpin GmbH
$$ ##OWNER= root
$$ $$ /root/.topspin-BladeEpu/local_acqu/feijun-20-022deisire-500/11/audita.txt
$$ ##AUDIT TRAIL=  $$ (NUMBER, WHEN, WHO, WHERE, PROCESS, VERSION, WHAT)
(   1,<2025-06-11T20:42:26.723+0000>,<CZC2439Y0Q\nmrsu>,<CZC2439Y0Q>,<go4>,<TopSpin 4.3.0>,
      <acquisition in progress>)
$$ $$ D:/nmrdata/feijun/feijun/feijun-20-022deisire-500/11/audita.txt
(   2,<2025-06-11T21:36:24.336+0000>,<CZC2439Y0Q\nmrsu>,<CZC2439Y0Q>,<go4>,<TopSpin 4.3.0>,
      <created by zg on 'AS500-NEO' (CZC2439Y0Q) by user 'CZC2439Y0Q\nmrsu'
       on data set with UUID '95bddd46-4704-11f0-8120-0030d62e29c5'
       started at 2025-06-11 20:42:26.723 +0000, POWCHK enabled, PULCHK disabled,
       completed at 2025-06-11 21:36:24.335 +0000
       configuration hash MD5:
       AC 46 8B 33 C2 C2 F7 70 84 BE B9 85 25 27 F1 A1
       double data hash MD5: 64K
       41 97 6C CC 5F D1 41 F3 11 53 B6 5E AC 54 FD 99>)
(   3,<2025-06-11T17:36:24.025-0400>,<nmrsu>,<CZC2439Y0Q>,<xwish3>,<TopSpin 4.3.0>,
      <ICON-NMR User ID: feijun
       double data hash MD5: 64K
       41 97 6C CC 5F D1 41 F3 11 53 B6 5E AC 54 FD 99>)
$$ ##END=
$$ 
$$ $$ hash MD5
$$ $$ 37 7A F1 91 C0 DB 5E E9 66 94 36 50 2A DC 2E B5
##$RELAX= 
##$BRUKER FILE EXP=format.temp
$$ EDIT_PAR COMMAND FILE
$$ 
$$ DI_MODE         LONG
$$ ED_ENTRY        ACQU
$$ ORDER           FILE
$$ 
$$ 
$$ HEADER		"F2 - Acquisition Parameters"
$$ T_NAME		Date_
$$ 		TYPE	R64
$$ 		CLASS	ACQU
$$ 		SUBRANGE 0.0 50000000
$$ 		REL	"Date_=itodate(DATE)"
$$ 		INV_REL	"DATE=datetoi(Date_,DATE)"
$$ 		FORMAT	"%14.0f"
$$ 		TEXT	" "
$$ END
$$ T_NAME		Time
$$ 		TYPE	R32
$$ 		CLASS	ACQU
$$ 		SUBRANGE 0.0 1000000
$$ 		REL	"Time=itotime(DATE)"
$$ 		INV_REL	"DATE=timetoi(Time,DATE)"
$$ 		FORMAT	"%14.2f h"
$$ 		TEXT	" "
$$ END
$$ NAME		INSTRUM
$$ 		TEXT	" "
$$ END
$$ NAME		PROBHD
$$ 		FORMAT	"%14.14s"
$$ 		TEXT	" "
$$ END
$$ NAME		PULPROG
$$ 		TEXT	" "
$$ END
$$ NAME		TD
$$ 		TEXT	" "
$$ END
$$ NAME		SOLVENT
$$ 		TEXT	" "
$$ END
$$ NAME		NS
$$ 		TEXT	" "
$$ END
$$ NAME		DS
$$ 		TEXT	" "
$$ END
$$ T_NAME		SWH
$$ 		TYPE	R64
$$ 		CLASS	ACQU
$$ 		SUBRANGE 0.0 1e8
$$ 		REL	"SWH=SW*SFO1"
$$ 		INV_REL "SW=SWH/SFO1"
$$ 		UNIT	"Hz"
$$ 		FORMAT	"%14.3f Hz"
$$ 		TEXT	" "
$$ END
$$ T_NAME          FIDRES
$$                 TYPE    R32
$$                 CLASS   ACQU
$$                 SUBRANGE 0.0 100000
$$                 REL     "FIDRES=2*SW*SFO1/TD"
$$                 INV_REL "TD = nextpow(2*SW*SFO1/FIDRES)"
$$ 		UNIT	"Hz"
$$ 		FORMAT	"%14.6f Hz"
$$ 		TEXT	" "
$$ END
$$ T_NAME          AQ
$$ 		TYPE	R32
$$ 		CLASS	ACQU
$$ 		SUBRANGE 0.0 1000
$$ 		REL	"AQ=aqcalc(SW,SFO1,TD,DIGTYP)"
$$ 		INV_REL	"TD=tdcalc(SW,SFO1,1.0e6*AQ,DIGTYP)"
$$ 		UNIT	"sec"
$$ 		FORMAT	"%14.7f sec"
$$ 		TEXT	" "
$$ END
$$ NAME		RG
$$ 		TEXT	" "
$$ END
$$ T_NAME          DW
$$ 		TYPE	R32
$$ 		CLASS	ACQU
$$ 		SUBRANGE 0.0 1000000
$$ 		REL	"DW=1/(2*SW*SFO1)"
$$ 		INV_REL	"SW=1000000/(2*(0.005+DW)*SFO1)"
$$ 		UNIT	"usec"
$$ 		FORMAT	"%14.3lf usec"
$$ 		TEXT	" "
$$ END
$$ NAME		DE
$$ 		FORMAT	"%14.2f usec"
$$ 		TEXT	" "
$$ END
$$ NAME		TE
$$ 		FORMAT	"%14.1f K"
$$ 		TEXT	" "
$$ END
$$ T_NAME		D1
$$ TYPE	R32
$$ CLASS	ACQU
$$ SUBRANGE 0.0 1e38
$$ REL	"D1=D[1]"
$$ INV_REL	"D[1]=D1"
$$ UNIT	"sec"
$$ FORMAT	"%14.8f sec"
$$ TEXT	" "
$$ END
$$ T_NAME		D11
$$ TYPE	R32
$$ CLASS	ACQU
$$ SUBRANGE 0.0 1e38
$$ REL	"D11=D[11]"
$$ INV_REL	"D[11]=D11"
$$ UNIT	"sec"
$$ FORMAT	"%14.8f sec"
$$ TEXT	" "
$$ END
$$ NAME		TD0
$$ TEXT	" "
$$ END
$$ NAME		SFO1
$$ FORMAT	"%14.7f MHz"
$$ TEXT	" "
$$ END
$$ NAME		NUC1
$$ NONEDIT
$$ TEXT	" "
$$ END
$$ T_NAME		P0
$$ TYPE	R32
$$ CLASS	ACQU
$$ SUBRANGE 0.0 1.0e10
$$ REL	"P0=P[0]"
$$ INV_REL	"P[0]=P0"
$$ UNIT	"usec"
$$ FORMAT	"%14.2f usec"
$$ TEXT	" "
$$ END
$$ T_NAME		P1
$$ TYPE	R32
$$ CLASS	ACQU
$$ SUBRANGE 0.0 1.0e10
$$ REL	"P1=P[1]"
$$ INV_REL	"P[1]=P1"
$$ UNIT	"usec"
$$ FORMAT	"%14.2f usec"
$$ TEXT	" "
$$ END
$$ T_NAME		PLW1
$$ TYPE	R32
$$ CLASS	ACQU
$$ REL	"PLW1=PLW[1]"
$$ INV_REL	"PLW[1]=PLW1"
$$ UNIT	"W"
$$ FORMAT	"%14.8f W"
$$ TEXT	"power PLW1 "
$$ END
$$ NAME		SFO2
$$ FORMAT	"%14.7f MHz"
$$ TEXT	" "
$$ END
$$ NAME		NUC2
$$ NONEDIT
$$ TEXT	" "
$$ END
$$ NAME		CPDPRG[2]
$$ TEXT	" "
$$ END
$$ T_NAME		PCPD2
$$ TYPE	R32
$$ CLASS	ACQU
$$ SUBRANGE 0 1e38
$$ REL	"PCPD2=PCPD[2]"
$$ INV_REL	"PCPD[2]=PCPD2"
$$ UNIT	"usec"
$$ FORMAT	"%14.2f usec"
$$ TEXT	" "
$$ END
$$ T_NAME		PLW2
$$ TYPE	R32
$$ CLASS	ACQU
$$ REL	"PLW2=PLW[2]"
$$ INV_REL	"PLW[2]=PLW2"
$$ UNIT	"W"
$$ FORMAT	"%14.8f W"
$$ TEXT	"power PLW2 "
$$ END
$$ T_NAME		PLW12
$$ TYPE	R32
$$ CLASS	ACQU
$$ REL	"PLW12=PLW[12]"
$$ INV_REL	"PLW[12]=PLW12"
$$ UNIT	"W"
$$ FORMAT	"%14.8f W"
$$ TEXT	"power PLW12 "
$$ END
$$ T_NAME		PLW13
$$ TYPE	R32
$$ CLASS	ACQU
$$ REL	"PLW13=PLW[13]"
$$ INV_REL	"PLW[13]=PLW13"
$$ UNIT	"W"
$$ FORMAT	"%14.8f W"
$$ TEXT	"power PLW13 "
$$ END
##$RELAX= 
##$BRUKER FILE EXP=scon2
$$ ##TITLE= Parameter file, TopSpin 4.3.0
$$ ##JCAMPDX= 5.0
$$ ##DATATYPE= Parameter Values
$$ ##NPOINTS= 1	$$ modification sequence number
$$ ##ORIGIN= Bruker BioSpin GmbH
$$ ##OWNER= nmrsu
$$ $$ 2025-06-11 16:42:26.177 -0400  nmrsu@CZC2439Y0Q
$$ $$ D:/nmrdata/feijun/feijun/feijun-20-022deisire-500/11/scon2
$$ $$ process C:\Bruker\TopSpin4.3.0\prog\mod\acqdataserver.exe
$$ ##$BLKTR= (0..32)
$$ 3 3 3 3 3 3 3 3 3 3 3 3 3 3 3 3 3 3 3 3 3 3 3 3 3 3 3 3 3 3 3 3 3
$$ ##$DE1= 4.5
$$ ##$DEADC= 0.5
$$ ##$DEPA= 4.5
$$ ##$DERX= 1.5
$$ ##$GRADPRE= (0..1)
$$ 10 10
$$ ##$HD_BLKTR= (0..32)
$$ 1 1 1 1 1 1 1 1 1 1 1 1 1 1 1 1 1 1 1 1 1 1 1 1 1 1 1 1 1 1 1 1 1
$$ ##$HD_DE1= 5
$$ ##$HD_DEADC= 0
$$ ##$HD_DEPA= 2.5
$$ ##$HD_DERX= 0
$$ ##END=
##$RELAX= 
##$BRUKER FILE EXP=prosol_History
##$RELAX= 
##$BRUKER FILE EXP=shimvalues
$$ # Wed Jun 11 21:36:23 2025
$$ #$$PROBEIDENTIFIER=Z168772_0026
$$ #$$PROBENAME=CPP1.1 BBO 500S2 BB-H&F-D-05 Z XT
$$ #$$SHIMID=292722
$$ #
$$ # Active Shim Gradients
$$ #
$$ Z           		1760            
$$ Z2          		1148            
$$ Z3          		372             
$$ Z4          		-1056           
$$ Z5          		-179            
$$ Z6          		3913            
$$ Z7          		14592           
$$ Z8          		32307           
$$ X           		81              
$$ XZ          		489             
$$ XZ2         		7863            
$$ XZ3         		-6609           
$$ XZ4         		-1007           
$$ XZ5         		-2651           
$$ Y           		831             
$$ YZ          		-2445           
$$ YZ2         		-20838          
$$ YZ3         		-16717          
$$ YZ4         		3727            
$$ YZ5         		-9005           
$$ XY          		4400            
$$ XYZ         		-917            
$$ XYZ2        		-2464           
$$ XYZ3        		982             
$$ XYZ4        		410             
$$ XYZ5        		-1222           
$$ (X2-Y2)     		1236            
$$ (X2-Y2)Z    		-4279           
$$ (X2-Y2)Z2   		-5179           
$$ (X2-Y2)Z3   		-975            
$$ (X2-Y2)Z4   		-3312           
$$ (X2-Y2)Z5   		107             
$$ X3          		48297           
$$ X3Z         		-13561          
$$ Y3          		-4998           
$$ Y3Z         		-14022          
$$ #
$$ # Lock Parameter
$$ #
$$ FIELD		-384.908
$$ LOCKPHASE		   2.128
$$ LOCKPOWER		 -27.000
$$ LOCKGAIN		 127.917
$$ LOCKDC		 -75.000
$$ LOCKSHIFT		   7.240
$$ LOOPGAIN		 -12.000
$$ LOOPTIME		   0.400
$$ LOOPFILTER		 100.000
$$ #
$$ IEEE64_VERSION_CODE 1
$$ #
$$ # Shim currents 
$$ #
$$ SHIM_SETTING [ 1]     2962.76145057
$$ SHIM_SETTING [ 2]   -15166.25385765
$$ SHIM_SETTING [ 3]    -8200.47642463
$$ SHIM_SETTING [ 4]    29230.75549797
$$ SHIM_SETTING [ 5]   -16578.67763253
$$ SHIM_SETTING [ 6]   -12213.52504951
$$ SHIM_SETTING [ 7]    48073.96101260
$$ SHIM_SETTING [ 8]    18875.44263988
$$ SHIM_SETTING [ 9]     6606.38142101
$$ SHIM_SETTING [10]     -187.21954061
$$ SHIM_SETTING [11]        0.00000000
$$ SHIM_SETTING [12]     9023.98163819
$$ SHIM_SETTING [13]   -19020.64868576
$$ SHIM_SETTING [14]    30001.29708988
$$ SHIM_SETTING [15]      917.15174257
$$ SHIM_SETTING [16]    13731.33249087
$$ SHIM_SETTING [17]     2260.29941852
$$ SHIM_SETTING [18]   -10240.48742532
$$ SHIM_SETTING [19]   -10361.83559391
$$ SHIM_SETTING [20]     4108.20828857
$$ SHIM_SETTING [21]   -10884.63864172
$$ SHIM_SETTING [22]     -950.30849954
$$ SHIM_SETTING [23]     5976.81690372
$$ SHIM_SETTING [24]    10704.51698678
$$ SHIM_SETTING [25]    -2376.94121048
$$ SHIM_SETTING [26]     1270.52908040
$$ SHIM_SETTING [27]    16846.70894179
$$ SHIM_SETTING [28]   -38508.32686697
$$ SHIM_SETTING [29]     2212.68826319
$$ SHIM_SETTING [30]     3103.00622383
$$ SHIM_SETTING [31]    24094.42188002
$$ SHIM_SETTING [32]     2864.93850477
$$ SHIM_SETTING [33]       20.80218259
$$ SHIM_SETTING [34]     1125.04203496
$$ SHIM_SETTING [35]     4116.88522158
$$ SHIM_SETTING [36]     7470.97897394
$$ SHIM_SETTING [37]    30848.98734389
$$ SHIM_SETTING [38]   -11657.25077693
$$ SHIM_SETTING [39]    -2974.13597104
$$ SHIM_SETTING [40]        0.00000000
##$RELAX= 
##$BRUKER FILE EXP=uxnmr.par
$$ ##TITLE= Parameter file, TopSpin 4.3.0
$$ ##JCAMPDX= 5.0
$$ ##DATATYPE= Parameter Values
$$ ##NPOINTS= 2	$$ modification sequence number
$$ ##ORIGIN= Bruker BioSpin GmbH
$$ ##OWNER= root
$$ $$ 2025-05-23 15:50:12.005 +0000  root@BladeEpu
$$ $$ /opt/topspin/conf/instr/spect/uxnmr.par
$$ $$ process /opt/topspin/prog/mod/hconfserver
$$ ##$ACBTAT= (0..64)
$$ 0 66 72 50 0 0 0 0 0 0 0 0 0 0 0 0 0 0 0 0 0 0 0 0 0 0 0 0 0 0 0 0 0 0
$$ 0 0 0 0 0 0 0 0 0 0 0 0 0 0 0 0 0 0 0 0 0 0 0 0 0 0 0 0 0 0 0
$$ ##$ACBTBLK= (0..64)
$$ 0 34 33 41 0 0 0 0 0 0 0 0 0 0 0 0 0 0 0 0 0 0 0 0 0 0 0 0 0 0 0 0 0 0
$$ 0 0 0 0 0 0 0 0 0 0 0 0 0 0 0 0 0 0 0 0 0 0 0 0 0 0 0 0 0 0 0
$$ ##$ACBTCTL= (0..64)
$$ 0 6 6 6 0 0 0 0 0 0 0 0 0 0 0 0 0 0 0 0 0 0 0 0 0 0 0 0 0 0 0 0 0 0 0 0
$$ 0 0 0 0 0 0 0 0 0 0 0 0 0 0 0 0 0 0 0 0 0 0 0 0 0 0 0 0 0
$$ ##$ACBTDI= (0..64)
$$ 0 -1062706421 -1062706421 -1062706422 0 0 0 0 0 0 0 0 0 0 0 0 0 0 0 0 0
$$ 0 0 0 0 0 0 0 0 0 0 0 0 0 0 0 0 0 0 0 0 0 0 0 0 0 0 0 0 0 0 0 0 0 0 0 0
$$ 0 0 0 0 0 0 0 0
$$ ##$ACBTDM= (0..64)
$$ 0 10 25 10 0 0 0 0 0 0 0 0 0 0 0 0 0 0 0 0 0 0 0 0 0 0 0 0 0 0 0 0 0 0
$$ 0 0 0 0 0 0 0 0 0 0 0 0 0 0 0 0 0 0 0 0 0 0 0 0 0 0 0 0 0 0 0
$$ ##$ACBTFHI= (0..64)
$$ 0 601 601 78 0 0 0 0 0 0 0 0 0 0 0 0 0 0 0 0 0 0 0 0 0 0 0 0 0 0 0 0 0
$$ 0 0 0 0 0 0 0 0 0 0 0 0 0 0 0 0 0 0 0 0 0 0 0 0 0 0 0 0 0 0 0 0
$$ ##$ACBTFL= (0..64)
$$ 0 248 248 8 0 0 0 0 0 0 0 0 0 0 0 0 0 0 0 0 0 0 0 0 0 0 0 0 0 0 0 0 0 0
$$ 0 0 0 0 0 0 0 0 0 0 0 0 0 0 0 0 0 0 0 0 0 0 0 0 0 0 0 0 0 0 0
$$ ##$ACBTFLO= (0..64)
$$ 0 15 180 76 0 0 0 0 0 0 0 0 0 0 0 0 0 0 0 0 0 0 0 0 0 0 0 0 0 0 0 0 0 0
$$ 0 0 0 0 0 0 0 0 0 0 0 0 0 0 0 0 0 0 0 0 0 0 0 0 0 0 0 0 0 0 0
$$ ##$ACBTINP= (0..64)
$$ 0 2 1 9 0 0 0 0 0 0 0 0 0 0 0 0 0 0 0 0 0 0 0 0 0 0 0 0 0 0 0 0 0 0 0 0
$$ 0 0 0 0 0 0 0 0 0 0 0 0 0 0 0 0 0 0 0 0 0 0 0 0 0 0 0 0 0
$$ ##$ACBTOUT= (0..64)
$$ 0 0 3 1 0 0 0 0 0 0 0 0 0 0 0 0 0 0 0 0 0 0 0 0 0 0 0 0 0 0 0 0 0 0 0 0
$$ 0 0 0 0 0 0 0 0 0 0 0 0 0 0 0 0 0 0 0 0 0 0 0 0 0 0 0 0 0
$$ ##$ACBTPO= (0..64)
$$ 0 500000 100000 5000 0 0 0 0 0 0 0 0 0 0 0 0 0 0 0 0 0 0 0 0 0 0 0 0 0
$$ 0 0 0 0 0 0 0 0 0 0 0 0 0 0 0 0 0 0 0 0 0 0 0 0 0 0 0 0 0 0 0 0 0 0 0 0
$$ ##$ACBTPW= (0..64)
$$ 0 100 100 1000 0 0 0 0 0 0 0 0 0 0 0 0 0 0 0 0 0 0 0 0 0 0 0 0 0 0 0 0
$$ 0 0 0 0 0 0 0 0 0 0 0 0 0 0 0 0 0 0 0 0 0 0 0 0 0 0 0 0 0 0 0 0 0
$$ ##$ACBTSB= (0..64)
$$ 0 8227 8260 0 0 0 0 0 0 0 0 0 0 0 0 0 0 0 0 0 0 0 0 0 0 0 0 0 0 0 0 0 0
$$ 0 0 0 0 0 0 0 0 0 0 0 0 0 0 0 0 0 0 0 0 0 0 0 0 0 0 0 0 0 0 0 0
$$ ##$ACBTSDT= (0..64)
$$ 0 2 2 2 0 0 0 0 0 0 0 0 0 0 0 0 0 0 0 0 0 0 0 0 0 0 0 0 0 0 0 0 0 0 0 0
$$ 0 0 0 0 0 0 0 0 0 0 0 0 0 0 0 0 0 0 0 0 0 0 0 0 0 0 0 0 0
$$ ##$AMPDFLT= no
$$ ##$AdmCrpWbWiring= (0..1)
$$ 0 0
$$ ##$AppEth= <no>
$$ ##$AppPort= <no>
$$ ##$BACSAIR= yes
$$ ##$BACSCAP= 0
$$ ##$BACSDEL= 10
$$ ##$BACSOPT= <>
$$ ##$BFREQ= 499.783
$$ ##$BGAETH= (0..9)
$$ <no> <no> <no> <no> <no> <no> <no> <no> <no> <no>
$$ ##$BIRDS= yes
$$ ##$BMPC= 0
$$ ##$BMPCTY= <no>
$$ ##$BPSUTY= <no>
$$ ##$BSAETH= (0..9)
$$ <no> <no> <no> <no> <no> <no> <no> <no> <no> <no>
$$ ##$BSMS= 2
$$ ##$BSMS19FLock= no
$$ ##$BSMSETH= <192.168.99.10>
$$ ##$BgaChFac2= (0..9)
$$ 0 0 0 0 0 0 0 0 0 0
$$ ##$BgaChMap= (0..9)
$$ 0 0 0 0 0 0 0 0 0 0
$$ ##$BgaChMaxv= (0..9)
$$ 0 0 0 0 0 0 0 0 0 0
$$ ##$BgaChRouting= (0..63)
$$ 0 0 0 0 0 0 0 0 0 0 0 0 0 0 0 0 0 0 0 0 0 0 0 0 0 0 0 0 0 0 0 0 0 0 0 0
$$ 0 0 0 0 0 0 0 0 0 0 0 0 0 0 0 0 0 0 0 0 0 0 0 0 0 0 0 0
$$ ##$BgaChShimMap= (0..9)
$$ 0 0 0 0 0 0 0 0 0 0
$$ ##$BgaChShimMaxv= (0..9)
$$ 0 0 0 0 0 0 0 0 0 0
$$ ##$BlaEth= (0..31)
$$ <192.168.99.11> <192.168.99.10> <no> <no> <no> <no> <no> <no> <no> <no>
$$ <no> <no> <no> <no> <no> <no> <no> <no> <no> <no> <no> <no> <no> <no> <no>
$$ <no> <no> <no> <no> <no> <no> <no>
$$ ##$BlaHpLpViaTTL= (0..31)
$$ 0 0 0 0 0 0 0 0 0 0 0 0 0 0 0 0 0 0 0 0 0 0 0 0 0 0 0 0 0 0 0 0
$$ ##$BlaNam= (0..31)
$$ <AV4 BLABBH500/100 200-600> <BSMS/2 LOCK TRANSCEIVER 500> <> <> <> <> <>
$$ <> <> <> <> <> <> <> <> <> <> <> <> <> <> <> <> <> <> <> <> <> <> <> <>
$$ <>
$$ ##$BlaPN= (0..31)
$$ <W144061> <Z109889> <> <> <> <> <> <> <> <> <> <> <> <> <> <> <> <> <>
$$ <> <> <> <> <> <> <> <> <> <> <> <> <>
$$ ##$BlaSN= (0..31)
$$ <001479> <01643> <> <> <> <> <> <> <> <> <> <> <> <> <> <> <> <> <> <>
$$ <> <> <> <> <> <> <> <> <> <> <> <>
$$ ##$BmpcEth= <no>
$$ ##$BmpcFw= <no>
$$ ##$BmpcPn= <no>
$$ ##$BmpcPort= <no>
$$ ##$BmpcSn= <no>
$$ ##$BmuEth= <no>
$$ ##$BmuFw= <no>
$$ ##$BmuPn= <no>
$$ ##$BmuSn= <no>
$$ ##$BnlEth= <no>
$$ ##$BnlFw= <no>
$$ ##$BnlPn= <no>
$$ ##$BnlSn= <no>
$$ ##$BpduEth= (0..7)
$$ <no> <no> <no> <no> <no> <no> <no> <no>
$$ ##$BsaChMap1= (0..9)
$$ 0 0 0 0 0 0 0 0 0 0
$$ ##$BsaChMap2= (0..9)
$$ 0 0 0 0 0 0 0 0 0 0
$$ ##$BsaChShimMaxv= (0..9)
$$ 0 0 0 0 0 0 0 0 0 0
$$ ##$BsmsAuxEth= <no>
$$ ##$BsmsLockNuclei= (0..15)
$$ <2H> <no> <no> <no> <no> <no> <no> <no> <no> <no> <no> <no> <no> <no> <no>
$$ <no>
$$ ##$CSW1= (0..31)
$$ 2 1 9 0 0 0 0 0 0 0 0 0 0 0 0 0 0 0 0 0 0 0 0 0 0 0 0 0 0 0 0 0
$$ ##$CSW2= (0..31)
$$ 0 0 0 0 0 0 0 0 0 0 0 0 0 0 0 0 0 0 0 0 0 0 0 0 0 0 0 0 0 0 0 0
$$ ##$CSWNUM= (0..15)
$$ 2 1 0 0 0 0 0 0 0 0 0 0 0 0 0 0
$$ ##$CmrEth= <no>
$$ ##$CmrPartNo= <no>
$$ ##$CmrPort= <no>
$$ ##$CmrSerNo= <no>
$$ ##$CmrType= -1
$$ ##$ConsolePnSn= <Z176505 / 154>
$$ ##$CryoCoolUnitEth= <no>
$$ ##$CryoCoolUnitFw= <no>
$$ ##$CryoCoolUnitPn= <no>
$$ ##$CryoCoolUnitSn= <no>
$$ ##$CryoProAccPnSn= <>
$$ ##$Ctb1Eth= <no>
$$ ##$CustRegisterNo= <>
$$ ##$DATSTAT= no
$$ ##$DPPFAC= 1
$$ ##$DateTimeCreated= <2025-05-23T15:49:43+0000>
$$ ##$Description= <AS500-NEO>
$$ ##$DrxFiltGrpDel= (0..23)
$$ <68,36,20,9,5,3,2> <68,36,20,9,5,3,2> <> <> <> <> <> <> <> <> <> <> <>
$$ <> <> <> <> <> <> <> <> <> <> <>
$$ ##$EcuType= 2
$$ ##$EpuMacAddress= <00:30:d6:2e:29:c5>
$$ ##$FCubeDrxDevice= (0..23)
$$ </dev/bbu/drx9.5> </dev/bbu/drx11.5> <> <> <> <> <> <> <> <> <> <> <> <>
$$ <> <> <> <> <> <> <> <> <> <>
$$ ##$FCubeEth= (0..23)
$$ <192.168.180.38> <192.168.180.46> <no> <no> <no> <no> <no> <no> <no> <no>
$$ <no> <no> <no> <no> <no> <no> <no> <no> <no> <no> <no> <no> <no> <no>
$$ ##$FCubeRtdDevice= (0..23)
$$ </dev/bbu/rtd9.4> </dev/bbu/rtd11.4> <> <> <> <> <> <> <> <> <> <> <> <>
$$ <> <> <> <> <> <> <> <> <> <>
$$ ##$FCubeSeqDevice= (0..23)
$$ <> <> <> <> <> <> <> <> <> <> <> <> <> <> <> <> <> <> <> <> <> <> <> <>
$$ ##$FUNCMOD= <>
$$ ##$FuncModBisDat= (0..7)
$$ 0 0 0 0 0 0 0 0
$$ ##$FuncModFRange= (0..7)
$$ <> <> <> <> <> <> <> <>
$$ ##$FuncModPN= (0..7)
$$ <> <> <> <> <> <> <> <>
$$ ##$FuncModSN= (0..7)
$$ <> <> <> <> <> <> <> <>
$$ ##$GCUTYPE= 20
$$ ##$GCubeEth= <192.168.180.18>
$$ ##$GCubeFpfAddr= (0..9)
$$ -1 -1 -1 -1 -1 -1 -1 -1 -1 -1
$$ ##$GCubeProcDevice= (0..1)
$$ </dev/bbu/gproc4.7> <no>
$$ ##$GCubeRtdDevice= (0..1)
$$ </dev/bbu/rtd4.4> <no>
$$ ##$GCubeSeqDevice= (0..1)
$$ <> <>
$$ ##$GCubeSpfAddr= (0..63)
$$ -1 -1 -1 -1 -1 -1 -1 -1 -1 -1 -1 -1 -1 -1 -1 -1 -1 -1 -1 -1 -1 -1 -1 -1
$$ -1 -1 -1 -1 -1 -1 -1 -1 -1 -1 -1 -1 -1 -1 -1 -1 -1 -1 -1 -1 -1 -1 -1 -1
$$ -1 -1 -1 -1 -1 -1 -1 -1 -1 -1 -1 -1 -1 -1 -1 -1
$$ ##$GRADRES= 1
$$ ##$Gctu2Eth= <no>
$$ ##$GcubeSaCtrEth= <no>
$$ ##$GradAmpMaxCurX= (0..10)
$$ 0 0 0 0 0 0 0 0 0 0 0
$$ ##$GradAmpMaxCurY= (0..10)
$$ 0 0 0 0 0 0 0 0 0 0 0
$$ ##$GradAmpMaxCurZ= (0..10)
$$ 10 0 0 0 0 0 0 0 0 0 0
$$ ##$GradAmpName= (0..9)
$$ <GAB in BSMS> <> <> <> <> <> <> <> <> <>
$$ ##$GradAmpPN= (0..9)
$$ <> <> <> <> <> <> <> <> <> <>
$$ ##$GradAmpSN= (0..9)
$$ <> <> <> <> <> <> <> <> <> <>
$$ ##$GradAmpType= (0..10)
$$ 2 0 0 0 0 0 0 0 0 0 0
$$ ##$GradPowClkTime= (0..9)
$$ 0 0 0 0 0 0 0 0 0 0
$$ ##$GradPowIcw= (0..9)
$$ 0 0 0 0 0 0 0 0 0 0
$$ ##$GradPowImax= (0..9)
$$ 0 0 0 0 0 0 0 0 0 0
$$ ##$GradPowType= (0..9)
$$ 0 0 0 0 0 0 0 0 0 0
$$ ##$GradPowVmax= (0..9)
$$ 0 0 0 0 0 0 0 0 0 0
$$ ##$HpprCoverType= 2
$$ ##$LDUETH= <no>
$$ ##$LOCKCONF= <DLM>
$$ ##$LOCSWID= 0
$$ ##$LOCSWIF= 0
$$ ##$Location= <SB 205>
$$ ##$LtMasEth= <no>
$$ ##$LtMasType= 0
$$ ##$MAS= 0
$$ ##$MASETIME= 10
$$ ##$MASITIME= 10
$$ ##$MAS_CT= 5
$$ ##$MAS_SG= 0
$$ ##$MAS_TO= 0
$$ ##$MagnCoilPnSn= <Oxford AS500>
$$ ##$MagnDewarPnSn= <>
$$ ##$MagnetPolarity= 2
$$ ##$MasEth= <no>
$$ ##$MwscuEth= <no>
$$ ##$MwscuPort= <no>
$$ ##$NAMPD= (0..32)
$$ <> <HPLNA 1H19F> <2H> <XBB19F 2HP> <> <> <> <> <> <> <> <> <> <> <> <>
$$ <> <> <> <> <> <> <> <> <> <> <> <> <> <> <> <> <>
$$ ##$NFCU= 2
$$ ##$NRCU= 2
$$ ##$NSGU= 2
$$ ##$NumActDetuneCtr= 0
$$ ##$NumVpu= 0
$$ ##$OrderNo= <5061597>
$$ ##$POWCHK= yes
$$ ##$PRAMD1= (0..7)
$$ 6 0 0 1610612736 4 0 0 536870912
$$ ##$PRAMD10= (0..7)
$$ 0 0 0 0 0 0 0 0
$$ ##$PRAMD11= (0..7)
$$ 0 0 0 0 0 0 0 0
$$ ##$PRAMD12= (0..7)
$$ 0 0 0 0 0 0 0 0
$$ ##$PRAMD13= (0..7)
$$ 0 0 0 0 0 0 0 0
$$ ##$PRAMD14= (0..7)
$$ 0 0 0 0 0 0 0 0
$$ ##$PRAMD15= (0..7)
$$ 0 0 0 0 0 0 0 0
$$ ##$PRAMD16= (0..7)
$$ 0 0 0 0 0 0 0 0
$$ ##$PRAMD17= (0..7)
$$ 0 0 0 0 0 0 0 0
$$ ##$PRAMD18= (0..7)
$$ 0 0 0 0 0 0 0 0
$$ ##$PRAMD19= (0..7)
$$ 0 0 0 0 0 0 0 0
$$ ##$PRAMD2= (0..7)
$$ 0 1048576 0 536870912 0 1048576 0 536870912
$$ ##$PRAMD20= (0..7)
$$ 0 0 0 0 0 0 0 0
$$ ##$PRAMD21= (0..7)
$$ 0 0 0 0 0 0 0 0
$$ ##$PRAMD22= (0..7)
$$ 0 0 0 0 0 0 0 0
$$ ##$PRAMD23= (0..7)
$$ 0 0 0 0 0 0 0 0
$$ ##$PRAMD24= (0..7)
$$ 0 0 0 0 0 0 0 0
$$ ##$PRAMD25= (0..7)
$$ 0 0 0 0 0 0 0 0
$$ ##$PRAMD26= (0..7)
$$ 0 0 0 0 0 0 0 0
$$ ##$PRAMD27= (0..7)
$$ 0 0 0 0 0 0 0 0
$$ ##$PRAMD28= (0..7)
$$ 0 0 0 0 0 0 0 0
$$ ##$PRAMD29= (0..7)
$$ 0 0 0 0 0 0 0 0
$$ ##$PRAMD3= (0..7)
$$ 2147483644 2147483647 2147483647 603979775 0 0 0 0
$$ ##$PRAMD30= (0..7)
$$ 0 0 0 0 0 0 0 0
$$ ##$PRAMD31= (0..7)
$$ 0 0 0 0 0 0 0 0
$$ ##$PRAMD32= (0..7)
$$ 0 0 0 0 0 0 0 0
$$ ##$PRAMD4= (0..7)
$$ 0 0 0 0 0 0 0 0
$$ ##$PRAMD5= (0..7)
$$ 0 0 0 0 0 0 0 0
$$ ##$PRAMD6= (0..7)
$$ 0 0 0 0 0 0 0 0
$$ ##$PRAMD7= (0..7)
$$ 0 0 0 0 0 0 0 0
$$ ##$PRAMD8= (0..7)
$$ 0 0 0 0 0 0 0 0
$$ ##$PRAMD9= (0..7)
$$ 0 0 0 0 0 0 0 0
$$ ##$PRAMLED= (0..1)
$$ 0 0
$$ ##$PRAMPTP= 1
$$ ##$PREEMPTYPE= 0
$$ ##$PREREC= (0..31)
$$ 1 1 2 0 0 0 0 0 0 0 0 0 0 0 0 0 0 0 0 0 0 0 0 0 0 0 0 0 0 0 0 0
$$ ##$PTSFMX= (0..23)
$$ 1290 1290 0 0 0 0 0 0 0 0 0 0 0 0 0 0 0 0 0 0 0 0 0 0
$$ ##$PULCHK= no
$$ ##$PduEth= (0..7)
$$ <192.168.99.99> <no> <no> <no> <no> <no> <no> <no>
$$ ##$PramDutyCycPerc= (0..31)
$$ 4 2 2 0 0 0 0 0 0 0 0 0 0 0 0 0 0 0 0 0 0 0 0 0 0 0 0 0 0 0 0 0
$$ ##$PramPPowNucW1= (0..127)
$$ <> <> <> <> <> <> <> <> <> <> <> <> <> <> <> <> <> <> <> <> <> <> <> <>
$$ <> <> <> <> <> <> <> <> <> <> <> <> <> <> <> <> <> <> <> <> <> <> <> <>
$$ <> <> <> <> <> <> <> <> <> <> <> <> <> <> <> <> <> <> <> <> <> <> <> <>
$$ <> <> <> <> <> <> <> <> <> <> <> <> <> <> <> <> <> <> <> <> <> <> <> <>
$$ <> <> <> <> <> <> <> <> <> <> <> <> <> <> <> <> <> <> <> <> <> <> <> <>
$$ <> <> <> <> <> <> <> <>
$$ ##$PramPPowNucW10= (0..127)
$$ <> <> <> <> <> <> <> <> <> <> <> <> <> <> <> <> <> <> <> <> <> <> <> <>
$$ <> <> <> <> <> <> <> <> <> <> <> <> <> <> <> <> <> <> <> <> <> <> <> <>
$$ <> <> <> <> <> <> <> <> <> <> <> <> <> <> <> <> <> <> <> <> <> <> <> <>
$$ <> <> <> <> <> <> <> <> <> <> <> <> <> <> <> <> <> <> <> <> <> <> <> <>
$$ <> <> <> <> <> <> <> <> <> <> <> <> <> <> <> <> <> <> <> <> <> <> <> <>
$$ <> <> <> <> <> <> <> <>
$$ ##$PramPPowNucW11= (0..127)
$$ <> <> <> <> <> <> <> <> <> <> <> <> <> <> <> <> <> <> <> <> <> <> <> <>
$$ <> <> <> <> <> <> <> <> <> <> <> <> <> <> <> <> <> <> <> <> <> <> <> <>
$$ <> <> <> <> <> <> <> <> <> <> <> <> <> <> <> <> <> <> <> <> <> <> <> <>
$$ <> <> <> <> <> <> <> <> <> <> <> <> <> <> <> <> <> <> <> <> <> <> <> <>
$$ <> <> <> <> <> <> <> <> <> <> <> <> <> <> <> <> <> <> <> <> <> <> <> <>
$$ <> <> <> <> <> <> <> <>
$$ ##$PramPPowNucW12= (0..127)
$$ <> <> <> <> <> <> <> <> <> <> <> <> <> <> <> <> <> <> <> <> <> <> <> <>
$$ <> <> <> <> <> <> <> <> <> <> <> <> <> <> <> <> <> <> <> <> <> <> <> <>
$$ <> <> <> <> <> <> <> <> <> <> <> <> <> <> <> <> <> <> <> <> <> <> <> <>
$$ <> <> <> <> <> <> <> <> <> <> <> <> <> <> <> <> <> <> <> <> <> <> <> <>
$$ <> <> <> <> <> <> <> <> <> <> <> <> <> <> <> <> <> <> <> <> <> <> <> <>
$$ <> <> <> <> <> <> <> <>
$$ ##$PramPPowNucW13= (0..127)
$$ <> <> <> <> <> <> <> <> <> <> <> <> <> <> <> <> <> <> <> <> <> <> <> <>
$$ <> <> <> <> <> <> <> <> <> <> <> <> <> <> <> <> <> <> <> <> <> <> <> <>
$$ <> <> <> <> <> <> <> <> <> <> <> <> <> <> <> <> <> <> <> <> <> <> <> <>
$$ <> <> <> <> <> <> <> <> <> <> <> <> <> <> <> <> <> <> <> <> <> <> <> <>
$$ <> <> <> <> <> <> <> <> <> <> <> <> <> <> <> <> <> <> <> <> <> <> <> <>
$$ <> <> <> <> <> <> <> <>
$$ ##$PramPPowNucW14= (0..127)
$$ <> <> <> <> <> <> <> <> <> <> <> <> <> <> <> <> <> <> <> <> <> <> <> <>
$$ <> <> <> <> <> <> <> <> <> <> <> <> <> <> <> <> <> <> <> <> <> <> <> <>
$$ <> <> <> <> <> <> <> <> <> <> <> <> <> <> <> <> <> <> <> <> <> <> <> <>
$$ <> <> <> <> <> <> <> <> <> <> <> <> <> <> <> <> <> <> <> <> <> <> <> <>
$$ <> <> <> <> <> <> <> <> <> <> <> <> <> <> <> <> <> <> <> <> <> <> <> <>
$$ <> <> <> <> <> <> <> <>
$$ ##$PramPPowNucW15= (0..127)
$$ <> <> <> <> <> <> <> <> <> <> <> <> <> <> <> <> <> <> <> <> <> <> <> <>
$$ <> <> <> <> <> <> <> <> <> <> <> <> <> <> <> <> <> <> <> <> <> <> <> <>
$$ <> <> <> <> <> <> <> <> <> <> <> <> <> <> <> <> <> <> <> <> <> <> <> <>
$$ <> <> <> <> <> <> <> <> <> <> <> <> <> <> <> <> <> <> <> <> <> <> <> <>
$$ <> <> <> <> <> <> <> <> <> <> <> <> <> <> <> <> <> <> <> <> <> <> <> <>
$$ <> <> <> <> <> <> <> <>
$$ ##$PramPPowNucW16= (0..127)
$$ <> <> <> <> <> <> <> <> <> <> <> <> <> <> <> <> <> <> <> <> <> <> <> <>
$$ <> <> <> <> <> <> <> <> <> <> <> <> <> <> <> <> <> <> <> <> <> <> <> <>
$$ <> <> <> <> <> <> <> <> <> <> <> <> <> <> <> <> <> <> <> <> <> <> <> <>
$$ <> <> <> <> <> <> <> <> <> <> <> <> <> <> <> <> <> <> <> <> <> <> <> <>
$$ <> <> <> <> <> <> <> <> <> <> <> <> <> <> <> <> <> <> <> <> <> <> <> <>
$$ <> <> <> <> <> <> <> <>
$$ ##$PramPPowNucW17= (0..127)
$$ <> <> <> <> <> <> <> <> <> <> <> <> <> <> <> <> <> <> <> <> <> <> <> <>
$$ <> <> <> <> <> <> <> <> <> <> <> <> <> <> <> <> <> <> <> <> <> <> <> <>
$$ <> <> <> <> <> <> <> <> <> <> <> <> <> <> <> <> <> <> <> <> <> <> <> <>
$$ <> <> <> <> <> <> <> <> <> <> <> <> <> <> <> <> <> <> <> <> <> <> <> <>
$$ <> <> <> <> <> <> <> <> <> <> <> <> <> <> <> <> <> <> <> <> <> <> <> <>
$$ <> <> <> <> <> <> <> <>
$$ ##$PramPPowNucW18= (0..127)
$$ <> <> <> <> <> <> <> <> <> <> <> <> <> <> <> <> <> <> <> <> <> <> <> <>
$$ <> <> <> <> <> <> <> <> <> <> <> <> <> <> <> <> <> <> <> <> <> <> <> <>
$$ <> <> <> <> <> <> <> <> <> <> <> <> <> <> <> <> <> <> <> <> <> <> <> <>
$$ <> <> <> <> <> <> <> <> <> <> <> <> <> <> <> <> <> <> <> <> <> <> <> <>
$$ <> <> <> <> <> <> <> <> <> <> <> <> <> <> <> <> <> <> <> <> <> <> <> <>
$$ <> <> <> <> <> <> <> <>
$$ ##$PramPPowNucW19= (0..127)
$$ <> <> <> <> <> <> <> <> <> <> <> <> <> <> <> <> <> <> <> <> <> <> <> <>
$$ <> <> <> <> <> <> <> <> <> <> <> <> <> <> <> <> <> <> <> <> <> <> <> <>
$$ <> <> <> <> <> <> <> <> <> <> <> <> <> <> <> <> <> <> <> <> <> <> <> <>
$$ <> <> <> <> <> <> <> <> <> <> <> <> <> <> <> <> <> <> <> <> <> <> <> <>
$$ <> <> <> <> <> <> <> <> <> <> <> <> <> <> <> <> <> <> <> <> <> <> <> <>
$$ <> <> <> <> <> <> <> <>
$$ ##$PramPPowNucW2= (0..127)
$$ <> <> <> <> <> <> <> <> <> <> <> <> <> <> <> <> <> <> <> <> <> <> <> <>
$$ <> <> <> <> <> <> <> <> <> <> <> <> <> <> <> <> <> <> <> <> <> <> <> <>
$$ <> <> <> <> <> <> <> <> <> <> <> <> <> <> <> <> <> <> <> <> <> <> <> <>
$$ <> <> <> <> <> <> <> <> <> <> <> <> <> <> <> <> <> <> <> <> <> <> <> <>
$$ <> <> <> <> <> <> <> <> <> <> <> <> <> <> <> <> <> <> <> <> <> <> <> <>
$$ <> <> <> <> <> <> <> <>
$$ ##$PramPPowNucW20= (0..127)
$$ <> <> <> <> <> <> <> <> <> <> <> <> <> <> <> <> <> <> <> <> <> <> <> <>
$$ <> <> <> <> <> <> <> <> <> <> <> <> <> <> <> <> <> <> <> <> <> <> <> <>
$$ <> <> <> <> <> <> <> <> <> <> <> <> <> <> <> <> <> <> <> <> <> <> <> <>
$$ <> <> <> <> <> <> <> <> <> <> <> <> <> <> <> <> <> <> <> <> <> <> <> <>
$$ <> <> <> <> <> <> <> <> <> <> <> <> <> <> <> <> <> <> <> <> <> <> <> <>
$$ <> <> <> <> <> <> <> <>
$$ ##$PramPPowNucW21= (0..127)
$$ <> <> <> <> <> <> <> <> <> <> <> <> <> <> <> <> <> <> <> <> <> <> <> <>
$$ <> <> <> <> <> <> <> <> <> <> <> <> <> <> <> <> <> <> <> <> <> <> <> <>
$$ <> <> <> <> <> <> <> <> <> <> <> <> <> <> <> <> <> <> <> <> <> <> <> <>
$$ <> <> <> <> <> <> <> <> <> <> <> <> <> <> <> <> <> <> <> <> <> <> <> <>
$$ <> <> <> <> <> <> <> <> <> <> <> <> <> <> <> <> <> <> <> <> <> <> <> <>
$$ <> <> <> <> <> <> <> <>
$$ ##$PramPPowNucW22= (0..127)
$$ <> <> <> <> <> <> <> <> <> <> <> <> <> <> <> <> <> <> <> <> <> <> <> <>
$$ <> <> <> <> <> <> <> <> <> <> <> <> <> <> <> <> <> <> <> <> <> <> <> <>
$$ <> <> <> <> <> <> <> <> <> <> <> <> <> <> <> <> <> <> <> <> <> <> <> <>
$$ <> <> <> <> <> <> <> <> <> <> <> <> <> <> <> <> <> <> <> <> <> <> <> <>
$$ <> <> <> <> <> <> <> <> <> <> <> <> <> <> <> <> <> <> <> <> <> <> <> <>
$$ <> <> <> <> <> <> <> <>
$$ ##$PramPPowNucW23= (0..127)
$$ <> <> <> <> <> <> <> <> <> <> <> <> <> <> <> <> <> <> <> <> <> <> <> <>
$$ <> <> <> <> <> <> <> <> <> <> <> <> <> <> <> <> <> <> <> <> <> <> <> <>
$$ <> <> <> <> <> <> <> <> <> <> <> <> <> <> <> <> <> <> <> <> <> <> <> <>
$$ <> <> <> <> <> <> <> <> <> <> <> <> <> <> <> <> <> <> <> <> <> <> <> <>
$$ <> <> <> <> <> <> <> <> <> <> <> <> <> <> <> <> <> <> <> <> <> <> <> <>
$$ <> <> <> <> <> <> <> <>
$$ ##$PramPPowNucW24= (0..127)
$$ <> <> <> <> <> <> <> <> <> <> <> <> <> <> <> <> <> <> <> <> <> <> <> <>
$$ <> <> <> <> <> <> <> <> <> <> <> <> <> <> <> <> <> <> <> <> <> <> <> <>
$$ <> <> <> <> <> <> <> <> <> <> <> <> <> <> <> <> <> <> <> <> <> <> <> <>
$$ <> <> <> <> <> <> <> <> <> <> <> <> <> <> <> <> <> <> <> <> <> <> <> <>
$$ <> <> <> <> <> <> <> <> <> <> <> <> <> <> <> <> <> <> <> <> <> <> <> <>
$$ <> <> <> <> <> <> <> <>
$$ ##$PramPPowNucW25= (0..127)
$$ <> <> <> <> <> <> <> <> <> <> <> <> <> <> <> <> <> <> <> <> <> <> <> <>
$$ <> <> <> <> <> <> <> <> <> <> <> <> <> <> <> <> <> <> <> <> <> <> <> <>
$$ <> <> <> <> <> <> <> <> <> <> <> <> <> <> <> <> <> <> <> <> <> <> <> <>
$$ <> <> <> <> <> <> <> <> <> <> <> <> <> <> <> <> <> <> <> <> <> <> <> <>
$$ <> <> <> <> <> <> <> <> <> <> <> <> <> <> <> <> <> <> <> <> <> <> <> <>
$$ <> <> <> <> <> <> <> <>
$$ ##$PramPPowNucW26= (0..127)
$$ <> <> <> <> <> <> <> <> <> <> <> <> <> <> <> <> <> <> <> <> <> <> <> <>
$$ <> <> <> <> <> <> <> <> <> <> <> <> <> <> <> <> <> <> <> <> <> <> <> <>
$$ <> <> <> <> <> <> <> <> <> <> <> <> <> <> <> <> <> <> <> <> <> <> <> <>
$$ <> <> <> <> <> <> <> <> <> <> <> <> <> <> <> <> <> <> <> <> <> <> <> <>
$$ <> <> <> <> <> <> <> <> <> <> <> <> <> <> <> <> <> <> <> <> <> <> <> <>
$$ <> <> <> <> <> <> <> <>
$$ ##$PramPPowNucW27= (0..127)
$$ <> <> <> <> <> <> <> <> <> <> <> <> <> <> <> <> <> <> <> <> <> <> <> <>
$$ <> <> <> <> <> <> <> <> <> <> <> <> <> <> <> <> <> <> <> <> <> <> <> <>
$$ <> <> <> <> <> <> <> <> <> <> <> <> <> <> <> <> <> <> <> <> <> <> <> <>
$$ <> <> <> <> <> <> <> <> <> <> <> <> <> <> <> <> <> <> <> <> <> <> <> <>
$$ <> <> <> <> <> <> <> <> <> <> <> <> <> <> <> <> <> <> <> <> <> <> <> <>
$$ <> <> <> <> <> <> <> <>
$$ ##$PramPPowNucW28= (0..127)
$$ <> <> <> <> <> <> <> <> <> <> <> <> <> <> <> <> <> <> <> <> <> <> <> <>
$$ <> <> <> <> <> <> <> <> <> <> <> <> <> <> <> <> <> <> <> <> <> <> <> <>
$$ <> <> <> <> <> <> <> <> <> <> <> <> <> <> <> <> <> <> <> <> <> <> <> <>
$$ <> <> <> <> <> <> <> <> <> <> <> <> <> <> <> <> <> <> <> <> <> <> <> <>
$$ <> <> <> <> <> <> <> <> <> <> <> <> <> <> <> <> <> <> <> <> <> <> <> <>
$$ <> <> <> <> <> <> <> <>
$$ ##$PramPPowNucW29= (0..127)
$$ <> <> <> <> <> <> <> <> <> <> <> <> <> <> <> <> <> <> <> <> <> <> <> <>
$$ <> <> <> <> <> <> <> <> <> <> <> <> <> <> <> <> <> <> <> <> <> <> <> <>
$$ <> <> <> <> <> <> <> <> <> <> <> <> <> <> <> <> <> <> <> <> <> <> <> <>
$$ <> <> <> <> <> <> <> <> <> <> <> <> <> <> <> <> <> <> <> <> <> <> <> <>
$$ <> <> <> <> <> <> <> <> <> <> <> <> <> <> <> <> <> <> <> <> <> <> <> <>
$$ <> <> <> <> <> <> <> <>
$$ ##$PramPPowNucW3= (0..127)
$$ <> <> <> <> <> <> <> <> <> <> <> <> <> <> <> <> <> <> <> <> <> <> <> <>
$$ <> <> <> <> <> <> <> <> <> <> <> <> <> <> <> <> <> <> <> <> <> <> <> <>
$$ <> <> <> <> <> <> <> <> <> <> <> <> <> <> <> <> <> <> <> <> <> <> <> <>
$$ <> <> <> <> <> <> <> <> <> <> <> <> <> <> <> <> <> <> <> <> <> <> <> <>
$$ <> <> <> <> <> <> <> <> <> <> <> <> <> <> <> <> <> <> <> <> <> <> <> <>
$$ <> <> <> <> <> <> <> <>
$$ ##$PramPPowNucW30= (0..127)
$$ <> <> <> <> <> <> <> <> <> <> <> <> <> <> <> <> <> <> <> <> <> <> <> <>
$$ <> <> <> <> <> <> <> <> <> <> <> <> <> <> <> <> <> <> <> <> <> <> <> <>
$$ <> <> <> <> <> <> <> <> <> <> <> <> <> <> <> <> <> <> <> <> <> <> <> <>
$$ <> <> <> <> <> <> <> <> <> <> <> <> <> <> <> <> <> <> <> <> <> <> <> <>
$$ <> <> <> <> <> <> <> <> <> <> <> <> <> <> <> <> <> <> <> <> <> <> <> <>
$$ <> <> <> <> <> <> <> <>
$$ ##$PramPPowNucW31= (0..127)
$$ <> <> <> <> <> <> <> <> <> <> <> <> <> <> <> <> <> <> <> <> <> <> <> <>
$$ <> <> <> <> <> <> <> <> <> <> <> <> <> <> <> <> <> <> <> <> <> <> <> <>
$$ <> <> <> <> <> <> <> <> <> <> <> <> <> <> <> <> <> <> <> <> <> <> <> <>
$$ <> <> <> <> <> <> <> <> <> <> <> <> <> <> <> <> <> <> <> <> <> <> <> <>
$$ <> <> <> <> <> <> <> <> <> <> <> <> <> <> <> <> <> <> <> <> <> <> <> <>
$$ <> <> <> <> <> <> <> <>
$$ ##$PramPPowNucW32= (0..127)
$$ <> <> <> <> <> <> <> <> <> <> <> <> <> <> <> <> <> <> <> <> <> <> <> <>
$$ <> <> <> <> <> <> <> <> <> <> <> <> <> <> <> <> <> <> <> <> <> <> <> <>
$$ <> <> <> <> <> <> <> <> <> <> <> <> <> <> <> <> <> <> <> <> <> <> <> <>
$$ <> <> <> <> <> <> <> <> <> <> <> <> <> <> <> <> <> <> <> <> <> <> <> <>
$$ <> <> <> <> <> <> <> <> <> <> <> <> <> <> <> <> <> <> <> <> <> <> <> <>
$$ <> <> <> <> <> <> <> <>
$$ ##$PramPPowNucW4= (0..127)
$$ <> <> <> <> <> <> <> <> <> <> <> <> <> <> <> <> <> <> <> <> <> <> <> <>
$$ <> <> <> <> <> <> <> <> <> <> <> <> <> <> <> <> <> <> <> <> <> <> <> <>
$$ <> <> <> <> <> <> <> <> <> <> <> <> <> <> <> <> <> <> <> <> <> <> <> <>
$$ <> <> <> <> <> <> <> <> <> <> <> <> <> <> <> <> <> <> <> <> <> <> <> <>
$$ <> <> <> <> <> <> <> <> <> <> <> <> <> <> <> <> <> <> <> <> <> <> <> <>
$$ <> <> <> <> <> <> <> <>
$$ ##$PramPPowNucW5= (0..127)
$$ <> <> <> <> <> <> <> <> <> <> <> <> <> <> <> <> <> <> <> <> <> <> <> <>
$$ <> <> <> <> <> <> <> <> <> <> <> <> <> <> <> <> <> <> <> <> <> <> <> <>
$$ <> <> <> <> <> <> <> <> <> <> <> <> <> <> <> <> <> <> <> <> <> <> <> <>
$$ <> <> <> <> <> <> <> <> <> <> <> <> <> <> <> <> <> <> <> <> <> <> <> <>
$$ <> <> <> <> <> <> <> <> <> <> <> <> <> <> <> <> <> <> <> <> <> <> <> <>
$$ <> <> <> <> <> <> <> <>
$$ ##$PramPPowNucW6= (0..127)
$$ <> <> <> <> <> <> <> <> <> <> <> <> <> <> <> <> <> <> <> <> <> <> <> <>
$$ <> <> <> <> <> <> <> <> <> <> <> <> <> <> <> <> <> <> <> <> <> <> <> <>
$$ <> <> <> <> <> <> <> <> <> <> <> <> <> <> <> <> <> <> <> <> <> <> <> <>
$$ <> <> <> <> <> <> <> <> <> <> <> <> <> <> <> <> <> <> <> <> <> <> <> <>
$$ <> <> <> <> <> <> <> <> <> <> <> <> <> <> <> <> <> <> <> <> <> <> <> <>
$$ <> <> <> <> <> <> <> <>
$$ ##$PramPPowNucW7= (0..127)
$$ <> <> <> <> <> <> <> <> <> <> <> <> <> <> <> <> <> <> <> <> <> <> <> <>
$$ <> <> <> <> <> <> <> <> <> <> <> <> <> <> <> <> <> <> <> <> <> <> <> <>
$$ <> <> <> <> <> <> <> <> <> <> <> <> <> <> <> <> <> <> <> <> <> <> <> <>
$$ <> <> <> <> <> <> <> <> <> <> <> <> <> <> <> <> <> <> <> <> <> <> <> <>
$$ <> <> <> <> <> <> <> <> <> <> <> <> <> <> <> <> <> <> <> <> <> <> <> <>
$$ <> <> <> <> <> <> <> <>
$$ ##$PramPPowNucW8= (0..127)
$$ <> <> <> <> <> <> <> <> <> <> <> <> <> <> <> <> <> <> <> <> <> <> <> <>
$$ <> <> <> <> <> <> <> <> <> <> <> <> <> <> <> <> <> <> <> <> <> <> <> <>
$$ <> <> <> <> <> <> <> <> <> <> <> <> <> <> <> <> <> <> <> <> <> <> <> <>
$$ <> <> <> <> <> <> <> <> <> <> <> <> <> <> <> <> <> <> <> <> <> <> <> <>
$$ <> <> <> <> <> <> <> <> <> <> <> <> <> <> <> <> <> <> <> <> <> <> <> <>
$$ <> <> <> <> <> <> <> <>
$$ ##$PramPPowNucW9= (0..127)
$$ <> <> <> <> <> <> <> <> <> <> <> <> <> <> <> <> <> <> <> <> <> <> <> <>
$$ <> <> <> <> <> <> <> <> <> <> <> <> <> <> <> <> <> <> <> <> <> <> <> <>
$$ <> <> <> <> <> <> <> <> <> <> <> <> <> <> <> <> <> <> <> <> <> <> <> <>
$$ <> <> <> <> <> <> <> <> <> <> <> <> <> <> <> <> <> <> <> <> <> <> <> <>
$$ <> <> <> <> <> <> <> <> <> <> <> <> <> <> <> <> <> <> <> <> <> <> <> <>
$$ <> <> <> <> <> <> <> <>
$$ ##$PramPeakPowerW= (0..31)
$$ 4000 500 500 0 0 0 0 0 0 0 0 0 0 0 0 0 0 0 0 0 0 0 0 0 0 0 0 0 0 0 0 0
$$ ##$PramPowerSwitch= (0..31)
$$ 0 0 0 0 0 0 0 0 0 0 0 0 0 0 0 0 0 0 0 0 0 0 0 0 0 0 0 0 0 0 0 0
$$ ##$PramPulWidthMs= (0..31)
$$ 10 0.1 0.1 0 0 0 0 0 0 0 0 0 0 0 0 0 0 0 0 0 0 0 0 0 0 0 0 0 0 0 0 0
$$ ##$PreampModBisDat= (0..31)
$$ 20230508 20230509 20230510 0 0 0 0 0 0 0 0 0 0 0 0 0 0 0 0 0 0 0 0 0 0
$$ 0 0 0 0 0 0 0
$$ ##$PreampModMulAtm= (0..31)
$$ 0 0 0 0 0 0 0 0 0 0 0 0 0 0 0 0 0 0 0 0 0 0 0 0 0 0 0 0 0 0 0 0
$$ ##$PreampModPN= (0..31)
$$ <Z103204> <Z003472> <Z102026> <> <> <> <> <> <> <> <> <> <> <> <> <> <>
$$ <> <> <> <> <> <> <> <> <> <> <> <> <> <> <>
$$ ##$PreampModSN= (0..31)
$$ <01683> <02339> <00780> <> <> <> <> <> <> <> <> <> <> <> <> <> <> <> <>
$$ <> <> <> <> <> <> <> <> <> <> <> <> <>
$$ ##$ProdigyEth= <192.168.98.13>
$$ ##$ProdigyFw= <20220610>
$$ ##$ProdigyPn= <Z127349>
$$ ##$ProdigySn= <871>
$$ ##$RGTYPE= (0..31)
$$ 9 9 0 0 0 0 0 0 0 0 0 0 0 0 0 0 0 0 0 0 0 0 0 0 0 0 0 0 0 0 0 0
$$ ##$RG_max= (0..31)
$$ 101 101 -1 -1 -1 -1 -1 -1 -1 -1 -1 -1 -1 -1 -1 -1 -1 -1 -1 -1 -1 -1 -1
$$ -1 -1 -1 -1 -1 -1 -1 -1 -1
$$ ##$RG_min= (0..31)
$$ 0.25 0.25 -1 -1 -1 -1 -1 -1 -1 -1 -1 -1 -1 -1 -1 -1 -1 -1 -1 -1 -1 -1 -1
$$ -1 -1 -1 -1 -1 -1 -1 -1 -1
$$ ##$RG_tab1= (0..127)
$$ 0.25 0.28 0.32 0.35 0.4 0.44 0.5 0.56 0.64 0.7 0.8 0.89 1 1.12 1.28 1.4
$$ 1.6 1.78 2 2.25 2.56 2.8 3.2 3.56 4 4.5 5 5.6 6.35 7.12 8 9 10 11.3 12.7
$$ 14.2 16 18 20.2 22.6 25.4 28.5 32 36 40.3 45.2 50.8 57 64 71.8 80.6 90.5
$$ 101 -1 -1 -1 -1 -1 -1 -1 -1 -1 -1 -1 -1 -1 -1 -1 -1 -1 -1 -1 -1 -1 -1 -1
$$ -1 -1 -1 -1 -1 -1 -1 -1 -1 -1 -1 -1 -1 -1 -1 -1 -1 -1 -1 -1 -1 -1 -1 -1
$$ -1 -1 -1 -1 -1 -1 -1 -1 -1 -1 -1 -1 -1 -1 -1 -1 -1 -1 -1 -1 -1 -1 -1 -1
$$ -1 -1 -1 -1
$$ ##$RG_tab10= (0..127)
$$ -1 -1 -1 -1 -1 -1 -1 -1 -1 -1 -1 -1 -1 -1 -1 -1 -1 -1 -1 -1 -1 -1 -1 -1
$$ -1 -1 -1 -1 -1 -1 -1 -1 -1 -1 -1 -1 -1 -1 -1 -1 -1 -1 -1 -1 -1 -1 -1 -1
$$ -1 -1 -1 -1 -1 -1 -1 -1 -1 -1 -1 -1 -1 -1 -1 -1 -1 -1 -1 -1 -1 -1 -1 -1
$$ -1 -1 -1 -1 -1 -1 -1 -1 -1 -1 -1 -1 -1 -1 -1 -1 -1 -1 -1 -1 -1 -1 -1 -1
$$ -1 -1 -1 -1 -1 -1 -1 -1 -1 -1 -1 -1 -1 -1 -1 -1 -1 -1 -1 -1 -1 -1 -1 -1
$$ -1 -1 -1 -1 -1 -1 -1 -1
$$ ##$RG_tab11= (0..127)
$$ -1 -1 -1 -1 -1 -1 -1 -1 -1 -1 -1 -1 -1 -1 -1 -1 -1 -1 -1 -1 -1 -1 -1 -1
$$ -1 -1 -1 -1 -1 -1 -1 -1 -1 -1 -1 -1 -1 -1 -1 -1 -1 -1 -1 -1 -1 -1 -1 -1
$$ -1 -1 -1 -1 -1 -1 -1 -1 -1 -1 -1 -1 -1 -1 -1 -1 -1 -1 -1 -1 -1 -1 -1 -1
$$ -1 -1 -1 -1 -1 -1 -1 -1 -1 -1 -1 -1 -1 -1 -1 -1 -1 -1 -1 -1 -1 -1 -1 -1
$$ -1 -1 -1 -1 -1 -1 -1 -1 -1 -1 -1 -1 -1 -1 -1 -1 -1 -1 -1 -1 -1 -1 -1 -1
$$ -1 -1 -1 -1 -1 -1 -1 -1
$$ ##$RG_tab12= (0..127)
$$ -1 -1 -1 -1 -1 -1 -1 -1 -1 -1 -1 -1 -1 -1 -1 -1 -1 -1 -1 -1 -1 -1 -1 -1
$$ -1 -1 -1 -1 -1 -1 -1 -1 -1 -1 -1 -1 -1 -1 -1 -1 -1 -1 -1 -1 -1 -1 -1 -1
$$ -1 -1 -1 -1 -1 -1 -1 -1 -1 -1 -1 -1 -1 -1 -1 -1 -1 -1 -1 -1 -1 -1 -1 -1
$$ -1 -1 -1 -1 -1 -1 -1 -1 -1 -1 -1 -1 -1 -1 -1 -1 -1 -1 -1 -1 -1 -1 -1 -1
$$ -1 -1 -1 -1 -1 -1 -1 -1 -1 -1 -1 -1 -1 -1 -1 -1 -1 -1 -1 -1 -1 -1 -1 -1
$$ -1 -1 -1 -1 -1 -1 -1 -1
$$ ##$RG_tab13= (0..127)
$$ -1 -1 -1 -1 -1 -1 -1 -1 -1 -1 -1 -1 -1 -1 -1 -1 -1 -1 -1 -1 -1 -1 -1 -1
$$ -1 -1 -1 -1 -1 -1 -1 -1 -1 -1 -1 -1 -1 -1 -1 -1 -1 -1 -1 -1 -1 -1 -1 -1
$$ -1 -1 -1 -1 -1 -1 -1 -1 -1 -1 -1 -1 -1 -1 -1 -1 -1 -1 -1 -1 -1 -1 -1 -1
$$ -1 -1 -1 -1 -1 -1 -1 -1 -1 -1 -1 -1 -1 -1 -1 -1 -1 -1 -1 -1 -1 -1 -1 -1
$$ -1 -1 -1 -1 -1 -1 -1 -1 -1 -1 -1 -1 -1 -1 -1 -1 -1 -1 -1 -1 -1 -1 -1 -1
$$ -1 -1 -1 -1 -1 -1 -1 -1
$$ ##$RG_tab14= (0..127)
$$ -1 -1 -1 -1 -1 -1 -1 -1 -1 -1 -1 -1 -1 -1 -1 -1 -1 -1 -1 -1 -1 -1 -1 -1
$$ -1 -1 -1 -1 -1 -1 -1 -1 -1 -1 -1 -1 -1 -1 -1 -1 -1 -1 -1 -1 -1 -1 -1 -1
$$ -1 -1 -1 -1 -1 -1 -1 -1 -1 -1 -1 -1 -1 -1 -1 -1 -1 -1 -1 -1 -1 -1 -1 -1
$$ -1 -1 -1 -1 -1 -1 -1 -1 -1 -1 -1 -1 -1 -1 -1 -1 -1 -1 -1 -1 -1 -1 -1 -1
$$ -1 -1 -1 -1 -1 -1 -1 -1 -1 -1 -1 -1 -1 -1 -1 -1 -1 -1 -1 -1 -1 -1 -1 -1
$$ -1 -1 -1 -1 -1 -1 -1 -1
$$ ##$RG_tab15= (0..127)
$$ -1 -1 -1 -1 -1 -1 -1 -1 -1 -1 -1 -1 -1 -1 -1 -1 -1 -1 -1 -1 -1 -1 -1 -1
$$ -1 -1 -1 -1 -1 -1 -1 -1 -1 -1 -1 -1 -1 -1 -1 -1 -1 -1 -1 -1 -1 -1 -1 -1
$$ -1 -1 -1 -1 -1 -1 -1 -1 -1 -1 -1 -1 -1 -1 -1 -1 -1 -1 -1 -1 -1 -1 -1 -1
$$ -1 -1 -1 -1 -1 -1 -1 -1 -1 -1 -1 -1 -1 -1 -1 -1 -1 -1 -1 -1 -1 -1 -1 -1
$$ -1 -1 -1 -1 -1 -1 -1 -1 -1 -1 -1 -1 -1 -1 -1 -1 -1 -1 -1 -1 -1 -1 -1 -1
$$ -1 -1 -1 -1 -1 -1 -1 -1
$$ ##$RG_tab16= (0..127)
$$ -1 -1 -1 -1 -1 -1 -1 -1 -1 -1 -1 -1 -1 -1 -1 -1 -1 -1 -1 -1 -1 -1 -1 -1
$$ -1 -1 -1 -1 -1 -1 -1 -1 -1 -1 -1 -1 -1 -1 -1 -1 -1 -1 -1 -1 -1 -1 -1 -1
$$ -1 -1 -1 -1 -1 -1 -1 -1 -1 -1 -1 -1 -1 -1 -1 -1 -1 -1 -1 -1 -1 -1 -1 -1
$$ -1 -1 -1 -1 -1 -1 -1 -1 -1 -1 -1 -1 -1 -1 -1 -1 -1 -1 -1 -1 -1 -1 -1 -1
$$ -1 -1 -1 -1 -1 -1 -1 -1 -1 -1 -1 -1 -1 -1 -1 -1 -1 -1 -1 -1 -1 -1 -1 -1
$$ -1 -1 -1 -1 -1 -1 -1 -1
$$ ##$RG_tab17= (0..127)
$$ -1 -1 -1 -1 -1 -1 -1 -1 -1 -1 -1 -1 -1 -1 -1 -1 -1 -1 -1 -1 -1 -1 -1 -1
$$ -1 -1 -1 -1 -1 -1 -1 -1 -1 -1 -1 -1 -1 -1 -1 -1 -1 -1 -1 -1 -1 -1 -1 -1
$$ -1 -1 -1 -1 -1 -1 -1 -1 -1 -1 -1 -1 -1 -1 -1 -1 -1 -1 -1 -1 -1 -1 -1 -1
$$ -1 -1 -1 -1 -1 -1 -1 -1 -1 -1 -1 -1 -1 -1 -1 -1 -1 -1 -1 -1 -1 -1 -1 -1
$$ -1 -1 -1 -1 -1 -1 -1 -1 -1 -1 -1 -1 -1 -1 -1 -1 -1 -1 -1 -1 -1 -1 -1 -1
$$ -1 -1 -1 -1 -1 -1 -1 -1
$$ ##$RG_tab18= (0..127)
$$ -1 -1 -1 -1 -1 -1 -1 -1 -1 -1 -1 -1 -1 -1 -1 -1 -1 -1 -1 -1 -1 -1 -1 -1
$$ -1 -1 -1 -1 -1 -1 -1 -1 -1 -1 -1 -1 -1 -1 -1 -1 -1 -1 -1 -1 -1 -1 -1 -1
$$ -1 -1 -1 -1 -1 -1 -1 -1 -1 -1 -1 -1 -1 -1 -1 -1 -1 -1 -1 -1 -1 -1 -1 -1
$$ -1 -1 -1 -1 -1 -1 -1 -1 -1 -1 -1 -1 -1 -1 -1 -1 -1 -1 -1 -1 -1 -1 -1 -1
$$ -1 -1 -1 -1 -1 -1 -1 -1 -1 -1 -1 -1 -1 -1 -1 -1 -1 -1 -1 -1 -1 -1 -1 -1
$$ -1 -1 -1 -1 -1 -1 -1 -1
$$ ##$RG_tab19= (0..127)
$$ -1 -1 -1 -1 -1 -1 -1 -1 -1 -1 -1 -1 -1 -1 -1 -1 -1 -1 -1 -1 -1 -1 -1 -1
$$ -1 -1 -1 -1 -1 -1 -1 -1 -1 -1 -1 -1 -1 -1 -1 -1 -1 -1 -1 -1 -1 -1 -1 -1
$$ -1 -1 -1 -1 -1 -1 -1 -1 -1 -1 -1 -1 -1 -1 -1 -1 -1 -1 -1 -1 -1 -1 -1 -1
$$ -1 -1 -1 -1 -1 -1 -1 -1 -1 -1 -1 -1 -1 -1 -1 -1 -1 -1 -1 -1 -1 -1 -1 -1
$$ -1 -1 -1 -1 -1 -1 -1 -1 -1 -1 -1 -1 -1 -1 -1 -1 -1 -1 -1 -1 -1 -1 -1 -1
$$ -1 -1 -1 -1 -1 -1 -1 -1
$$ ##$RG_tab2= (0..127)
$$ 0.25 0.28 0.32 0.35 0.4 0.44 0.5 0.56 0.64 0.7 0.8 0.89 1 1.12 1.28 1.4
$$ 1.6 1.78 2 2.25 2.56 2.8 3.2 3.56 4 4.5 5 5.6 6.35 7.12 8 9 10 11.3 12.7
$$ 14.2 16 18 20.2 22.6 25.4 28.5 32 36 40.3 45.2 50.8 57 64 71.8 80.6 90.5
$$ 101 -1 -1 -1 -1 -1 -1 -1 -1 -1 -1 -1 -1 -1 -1 -1 -1 -1 -1 -1 -1 -1 -1 -1
$$ -1 -1 -1 -1 -1 -1 -1 -1 -1 -1 -1 -1 -1 -1 -1 -1 -1 -1 -1 -1 -1 -1 -1 -1
$$ -1 -1 -1 -1 -1 -1 -1 -1 -1 -1 -1 -1 -1 -1 -1 -1 -1 -1 -1 -1 -1 -1 -1 -1
$$ -1 -1 -1 -1
$$ ##$RG_tab20= (0..127)
$$ -1 -1 -1 -1 -1 -1 -1 -1 -1 -1 -1 -1 -1 -1 -1 -1 -1 -1 -1 -1 -1 -1 -1 -1
$$ -1 -1 -1 -1 -1 -1 -1 -1 -1 -1 -1 -1 -1 -1 -1 -1 -1 -1 -1 -1 -1 -1 -1 -1
$$ -1 -1 -1 -1 -1 -1 -1 -1 -1 -1 -1 -1 -1 -1 -1 -1 -1 -1 -1 -1 -1 -1 -1 -1
$$ -1 -1 -1 -1 -1 -1 -1 -1 -1 -1 -1 -1 -1 -1 -1 -1 -1 -1 -1 -1 -1 -1 -1 -1
$$ -1 -1 -1 -1 -1 -1 -1 -1 -1 -1 -1 -1 -1 -1 -1 -1 -1 -1 -1 -1 -1 -1 -1 -1
$$ -1 -1 -1 -1 -1 -1 -1 -1
$$ ##$RG_tab21= (0..127)
$$ -1 -1 -1 -1 -1 -1 -1 -1 -1 -1 -1 -1 -1 -1 -1 -1 -1 -1 -1 -1 -1 -1 -1 -1
$$ -1 -1 -1 -1 -1 -1 -1 -1 -1 -1 -1 -1 -1 -1 -1 -1 -1 -1 -1 -1 -1 -1 -1 -1
$$ -1 -1 -1 -1 -1 -1 -1 -1 -1 -1 -1 -1 -1 -1 -1 -1 -1 -1 -1 -1 -1 -1 -1 -1
$$ -1 -1 -1 -1 -1 -1 -1 -1 -1 -1 -1 -1 -1 -1 -1 -1 -1 -1 -1 -1 -1 -1 -1 -1
$$ -1 -1 -1 -1 -1 -1 -1 -1 -1 -1 -1 -1 -1 -1 -1 -1 -1 -1 -1 -1 -1 -1 -1 -1
$$ -1 -1 -1 -1 -1 -1 -1 -1
$$ ##$RG_tab22= (0..127)
$$ -1 -1 -1 -1 -1 -1 -1 -1 -1 -1 -1 -1 -1 -1 -1 -1 -1 -1 -1 -1 -1 -1 -1 -1
$$ -1 -1 -1 -1 -1 -1 -1 -1 -1 -1 -1 -1 -1 -1 -1 -1 -1 -1 -1 -1 -1 -1 -1 -1
$$ -1 -1 -1 -1 -1 -1 -1 -1 -1 -1 -1 -1 -1 -1 -1 -1 -1 -1 -1 -1 -1 -1 -1 -1
$$ -1 -1 -1 -1 -1 -1 -1 -1 -1 -1 -1 -1 -1 -1 -1 -1 -1 -1 -1 -1 -1 -1 -1 -1
$$ -1 -1 -1 -1 -1 -1 -1 -1 -1 -1 -1 -1 -1 -1 -1 -1 -1 -1 -1 -1 -1 -1 -1 -1
$$ -1 -1 -1 -1 -1 -1 -1 -1
$$ ##$RG_tab23= (0..127)
$$ -1 -1 -1 -1 -1 -1 -1 -1 -1 -1 -1 -1 -1 -1 -1 -1 -1 -1 -1 -1 -1 -1 -1 -1
$$ -1 -1 -1 -1 -1 -1 -1 -1 -1 -1 -1 -1 -1 -1 -1 -1 -1 -1 -1 -1 -1 -1 -1 -1
$$ -1 -1 -1 -1 -1 -1 -1 -1 -1 -1 -1 -1 -1 -1 -1 -1 -1 -1 -1 -1 -1 -1 -1 -1
$$ -1 -1 -1 -1 -1 -1 -1 -1 -1 -1 -1 -1 -1 -1 -1 -1 -1 -1 -1 -1 -1 -1 -1 -1
$$ -1 -1 -1 -1 -1 -1 -1 -1 -1 -1 -1 -1 -1 -1 -1 -1 -1 -1 -1 -1 -1 -1 -1 -1
$$ -1 -1 -1 -1 -1 -1 -1 -1
$$ ##$RG_tab24= (0..127)
$$ -1 -1 -1 -1 -1 -1 -1 -1 -1 -1 -1 -1 -1 -1 -1 -1 -1 -1 -1 -1 -1 -1 -1 -1
$$ -1 -1 -1 -1 -1 -1 -1 -1 -1 -1 -1 -1 -1 -1 -1 -1 -1 -1 -1 -1 -1 -1 -1 -1
$$ -1 -1 -1 -1 -1 -1 -1 -1 -1 -1 -1 -1 -1 -1 -1 -1 -1 -1 -1 -1 -1 -1 -1 -1
$$ -1 -1 -1 -1 -1 -1 -1 -1 -1 -1 -1 -1 -1 -1 -1 -1 -1 -1 -1 -1 -1 -1 -1 -1
$$ -1 -1 -1 -1 -1 -1 -1 -1 -1 -1 -1 -1 -1 -1 -1 -1 -1 -1 -1 -1 -1 -1 -1 -1
$$ -1 -1 -1 -1 -1 -1 -1 -1
$$ ##$RG_tab3= (0..127)
$$ -1 -1 -1 -1 -1 -1 -1 -1 -1 -1 -1 -1 -1 -1 -1 -1 -1 -1 -1 -1 -1 -1 -1 -1
$$ -1 -1 -1 -1 -1 -1 -1 -1 -1 -1 -1 -1 -1 -1 -1 -1 -1 -1 -1 -1 -1 -1 -1 -1
$$ -1 -1 -1 -1 -1 -1 -1 -1 -1 -1 -1 -1 -1 -1 -1 -1 -1 -1 -1 -1 -1 -1 -1 -1
$$ -1 -1 -1 -1 -1 -1 -1 -1 -1 -1 -1 -1 -1 -1 -1 -1 -1 -1 -1 -1 -1 -1 -1 -1
$$ -1 -1 -1 -1 -1 -1 -1 -1 -1 -1 -1 -1 -1 -1 -1 -1 -1 -1 -1 -1 -1 -1 -1 -1
$$ -1 -1 -1 -1 -1 -1 -1 -1
$$ ##$RG_tab4= (0..127)
$$ -1 -1 -1 -1 -1 -1 -1 -1 -1 -1 -1 -1 -1 -1 -1 -1 -1 -1 -1 -1 -1 -1 -1 -1
$$ -1 -1 -1 -1 -1 -1 -1 -1 -1 -1 -1 -1 -1 -1 -1 -1 -1 -1 -1 -1 -1 -1 -1 -1
$$ -1 -1 -1 -1 -1 -1 -1 -1 -1 -1 -1 -1 -1 -1 -1 -1 -1 -1 -1 -1 -1 -1 -1 -1
$$ -1 -1 -1 -1 -1 -1 -1 -1 -1 -1 -1 -1 -1 -1 -1 -1 -1 -1 -1 -1 -1 -1 -1 -1
$$ -1 -1 -1 -1 -1 -1 -1 -1 -1 -1 -1 -1 -1 -1 -1 -1 -1 -1 -1 -1 -1 -1 -1 -1
$$ -1 -1 -1 -1 -1 -1 -1 -1
$$ ##$RG_tab5= (0..127)
$$ -1 -1 -1 -1 -1 -1 -1 -1 -1 -1 -1 -1 -1 -1 -1 -1 -1 -1 -1 -1 -1 -1 -1 -1
$$ -1 -1 -1 -1 -1 -1 -1 -1 -1 -1 -1 -1 -1 -1 -1 -1 -1 -1 -1 -1 -1 -1 -1 -1
$$ -1 -1 -1 -1 -1 -1 -1 -1 -1 -1 -1 -1 -1 -1 -1 -1 -1 -1 -1 -1 -1 -1 -1 -1
$$ -1 -1 -1 -1 -1 -1 -1 -1 -1 -1 -1 -1 -1 -1 -1 -1 -1 -1 -1 -1 -1 -1 -1 -1
$$ -1 -1 -1 -1 -1 -1 -1 -1 -1 -1 -1 -1 -1 -1 -1 -1 -1 -1 -1 -1 -1 -1 -1 -1
$$ -1 -1 -1 -1 -1 -1 -1 -1
$$ ##$RG_tab6= (0..127)
$$ -1 -1 -1 -1 -1 -1 -1 -1 -1 -1 -1 -1 -1 -1 -1 -1 -1 -1 -1 -1 -1 -1 -1 -1
$$ -1 -1 -1 -1 -1 -1 -1 -1 -1 -1 -1 -1 -1 -1 -1 -1 -1 -1 -1 -1 -1 -1 -1 -1
$$ -1 -1 -1 -1 -1 -1 -1 -1 -1 -1 -1 -1 -1 -1 -1 -1 -1 -1 -1 -1 -1 -1 -1 -1
$$ -1 -1 -1 -1 -1 -1 -1 -1 -1 -1 -1 -1 -1 -1 -1 -1 -1 -1 -1 -1 -1 -1 -1 -1
$$ -1 -1 -1 -1 -1 -1 -1 -1 -1 -1 -1 -1 -1 -1 -1 -1 -1 -1 -1 -1 -1 -1 -1 -1
$$ -1 -1 -1 -1 -1 -1 -1 -1
$$ ##$RG_tab7= (0..127)
$$ -1 -1 -1 -1 -1 -1 -1 -1 -1 -1 -1 -1 -1 -1 -1 -1 -1 -1 -1 -1 -1 -1 -1 -1
$$ -1 -1 -1 -1 -1 -1 -1 -1 -1 -1 -1 -1 -1 -1 -1 -1 -1 -1 -1 -1 -1 -1 -1 -1
$$ -1 -1 -1 -1 -1 -1 -1 -1 -1 -1 -1 -1 -1 -1 -1 -1 -1 -1 -1 -1 -1 -1 -1 -1
$$ -1 -1 -1 -1 -1 -1 -1 -1 -1 -1 -1 -1 -1 -1 -1 -1 -1 -1 -1 -1 -1 -1 -1 -1
$$ -1 -1 -1 -1 -1 -1 -1 -1 -1 -1 -1 -1 -1 -1 -1 -1 -1 -1 -1 -1 -1 -1 -1 -1
$$ -1 -1 -1 -1 -1 -1 -1 -1
$$ ##$RG_tab8= (0..127)
$$ -1 -1 -1 -1 -1 -1 -1 -1 -1 -1 -1 -1 -1 -1 -1 -1 -1 -1 -1 -1 -1 -1 -1 -1
$$ -1 -1 -1 -1 -1 -1 -1 -1 -1 -1 -1 -1 -1 -1 -1 -1 -1 -1 -1 -1 -1 -1 -1 -1
$$ -1 -1 -1 -1 -1 -1 -1 -1 -1 -1 -1 -1 -1 -1 -1 -1 -1 -1 -1 -1 -1 -1 -1 -1
$$ -1 -1 -1 -1 -1 -1 -1 -1 -1 -1 -1 -1 -1 -1 -1 -1 -1 -1 -1 -1 -1 -1 -1 -1
$$ -1 -1 -1 -1 -1 -1 -1 -1 -1 -1 -1 -1 -1 -1 -1 -1 -1 -1 -1 -1 -1 -1 -1 -1
$$ -1 -1 -1 -1 -1 -1 -1 -1
$$ ##$RG_tab9= (0..127)
$$ -1 -1 -1 -1 -1 -1 -1 -1 -1 -1 -1 -1 -1 -1 -1 -1 -1 -1 -1 -1 -1 -1 -1 -1
$$ -1 -1 -1 -1 -1 -1 -1 -1 -1 -1 -1 -1 -1 -1 -1 -1 -1 -1 -1 -1 -1 -1 -1 -1
$$ -1 -1 -1 -1 -1 -1 -1 -1 -1 -1 -1 -1 -1 -1 -1 -1 -1 -1 -1 -1 -1 -1 -1 -1
$$ -1 -1 -1 -1 -1 -1 -1 -1 -1 -1 -1 -1 -1 -1 -1 -1 -1 -1 -1 -1 -1 -1 -1 -1
$$ -1 -1 -1 -1 -1 -1 -1 -1 -1 -1 -1 -1 -1 -1 -1 -1 -1 -1 -1 -1 -1 -1 -1 -1
$$ -1 -1 -1 -1 -1 -1 -1 -1
$$ ##$RXFMAX= (0..23)
$$ 1290 1290 -1 -1 -1 -1 -1 -1 -1 -1 -1 -1 -1 -1 -1 -1 -1 -1 -1 -1 -1 -1 -1
$$ -1
$$ ##$RXFMIN= (0..23)
$$ 5 5 -1 -1 -1 -1 -1 -1 -1 -1 -1 -1 -1 -1 -1 -1 -1 -1 -1 -1 -1 -1 -1 -1
$$ ##$RheoNmrEth= <no>
$$ ##$SGUC1= (0..23)
$$ 18 17 0 0 0 0 0 0 0 0 0 0 0 0 0 0 0 0 0 0 0 0 0 0
$$ ##$SGUC2= (0..23)
$$ 33 0 0 0 0 0 0 0 0 0 0 0 0 0 0 0 0 0 0 0 0 0 0 0
$$ ##$SLCBCONF= <SHNV>
$$ ##$SPECTR= 13
$$ ##$SYNCTRIG= 0
$$ ##$SamChgEth= (0..3)
$$ <192.168.99.10> <no> <no> <no>
$$ ##$SamChgPort= (0..3)
$$ <80> <no> <no> <no>
$$ ##$SamChgProtocol= (0..3)
$$ <CORBA> <> <> <>
$$ ##$ServiceNo= <>
$$ ##$Sgu10PowerLevel= (0..7)
$$ 0 0 0 0 0 0 0 0
$$ ##$Sgu11PowerLevel= (0..7)
$$ 0 0 0 0 0 0 0 0
$$ ##$Sgu12PowerLevel= (0..7)
$$ 0 0 0 0 0 0 0 0
$$ ##$Sgu13PowerLevel= (0..7)
$$ 0 0 0 0 0 0 0 0
$$ ##$Sgu14PowerLevel= (0..7)
$$ 0 0 0 0 0 0 0 0
$$ ##$Sgu15PowerLevel= (0..7)
$$ 0 0 0 0 0 0 0 0
$$ ##$Sgu16PowerLevel= (0..7)
$$ 0 0 0 0 0 0 0 0
$$ ##$Sgu17PowerLevel= (0..7)
$$ 0 0 0 0 0 0 0 0
$$ ##$Sgu18PowerLevel= (0..7)
$$ 0 0 0 0 0 0 0 0
$$ ##$Sgu19PowerLevel= (0..7)
$$ 0 0 0 0 0 0 0 0
$$ ##$Sgu1PowerLevels= (0..7)
$$ 90 74 58 42 26 10 0 0
$$ ##$Sgu20PowerLevel= (0..7)
$$ 0 0 0 0 0 0 0 0
$$ ##$Sgu21PowerLevel= (0..7)
$$ 0 0 0 0 0 0 0 0
$$ ##$Sgu22PowerLevel= (0..7)
$$ 0 0 0 0 0 0 0 0
$$ ##$Sgu23PowerLevel= (0..7)
$$ 0 0 0 0 0 0 0 0
$$ ##$Sgu24PowerLevel= (0..7)
$$ 0 0 0 0 0 0 0 0
$$ ##$Sgu2PowerLevels= (0..7)
$$ 90 74 58 42 26 10 0 0
$$ ##$Sgu3PowerLevels= (0..7)
$$ 0 0 0 0 0 0 0 0
$$ ##$Sgu4PowerLevels= (0..7)
$$ 0 0 0 0 0 0 0 0
$$ ##$Sgu5PowerLevels= (0..7)
$$ 0 0 0 0 0 0 0 0
$$ ##$Sgu6PowerLevels= (0..7)
$$ 0 0 0 0 0 0 0 0
$$ ##$Sgu7PowerLevels= (0..7)
$$ 0 0 0 0 0 0 0 0
$$ ##$Sgu8PowerLevels= (0..7)
$$ 0 0 0 0 0 0 0 0
$$ ##$Sgu9PowerLevels= (0..7)
$$ 0 0 0 0 0 0 0 0
$$ ##$SguType= 4
$$ ##$ShimMaxVal= 32760
$$ ##$ShimPow1Ch2Sh= (0..38)
$$ 1 2 3 21 4 4 27 27 4 4 63 26 26 25 7 7 20 20 31 31 0 0 0 0 0 0 0 0 0 0
$$ 0 0 0 0 0 0 0 0 0
$$ ##$ShimPow1Imax= (0..38)
$$ 1 1 1 1 1 1 1 1 1 1 1 1 1 1 1 1 1 1 1 1 0 0 0 0 0 0 0 0 0 0 0 0 0 0 0 0
$$ 0 0 0
$$ ##$ShimPow1NChan= 20
$$ ##$ShimPow1TotIMax= 6
$$ ##$ShimPow1Vmax= (0..38)
$$ 20 20 20 20 20 20 20 20 20 20 20 20 20 20 20 20 20 20 20 20 0 0 0 0 0 0
$$ 0 0 0 0 0 0 0 0 0 0 0 0 0
$$ ##$ShimPow2Ch2Sh= (0..38)
$$ 15 15 33 33 35 35 25 8 38 38 23 8 14 14 36 36 32 32 23 63 0 0 0 0 0 0 0
$$ 0 0 0 0 0 0 0 0 0 0 0 0
$$ ##$ShimPow2Imax= (0..38)
$$ 1 1 1 1 1 1 1 1 1 1 1 1 1 1 1 1 1 1 1 1 0 0 0 0 0 0 0 0 0 0 0 0 0 0 0 0
$$ 0 0 0
$$ ##$ShimPow2NChan= 20
$$ ##$ShimPow2TotIMax= 6
$$ ##$ShimPow2Vmax= (0..38)
$$ 20 20 20 20 20 20 20 20 20 20 20 20 20 20 20 20 20 20 20 20 0 0 0 0 0 0
$$ 0 0 0 0 0 0 0 0 0 0 0 0 0
$$ ##$ShimPow3Ch2Sh= (0..38)
$$ 0 0 0 0 0 0 0 0 0 0 0 0 0 0 0 0 0 0 0 0 0 0 0 0 0 0 0 0 0 0 0 0 0 0 0 0
$$ 0 0 0
$$ ##$ShimPow3Imax= (0..38)
$$ 0 0 0 0 0 0 0 0 0 0 0 0 0 0 0 0 0 0 0 0 0 0 0 0 0 0 0 0 0 0 0 0 0 0 0 0
$$ 0 0 0
$$ ##$ShimPow3NChan= 0
$$ ##$ShimPow3TotIMax= 0
$$ ##$ShimPow3Vmax= (0..38)
$$ 0 0 0 0 0 0 0 0 0 0 0 0 0 0 0 0 0 0 0 0 0 0 0 0 0 0 0 0 0 0 0 0 0 0 0 0
$$ 0 0 0
$$ ##$ShimPow4Ch2Sh= (0..38)
$$ 0 0 0 0 0 0 0 0 0 0 0 0 0 0 0 0 0 0 0 0 0 0 0 0 0 0 0 0 0 0 0 0 0 0 0 0
$$ 0 0 0
$$ ##$ShimPow4Imax= (0..38)
$$ 0 0 0 0 0 0 0 0 0 0 0 0 0 0 0 0 0 0 0 0 0 0 0 0 0 0 0 0 0 0 0 0 0 0 0 0
$$ 0 0 0
$$ ##$ShimPow4NChan= 0
$$ ##$ShimPow4TotIMax= 0
$$ ##$ShimPow4Vmax= (0..38)
$$ 0 0 0 0 0 0 0 0 0 0 0 0 0 0 0 0 0 0 0 0 0 0 0 0 0 0 0 0 0 0 0 0 0 0 0 0
$$ 0 0 0
$$ ##$ShimPow5Ch2Sh= (0..38)
$$ 0 0 0 0 0 0 0 0 0 0 0 0 0 0 0 0 0 0 0 0 0 0 0 0 0 0 0 0 0 0 0 0 0 0 0 0
$$ 0 0 0
$$ ##$ShimPow5Imax= (0..38)
$$ 0 0 0 0 0 0 0 0 0 0 0 0 0 0 0 0 0 0 0 0 0 0 0 0 0 0 0 0 0 0 0 0 0 0 0 0
$$ 0 0 0
$$ ##$ShimPow5NChan= 0
$$ ##$ShimPow5TotIMax= 0
$$ ##$ShimPow5Vmax= (0..38)
$$ 0 0 0 0 0 0 0 0 0 0 0 0 0 0 0 0 0 0 0 0 0 0 0 0 0 0 0 0 0 0 0 0 0 0 0 0
$$ 0 0 0
$$ ##$ShimPow6Ch2Sh= (0..38)
$$ 0 0 0 0 0 0 0 0 0 0 0 0 0 0 0 0 0 0 0 0 0 0 0 0 0 0 0 0 0 0 0 0 0 0 0 0
$$ 0 0 0
$$ ##$ShimPow6Imax= (0..38)
$$ 0 0 0 0 0 0 0 0 0 0 0 0 0 0 0 0 0 0 0 0 0 0 0 0 0 0 0 0 0 0 0 0 0 0 0 0
$$ 0 0 0
$$ ##$ShimPow6NChan= 0
$$ ##$ShimPow6TotIMax= 0
$$ ##$ShimPow6Vmax= (0..38)
$$ 0 0 0 0 0 0 0 0 0 0 0 0 0 0 0 0 0 0 0 0 0 0 0 0 0 0 0 0 0 0 0 0 0 0 0 0
$$ 0 0 0
$$ ##$ShimPow7Ch2Sh= (0..38)
$$ 0 0 0 0 0 0 0 0 0 0 0 0 0 0 0 0 0 0 0 0 0 0 0 0 0 0 0 0 0 0 0 0 0 0 0 0
$$ 0 0 0
$$ ##$ShimPow7Imax= (0..38)
$$ 0 0 0 0 0 0 0 0 0 0 0 0 0 0 0 0 0 0 0 0 0 0 0 0 0 0 0 0 0 0 0 0 0 0 0 0
$$ 0 0 0
$$ ##$ShimPow7NChan= 0
$$ ##$ShimPow7TotIMax= 0
$$ ##$ShimPow7Vmax= (0..38)
$$ 0 0 0 0 0 0 0 0 0 0 0 0 0 0 0 0 0 0 0 0 0 0 0 0 0 0 0 0 0 0 0 0 0 0 0 0
$$ 0 0 0
$$ ##$ShimPow8Ch2Sh= (0..38)
$$ 0 0 0 0 0 0 0 0 0 0 0 0 0 0 0 0 0 0 0 0 0 0 0 0 0 0 0 0 0 0 0 0 0 0 0 0
$$ 0 0 0
$$ ##$ShimPow8Imax= (0..38)
$$ 0 0 0 0 0 0 0 0 0 0 0 0 0 0 0 0 0 0 0 0 0 0 0 0 0 0 0 0 0 0 0 0 0 0 0 0
$$ 0 0 0
$$ ##$ShimPow8NChan= 0
$$ ##$ShimPow8TotIMax= 0
$$ ##$ShimPow8Vmax= (0..38)
$$ 0 0 0 0 0 0 0 0 0 0 0 0 0 0 0 0 0 0 0 0 0 0 0 0 0 0 0 0 0 0 0 0 0 0 0 0
$$ 0 0 0
$$ ##$ShimPowMaxUA= (0..63)
$$ 130000 130000 130000 130000 130000 130000 130000 130000 130000 130000 130000
$$ 130000 130000 130000 130000 130000 130000 130000 130000 130000 130000 130000
$$ 130000 130000 130000 130000 130000 130000 130000 130000 130000 130000 130000
$$ 130000 130000 130000 130000 130000 130000 130000 0 0 0 0 0 0 0 0 0 0 0
$$ 0 0 0 0 0 0 0 0 0 0 0 0 0
$$ ##$ShimPowMaxUG= (0..63)
$$ 2147483647 2147483647 2147483647 2147483647 2147483647 2147483647 2147483647
$$ 2147483647 2147483647 2147483647 2147483647 2147483647 2147483647 2147483647
$$ 2147483647 2147483647 2147483647 2147483647 2147483647 2147483647 2147483647
$$ 2147483647 2147483647 2147483647 2147483647 2147483647 2147483647 2147483647
$$ 2147483647 2147483647 2147483647 2147483647 2147483647 2147483647 2147483647
$$ 2147483647 2147483647 2147483647 2147483647 0 0 0 0 0 0 0 0 0 0 0 0 0 0
$$ 0 0 0 0 0 0 0 0 0 0 0
$$ ##$ShimPowNum= 2
$$ ##$ShimPowRcbType= 3
$$ ##$ShimPowRes= (0..63)
$$ 1e-20 1e-20 1e-20 1e-20 1e-20 1e-20 1e-20 1e-20 1e-20 1e-20 1e-20 1e-20
$$ 1e-20 1e-20 1e-20 1e-20 1e-20 1e-20 1e-20 1e-20 1e-20 1e-20 1e-20 1e-20
$$ 1e-20 1e-20 1e-20 1e-20 1e-20 1e-20 1e-20 1e-20 1e-20 1e-20 1e-20 1e-20
$$ 1e-20 1e-20 1e-20 1e-20 0 0 0 0 0 0 0 0 0 0 0 0 0 0 0 0 0 0 0 0 0 0 0 0
$$ ##$ShimPowRng0= (0..63)
$$ 1 1 1 1 1 1 1 1 1 1 1 1 1 1 1 1 1 1 1 1 1 1 1 1 1 1 1 1 1 1 1 1 1 1 1 1
$$ 1 1 1 1 0 0 0 0 0 0 0 0 0 0 0 0 0 0 0 0 0 0 0 0 0 0 0 0
$$ ##$ShimPowRng1= (0..63)
$$ 1 1 1 1 1 1 1 1 1 1 1 1 1 1 1 1 1 1 1 1 1 1 1 1 1 1 1 1 1 1 1 1 1 1 1 1
$$ 1 1 1 1 0 0 0 0 0 0 0 0 0 0 0 0 0 0 0 0 0 0 0 0 0 0 0 0
$$ ##$ShimPowRng2= (0..63)
$$ 1 1 1 1 1 1 1 1 1 1 1 1 1 1 1 1 1 1 1 1 1 1 1 1 1 1 1 1 1 1 1 1 1 1 1 1
$$ 1 1 1 1 0 0 0 0 0 0 0 0 0 0 0 0 0 0 0 0 0 0 0 0 0 0 0 0
$$ ##$ShimPowRng3= (0..63)
$$ 1 1 1 1 1 1 1 1 1 1 1 1 1 1 1 1 1 1 1 1 1 1 1 1 1 1 1 1 1 1 1 1 1 1 1 1
$$ 1 1 1 1 0 0 0 0 0 0 0 0 0 0 0 0 0 0 0 0 0 0 0 0 0 0 0 0
$$ ##$ShimPowType1= 8
$$ ##$ShimPowType2= 8
$$ ##$ShimPowType3= 0
$$ ##$ShimPowType4= 0
$$ ##$ShimPowType5= 0
$$ ##$ShimPowType6= 0
$$ ##$ShimPowType7= 0
$$ ##$ShimPowType8= 0
$$ ##$ShimSysActGrad= (0..63)
$$ 1 2 3 4 13 5 7 11 10 9 6 8 12 18 19 20 21 15 22 23 24 14 25 16 26 17 27
$$ 28 31 32 33 34 35 36 37 38 0 0 0 0 0 0 0 0 0 0 0 0 0 0 0 0 0 0 0 0 0 0
$$ 0 0 0 0 0 0
$$ ##$ShimSysAngle= <>
$$ ##$ShimSysFunc= (0..63)
$$ 1 2 3 4 5 6 7 8 9 10 0 37 38 35 16 15 14 13 12 11 28 27 26 25 24 23 36
$$ 22 30 29 20 21 34 33 32 31 17 18 19 0 0 0 0 0 0 0 0 0 0 0 0 0 0 0 0 0 0
$$ 0 0 0 0 0 0 0
$$ ##$ShimSysMatId= <292722ba.dat>
$$ ##$ShimSysMatrix= 1
$$ ##$ShimSysMinMaxUG= 130000
$$ ##$ShimSysOffset= <N/A>
$$ ##$ShimSysType= 4
$$ ##$ShimUnit= 3
$$ ##$SpectrOsVersion= <4.3.180.20230524>
$$ ##$TCubeEth= <192.168.180.18>
$$ ##$TCubeSeqDevice= <>
$$ ##$TopSpinVersion= <TopSpin 4.3.0>
$$ ##$TrxFreqFormula= (0..23)
$$ <TrxFreqFormula(2.0,499783000.000000,'TRX',Trx(1.0,'TRX 1200.1',2,5.000000,1290.000000))>
$$ <TrxFreqFormula(2.0,499783000.000000,'TRX',Trx(1.0,'TRX 1200.2',2,5.000000,1290.000000))>
$$ <> <> <> <> <> <> <> <> <> <> <> <> <> <> <> <> <> <> <> <> <> <>
$$ ##$TrxPN= (0..23)
$$ <Z148391> <Z148391> <> <> <> <> <> <> <> <> <> <> <> <> <> <> <> <> <>
$$ <> <> <> <> <>
$$ ##$TrxSN= (0..23)
$$ <09687> <09686> <> <> <> <> <> <> <> <> <> <> <> <> <> <> <> <> <> <> <>
$$ <> <> <>
$$ ##$VCubeEth= (0..23)
$$ <no> <no> <no> <no> <no> <no> <no> <no> <no> <no> <no> <no> <no> <no> <no>
$$ <no> <no> <no> <no> <no> <no> <no> <no> <no>
$$ ##$VTU= 2
$$ ##$VTUETH= <192.168.99.10>
$$ ##$ValueLine= no
$$ ##$VpuPN= (0..23)
$$ <no> <no> <no> <no> <no> <no> <no> <no> <no> <no> <no> <no> <no> <no> <no>
$$ <no> <no> <no> <no> <no> <no> <no> <no> <no>
$$ ##$VpuSN= (0..23)
$$ <no> <no> <no> <no> <no> <no> <no> <no> <no> <no> <no> <no> <no> <no> <no>
$$ <no> <no> <no> <no> <no> <no> <no> <no> <no>
$$ ##$WBREFAM= (0..31)
$$ 100 100 100 100 100 100 100 100 100 100 100 100 100 100 100 100 100 100
$$ 100 100 100 100 100 100 100 100 100 100 100 100 100 100
$$ ##$WBREFLM= (0..31)
$$ 2 0 0 0 0 0 0 0 0 0 0 0 0 0 0 0 0 0 0 0 0 0 0 0 0 0 0 0 0 0 0 0
$$ ##$WBREFPH= (0..31)
$$ 0 0 0 0 0 0 0 0 0 0 0 0 0 0 0 0 0 0 0 0 0 0 0 0 0 0 0 0 0 0 0 0
$$ ##$WBSGU= (0..31)
$$ 1 1 2 0 0 0 0 0 0 0 0 0 0 0 0 0 0 0 0 0 0 0 0 0 0 0 0 0 0 0 0 0
$$ ##END=
##$RELAX= 
##$BRUKER FILE PROC=intrng
$$ P 0
$$ 134.077794   133.265896
$$ 130.713171   129.886644
$$ 128.701712   127.955644
$$ 120.663190   120.048781
$$ 108.865068   107.636249
$$ 101.104493   100.585171
$$ 77.873969   76.433033
$$ 61.731095   61.226402
$$ 58.461560   57.905665
$$ 53.955891   53.187880
$$ 49.574568   48.616382
$$ 33.109860   32.107788
$$ 26.409873   25.780835
$$ 20.880189   20.324295
$$ 18.956503   18.473752
##$RELAX= 
##$BRUKER FILE PROC=peaklist.xml
$$ <?xml version="1.0" encoding="UTF-8"?>
$$ <PeakList>
$$   <PeakList1D>
$$     <PeakList1DHeader creator="nmrsu" date="2025-06-11T17:36:25.431-04:00" expNo="11" name="feijun-20-022deisire-500" owner="" procNo="1" source="D:/nmrdata/feijun/feijun">
$$       <PeakPickDetails>F1=219.839096ppm, F2=-19.839058ppm, MI=0.00cm, MAXI=10000.00cm, PC=1.400
$$       </PeakPickDetails>
$$     </PeakList1DHeader>
$$     <Peak1D F1="147.361574" intensity="4.619888e+00" type="0"/>
$$     <Peak1D F1="145.352993" intensity="5.220442e+00" type="0"/>
$$     <Peak1D F1="143.725912" intensity="3.274357e+00" type="0"/>
$$     <Peak1D F1="139.656114" intensity="5.008179e+00" type="0"/>
$$     <Peak1D F1="133.686516" intensity="1.088206e+01" type="0"/>
$$     <Peak1D F1="133.422677" intensity="5.938078e+00" type="0"/>
$$     <Peak1D F1="130.344387" intensity="1.116599e+01" type="0"/>
$$     <Peak1D F1="128.360350" intensity="9.516817e+00" type="0"/>
$$     <Peak1D F1="122.151991" intensity="5.617248e+00" type="0"/>
$$     <Peak1D F1="120.558117" intensity="1.967130e-01" type="0"/>
$$     <Peak1D F1="120.266212" intensity="1.029714e+01" type="0"/>
$$     <Peak1D F1="108.537856" intensity="1.000909e+01" type="0"/>
$$     <Peak1D F1="107.881646" intensity="1.158063e+01" type="0"/>
$$     <Peak1D F1="100.773102" intensity="1.135816e+01" type="0"/>
$$     <Peak1D F1="77.289774" intensity="5.940924e+01" type="0"/>
$$     <Peak1D F1="77.035513" intensity="6.210059e+01" type="0"/>
$$     <Peak1D F1="76.780866" intensity="6.123934e+01" type="0"/>
$$     <Peak1D F1="61.437605" intensity="8.582632e+00" type="0"/>
$$     <Peak1D F1="58.180255" intensity="3.478413e+00" type="0"/>
$$     <Peak1D F1="53.528728" intensity="6.079427e+00" type="0"/>
$$     <Peak1D F1="49.246691" intensity="1.500000e+01" type="0"/>
$$     <Peak1D F1="49.028431" intensity="2.162595e-01" type="0"/>
$$     <Peak1D F1="32.704311" intensity="9.787637e+00" type="0"/>
$$     <Peak1D F1="29.718680" intensity="3.126894e-01" type="0"/>
$$     <Peak1D F1="26.137640" intensity="7.684137e+00" type="0"/>
$$     <Peak1D F1="26.006495" intensity="5.533718e+00" type="0"/>
$$     <Peak1D F1="24.183196" intensity="8.284684e+00" type="0"/>
$$     <Peak1D F1="20.504797" intensity="1.007019e+01" type="0"/>
$$     <Peak1D F1="18.696399" intensity="8.680434e+00" type="0"/>
$$   </PeakList1D>
$$ </PeakList>
##$RELAX= 
##$BRUKER FILE PROC=peakrng
$$ P    #regions in PPM
$$ # 2025-06-11 17:36:25 -0400  nmrsu@CZC2439Y0Q
$$ # low field   high field   mi   maxi
$$   219.839096069336  -19.8390580352019  0.000  10000.000  # for region 1
##$RELAX= 
$$ Bruker specific parameters
$$ --------------------------
##$DATPATH= <D:/nmrdata/feijun/feijun>
##$EXPNO= 11
##$NAME= <feijun-20-022deisire-500>
##$PROCNO= 1
##$ACQT0= -1.70581753891579
##$AMP= (0..31)
100 100 100 100 100 100 100 100 100 100 100 100 100 100 100 100 100 100
100 100 100 100 100 100 100 100 100 100 100 100 100 100
##$AMPCOIL= (0..32)
-1 0 0 0 0 0 0 0 0 0 0 0 0 0 0 0 0 0 0 0 0 0 0 0 0 0 0 0 0 0 0 0 0
##$AQSEQ= 0
##$AQ_mod= 3
##$AUNM= <au_zg>
##$AUTOPOS= <14 >
##$BF1= 125.670535307
##$BF2= 499.783
##$BF3= 125.670535307
##$BF4= 125.670535307
##$BF5= 125.670535307
##$BF6= 125.670535307
##$BF7= 125.670535307
##$BF8= 125.670535307
##$BWFAC= (0..63)
0 0 0 0 0 0 0 0 0 0 0 0 0 0 0 0 0 0 0 0 0 0 0 0 0 0 0 0 0 0 0 0 0 0 0 0
0 0 0 0 0 0 0 0 0 0 0 0 0 0 0 0 0 0 0 0 0 0 0 0 0 0 0 0
##$BYTORDA= 0
##$CHANFCU= (0..24)
0 2 1 0 0 0 0 0 0 0 0 0 0 0 0 0 0 0 0 0 0 0 0 0 0
##$CHANREC= (0..24)
0 2 1 0 0 0 0 0 0 0 0 0 0 0 0 0 0 0 0 0 0 0 0 0 0
##$CHEMSTR= <none>
##$CNST= (0..63)
1 1 1 1 1 1 1 1 1 1 1 1 1 1 1 1 1 1 1 1 1 1 1 1 1 1 1 1 1 1 1 1 1 1 1 1
1 1 1 1 1 1 1 1 1 1 1 1 1 1 1 1 1 1 1 1 1 1 1 1 1 1 1 1
##$CPDPRG= (0..8)
<> <> <waltz65> <> <> <> <> <> <>
##$D= (0..63)
0 2 0 0 0 0 0 0 0 0 0 0.03 0 0 0 0 0.0002 0 0 0 0 0 0 0 0 0 0 0 0 0 0 0
0 0 0 0 0 0 0 0 0 0 0 0 0 0 0 0 0 0 0 0 0 0 0 0 0 0 0 0 0 0 0 0
##$DATE= 1749677784
##$DATE_START= 1749674546
##$DE= 18
##$DECBNUC= <off>
##$DECIM= 664
##$DECNUC= <off>
##$DECSTAT= 4
##$DIGMOD= 1
##$DIGTYP= 17
##$DR= 32
##$DS= 4
##$DSPFIRM= 0
##$DSPFVS= 20
##$DTYPA= 2
##$EXP= <C13CPD>
##$ExpStatus= 4
##$FCUCHAN= (0..9)
0 2 1 0 0 0 0 0 0 0
##$FILCOR= 0
##$FL1= 0
##$FL2= 0
##$FL3= 0
##$FL4= 0
##$FN_INDIRECT= (0..7)
0 0 0 0 0 0 0 0
##$FOV= 0
##$FQ1LIST= <>
##$FQ2LIST= <>
##$FQ3LIST= <>
##$FQ4LIST= <>
##$FQ5LIST= <>
##$FQ6LIST= <>
##$FQ7LIST= <>
##$FQ8LIST= <>
##$FS= (0..7)
83 83 83 83 83 83 83 83
##$FTLPGN= 0
##$FW= 2.4e+08
##$FnILOOP= 0
##$FnMODE= 0
##$FnTYPE= 0
##$GPNAM= (0..31)
<> <> <> <> <> <> <> <> <> <> <> <> <> <> <> <> <> <> <> <> <> <> <> <>
<> <> <> <> <> <> <> <>
##$GPX= (0..31)
0 0 0 0 0 0 0 0 0 0 0 0 0 0 0 0 0 0 0 0 0 0 0 0 0 0 0 0 0 0 0 0
##$GPY= (0..31)
0 0 0 0 0 0 0 0 0 0 0 0 0 0 0 0 0 0 0 0 0 0 0 0 0 0 0 0 0 0 0 0
##$GPZ= (0..31)
0 0 0 0 0 0 0 0 0 0 0 0 0 0 0 0 0 0 0 0 0 0 0 0 0 0 0 0 0 0 0 0
##$GRPDLY= 68
##$HDDUTY= 20
##$HDRATE= 1
##$HGAIN= (0..3)
0 0 0 0
##$HOLDER= 14
##$HPMOD= (0..32)
1 0 0 0 0 0 0 0 0 0 0 0 0 0 0 0 0 0 0 0 0 0 0 0 0 0 0 0 0 0 0 0 0
##$HPPRGN= 0
##$IN= (0..63)
0 0 0 0 0 0 0 0 0 0 0 0 0 0 0 0 0 0 0 0 0 0 0 0 0 0 0 0 0 0 0 0 0 0 0 0
0 0 0 0 0 0 0 0 0 0 0 0 0 0 0 0 0 0 0 0 0 0 0 0 0 0 0 0
##$INF= (0..7)
0 0 0 0 0 0 0 0
##$INP= (0..63)
0 0 0 0 0 0 0 0 0 0 0 0 0 0 0 0 0 0 0 0 0 0 0 0 0 0 0 0 0 0 0 0 0 0 0 0
0 0 0 0 0 0 0 0 0 0 0 0 0 0 0 0 0 0 0 0 0 0 0 0 0 0 0 0
##$INSTRUM= <AS500-NEO>
##$INTEGFAC= (0..63)
0 0 0 0 0 0 0 0 0 0 0 0 0 0 0 0 0 0 0 0 0 0 0 0 0 0 0 0 0 0 0 0 0 0 0 0
0 0 0 0 0 0 0 0 0 0 0 0 0 0 0 0 0 0 0 0 0 0 0 0 0 0 0 0
##$L= (0..31)
1 1 1 1 1 1 1 1 1 1 1 1 1 1 1 1 1 1 1 1 1 1 1 1 1 1 1 1 1 1 1 1
##$LFILTER= 100
##$LGAIN= -12
##$LINPSTP= 0
##$LOCKED= yes
##$LOCKFLD= -320
##$LOCKGN= 127.917366027832
##$LOCKPOW= -27
##$LOCKPPM= 7.23999977111816
##$LOCNUC= <2H>
##$LOCPHAS= 2.127572
##$LOCSHFT= yes
##$LOCSW= 0
##$LTIME= 0.400000005960464
##$MASR= 5000
##$MULEXPNO= (0..15)
0 0 0 0 0 0 0 0 0 0 0 0 0 0 0 0
##$NBL= 1
##$NC= 0
##$NLOGCH= 2
##$NOVFLW= 0
##$NS= 1024
##$NUC1= <13C>
##$NUC2= <1H>
##$NUC3= <off>
##$NUC4= <off>
##$NUC5= <off>
##$NUC6= <off>
##$NUC7= <off>
##$NUC8= <off>
##$NUCLEUS= <off>
##$NUSLIST= <automatic>
##$NusAMOUNT= 100
##$NusFPNZ= no
##$NusJSP= 0
##$NusSEED= 54321
##$NusSPTYPE= 0
##$NusT2= 1
##$NusTD= 0
##$O1= 12567.053
##$O2= 1999.132
##$O3= 12567.053
##$O4= 12567.053
##$O5= 12567.053
##$O6= 12567.053
##$O7= 12567.053
##$O8= 12567.053
##$OVERFLW= 0
##$P= (0..63)
3.333333 10 20 12 24 16.5 25 50 420 30 60 40000 40000 2000 0 0 1000 2000
500 600 2500 0 0 0 1000 0 500 10 0 2000 0 0 4440 0 0 0 80000 0 0 2040 4000
0 0 10000 888 0 40000 1260 2400 3120 2520 0 1895 20000 420 0 0 0 0 0 0
0 0 1680
##$PACOIL= (0..32)
2 3 1 0 0 0 0 0 0 0 0 0 0 0 0 0 0 0 0 0 0 0 0 0 0 0 0 0 0 0 0 0 0
##$PAPS= 0
##$PARMODE= 0
##$PCPD= (0..9)
0 65 80 0 0 0 0 0 0 0
##$PEXSEL= (0..9)
1 1 1 1 1 1 1 1 1 1
##$PHCOR= (0..31)
0 0 0 0 0 0 0 0 0 0 0 0 0 0 0 0 0 0 0 0 0 0 0 0 0 0 0 0 0 0 0 0
##$PHLIST= <>
##$PH_ref= 0
##$PL= (0..63)
120 120 120 120 120 120 120 120 120 120 120 120 120 120 120 120 120 120
120 120 120 120 120 120 120 120 120 120 120 120 120 120 120 120 120 120
120 120 120 120 120 120 120 120 120 120 120 120 120 120 120 120 120 120
120 120 120 120 120 120 120 120 120 120
##$PLSTEP= 0.1
##$PLSTRT= -6
##$PLW= (0..63)
0 59.164 16.915 0 0 0 0 0 0 0 9.4663 0.37865 0.38059 0.19113 0 2.7064 0
0 59.164 1.283124 0 9.743e-05 0 0 0.0015589 0 0.095147 0 0 9.4663 0.38059
1.5224 0 0 0 0 0 0 0 0 0 0 0 0 0 0 0 0 0 0 0 0 0 0 0 0 0 0 0 0 0 0 0 0
##$PLWMAX= (0..7)
533.5182 121.8082 0 0 0 0 0 0
##$PQPHASE= 0
##$PQSCALE= 1
##$PR= 1
##$PRECHAN= (0..32)
-1 2 -1 0 1 -1 -1 -1 -1 -1 -1 -1 -1 -1 -1 -1 -1 -1 -1 -1 -1 -1 -1 -1 -1
-1 -1 -1 -1 -1 -1 -1 -1
##$PROBHD= <Z168772_0026 (CPP1.1 BBO 500S2 BB-H&F-D-05 Z XT)>
##$PROBINPUTS= (0..15)
<31P-77Se/10B-35Cl> <1H/19F> <2H> <> <> <> <> <> <> <> <> <> <> <> <> <>
##$PULPROG= <zgpg30>
##$PW= 0
##$PYNM= <>
##$ProjAngle= 0
##$QNP= 0
##$RECCHAN= (0..9)
0 2 1 0 0 0 0 0 0 0
##$RECPH= 0
##$RECPRE= (0..24)
-1 0 2 -1 -1 -1 -1 -1 -1 -1 -1 -1 -1 -1 -1 -1 -1 -1 -1 -1 -1 -1 -1 -1 -1
##$RECPRFX= (0..32)
1 0 1 0 0 0 0 0 0 0 0 0 0 0 0 0 0 0 0 0 0 0 0 0 0 0 0 0 0 0 0 0 0
##$RG= 101
##$RO= 0
##$RSEL= (0..24)
0 1 2 0 0 0 0 0 0 0 0 0 0 0 0 0 0 0 0 0 0 0 0 0 0
##$SAMPLEID= <>
##$SFO1= 125.68310236
##$SFO2= 499.784999132
##$SFO3= 125.68310236
##$SFO4= 125.68310236
##$SFO5= 125.68310236
##$SFO6= 125.68310236
##$SFO7= 125.68310236
##$SFO8= 125.68310236
##$SOLVENT= <CDCl3>
##$SOLVOLD= <off>
##$SP= (0..63)
120 120 120 120 120 120 120 120 120 120 120 120 120 120 120 120 120 120
120 120 120 120 120 120 120 120 120 120 120 120 120 120 120 120 120 120
120 120 120 120 120 120 120 120 120 120 120 120 120 120 120 120 120 120
120 120 120 120 120 120 120 120 120 120
##$SPECTR= 0
##$SPINCNT= 0
##$SPNAM= (0..63)
<> <Q5.1000> <Q3_surbop.1> <0.0> <Eburp2tr.1000> <Crp60comp.4> <Crp60,0.5,20.1>
<Sinc1.1000> <Crp60,0.5,20.1> <> <Crp60comp.4> <Crp60comp.4> <> <> <Eburp2.1000>
<> <> <> <0.0> <Q5tr_sebop.1> <Q5tr_sebop.1> <Q5tr_sebop.1> <Q5tr_sebop.1>
<> <> <> <Gaus1_180r.1000> <> <> <Q5tr.1000> <Q3_surbop.1> <Reburp.1000>
<Q3.1000> <Q5_sebop.1> <Q3_surbop.1> <Q3_surbop.1> <Q5.1000> <Q3_rna_c68c1.1>
<> <> <Q3_surbop.1> <Crp60,0.5,20.1> <> <> <Crp60,20,20.10> <> <Crp60_xfilt.2>
<> <> <> <> <> <> <> <> <> <> <> <> <0.0> <0.0> <0.0> <> <>
##$SPOAL= (0..63)
0.5 1 0.5 0.5 0 0.5 0.5 0.5 0.5 0.5 0.5 0.5 0.5 0.5 1 0.5 0.5 0.5 0.5 0
0 0 0 0.5 0.5 0.5 0.5 0.5 0.5 0 0.5 0.5 0.5 1 0.5 0.5 1 0.5 0.5 0.5 0.5
0.5 0.5 0.5 0.5 0.5 0.5 0.5 0.5 0.5 0.5 0.5 0.5 0.5 0.5 0.5 0.5 0.5 0.5
0.5 0.5 0.5 0.5 0.5
##$SPOFFS= (0..63)
0 0 0 0 0 0 0 0 0 0 0 0 0 0 0 0 0 0 0 0 0 0 0 0 0 0 0 0 0 0 0 0 0 0 0 0
0 0 0 0 0 0 0 0 0 0 0 0 0 0 0 0 0 0 0 0 0 0 0 0 0 0 0 0
##$SPPEX= (0..63)
0 0 0 0 0 0 0 0 0 0 0 0 0 0 0 0 0 0 0 0 0 0 0 0 0 0 0 0 0 0 0 0 0 0 0 0
0 0 0 0 0 0 0 0 0 0 0 0 0 0 0 0 0 0 0 0 0 0 0 0 0 0 0 0
##$SPW= (0..63)
0 0.0012445 0.0010189 0 0.16997 9.0396 0 0.0070235 9.0396 0 9.0396 9.0396
0 0 0.16997 0 0 0 0 12.23294 19.01571 8.878989 47.88365 0 0 0 8.9869e-06
0 0 0.101 2.0674 0.52049 0.004246 14.973 1.0269 0.0010189 0.34569 0.4238
0 0 0.25672 9.0396 0 0 0.093039 0 2.1775 0 0 0 0 0 0 0 0 0 0 0 0 0 0 0
0 0
##$SUBNAM= (0..9)
<> <> <> <> <> <> <> <> <> <>
##$SW= 239.654188686681
##$SWIBOX= (0..32)
0 3 1 0 0 0 0 0 0 0 0 0 0 0 0 0 0 0 0 0 0 0 0 0 0 0 0 0 0 0 0 0 0
##$SW_h= 30120.4819277108
##$SWfinal= 0
##$SigLockShift= 0
##$TD= 65536
##$TD0= 1
##$TD_INDIRECT= (0..7)
0 0 0 0 0 0 0 0
##$TDav= 1
##$TE= 297.998
##$TE1= 299.4111
##$TE2= 0
##$TE3= 0
##$TE4= 0
##$TEG= 300
##$TE_MAGNET= 0
##$TE_PIDX= 1
##$TE_RAW= 299.4111
##$TE_STAB= (0..9)
2 2 0 0 0 0 0 0 0 0
##$TOTROT= (0..63)
0 0 0 0 0 0 0 0 0 0 0 0 0 0 0 0 0 0 0 0 0 0 0 0 0 0 0 0 0 0 0 0 0 0 0 0
0 0 0 0 0 0 0 0 0 0 0 0 0 0 0 0 0 0 0 0 0 0 0 0 0 0 0 0
##$TUBE_TYPE= <>
##$USERA1= <>
##$USERA10= <>
##$USERA2= <>
##$USERA3= <>
##$USERA4= <>
##$USERA5= <>
##$USERA6= <>
##$USERA7= <>
##$USERA8= <>
##$USERA9= <>
##$UUID= <d42ea0c8-1956-477c-8964-60733d09f5fe>
##$V9= 5
##$VALIDCODE= -1
##$VALIST= <>
##$VCLIST= <>
##$VDLIST= <>
##$VPLIST= <>
##$VTLIST= <>
##$WAVEMAKER= (0..7)
<> <> <> <> <> <> <> <>
##$WBST= 1024
##$WBSW= (0..7)
4 10 10 10 10 10 10 10
##$XL= 0
##$YL= 0
##$YMAX_a= 507943194
##$YMIN_a= -471360153
##$ZGOPTNS= <>
##$scaledByNS= no
##$scaledByRG= no
##$shimCoilTempK= 303.7269
##$ABSF1= 240
##$ABSF2= -10
##$ABSG= 5
##$ABSL= 3
##$ALPHA= 0
##$AQORDER= 0
##$ASSFAC= 0
##$ASSFACI= 0
##$ASSFACX= 0
##$ASSWID= 0
##$AUNMP= <proc_1d>
##$AXLEFT= 0
##$AXNAME= <>
##$AXNUC= <off>
##$AXRIGHT= 0
##$AXTYPE= 0
##$AXUNIT= <>
##$AZFE= 0.1
##$AZFW= 0.5
##$BCFW= 1
##$BC_mod= 2
##$BYTORDP= 0
##$COROFFS= 0
##$CY= 15
##$DATMOD= 1
##$DC= 1
##$DFILT= <>
##$DTYPP= 0
##$ERETIC= no
##$F1P= 240
##$F2P= -10
##$FCOR= 0.5
##$FTSIZE= 0
##$FT_mod= 6
##$GAMMA= 1
##$GB= 0
##$INTBC= 1
##$INTSCL= 1
##$ISEN= 30
##$LB= 1
##$LEV0= 0
##$LPBIN= 0
##$MAXI= 10000
##$MC2= 0
##$MEAN= 0
##$ME_mod= 0
##$MI= 0
##$MddCEXP= no
##$MddCT_SP= no
##$MddF180= no
##$MddLAMBDA= 0
##$MddMEMORY= 0
##$MddMERGE= 0
##$MddNCOMP= 0
##$MddNITER= 0
##$MddNOISE= 0
##$MddPHASE= 0
##$MddSEED= 0
##$MddSRSIZE= 0
##$Mdd_CsALG= 0
##$Mdd_CsLAMBDA= 1
##$Mdd_CsNITER= 0
##$Mdd_CsNORM= 0
##$Mdd_CsVE= yes
##$Mdd_CsZF= 0
##$Mdd_LrLAMBDA= 0
##$Mdd_LrNITER= 0
##$Mdd_LrRANK= 0
##$Mdd_LrZF= 0
##$Mdd_mod= 0
##$NCOEF= 0
##$NC_proc= 0
##$NLEV= 6
##$NOISF1= 0
##$NOISF2= 0
##$NSP= 1
##$NTH_PI= 0
##$NZP= 1
##$OFFSET= 219.8391
##$PC= 1.4
##$PHC0= 58.54483
##$PHC1= -204.5966
##$PH_mod= 1
##$PKNL= yes
##$PPARMOD= 0
##$PPDIAG= 0
##$PPIPTYP= 0
##$PPMPNUM= 2147483647
##$PPRESOL= 1
##$PSCAL= 4
##$PSIGN= 0
##$PYNMP= <proc.py>
##$RDF1= 0
##$RDF2= 0
##$RDFWHM= 0
##$RDINT= 0
##$RDPOS= 0
##$REVERSE= no
##$SF= 125.670535307
##$SI= 32768
##$SIGF1= 0
##$SIGF2= 0
##$SINO= 0
##$SIOLD= 32768
##$SPECTYP= <C13>
##$SREF_mod= 1
##$SREGLST= <13C.CDCl3>
##$SSB= 0
##$STSI= 0
##$STSR= 0
##$SW_p= 30120.4819276355
##$SYMM= 0
##$S_DEV= 0
##$TDeff= 0
##$TDoff= 0
##$TI= <feijun-20-022deisire-500

>
##$TILT= no
##$TM1= 0
##$TM2= 0
##$TOPLEV= 0
##$USERP1= <>
##$USERP10= <>
##$USERP2= <>
##$USERP3= <>
##$USERP4= <>
##$USERP5= <>
##$USERP6= <>
##$USERP7= <>
##$USERP8= <>
##$USERP9= <>
##$WDW= 1
##$XDIM= 0
##$YMAX_p= 0
##$YMIN_p= 0
##$CURPLOT= <>
##$CURPRIN= <$>
##$DFORMAT= <normdp>
##$LAYOUT= <+/1D_X.xwp>
##$LFORMAT= <normlp>
##$PFORMAT= <normpl>
$$ End of Bruker specific parameters
$$ ---------------------------------
##NTUPLES= NMR FID
##VAR_NAME=  TIME,          FID/REAL,        FID/IMAG
##SYMBOL=    X,             R,               I
##VAR_TYPE=  INDEPENDENT,   DEPENDENT,       DEPENDENT
##VAR_FORM=  AFFN,          ASDF,            ASDF
##VAR_DIM=   32768,         32768,           32768
##UNITS=     SECONDS,       ARBITRARY UNITS, ARBITRARY UNITS
##FACTOR=    3.32e-05,      1,               1
##FIRST=     0,             0,               0
##LAST=      1.0878644,     -3475172,        -5167360
##MIN=       0,             -471360153,      -471360153
##MAX=       1.0878644,     507943194,       507943194
$$ Real data points
##PAGE= N=1
##DATA TABLE= (X++(R..R)), XYDATA
0@@@@Dc474D903e050I982a0904A5607b0602B4777c4997D0436e2123F4012g6222
18I5005a11312A34746a59213A86332b20807B55094b97914C43772c94994D55001
29e17307E91150f69852G57189h56519I60832a080842A207917a349049A505161
39a672014A858073b057869B276963b517421B776291c063688C372453c713103D087220
49d494475D948186e444654E999426f618140G310251h099481H995135a0033079
58A1248162a2690459A4444222a6620657A9416376b3151276B8430828c6535147
66E0689248h2385962A22064146K6007305b90573621K131553j28822985a05345066
74b1277169A74613032K40217279R3112883k42200264E9668271a99329962j66766943
81c66096905j0011063J00703394a19885371A45825655J54320655L6430304q0765661
88B55810953A18547264e3548938j80666938j10583482M1532105J17400156B9372417
96B94148874R3939604l7965511k7677726H4977291b32101947o4556669N9029984
103b37628632M125382b8392948A88059897O0758497J04162880L9700669A36337510
111a55340869j30771540p8816918J4197486J51335547A2808260K54546131J92673044
118D60027435n5723951A61117032i9529230j49609530k0303185J7408363M0095862
125b11937720i5668846A67770752K69602192M5624970j95024035G1588038a03037477
133b50288876m5819509K9561063P3697174B2466412K90369354J00228907j00335503
140C12729170j30935918f661746k62749147j47265502O7098095J49239643a4944925
148B29578627R5804911q3819233l6767666o3458884g2645320j47936496l9868632
155b60450448k2403406J21083927H6699622J89225967J04909681J3069866A65122854
163g1712372q9771841j29284939k7218318J42606159e0057789A31974042K50667907
170C82641949o357198A24410207d7816828j02409203j23365042k4831113N3924172
177b44498014a01157053I2668000K02596469O7569000j78446358A2712476a4250038
185a38202901j71863991O1226899a16539358B6392808K45429018N1559026A48171209
193A18194053n6799335a47105869p9075350m3448621j8488449e4585199A65902436
201A54302562P6192101O4084724G6274669a06881723j13078314j74230430M0967174
208c53223293f5835498A24650106R4505404R7732923n8346484F3139408g3219722
216a58125785p0321590m2088084O9085685a1657335A44791793J10620225K8502870
223B83914888A19310827c8213526j7345258r3081375j30469413J804828R0927968
230a86376776A3608577K53933680J3568215A39264437n6227083c3729596j34732825
237a68462421k5829782n8544092P260810c135673A85373418k7263059o383099
244A51727260K2153676E4981869g6482359j03141818q0361912J6133361i0845744
252G7565827O3385884K9015750K1174437q3283430f9556054j15804402j9200779
259b04561235K3921491Q2530592A1174142O1142112N7087201M4496255n9932925
266A13966785b613805r3797096p8391911l6260206M2435912f3785875G0215935
274A83684952k2964335C7363915b5468607j2597423o9866003o6206823K9722006
281a44416850K5731139h734885A83954812n486846I098353J3263179L8211875
288F0573407e3880500n9340261o404694n4975219g4504866A16010590J4621704
295A30632294j0447671L9353672p5225179g1115938j23745004n6445456Q0614899
302a70691499A774725P1110141R995054R359004j3027382k4244420a0348281r3330838
310a03679119n4882303R978006e2583011C1708704R305209O3403524O0544696
317A64962133D9393744a5352017E7494351d9068745q3660770c4983157k1032563
324e6015720j3457327A21129962J3599828f396377E0219147K1639054e3027395
332i1102723k7410119m9513592a9930829G7713418A6151245R663613M9652812
339G5467670k7761682L082619c4028424j29008378O0733916E6112620N6592005
346A12704625m0091239C5671457l205423L075437A4076402M252213k134517c0156739
355A3964865O669059h2646163c3877933A01717094D5103698c3804307O341823
362b7462484m8792957K3538647F2544582A4507385g4935584a1686720B6394793
370C6856151J4498721e24877k7823730B7618117K3962415J76250K6154458l7917209
378C9994031b1376772E724501M7090377J0823127r485235B1175546c5540978m617702
386d0158680A3051016L1343302b1192346l2848843A0048347K6656015c5004475
394d1472490a8848818Q587004E5820431O821974c7740141l4970158D2328134O5030829
402A07358963C4417270e740838C1791019M0479010L8546055j9104441a5526594
410g0873341B3584446K1769369F772274J3080534K2099447L3168696L9608458
417A14729409a4535095j32181002N3349805d1187515o491600C5928770K2878092
424E8806862c535231G1066991K8801189a4430071m9794635c504074l5290994J5861748
432b2933320E1849075K4541002k9759725N227664M2348740K2562701l1639617
439H5129840l5867566d5796623j14657575O5452571A0810614J1598841K8785045
446E1194500O5095186m0386832j6931662H935782a55707729n561641d4311259
454g0257700L2871888G8053701j8590624M7020326J06376618A6102136a45996017
462c3261773a1466933l8016103B4279871J6628486r081698J36746252J4784727
469A83357638B7866723e4325284l625167J4903629k689115n7838865J5023158
476h8551644A1870064O0372888M3007970m6793055d5863619l3761107R147724
483g0477002l6800944K4505292c5217536a145940H1727233M7957933l7232657
490I2452509K720962B4627576a37623284K6260504i750080J588240C9837713N2151316
498I1989029B8898090L7486338Q1848682C7413973a19593494l1538486O576067
505a44555913M6059171b6041347B4633226O5778333K8003552n1900419b4260330
513a23213128l5583682g5819441K5767741j3970231a888431A12555772N4554970
520A67110742k2555944C4104058f2009526j4643934N947224r258204J2140692
527f7823748K8478324B4384153R7004727O938961E8348398A8047350a8976583
535a31665446p8633581M6212109g7217198a9582012H2978295N6986111E8929892
543D1405468Q38563a01500619j00394451P2668968M7627708c6794941H5850428
551A39565679j1929396o286173C366044a30112142k874906M3648375L7563970
558e1774703b966442j7614241i035480H7134661Q926574G822645d6046066p987131
566e4033197l3296728l3735450M980655N3613830A7750141P6322732L7239204
573A31312077B8126748f6289608i60202j5250579j38971926K4922933d6828228
581g73474A60077368L5463357D441790e8503661b5160864o7666029Q147029d1084725
590h1865856a7150103G8827413l6828086L1626313J4423002f6613241p1378198
597a37991439M1165638j5021356d8084700F3435993C0836629j2534563O0627278
604G8929344p868691c195673o4692053k9649241J9332479K355189J2373502B6587311
613G2216378J4428627K9127283A9027003a05667980M7433868K6765205p9146551
620a10615458K8899535a7638531D6501342Q7358480k9074689f671854j0097225
627a6769079c519817l7420723k1422201n4049617J538748D9320867Q4540467F0732424
636B9463756J1520696C879403a5424510o6414501o8183644M5024716B7624669
644A16468930j5554961A5554499a0296741G69157c1507320p470889I291195f200102
653b3888799C5559313M489266A2741457K4467365J0693404D736593c553251A2144512
662b1107758l3423988b0179623B7138872J3061661j7832050a5948914j485929
669a7434843B3396267A1055390e9713856r467658b2802381C7408295P7862572
676A15270867l9594296e8220992K3244752F7905032A6985997b6564795a02627
684C081887P2634274Q1445687F4285787f9975366K6672622A4288824J0551100
691B4839924G39444a1340044C0125108K3021682k4882114b0465029l4440093J3686197
699d1218925C2896103L096943f206631o8395j2447199m321478B7977276p216391
707B0760885K3066118N3186618C1558810c2489773C8508317m221484A0940400
715I9852059D5822171e1381900D1752394J4836377c7092301A8888447M3467695
722F2356142a3687672A601151K1383887b7204312A2886672g481151p2217083K5300217
730e4398017A488368N2073674L8387151B8818035d6106664C4659230O2755254
737I7414484B4669489c4194653l8677711K5098947H0667148N0762388k6683156
744A04746380r999581D7017693p890006A0450540a02048909r275417A052773R955548
752A1008321h688572E8242889J1524948j8083129K4977591a8834497j23101833
759a41936330J3004663L9264575d2318575B6472113M8758925M3445914J3914526
766A32591478D8540600D335624R599613c7255458r222382K2906659q165010A6614333
775A27732126J5247757n9541981j9929166B0043899d4442773o4774582o3885351
782a73102706M2997522b9966304D0054558O1087826M4912492n9799342d840539
790h6696275j07523036k2264771e0820796I6280802M938270q564858K9004302
797A21658516k8149422l8518852B7201549f8997278q0915784O6163610H280931
805B1527790O2744446P2233020j7968750F2568787d8544365j09270011J0804848
812a47009528K9959093p737457M9387283B2674707P6271982P2513655k7469471
819A43990873b1182620j01072553l2023274k8616607K3984081e2470063F5973913
827A68168261M5320001j439815p5346880c6021918j21333814o3445552k8942963
834b49744247i9750556A14544305M6009821k0685191K0806698o3039559h090748
842i6713951j57206431m8166228J35121031f9461250B2747313J16411158J8019596
849A57178067L9172516p25424d6885258k32833748J6483841M7413830J05650270
856a10171065G9470673P5256094J9994495Q1112218n8047760D700698a20331499
864b13543048j8124848N8939057N0824682A9495907J60760367K7606668k4483744
871A83379198p8095595i6702229j40405498k4421621l2736875Q2296715a085064
879A67568263R3991798o459772j18330089c772793j55487608j34829658M6638082
886b47451977a13468426a5840918A28173704R7574879k5682901J1158149o9723783
893A41500048a07269053j78878904k3042761R0634221g1755221E5373014O5501495
900A20874509R0507362L1387735A07993760e6712478j67112111r7585009R8116844
907b23292754i6416926J2340928D2920800J96908612P3208390m5682010A04698888
915a40278514j53712988K554160O2098932J06588787F4129593K15025777R4477021
922C73632391o2928219I6372505a13235373j49563330p3580661L6354038J46645532
929a53379794B3283861J51328823J03851748J0417779j35362356d108381j14446176
936a18554557j39140403o7840340R9516940h6162523C6438736J91720162J37398451
943C65557349k6920187j46406006f4006847k25063081o6244529R5635348a05013550
951C8122031Q9251387J27786802J01688373r5985846D5665922a66068529j41795585
958c07864114k4741073J00643947i0583656I2974962J84024770Q3651552n9158931
965C01492353I7822153a31125050o9849663m9860608n9514088J34630101F6477956
973B20138006J32658374j0858905A00137885c6610953o8648746j33402069n4248567
980b92910335Q5493617h3344610A56646969J72018279l2884426m7573634A20628267
988a29744282j32498783l3273548p896171h5357549A78484386P7980587K7249447
995B83714420k639670A30751043d4675895j10712004j09896709j34687P5677060
1002a89742235f3960271A50971819J81472779L8556421q0409684G2178154b06801124
1010b97493735J7007123K1559477a16609388A21835622J93379640J08761998q3692598
1017C40284662A19943808i1564053j62244091n7211494P4955434P9765374A8513494
1025B77286194O2561436r3984981m9856610G6383685a26398965j09305211q7803844
1032c23508020o741564a01534944A66345543J30973963L1501773q0569416A08181687
1040a8430592j64027417j39490053N3233223J21565885A45680K03501128J50607832
1047C54254640n774325q3806142I5670236a63797165j67867634L1149206J15312641
1054a85202952e1820912A42266290J75071163K9225163j11003334F4151380a46766625
1062b76357855K24713N0113823J01600704D2676461J70646752P6225605l9388746
1069B50160072I9444298a2213479q4100751j24642143n1689637P8548883c1332347
1077A84545089J62733784j6324535j31538941F5670917g6358846j57033416r2422084
1084c25814346O6840060d9854893A49458351Q5834448K7192087p1940538E9137373
1092b3200618j28264559j79177703M565077J50384560e932522A87378630J21789896
1099C09168526j285380r2820594A4011984a69472417n7716255l7518479N0034583
1106b14672568b3455095A34382968J15540700J35368724j04466982B3799747i5635422
1114a79950009r7155948L0750098P5054405e6105316A74062132J21094482o9014015
1121B26142599j00215560e1202743j32311437k5976694o9928465j6901837f1053187
1129A53547591O2013060M0085303n2795732F2189329b1174133p2939201j48073738
1136b42187072j2137778J13541021B6935730J51661305N5753746Q971589m1178660
1143B02143710A6484549a85244610j05839238m8186585J30893710A1676783J06067354
1150A17744137M8055941K6415081r1395491b0078918q6461188j04190708j1229415
1157b21960229P6789990L1339508B5106101J84574087l183656n5845578l4820358
1164A15830596a9738339j03622688J4798305n7429125m2743834d3090945A40031905
1172A95501118Q975788p7993935a5788041j00614591r5207270n0438396M1936621
1179b20111677i1178004F5405893Q5972024j7778995l8909754j0880269G572450
1187a63142140j26745415L6236185i0449852H6034972J16204014L632782p3758619
1194A32113149l4156694m3722159h1019014j21159915J9270793P4594580c8477177
1202D3698042O6051532L9124812j3787996E8911188e7896633j27930250m5998844
1209b31825727N1041885O4723666N5750875G2894878J08012992m0018420m5728804
1216I5160646A5982477i2974289m5725001k3599021L7968019a3972392H3958605
1224A41784486Q154085o5967302l9797872P392166d5152736j08723069p707220
1231a61583025M0825706c7281821G0170606M3337048j46711k5387409c5478783
1239a32439467l4074264J008849d4723904F0532722a1964781A295530J21981652
1246A23277182j8984765C3115263B480608a15921112k1721304C1864270L4143767
1253F6008037d826852C9804148K7281092L511834K7656879c790313q6202222L5408086
1261e4584449r357569j1147923a1115267A0922976J3248336P5890901m7131065
1268E2931148d1177455M320240m463958l7844170n756203L6354983D1333991M3687341
1276H5021332P454274K5880400n2632067c8458064j7034921j1707149k7638807
1283i4838941B9321043J05469689E2098972B5891800L4876988A2338244k113407
1290A0224837m174547f7374932J9306971B5639086a0413462j6509536g660271
1298F963350O5837889L6211041a0092684o3012445b264550B877931a9152230c649052
1307I552620R351117P5664973j433259B0717010b7530635A0394233J9666333a0005192
1316f701497B0213715m25172r652033L850061l510351Q866216K1805388j9053353
1324B2094471b0605117p43400A0194855K5584195G49496c1497637b498065B9462324
1333C6609910Q473273l58958k083941A8954220a2565554k2651688Q496719A0871895
1342D0159630j441108i635785B8148323Q0390204m8943074a9440068r891961j1087002
1350d0419031J1362049A8886459b97279j8644698E4524162O7501377n0848406
1357G1177133b1419909k8442639a3754221B3312654D201036f06199G706782K349843
1365A0056625O1714343k148838a5435443l464424A4357137b0842365c650329D776733
1374c3600931g11086C5784244A5763903O9381133L2317600b7721105l5516855
1381f3237960J2993480l8879287B4376965J09650102D0653975A1650746Q7126799
1388I8777545C5636261e5554566J3042071l2259905J8136707B8227415J1039674
1395C9267089o098004L7784838k656017B2087006g4765717n2928391O2620249
1402f5073859H716554Q29169C388866c018525C7499567P0116244k9812373g341566
1411b4509763k5824562j2032296f080147l7308138J5566380A29371068K592315
1418A31963383C5291252K2391364B1211526a09550306J8121812j4152122m6351632
1425a51932248b6597593A25673955j9567565m6065116B7253432c7648488m1433538
1432g9082026r839074r217062K4007500e793896B4107053M3391270K8498366p495496
1440H8501193j8990881I369272g8383127l2829894M0499728a5918776a535275
1448C5274924N5407308l662958A8316377b4480554k7251532m5519483n611470
1455a02863039J8397265r189785d3772061H8427224L2450772A8409726f7969525
1463f0330426K5132234j1494752r218287k6787214d0589280G8683652Q3618748
1470A62302400p4982709A0926981a0120353k8084157l3347154j97903p252889
1477g9002456D701478O0796696j4090083j7796648q010207b6294973l1614077
1484e7909050n3564882p7662125M0217934i605700F6090738M417212j3175108
1491E7332842B1957374b0024203m7632337q983680J3870931j3108727b0405040
1499H0634585l0192084p039171Q7912326F4970793d8433084a1787172l1094635
1506d2881807r2684810M6485592L5986661J9959788I4947759L8306187A7560576
1514a0721898l3294081q5384194J843521j2049430k7251731F990048J51494473
1521A58484521o0969252l9886689k6162121d4528373J531897J8189113o7349548
1528i2156911j038879A9183214J02028533j5495185D8927250M481186l331627
1535E0076809c5856636l6650304l59066l9699197e0962562E1076984g338187k5540694
1543c2878881E0691819B2393376a7227908L228416r1087813k7850638d3769984
1551d2569885a020836A21866343j8260672C8219704R278077b4113425n5961425
1558h0074850d147401B705047d7653704D5170364Q8568972m6410865A9672786
1566e174282l6490817q073698J8215267j0081677l3427624c4144479F0711117
1574F3777693b322931j8928289H30276b9927819l6545087o867127J2628514A6166881
1583A00597253O483770l9426795C3244045A0446677f77183k5950574q528230c710940
1592E1074215k1111098C158459N1938157K2682756k1611682A2849719d8106342
1600a08465274K2087078D687321j837651d1146870C0991853M2353705B5853765
1608C1204385n220742c7662986j4674429K4313476N769179B7027418Q1048255
1615A08075673M688781n5383369E817200Q336513K4949669A5125066b8224031
1623c8831586F844865N2817477K0978395H423088c9678322a7748466O193671B8328243
1632C1845144b9525485A627146L9451814g0460615j1484368E8735708q026688
1639E0709020K143912N5650758f170360o8197850D6186802M974733b3947063D1244993
1648E5083601E146103J7362509L33860a4121600D2148553K3486858A7988523G095458
1657H41499i250270o255329k7489638m352190B1327009N3639357l581547B5648587
1666h407841A5009971b2351024l0682652d499616B8121036b807652F6922183J2182967
1674G9105150a1565353E7893402M7751565e5659024m2966371f465384A698403
1682D4891539O5151676B1765365b4444296D6010216A4977820c8452238J2882836
1689b5569402o759853a0289192B7452114a7120099b288518H4944408P118772B1151366
1698d4454328m9349623K5656465c5016D3837787B0233524m04342O1401305L3654540
1706A14885027B8454195f4526011j1369213k999115J4773883A9557846K0041120
1713C9598966I375537N4104261M1809353D9390668E558372a8889181q2240154
1720a01129335n7972362O0266334b230998G8531586N3139403M708431m3086668
1727I3292752B7578579e0730088j04913082k7911411P5397919D92916P7139595
1734G7632511K4548617m9978628J0284698M6536194A9796294a06382795k9516887
1741a35899682J767085L6321127c60131F0819345P442055P3754679L7151465F6789660
1750h7613444m5666659K3338130K905582R556899g925366E7742680O3670966Q9227269
1758B10640915q0490551h0715420n0804408L284350n8102750L7681600d0654927
1766B3621215J26103340P0196710H8407578h90663o8632882j35829945J7187870
1773a88165620g4515481J2839824F0682036J25455354p4705053n1880170M4315607
1780A03867774h032455j21310708J1040303j5204934J57266c4279310E7311704
1788A11278209M4387440o82903D0222722a59827059j02431762N1146102P7385212
1795a33727507f3504056E7802854P5785221K2621392L0623589F5480518a25061528
1803a62709708j6667357k864518e8052818A6129632P1897930J74581602l940004
1810B58669160F6268826a9612481q5352092j47873495L5487526P7226258K5878759
1817a14245525E8569635J90383330k6570328j08245595A1976412a21079298j08523376
1824b29602674j6364678L8783873a00529066A8360366J15937919O6474579O840781
1831B07613645n3161140F7272278a18645181j57161076P806152J24067830B7002076
1839A56177742N1239665j255735k2050670G3022061g6300567j06045953p9542665
1846b61889185J2072499a23608851d471061I7265518J30121647K6872283A00150410
1854f2226821r2396839r7396155l0351796J03425357c3974468A13816614J75080755
1861B88897369N1946160A61311915a9214701p6945072r0234994m1789415R3341971
1868a34842211b1276453I2810234J25542482l433597q1197667o0131453a3033116
1876a21965500r9518563n9671095P2137815b0713640A48664506Q0636212q704680
1883B20596038o2948660A6366094a65256775q3629414K0858279N4378655c5907462
1891A57052674N9463007M2340844O5538415A52757690a23958599p9948329k7200770
1898b31107698k6887690f2406355A01573227N1356213J29324453M0637658A12286902
1906f6012130j12581174j15849768K3859061J02547405f9378691A29422863J63083533
1913B92506396l5673491r3117524F2829496h5321200p0735235l7241026m0200503
1920b33497964O5194291D3376649K33438127Q8361434o8883544j01817690D1796531
1928a91423468q7039503M7044422M0861184a4981247B15573855K7800036m8106426
1935A95267465L3113846E6034553a40876980p1599822o2329222J6873910h6031586
1943F4594245J00125166J36775336q476212A44671509F067762a61567293j07992188
1950b69559481O5120645a01951498F946179K06632884J28284147m0986154j40190802
1957A60686254I775212a22342631p1981456k1090694M0885910g8208094G6135197
1965B50932047L3822989A41612096C4852687b3087508j33130035j13909358J5566351
1972b54560550Q3151170B7046117K36585049O0874169j04716380j03047347B6541338
1980i6878885j02268104m5298740N1837081b2664719A68673537J07996461L6066434
1987C12736432o1615105I4638024a07024022j27585070q5587458M7862874h1669816
1995A05594474Q9128247R6710070j7127395G8139800h6083018q7488856q8568198
2002b62140072K0096157a18711380D3858J10402997J50118425M7414535j16070822
2009A91908993E0699550c8338013j05481389j13582580J3684041a21362949C5626703
2017B31464609J08353956r2338560A15492457g351618j83775439j12305472L1875929
2024b71556600P3888123A1832697K07082460j3872489m1160833L2577139F6849571
2032a22101963n5126789j02649247J089889a8606695A45287255K4272447P5241709
2039B44801411o338800G6043398d9146736j10989013q3484449L3728583i1510972
2047E969957J09025871R2995499K3704221o1293628a9426373j37224160o4391333
2054b21041866n197318O1953661e3708127D8207923J32796857O4785615p3706705
2061A72083690G3534900d9241196j91725548j9255861Q5096852L9887130F0498457
2069B45577428o7541248o4033090J1301450a001275j29502448l7130137q9177881
2076b56811741K7620477b4740513A30054983O7354353L5036570o1141722E3350184
2084a00960092j56951678k1099667J03249310e9587452F8700383R7412156J2740958
2091A78853497O004788p4367190d9273377j38256588m0376758L6147626R5643455
2098i6115642b8202365C1935893J18614532M7748549o1764214D4961202f4228124
2106a88830002j8150943M6263625J9903977b8042482A73935243P1809224p0705625
2113A75038842G3031366b9408834j18839156l3555372L1599528K0129799e7256316
2121I2737628P2703924j5298854l1738235C6457997a21094354q0189741o280579
2128b07564674O0061906g658072G7811180j663410J2634320j54225D2027734a9144262
2137i4262002o5668069K8431071b0133146C2800123l588910N5424696O5345588
2144A49981497l8571969A7846782c7409520q8046825m5070458h2156544a7233246
2152b5488700A01374741J05433974G9274498a0201668n2987963j13379313J2158160
2159a64410784g3254691J1003968C356067J19200842j7832738l5500330P653584
2166G6877425b1253731n5501554J8316458p6006221J8961795D7400659N8734396
2173A06135055L74399K6279530l3991132B6135310c4143636o3396166m3499752
2180a41039554L4816092g789358F0293450k6576399j1327991O2795339j6043600
2187F9140799b6714631m0883577n8260583k3459614b5550803C6956616C198549
2195E6357653O7122743l9500127j1680561H936671h4951141c3913233c4478m7660921
2203d7695399A6577126P1849800j6117647K4545860j6895295c6641530j3129771
2210d9771301a3777652n1093038k4903747b5198237B0158438L4818202Q350433
2217F3327073B6066489B098464f1891303n254202a9408474A463776K7375158N7308163
2225H6147097l8044481a4106518B5959981L2591506B8136998K642660p02221o445819
2233B3631618K3732014j3967030f295549b655356D0363453K1622286l0820048
2240C1165691c8491464l2367670a3694149B3483870a1099551l3935937A868389
2248D7446135j558203A1666679c8008184m6427425b5964147G5862599j6464931
2255E9397668B9211220M6056139j632605B1687596k202581N077035c211009B3004918
2264D7697616A9063589p65144M7746889j0862776a7999576m2286881b8191710
2272G28028K0465447P679357b7534348j8323192a2833457m368875D49454M1245255
2280D1694709j2254506g23526D2774989E280423a1920318I1971227j8466886c1391804
2289A5199251M3556626B740827L7260994K5911231g961017B9265898N7197089
2296H6462987G63631d2306506c747896l5510101o090047J5949844N641227B5291335
2305F9579392A4207017c3891814k194129O873621A4982509C926332f7061336J8553179
2313d8508157D1593988O1535465J8128452D8717519j8144628J3037832b6776748
2321f6648689c0073000k748666G439571J10412867n6207000a7466711E1823214
2329C0884490f7721526m962591j4020634j3998689c964125D7893534k3562048
2336B4331486J8819923A8604515a6692934d710669k2190154j4094740A3289391
2344a9662616k3015051C2604693M9696644j9390099J519180A2526964c0358967
2352a1023129k0673408l3135654J5149028K3887535D9414543L7705349B6984022
2360b4475412O821800p1123804n6256294P1385315a5411461D2517385N9236469
2367A01753854l4077354c2926814j3654385d64663k4213034m0602999R078151
2374e6202545B88495M4756597K7649315k0082881A4475196j228383k806359b6862553
2383h3102395n848861K9188453E854281K5687223j1998774J0285203K7553747
2390E7381680b967032o3993336j2899540k5819177o62962d9325324A1528976K1814383
2398C3343359O0805750K2408937B2444677g6315735J0799170K410920m4547416
2405a07653061L1765828G049395L2803048O0181045K9599936B3271300e7040700
2413c9513460k5049594m8940088L3709212J4195758h119620H5435999k9400582
2420E6035417A1371466L8151779A44553h0099563R517455n2092364K884528B9608501
2429I1516234C8876070J3676877l16484b9683762k0398915k564838k0653983J8889256
2437e4412242K4978267e856135B8294726J7825990K3232523j3908419e0808923
2445h0320945L7881841k0382089q673272a9262267A5554408O7544610L4906979
2452A18005997B2801305d6314747r676151m1712061L0542915K6866188p429922
2459d7723778D3884266R9433925E8229825b7568961R371504n2273031l808988
2466g4279476b8075087l3429755P07961D2941287M3718991j4892784l4034946
2473C7732548e059626j6461250j7306588n5154457L4671814B1390356n299113
2480A6091243K7316937K0752892A6692304L5725872M4102843b703817j10765879
2487a13469696q118955K2348389c7999220D7298792K1168755K0408623o513012
2494H2363158A7733298c9714522l5573718l6343663K7596171b5540140H049507
2502F5793368N4954651k3105744F327548b5927815c117233k845826k3861908R759798
2510b0065169N655532K444212D9578538M3721692m4919648k2889681J5487211
2517D0978112b3899056p3689683J0697460c6861520A4997992L1584733j8034218
2524B8548507f430782A2830278L1459030j6123513c5431820j9999651J9642473
2531c5788998A7406939K7427619n051815J1963155L8971952k7580685h333086
2539a1661693l593227P282185D7615158O318728c1554004E567087P9174994G846864
2548c9580295a5524717k9369926J6718431C7539328c948458k2192890B1199166
2556B0310482H590754Q990203a5288934N881775A6850949i182893A6060196Q2651466
2564I8711662l2362974k7679876L000798A798924a2152083C8648460O29197j6287272
2572B2990385L292745B525889a0517062j6255258N611056F7147924k219894c9568684
2581e6371661J8305684q212315A8643864J9446784c1098012a002326H6143395
2589D8509741I641314b1949632o879820F6646187K8415535C8519137j8469762
2596B0049375q981982f897437D0890728O789991a0045948D6396297L3146638F838781
2605b4486515j5069920k5906620K6334733J4215256j2036924A7879184K9665809
2612D7544993j5878351P661715a586070n0875626a8251534j3576987l4372488
2619f6201009C072328R1905067j6242392n011391p953235A9235783F737755K4910050
2627C1647805b106503l8654479J3158491i439686c593667A303068M9832526M1836916
2635I2972510l2139909b6370876p1735031l0277655K3960926d7125594a5412903
2643A4838212M6414531L5492716p289106C140948h1050456K3313180b3104724
2651d1717887a3541456D9662054J5976284L0946245O688718n0571135a0209350
2659b8035236k0331845p4706726J3582512a501112G0635072Q709277l617985A2801454
2668f4346878j0714125l2458358j0808629N0930389d654086B4688030L2421776
2675E7109806n144438j1804751M0494009B0381567a06875089l314022N0400239
2682e9788872J4288642E7435407N6067026m3637103K3688857L678660b6465590
2690a17079813j7654749L207317N1459545c4985361H361709R0144769K7212265
2697A25718743n7513453C859607a04975898q9198136M8224695L7395358J9322394
2704h9231587A8783207J22058271K5725779p352006F3128846e6474515o8528095
2711a25002610m3510061K2575390b3418128D1356941N9819635M4277071p1228754
2718G4224893B1061929L5308684g668525j42866056m1005630O09155N7642537
2725a33288519B0247256R0434758K0945085J1590794o1217054d5443484p9900546
2732a25344030r7422075K0276046g0654232e916483G0530082J32100903L330302
2739B05961287I8292683B7155606a00753493r7848889O9207136M3856076K1783167
2746f3756003C8603268Q4271953L8963750q610682D2318394h0659958m4581920
2753a25241878m5567148j6734088P9710510g606655A00475132R0489045m8391533
2760A42572644B6175118d8305210k1372846l7528899n7941939P565488e7721011
2768E9703092R7076779N6147464n3632518C1347713f1802159q6960670q6397658
2775b35160487N5059390c8243065G0222297P3367112L9395284k6688940G0077994
2783c8988597j12471500n7332421J8721029P6895449F95579J07274186O3810124
2790A71779889L4646055m1197050C2831392a13705499o4486246j2487607r363597
2797b00042949i0430288I4164489J19781106M7449598l5909266C4439801a27415511
2805a46981154j8973371k1321329P7761295B378136J19257874J02650415k6868583
2812A97417842q3077360n5958725e4994133j19828382l4479348j4717823J07655701
2819a16363985A28511811J00098472j4244393p950369j00858367d2355634j05183594
2826a47539228q1835787k4810877i6479307D9563491J12305136O7205787k8233946
2833B00840468p4794121E3944018a22430924j13838517K8600792N7114858b9914593
2841A43511276Q3329823M731265m4773377E0570094h1638445o9154542l7554300
2848a88347287M2558196e6021515B6032912J50163140P2470630r7559440G3989349
2856B7595592a10484478n7204545m401764m1157663h7074971A54974941R7754455
2863B52729396J8319376o9975334C5221653i8871944q4424722p5627536P4075910
2870a84848292A2778827J23853338R0879172N6394013j11247026G7066355A9134058
2878a46153267j16013401O1876368h6994693A6108565J35314571Q1618674k361336
2885B30680474o4278877C0236461a37225302j14735891m679663J03260196c6340897
2893G6078408J39938160P4955015n4264735I9684701f2212159j15122087k4240978
2900b01575224K8903748P8590143C0230052J25211654J02505662L5090434j13277789
2907A79760013B1142051i6207818j12612508p7995880P7391739c6869086A16898667
2915B23956105J5908432q7452796C5572085e9099959q9581812q9368587M691180
2922b33359178a09394567C9697597J30079673R0770221o31024q0360676B8158610
2930a44163291q1893738J8052761R3207389C9342621J06602685L6228418M3155540
2937B25329264q404189C5818693a34152439o2671435l7469345P0206827d3705126
2945B4153669P5305820Q2881887j5022113p5101152a4143806j29599040m7705884
2952a91448730r438136k250662c5572337A90702342P9596137j158158p6911694
2959A92228627b756576j32414121j7856578n5843334J4738025c9533315A04483350
2967B06965227K8414801p6028264E6671362f1436858j52476015n9730478M0354752
2974b33288599Q7345945C3816772J17271448R720944J1170148l8186624B631033
2982a17585130r7281544j8780307J08331365a4929012E9601116J36775643M9427709
2989B45804468o1977835m7965956a1183694k01197697J6509118M2172521j5004674
2996a68704426d2359623A38703351N8368115K2951751o2671682f0401942j34449119
3003a94851061l6538335j2891893Q0399195b4007987E6952123R1335158J6459430
3010A64746711o6984851m8575053d013j31157870o7953458K4305346h0900591
3018D4023587J04121038L3823866k5621158m7855672C5056814h7137246j32002351
3025b19139597q5419h8048617c891517E7019764N1882224q645191k3638196C1274733
3034i1785438j13824095R630902Q2440704d4151886A0204749M7615417P5171626
3041A32991792L0828985n7174981a1655223j03716238o1900824L5672075f3633284
3049B2037909O0522107Q1293909K7270716r3303934a2288620q0433934o0967553
3056a53690107l7589999N6017671d5064517B3824507P9103568L9422938m3888011
3063I8463002B0195166e6838528r0782662m9180415K1198379f9958793F9178540
3071A07943118j8073484K2007082k4699798F167020b3705580o7972993n8498594
3078a50177167P1154321F513587k200791O2208231P5246526j9000681l7006856
3085H5760016a9917598j17078384k0790869L3205903Q200628c7119620E4585471
3093A03845595N0340113m3286335f9630593p0748800M2465378J4041833L2087633
3100e1784549G659065L2866304M5700184J9844418k6288705C5379086c1961352
3108d2813804J1143339m8520294K3144459E2091707J6753481k0140284L8951314
3115H7656218A1512354c7396130a0726371n5384235k8990571c0648847g961033
3123A900195O7408576j7289397j0809013K5176964a9926205j01373567e5781577
3131h425967k349552G2611092Q053539C1488554M1082586K224044b2774691m8681294
3139g1455985J8186684J8120811h131526C0285581L5242262J0490765k5176071
3146E0842537F212080b1860382j7371153O395285J3968883m0176267J1865985
3153d7177649D1792735O2043137Q435480E5733105a3236448k9162108J6822559
3160b5575997j4360083a7486288A8143716K6779M0465723J1827197A3137555E286522
3169E5562564B6146644d0701392j1215125b1645760F889256K8204558O465774
3176D1559588j4688484Q84219K3335306M618578e192641m2737087J5825750a5667164
3185F446181L1082889L8019385j8565398A2586664a7964900h869513l793496A0980470
3194C0405697D16087g144666C3975835M453155a049146j5979529O017352B1730907
3203E0117478k4417860o947526J4145879A884339a2032600d995806l0556615F821055
3212A02133912m1961425b9663971C352659Q895710b4256312C2927550j0271423
3219B2656127c9785332D866248J3910055b9245509a3236357A6221843J3129567
3226B9351410N557784H310855b0660950A1318410C715966c5613618a7029178A0623985
3235E4774674K9157559k9497810b279362j5243427j868705A8023525F305501b9504949
3244B7967200L5588558a6501928N772839A6974183c3895547J1922296A5456425
3252f6494992J7101414G0062845B7457809a7800712A080332b6955528M323917
3259b2631611B6978953b1827364k0985267C4068322J0417765p661622J7854374
3266E4678839H296997h049774D1608751D345566f0396488b9078484H924702R312234
3274A8236936K7720531q564828A1601112b9003755j6655776m919003j8608874
3281f9187408M589096a3966736M626371j2574923D2740592K8076977A5386664
3289a3840185r943125l6891034J8344036K0083332j5151022F594908P7722408
3296H4317316L1378137l2511712A4189135c7294850j0657585j3068533m2773745
3303a03794713L9212421A0042639O1269082o442664A8772975d4009006l2772335
3310g6781341L1617820J6560721n6926070j7248168d2707684B3370779L745453
3317B7116232R806865J4548220A8970322A160714a8787040k0859985k5258072
3324f4905097a7237831C0775423p456364l106464M9504059J1747541c573362m5337721
3332d8911083k6258418m5782823M7031363a2801774K789308B4186826M3882638
3339F8069464I897848d4546223k6949796m3023192K8318694b0801478k5976061
3346d6777539H933190R8336154l7710269A5947524J2085170d6599044k8455624
3353g5054668A4273577F132636c9338329B3763843L2317364k4453570R537781
3360D1165418l130517j4905460d3885929o9130674k2152038K2129858c5208116
3368G0086181n614079a1184526H678166K841275e0502608k3506108l9999635p000135
3376a21008486a0767529D9599289j3482590O5034499M801969C6994620Q648407
3383D5643027b2504642j05206348e7275493A5904585e5153710b741726A05335491
3391H0816082j3751280j5023514i4863234m7035326N5973310Q887267J5271339
3398f1766644h075278I722101M6393910m084502A9712140H337014b4678950m1495517
3406f6174467n073160K1907332a2362315F3495422M0398947j6360505l3163294
3413E4370570B4711063H054260g083495m6078949j886136f495149l092511j8704158
3421b8291818D3433880K5808099k7522700j8302101d1573301q1231232K3870230
3428i8934303a4809664c952576l29951E1052059K8665242n630239A1163887d5536240
3437g9988567L7610533B7565180L8075877j1358839m113431K3628990k5340229
3444D8457548c097169k2124325a0959230A1641836D123046b2738141r216030G71107
3453D6503982K1477129l3572318i779073l3355664q17494j0261363l182573h463214
3462F0895920j1205618j3895135M8430145k4035566A66120P238900c7830428n3023628
3470i0854056B5476477O9062560C7700477J5755853L7917176C5220664j5603492
3477A9617172C607488g7397527J0152983A9028269k620409L761548O013999f055203
3486B8809056K5097764h790789j4475457A8725780g336897l2106860a9039722
3494D128542L4622199J6005133J4242919j9859648E378442K344725Q372931d4699858
3503a4839757G7166721l3942808a9647808B5055466C249057f925097G1526504
3511D3076725d7166677A0335923j970175d9566459E229868J4280729r201048O1087590
3519G1397139C2673722f0285289B457505M1106571F408952K2026776B802254e4331884
3528A920712M4524181g055424n956886C7400836K8290141j1656355B110830d2103438
3537b6173347j1428271i96570B6139028A758504L5055569M4353094A3291853d0315015
3546h413704D48999i393749D411325a6721390g893707C8914321K88939j2460548
3554B6742712j2734194b7334985j2695428a8372861k801387E120027N0317298
3561E5437325B3378719b6820941N093562A5199722Q522100j1421195h111554k9410908
3569c7522462o453575a0980559B7277716j216938J9194159L5560052C9181450
3577f7268200k1421630L1563455O287652i166199D2302030J0265870J554997J9742838
3585G3865735A3166697i6796328j8843836M5392201c2697796e245036B9192960
3593A2449726K4281248K9028995B5677058g686536k987955n1360604l3176940
3600i5212035M1596819J5710109B8533775J34315448n2382691f459548c214888
3608a5347825p2484432K2255443j1809614m3442445c6060444H1628501k315958
3615G9312543j5931065j2824014a306541p6058661n1526559q042065L8536690
3622i8397136c3955395D0760353N7838284r850611l972567l7854464e1558054
3630h9682000j480718k604888b5914680B9659185M053512O0764023L2636575C190338
3639d0618220J3100207r5379481k5587090O6894694n854218a7240310A53040672
3647A23224385c555043l3167917n4997529m3153128O1791149J641608J8296567
3654e3144293D3037418M5167570q170029M18441C3256955F589675f161321r8972595
3662a05133916m1734856N5708388a0897392H0448471M9799321k4829206l6441025
3669F8977561C757635i8795916o9651038k5982589K9798519a6536153H6838430
3677H7688060K5466678j4147057a9826713o6776744k8362358l9418284M1033349
3684a13350750a2616592C7855717M5542403P9064896J1359505p8147972b1632488
3692i8447241l3851983m399071M0847657a2446590G4351275N0236022J3892965
3699A38480262n9463759H91465f0446037n4181202n9191056k3112857N5072804
3706a41858348a0595871A30674021M4492545l1018273l3033079A1286089a16072101
3714a80235549K621163N3530037C3844366J52642524l794266m9700278n676302
3721A27316044D9154348h3229762l6403161j1839666j1879952e5272903E9756665
3729G4135278M0106339N0626861G0874927e0734039n9549695o6980977l789362
3736a81054073h7610969c5632065F7699919J38856983R91197I2395039G397114
3744a08592216m6067333O6990715L7771753O189723F5973030J13466872J4921060
3751A94360962m2736439p5083561b4696355j06259997n9002181K5538926N2489761
3758a11929846I03068J72154567M0107361q7781043n2491001a6683012j46627597
3765a63310609k0426656J2969528K4754911a124453A40073134L0879061N1351813
3772B22304008k6750762E0060557e2054932p9922370q8141446R7400998A7473952
3780D9464989R7602911J17797483o0780446A00072368e230567j58964935p0155649
3787b34351151O1791073P7997975a3867657G9039269Q6661286L6325526n3117538
3794A48908543C7014084c2432359r4375512r1379572K6483121Q6770886A9658402
3802B29382025Q7013759q1455389A15587859a9233273j23020339m5963892J0142706
3809a78074798P5736493E9796799J10595785L0691132k361089o4154917A0333591
3817h3862667q7346810o1741573P5112668i481265H2011810M3155158M1401017
3824A66567985K643128n9200722g770255j14927028p7780203O255285h4864680
3832G3251444O7627531O1541704L2541913r7887425a889069p6928890o6789144
3839a45607103l5320596N4503627c9071100F1286137J39543467N9377444o9224841
3846A90982207D6738574i8806181j12580174j4848180N8168514g6879500F2649580
3854A98361754P628607o2620799k7724610C447442a39633966k5547482j6384476
3861a81565924N069614A2622399J60049248q02870K3670280N368546F0096018
3869g6377386r7867421q2480838N0009754d5372215G4394580P1169186O3552721
3876B09116487j5567650p2876761b8567337j54396604n3803108N3751748h7080459
3884i234052F7444011P3583710O6199645j7300808H5648842e7718090j61743319
3891b19461409j3154111P9203609N3320689A4607604J99398137K100002o5599617
3898A50506126l3208619c5298311j67243938K9422714J0749085Q113225H535712
3906A39737356P673195K2061867m5994705D156388g0180399r1574321n5953165
3913b17707885Q7445557c0421386D1785214R1368725J8775835m0650030k9464532
3920H1815212a4531067j40845651m4631670M0960618P6965365E136256N9677466
3927F4813722M8697689N8815823n4753563A2963280h9142536j17716003J774050
3934b05084489i9772162d5455798B8639044J61816967L2355728r5284438C4120316
3942a00585124j07933191K7449143N7486634e4733031D4234169P6489036K7605739
3949A48328944l6895611A4592554e2529710l1812732o6160897k6856530L9250214
3956a38109655d8849641G6646640P8149046M966319n4707173B6710166f3317259
3964a23102990m4989092p065260f5707391F1048963M3258500M3955801K4872985
3971A73136249G9114272d1808905n1533881q6879938j5734468h9015825b281806
3979A6804013O7938046P2698613n6162667I948592f5310826r8728094j7110493
3986a81149413O9446072d9956474B1765722R8243914J7767892m6277796l0078753
3993F1420979b7448302n2389395R323856k4140308k1535807d923735I9210592
4001A04985401J2490613j6945098b9675215n0419241q051687m3733334J7082010
4008a14797467h548201D7597731J6358168k3303323L736465q909498b4729019
4016f8812140l6294613k8542767d2748659F8751291M268931j008996L0131979
4023A02143205l4452382l1880869a5875434j05110419M061363c9699245a2812915
4031F4862608R4442959n5936516E0080750B0266315a17827603n2910039f1225640
4039d4153348j7837070B4591070L4539171n856796K7400555C0183514c9611730
4047e7157795j5149182Q033851b5438091A2424702O8523438N1404955n4604828
4054G7748267k7080865K5140928B0114101c3457187k2856694m8609701L8823591
4061f6099991D4972070M0596208k409925j1536822A7409135h816258l9715206
4068d8531464p9365686K5168993c2876633R489124B9942065O7545677r887172
4075H7600570l5050335A6203045c5132372l0553041b0257207C7994128J444544
4082C9438672A9717428K2635432M3410093k0382918B9481278L330839f487763
4090b8965892A144187b6304672k6031176A7873691O5246795C9117331h129798
4098b9393254k0207946b1060231b87371l5766977J0216315B8458621J7276458
4105D5735079j07438L99322e722290K011318C8862071E412468b0836987D7311371
4114G7081224C4504095K1183431J0027115C701957A473336K2778462d9396867
4122f7323639G105068K2847125H566498L4562638j7760548a7814721L369409k3734430
4130c8179742o902470i365780e21303p187769B7559124K4207952M26550J1459781
4138F3653407A7275950b6625061A2758659L7016735k0611596A2370869D967069
4146C4592052J916495A6742867O20836b754253F329550N2417498E339554a03135360
4155e9275349A0697059f751901B1800126J3526349b4554319a464516C8120540
4163b7953775n452525A7103862l531821K2531925m265334b7403136A4891106K8902582
4171D3793688D084295J5009876L8025557B7172813N96773p818150e5357524j0649246
4179f6006770a4889907e281167F566950K4589345j0298049L735179a7594945n0946555
4187f8541500c2490418J1218612k8481821a7620469I470662d728057E5291802
4195H0085845i282149k2955504H470451C714719I33188P758207a4528545N275370
4203i253175A4338807O251084J5149483J677706I247742i988091n2218144k8170107
4211i0376342d1732917a41532F531667B118666K823262J4911622n597070c3471647
4220f1256868J0505196R117410g082619C7622179G545956k030729O3110828C0440734
4229e1835048J7393979a5245927j2991570e151309A2952020b8759483A5434431
4237G4832025C2183945c6918733l1061959j6736777J9395069a5583904H819975
4245I327286L4318522A9626298b8156375R722739r40318l4256449J3195464j114775
4253d1549714k3639178B0578909O9001652D0431100A5902588N380099c4785137
4261f5584389K2896384j5879370l931544h923184B3334450J7602706J4019964
4268E4957120J036245A8297445e7198414o3025390J4861349M8363210b0645969
4276B9116932J7545394J5737188J9999122C5169252d9111046m8710870k0016994
4283a17838910L7199550a4520864E515036K1061483O9656355m4586021b3110987
4291e264092k7532942l1820060a7238809l3009392n1738631c3276599D9157564
4299F4642451J2978871C8535146a3398160j8591104n0796591k5756013d3317175
4307g317326B0965069O9361248l1468099F467436L0474961b6214172q7170613
4314a13384785K0497112M5578684a2796930D5625468j527330A0592622K4564990
4321C5157612j0266581b9016659j3908691k8769013J7063187B1208825M635060
4328B5843885H628694N9738153J911169A9103018C23293d1942921j6335957b6866575
4337A378551Q892218D702993J7464843M7713480j4035381a172554k7219431k5196843
4345e3588828n4560743J5474493i785088B5245678L6179972L3313823C5766908
4353D92297J012375b5763814l4390240k804790c0366618C5760852N4895529l5867720
4361E4788661q792465M0854276l0600583A269690c7508508m8983859o935530D425747
4370F2840868B7924679J6184117M4426406C5706421c1425764k8676876j8867144
4377g8969784J1234748F578012J7027340F050965L0724091K0455143p377530j2948188
4385C6904481A7495486a688307A2479942d212717m0457171b67651E1460745J6014420
4393F7475165L3583901l1566266B117472b1432242O318289k8885483P602729i539710
4402B2558292j1240331j94855J3575290Q39522h678657l4227593P942012q671663
4410d3635901b364133G6580836k9630877H029773M0900956k0056063c03440A4204876
4419A5256026K5763447L0434683l3486098A8279833R901766E826022L676003K3718391
4427C3220416b8395849Q169630E2382867c717302n7602324b6276722J0610224
4434a5666498A7346524N0460957A8987645c9702348J3416393r546504J5360562
4441b0471897C0945026J172180M0689449K7287542H446983b8424472C0539303
4449C0087856q232229K1905988a500496j5928999D8332492p037526G845368i44172
4458A423263g489429N98883l7574750b1676260a585935j2406854J959448N733103
4466f300238j4422322G739707K7252282A0369219e786995A7529156J3759457R6188
4474C1384801c469719j7373666A9344590J4958622n116691M2683962j2124289
4481E9746194f280673I53830K81553d1523326b921756C2244540d9383340k0495596
4489f9878936g478590C0630491J2651433r417353c5378471l0211031K5992857
4496c9596645J6303222m038673J0840153A236821L0037298K0795363B5152640
4504B840193M0226276M581295b412466l2984084m84748n282492F560508N6012194
4512F2572702k1896367j2795372L7466714B0892672g2484680l1007882K281515
4519a01211047L5903681a335687C4844086K253515m325597e456863l0533129j5971249
4527e1961241k04120a1238934A1884180a2726358j9654471A3696032L6220143
4534D9916175P1403K206609D956228b0644690j3810385j2625415J7226287a2527246
4543H967619M6603931j3680535b3457291J543439M074029n8959149p115630J8210073
4551f5704529K195874A0937480N2766556j8571088k1473219q429827d7560805
4559g0765963k1937682K148777A6355981O0489557j8161408K6801043p931641
4566G7553532a7021450k5642311o799660o5087013M6870264A5043906d868270
4574A212377M7580773o205608P764584A1879543h2216533k0595059O23487q457890
4582a10645995N0946401A8792289M0563878O8823709K312012d263824q1560157
4589h5823981N34403j312799M765343K7424709d697461F3934727L2459367j8151928
4597G8242166k0726146e036691m5100189l064761p4003508k8177680e3213724
4605C3021036N1605988M6620704m8936962b374733l2573636o1208042m6836778
4612a42993189K7469703N2127769A1195443Q0204972J5301515l9524921j539896
4619F5637113f838312r5875918Q083925L3289507j7237883b5411659D2313613
4627E8054882N3459001Q229124C7149261h1776234l6116601J7426055J6573843
4634h3892937c6969986B0792185N9651350L4510987k2198249C4962643a7203688
4642f2219249l0417203k1159858K67686e1461187I2219811R5518743l9610085
4649A48128469o6297108E302581a05780443n5825292J3172286M0976889h553874
4657A04283852M9829097k4580891m6002186B0334715c5499124p5312027m1848578
4664a52659729N3590483b2882781C5306170N7309716L4828118k1974881L920354
4671A09389477l5325499e4999964j05505666k6959791N7522569b3126007F9388161
4679A56281218N4016388o7085272C0037660d9308861r1091503l6133304P5117496
4686a01416172M3801972a8331860A12572025Q6995407k7877074l4128122B7215139
4694a08074727k9630418k3289858M1289221C1602114Q8018059K3333063M9137008
4701A92090244o7760064A3754308h549821q5742209j11751522N8412222c0729282
4709C7610893P5895276M1630236m4509512k3436021B7187355h6404197p8887506
4716a65291703p014457P2006550A5543803Q2825096N9088358N7880921n6577266
4723A58760912C9838816g8635336p3525054J4128874d9958695H381705M4569520
4730E2951225N8721271L5317414K7350712n6898651c0468366r5316587k8246506
4737a54031459l8745533P3703862B3865255P8224583P2680073M7834265j02988635
4744A19615541c0748942p4589459o0576061j9762179Q3095665C851381J11399090
4751A15250471Q6416639K500874n5421913o9240166c0197091q7595585k3565047
4758a41357723K839757O3421486D8364554Q3830606J8357353J4898218q447477
4765A57003254C9202949a15469791q6898522j1623018N3522400b9241327G7424236
4773A29253535M8658394J444804q4475752c7813814j06859703m1060431L4770811
4780a50963137N9919076A8902686J46784240O8053041k2875256o5261254A895070
4788a35223859l1458963J1495873L5199900b0078504A03996230M1654716J644712
4795A47295658o3465917A1090520d7531786p0130989n9067783J4882737N4469620
4802a07378201C126971J29718132J9971094k1780994j4488291C8208038g4495300
4810a55126767k8766127P5032856B7261733Q9722253O5085945K791113q7846169
4817I7014875C5278886d2798956j42563356p489401h7109847L3979317A6317631
4825A30010623j0652951l1683886n833785e8266632j09778263j5327945k273994
4832a85646834O2269219B2806282R4616938N6594495K3370960G9814386c3920476
4840f7559076o0656192l3772048O7896484c3306014E3158166J18062842K7933916
4847A99154924q0203038C2629909e2185678q2128049n9080678k976219i0256974
4855A1831632N4402721O1333988j190656E1628290H789404g8455384j31360671
4862b09816055j077809R8464145b4779425F2745892O6619911o461137J9714632
4869A42619298l2052566b3080770r4607509m1681714j4230125g6101425D4532478
4877I3681620O8673576J6972207F6466757f6762736o5725447l5507395J7323851
4884a50671727g5027812b5780529A1206778O2131031J5402737k0117132A4421822
4892e3141267m4974545k3977565q835092e8547327C0699222O0975638K6892896
4899A18567756R79963n4870569E526495e1657606n7875790n1492625N0430594
4906a10595427E623667Q4130639L0758800r622554m3628385b6267033o3047054
4913h9314087n5215092m099518M3119918d1596414C1692131O4723145N590925
4920A02006201o021715m0093686g4558915p6528400L7539786M4999805b5703072
4928D7575066L6084377J5391503Q690689l1160006a5911621m3385983l0365524
4935h9663128K689419k3085285L7073376C7351051R3922238o511033l8947592
4942H5814664G310896h3878297o841676j1296270l2917994M8054453G464439P1199969
4950G8664408Q0856545m1622061A4563486H29700b8551942r2837817L9684365
4957h1705394c3751087j3183170D5536467Q8029191n5387905l749846J5178018
4964H9605925b9960806p1459907O839219m388017M6308906C3302283L5465169
4971F8767452K3529082j895214B1007424b6475554k9618276k5506882K7635540
4978e3965172a2853233j2476643C0298432N7180574J735706l1323125A829050
4986c4343683Q18054m161860q762431c733674H622903M4002368N8445640m1383991
4994F9686920g940999B8159500B115202h1756268J2404216b8772476e761973G1471888
5003A13778892n0237204B8378984r313909c0947732k7672478j9748353J9916253
5010e8452310D4054900M3934278j4241248j757958k3407158a1707358j9014354
5017c0721712j4283560j7671943a6539215C9760031L642783j4659914J7811858
5024D6554758J4210480j0199569A8512081b2305117j0279612j1796550O449505
5031c7931774h052799B9307929K9668735M8717825j5273294A8949223c4258738
5039a7031449j5065430l4577758c1484747A5681775J4849602L9370126J4484778
5046H4386281A5084913a0046983M597183l2119798j2316088a1157655E527632
5054C9053180j826661j0633902K946983L0570306A8093627h473615A129492a3554959
5063B593289K7694705j0729551E853839K1737982J9571691B2235278b3014670
5071f304681A6711989b6192880j5037282f61446q555125A5176699N1944561f647484
5080g0283470A979364L3715594G347643J7180466c089860l0408715B6827477K0171704
5088D6999181C272969L1969385k039839i676011B1298818I699915b0566499D1979704
5097E1639776b8661801J1531975I197217c3067254J2722914A961938a8690083
5105a2591004A3524911C011708a5670358j9771334a5469998O464719q775568c513715
5114E0640291k2534681C26405K889839b8115484e177135E4096357j5135247E406610
5123A2416802n455027C85465N761704d1686078m373893E501638a3126627l838727
5131a6965354B8296950D734419b6422240j084622l1153035j9903814f404843B9101447
5140h318486j9674614O899377A1729276K4867081l43717q333483F058129a5555621
5149b6223930k394373j3215329c678379F6390930j2478250A9229982M599357c301635
5158d5230488l5489971j4836798K2940479a5860207C1705184n581257B459029
5166a7571480g728591o737129k2165512l0773550J7797428a3907187f271088G814638
5175E5950925O165872j6088371j196040a4834262n7064894c2357579f612606l2221811
5183c8834417a8069836B3852998n841854O662615L646217a2809831m8558115j6508666
5191g7876612j6374236J6060306L5129109A1190964J7621651A1078775E312664
5199A4814779a7050744k8001366j2973775K133845e239271D3546536j5279541
5206B8266995L915536K3566329B6810867N207789a919302r5775536K4099021B1270697
5215f976915k3704322D4113135A2162653a2448628A9478934g0276189p6082480
5222a46358669O8031045a2450084J774179B5355817j1083822I01390J8163107
5229A9064497B628009b9998613J3201186p596412j0142643b138169p700181A5995402
5238G9929880N022635m0159703A1669708c8913591k6953989j6479200m511591
5245h6858371a1996839E1509130J232603j229085j0460803d1510596n179168O444525
5253d0245239p8231302K0355092i60041A8134124K2803840L2216650k7163141
5260D5991473k2446440l700701b7986540k2009690J7683889J3554499H176568
5268C2687491O498212J7843774K2080545A9242837b8452145N138900j8209089
5275d1522334J079410n996924r283987a6214864D8818078K7036199j0572142C647741
5284d8653874j068318r410556j3689001a413227H2097791j073924k6036139k3087615
5292C1900113i174879k996165A9962814m005070c5875761e373752D2715695M948222
5300D7663917j9569790K735295A2277321e752632B190949b9705278k1649738K5575984
5308b5779032b465303B5171090J9029663j5042076A4191575J1849309b5027346
5316f7366942b2550178B3518524Q021978J7407883m872037B0672263k073023K3710808
5324D2310048j3954846h633632m717231j268408j4431129d307705G0548734J0213865
5332H0762599C8026321q012948c416746n2751580a5739628b108889m3215518d360433
5341D9584481r767074J1647275k887774f02338A3175731P514910f1082087J3828181
5349d7253906C2970244r969230L3892698K3813601e01094o26877F0685895B275651
5358c9952354a2988147E968432J5628862K4536954A1011835a0640330D583021
5366C0655181J8730840j4472452A694716h9148l4359702k5654108i19157F3221609
5375G1150073j6744548E154471d6431893b2951594I539455C851610J8134309O29916
5383B2615835C720005K9715144B019878d7779492A1249692K9114733G838913Q661123
5391A6500036J1939875a5310984H623463P863383a9305364p030350A1923543J7591265
5399B9514808o031131j1280970a368315B2895214A0377028a1738723F273628a6460190
5408b9348412F339821M725241a2274748B9685971p769078c4233327J5195908C855341
5417A4370880j885639e852182l6946412a1385031B4142400q092309K0172240J571186
5425C7793517A4483607l710942g050573l7905455P655283D9318082O170538c65941
5434i758558q759352j5556021a1776500A4660032b6835049m283228A5411659F021753
5443d3361609K0790692b937161q742101A31049a4944251j9934375e457130B0719921
5452C1381060m803492p427487r308133a3615785k4004008j0253213K1877657B4124653
5461E5530251k3402331A5212466o196521d9953187j4643285b9050878q715574
5468c7766452j6843228D168913b8737482l1851645C2863970K0109157b0618512
5476c065412j0117786o5716111L2369081J8673578j2642864B8599219N8135862
5483H6735081l6028915q414012A8457275c7767715g642196j2875497p1485274
5490i2002967K4946298a62169B9508108L7267231q937641i798493l0565359k8856677
5498f9220529k1826753n609033K3214614a0072670D4415040j3124240A2339071
5506C4456375g384727m2963693K1038265k0538398J9083216D5832510r510716
5513C6321794a0811261B3618887L1540643M508329j0649972c4506924n4182349
5520h8689273J9992983K595364K7799100C2712049J7029274N19532j1127630e5437683
5529a20262313K3955292K9879134J6575981a3481754B0732419K2415325L1628061
5536G4775805l0160075B2121535a6167227o4467296J1488489b9491380J0058675
5543a9432705C5837778Q0131185k5044504m0015550O651512H939875h7243194
5551a11934235J3568569K0021106H148332O9555524k1235785k2296194o256467
5558B7915410G573248e7679639m3062050k0205576K1763896c0967887B2500389
5566F6384572O3844381J6476217o0869947A075075i1364750l7727698N8421812
5573g0670636A1820561j084581L3434515N9697733R435026m2532259k9903103
5580D0867892c5114641r0836393p575717L1756500J5237658g318563A11245441
5588A46433536n3480250B8692422c1889008p1792972k1879799K9775620K5629870
5595g0156289B6338224J09805439k175606j6643895l5778649d179047k8392924
5602c2571971M818611n7277139K4050819B9050786n624703J0377184R7387995
5609A31191262j3644534D6308932A2517299i3263243r1554218N7891740d3763412
5617D984255P9672975M4868394r243557l6353911a0498910p7270049k2137955
5624a09906914p10483N0931863B7582706N4931933O0568109M7999347o9096648
5631A21985447B5692380d6170278o0986052j1600404L8626146c0855823F1257039
5639A43755414j1980050k7037585E0703239d4063123m4853034p666260n7200681
5646a53783098M6100995B9594867M9646112L5531403L8514831m1590499n0035920
5653F1660794a939264j14162082o6392865M1082464c9711984I8090380P3196732
5660A71287112j576964m279603n7008165c0802848p7196623l1763932j1378469
5667a51141872e9911224D2316355K7871150M1005854L5386509m0346308D8052655
5675c5422397j04807823j9027204M7477049M3336443D3693196J21635309Q553875
5682A73882380m2095009m9480156a5404279r9688628Q509629M343833J8969018
5689h3270427B5371145J15624744N219740l8568003j3878152B5828766f3861648
5697i5910558l6189369L08352b9971000G4099058L3118994J3043639J184992n7597721
5705F3848962b4493923q4699545o5444784L4284655c6904083D1968967O4581130
5712A06550097L9286983j7729419m6856526A7631075g7114627q4718868K2366650
5719a39466845O5805859b2675922E2489636J30561570J1196274q4852277B0676969
5727i2523080r7938136N3902308e6095019O475093C3100869R7391884o264911
5734A24227842j0732071l4051450b8945062p0288963j5672029l3010866M1030320
5741a06886600b559179E0435596P7972826M0972850p7298037C7831759a0699702
5749a41013723p1535402N7718623f6808626D3617516J11906408J4332735m1441472
5756A28415187E2868012d5913189o0007996m5671363r67897e7514563A3142507
5764C5176929Q8116392L9627053p2609526A6576473f9184839r5479383J5715296
5771a48948926O0710384L8740895A8362191P0193392J5212402k485949C5933809
5779e6062212k0116809k8801200m8531623N6716355a4736458F0454711Q9062239
5786A49516950n758032C9133189a2744916l8006466m5104764k6798220J2815398
5793a09838968e0254232G6925408N5599524j6142238k9990270a3798447q2668015
5800i6466462o563415k0201241j9296432e3027225D4107094P219686K3902724
5807G5229504K4512288C2216792a8138510n6436665p7961893k491950P0633355
5814h4395663G724193Q2078092N7482076j5702411n9608211a687460q1872494
5821h3559954m0502558K2686988L0529213K3689938B4045239Q8105103M352484
5828A16502826k7513345C2642401f6589915n9337825K1084419j0322175j4911903
5835a30077399e1347482F0361485L7082410J4497647k2968647A0375331f6118063
5843a13666226j9978270L458094c6345462F9856412N4052704J297248j7803524
5850A07402840E0531434a2711491o8231594n6049396J3659626d1275339I019840
5858E2936719N3910298k6961693B8094297D627554g7860817q5010792O4477834
5865i8393775b9547347j0772815A2286473M7280819k2106143M0627862q430823
5872F9658188a3556071n1017012P178126j2214650L3081099A3741846M2492307
5879E6234153P1133062M962209E3857177E998031e2441271n4980791J7540357
5886h9881705L2446513b8145394E1329324M9711016k5772450B8054714b6632152
5894h2235736N676714k6208424K3208013E518344M0095702Q697650M1883023j8024414
5902G8170305B0349927K946585c2478146n8553897L5010818C371839L1025574
5909C4397413M6197405J9573323k158675j6941237B175167f0570686j1206739
5916g1777425j9802604L0386807f639406q961830C0575641P6667692j0472885
5923I6770448B0463555c9160769n6218625Q622976M0546414J9735305b410647
5931E7105094M2836004J964969j113736B8491920b6576440A938445d3768127l2036442
5939g5804569E331991M8915276J3476904L3627234j4548517A0331301b0115730
5947a6366897m9286294k8661223d6245690F955223K3047437K3402002L266400
5954E6671062A4693117a5679149o986941j3854473a2713157A1336801P011902
5961A8348703l395467J1229521J9699130L4088851J6169797B3710737b0963717
5969h599585L97949m874779A8125128L0304702m902373L409646k891754e398127
5978d5609736J1874812k271334l6147720a4790980E1707682j065416r233168n572532
5986C5836566b3146123j2394462b249772l842132l141279D2327412P647873R471924
5994E9447209n678877A3080597k796391L9820393E583012c7991098f342928C94805
6003e407474D0594983G028760c3428515B8329987K5614338f068185l4306691k4242956
6011f4617832K854755a0837872A3282707R862473L1764323k2880435j5024026
6018A7005042j249293b3843686R32722C3393469I011801a3720626B1457842K72915
6026B1730757J2991140J6089751B2808721h459816G102832a1542752J004801c806708
6035c3190121R535935G750146b1341248e956750C4241176a918676j9004251Q870640
6043a2052287k433934d502456G055137b8776466M301890a1657A3205104L5052121
6051D8257225j4600065a0679807A6552067J6433471d0396983O251914A280950
6059b2631669D499236K8377799b2986381O581884D6712872B0991547c3501903
6067e6331627K474671K5632617A5012910f003302j6983559B075784n64606M075372
6075E586550j083939a3473020q760743b089276j3550872l3743675J2130525B2491101
6084B3521007o313040J4438443j4835605c3181147r021342J357459j1458827a0482990
6093D3206610j5923509b055591B505276a6172254k7829523l675089K764489a2724651
6102B0618910K06612i56560k4417556J40078a2586584a139029j6744103k0469896
6110c8353028O706946h635882p885618J925855B6128671m435313a8433783N212882
6118a3220901n593714m4010270b5672935c439999k3436137a3137667E1747336
6126D1452856A3527945r18449c1276770j9938535L98265k0411559L5000657C4751649
6135E3116912J3894896B2534945e2858148k016796b3790365l1895449j2612878
6142f8298692c2082761a1070735B7067856K4826219A2162205a872482F691773
6150g040809j8556256l0727513p891885a3865932B1998951p933048M0439073K3561012
6158G8065988B9565330f083911k3851620o0760731K4344821c534195H100521k52765
6166G847756K445857J992674Q683621F03760b0724759P685566l5142610l6496883
6174h4678686c5641820g723644A0074523O4700959q924730e997n385290e52552
6183c6946119a6396009p79532c485940E1243518P01386A4019584J7632718G824196
6192d4285831J6982971P677524k8901085E717304M3483717a6558709o035263A5278164
6201a018107k1178347p682560j8850689M904770A3775936K9034335j0697445j57002
6209C1955824L3468j564933j3662262d598457q72822A0203916a497964j0993758
6217a2491722A2820374M3670313J8467513k480850A6809071e3330788m0940631
6224i4271419L9776284b5378001M935547B4065734M3006138k0765920A1391074
6232i155963k2416377j2538062a3575473B769764e406287A3565041N2228673j654795
6240F4138919k4443460m047127K271930q385279n302027a0620835l0915348a6245520
6249A0753602L4365332K7954242k5545044E818769j654204c3984753k7811510
6256f1796263h923002c470993m2136457a639239B9980547K70487J6870904k0333331
6264B6788607a8704803n395230C479280c119507B2169337M191807J4863550M3675085
6272H4899779k5357808a3190213H081487J5144361I718084K8091420A6706094
6280c9115726A5615175L1964788A536440b1912461J06279n161478B535820a3268706
6289c5935158d393970B0317590J3199812O420371F878363b9590776A182744R082723
6297A0265467a9175306C3385118K8748779j580305l620202A9436527r422995J7398083
6305B7411615j3609166m239636J3704989b3844993m193805B2663669a272617k352646
6313c625263G0860610B0902787e2591777Q717334j6373878k921615C765127K3800169
6321B7565296p199940K7821390n224336a442419j884223j0695179a780544D5094207
6330B6037245g525031B3495927K0214105A6771281j480396N59859c687848F207754
6339A1529292b3421599k7079582a6521957M695970p421934q969980f850125b830259
6348g172708A778260a8680033j4445269a5666572B276403f168284G9194K1971749
6356B2050943K4628357q169405a1206842j4374040b252296C2695288P380339j0736573
6364B9339054a38382l8366597P707430l502516n211456i316777D3963089q91309
6372D3071780a8648435l9878450J85548Q993919K1049533a135466j6321034p929786
6380b5386286A7936243j392122B160146e955662l773072a719513A969823a8999922
6389a1989664A1057042a1553729d034773D1955297A7083345c082992C066271e8815658
6398f8642902a850942A0254514b1100648h709957j0817212p675578c185054j4946492
6406a8131546j4267935d98895k0784138j2864384J2559951k867626A4516557N4256061
6414F8772618B2666897e3634192J4232491J5974412P152607A7545902A951828
6422e892428A1964020R670135G463286b7326364k6655282J5137002O28444j5849667
6430e4065867a4333455C2915424j0562759L63680A1074260d3926487o857615J7479513
6438c3304589l6916353J2411299G497308K1649283M3178415o549141a1355004
6446c0304529a3939637n1349887Q072620H05908c1817859J0503337C6702900G904044
6455A5091111O1224180k7291677d7140446l7113462k6604888L0126371b2243527
6463C5964634L8393052Q859346k0965109A4524423d2326881m5949335L546555
6470h4729661L0409001K5029217a802018E3404207L2548076k2159158A1119220
6478b0966950k0579738j2633854n555843J7001526M146368H754675O8941581k794686
6486G4901570C5774542j3816016g065035m4770066k7308613J7103166a6131231
6494A7600599L4727923k577339q731793j241648o497462b4916030o8640186k7073350
6502a20629566N6469368A2986478L6696029L1235618N724020l1208761A456702
6510d8631138m9373700r094163b9243340D3240812k31156J7346825K7381443k1555229
6518F6182695B9938346C150525f2749833j6705067J8718749K4394665A3793543
6526H2669560O029139J9894291k8327880c1589727l1364926j9224116o1059225
6533a43237994M6114324B0245537M0744649K7159060K3631301E3382233E009542
6541D432937e9092272l8502502J7340139L2917524C1308544O4568347K431033
6548I8307924L1731157J536731D9195374c1921464p5925131l3824092N5201523
6555h6469164A5818474N4097844M3823879R42859j3012735D7442378d3995589
6563a22556235J8784209Q256153J9697135B3391575N3177908J7834634O1026582
6570A55430699n4907784c2366279k9877178n674493j5377696c9805098B0366057
6578E3944298P4732985J3947832o2345017l2934987a789438n8341507m20528q128735
6586f8680208p484296G997363R0233442j0849934m726781P68693C389226g3719505
6595a15998216k8795851L4370936b324126A01573108N2604989k3760600n0066380
6602H0351117H314521f8773050l1393425L8537141a1022702A3226633M9508261
6609F2734894M4194096J3871565o966149m4706708a2582226q2083300j9074781
6616a13740307K0756815M2487370a5713351F6948125N5510979j8637868n1768198
6623E2053038i456021o2789646n5291870R154339J9313512d8178082F1278620
6631A47732370J4893971o3590346C6362619c431304n6374646l7269804j4319856
6638a11395610M8700099B1012488R8978261M2076009j6904155E9727006c110717
6646f3774990r0882964j0992800h2691521a3306129B2534262O6345325O235157
6653I5114744m6708833j896084h478524j09994455k9973612L9561166L6111125
6660g2774300D2740886P0378615J8732585Q968510o1442712b4027072l1052478
6667e5079550j4503925l5036110M7786927A1356196K3479548O2376964K8949750
6674A26162458E1934585a6783043k8233112l7858192k9496635N234641K0795857
6681h6340484a1688060E2602498M2165276Q634931C9408392b4391702l9769343
6688f4161045p2067542j0360879d6431492C9678329O0019261N2701314m8715484
6695A03683420D2433659A3864405f6527689n1514486K6583400J1887500b7944730
6703G3140313J3926494k4129847L1061618A1712749a05502406k1714265N099198
6710a22117473J420874d3110723E162313P651567O8934932L6359439n8564431
6717E9543820e084529p6870928m4435105L9136889J4564838L5725316D4940802
6725A15696867K8929999j5000846D5244045f9020081m7485480j8055279Q511327
6732a26049513O0277072A7529379P4936660K8028794m6402332B2003803d8188090
6740a16531877j2507800K6241256J8385378c1410827C1389386L8187170R94607
6747G0571163J6363556l9209809b1325476p0078782j6211313K6124053c4129226
6755B6735605N3787805K6383445j4272034l1897153a9254541p7164488q718194
6762a05137223K6994372J3391310b7395839B6011422M1812781J1410518k4716653
6769E4518068i609917p2133722j9409904K3691429K704935K6374543A9354428
6777G6536371K7837302j3282895A5083070c6309649j4577545n4778257J0615701
6784i5049750b5248966I242371O3635818O8997940o3051083c644954J349998n7056253
6792e9351209o1795772K8909571K6774251L0742187E6226134M7981297l2300596
6799G1906835o856889A132199g0342416j4306040j3038267K7343113A824017K8371431
6807C0195448L203040M2324216K3692708l3145986B7802610d5150710n1976515
6814i7127225n052463L0972845a1886717D7112352L6392048N2837818k8414894
6821A07927324g487506l3996270j5348430p0912824K8551933a7068524A3500693
6829H0664677O5167764p0773684A0922554f611377n3838910j4637022K1646696
6836e3440613Q950543B37769N7963128k2367124J5198353L3077145C5306210f506838
6845b8983557n4933802R234198A4675014L1861738j2791190J0616773K2183942
6852F6546277O547335k2531614b8028895m0859229J441994L1400931B3243528
6860E7744205M695620J3104308k907829a902131n5594817l420475J9880370J7095788
6868b3941265A2849599J5721503J0243182J9729437n718867B1140981b4425743
6876d0700274P367492J0294568a884754C0155616L2462252n052006m23636p890280
6884D9251946j9191028g092749l4428639p015576J3588343A9971763M3897656
6891F3869419J8062448m0579064j8804823K228398f310159l8413108J947397J3940747
6899b8835123N935455F6942L4439913J676595J0858033K8421658C5257985d9522180
6908d3292003a4017230j0120427A0602863K3494457j596066L7865399K7452759
6915I7819412C6892938c840467j7921530k6669245b2266172H621213a5624083
6923C0290995M8477472A6607389a9019650A0963333b5810902k1204273G692529
6931b5081102j3508553A8827850J2640758A601149L279546J1042474J5535300
6938C1458469K697198A3794407l10116b507791j7568913A0813576J1707247r06168
6946B1614655L5485630l735602d856173k0851175l848323o31969A5653848m786038
6954A0867810a3880499A3496539f463019m5846770b0904102r43634k2154627B0141942
6963C7037622a5489868A574241K8205193a6757275k063595B1130645b3328B3312630
6972C1419064A1616822K951158J4116745B60424c887912j1884855p84086A4551406
6981A6239250c5733461L141183f564236m141607M655528r552400k9926654J6769090
6989b8760279A378308h082129k2234056j6006752a7437195B5671380N907h981451
6998A740862J8174100E217619Q029127m889535B973562J2151296J5389806A40755
7007d1678159J4471226E254916k361103f000743c79822j7085640k1756842J88259
7015c9034045Q664201m908681L086080K335635j0846044l404237C39150L8080002
7023C8419152j7381970B012678g514235r019862j369548l903208p353251D160204
7032B9292860K3413658k717062k3688955a9390970j7990871J7115446m3410873
7039f3677268Q004779I015365f049694l6625537g035492q015359j5721920A6519761
7048h3087p4348048R376333b7458510k0209478a3744340B2657456n33768J9814388
7056D1938076J830847g728346k049115I101246b2171759k598578a1891871r393659
7064b1285530C6195726L7724819C4844521b2940632j9017644j4370619K582868
7071e3746027K1936991Q793685d692208K048461A519854i76952m6214113L954395
7079d3236670F051849h707714l2048981A8039620O754422g432254A9543564c258210
7088b1983776D3854786o913166b496503r391386k2996799N573166C6888131L003469
7096C9891600j1031426O943724a1582282o5168689K8293338J6982979j918230
7103c3392884F181670J791907f628044A4778940R639551a0085774j4387792j0882924
7111c5356490R129317b047782j6657738A554740P3120322j3732146j2348207j0009428
7119C8585281a5270570k0868912C299443F6756d2350078K0670008B7838314K7569738
7127E5408052n776016A7292993b7065560P704319K364111j852019j8193277o702641
7135d3745067a9060693C0078949J4516944m864934j0048811A4734817a2897606
7143c9020675P263048E346128J4174505J2662557J3062865j6236550j1594834
7150A7414671K5830834q607748a9179482k775835f422839k4915271N873022B5796385
7159C9545538K119361J158958B746616e8219765K2914758g888210J244437A0024810
7168D6908462j6615763p176020q782782b9551207N834905B2082269r099957l900078
7176I082234L1929683A2254844a270261C8136475A4898574a9603488D3891153
7184A9614277d9389502b1339707E147127f56293C6854560K3649603B0761019G753771
7193A2355138b1180595k9476630b2806694D256946L7477031r377959A2345644
7201C5780669L134826j4696968g062325n0007601J383328a3026201A6804959K9761902
7209D6566861L913787k4605800Q047289p561886d4878661Q941190A8439591f487012
7218E813265K7815430a4840498a42037G4555976l5283142D317621J9930796f887102
7227c0986844J1785326l296983h923962D8084801j0938269Q468522j0313190b7769497
7236c6692731J4814428j7647871g257791D2234735A9510119a849081A3515631
7244I971117M369500J5719850B719064g723513D68193b4220950f810254C1389025
7253C0269022J7484422k308046c3928126k2653113D803021J7778193G957210N325557
7261A3282767i410389j2232879I58479L372411b4800025j3165280b460425B3585598
7270E029470c165338C083231J412074c22354A0612110l912650g427054A6916579
7279F882763f21443m122051B0046479J0713053N695300b962143k7789347a1244803
7288d661489k0725488N91011h922281k0346183J0987526A7862935F33382i939839
7297B2606659b2334547o8086993M4968013A7425511P78242K4973246n563801c0927730
7306c4200863A2125764n831693O038810K2849449D288538g84918k2720l6636801
7314c7444439L676844F693283a699686m744142C4779801b65215m4752762J569002
7322d3448975j4069466n420140h146817F507987a8473191n242537J1764787d7339
7331e58812k256724A7703705n271257b1932229n242742r173535P718543C5808904
7340E9945481H304969c036314E679365a554018D029022b1965550n7847240J1555728
7348f8257062c2399014J2528470A2759362J1354394e277952A0632723a2918840
7356h9750738J2439047b5645551l708777B560321K5398874j1301924J4163431
7363C0820702J5790949F092512a1191964j0748720n585752e019145r327394j0425459
7371b4771998B3513611J0021798A3682576J2266150E171115f9243925q012177
7378g7256102J2991274K432677a3924880C8400049A1168491a0182404m530081
7385a4712485q615122K45213o00606j7574208a1712525D173449j889237J5764195
7393A8048407K2512274K1767742j4017094k1200183c6174067l2228123P226056
7400f1176134a502091C1553993j950959K9287760n472243d375474l8049652k4679615
7408f7104741k5562745J9642879b446567j604255j356638D7740502L080369G894218
7417e252226k1990788k7034382J9933282J6409428M513756B8741852N7064900
7424H5806752M493530j7497056l0968087a9120511j4202433J076824l1617279
7431f3863399j852173G034892L6578050J643890L6695105k6296839a4751562n479514
7439b0231076k4891124q6054432R152402c2206577A7337700O3091421M5130165
7446A25559286m7787710B6410607a2743313n4895179J563844L1477067f168841
7454B5788373L9394404r39255J8831921l635997B0863938a0249032k2998114k8962526
7462f2209672l569050J9132122f032979E7808012K5409823r922683k3942102b2278853
7471f8509042J6738042l7667494j945667A7449008P3924351n987285J3853752
7478I9239826D5149121a1177304G086223g552679n7129319J8214209a0234219
7486C3426200O5798284k218659k6264107j0739179a4910307p5737788Q525912
7493h2122183J6165526L2204547E7580180J9795318k5831054J0698080j4764820
7500D7477704B581364c5195101n1193952m040820c1769050A4649333L9851110
7507E4500443O7436129j8114909m7923275q070135b5716823o5028765L1176977
7514e9568611K4089855K909514C1725236P6726194O573620k8060879l7008351
7521D9955820a6617713m8470978n082658j59576M513004b7796722D0072412N7938412
7529I8010824J0521168j2237577l6033799b6472714p3443045l4762980J9637549
7536a15041190a8547021G1385871M7902886J2928709m1808514B5001485h002314
7544e1112421n2641513K5015883f560731D019362J7109520P7166076j1589664
7551H6705294k2900190k6466486c3194257n9145809J6899958c5945035j7633486
7558e3578521a8208778F6662568L8977955k842156m1907547b3087559o1854940
7565h4942499N913386J4265695N538742G954183M3689215L7495921L6614944E4791391
7574c2028233r743652k2053220n2105131M9855046d937359D0459406O5074284
7581A05533690J8428192E2221513a2353919m7675496j8101272l070762K4456052
7588e6745397a5559992C8160318R572319K0113472K3911938C7176773a8331367
7596f2898858m8705110m497023d1946168e000868C4129161N4982135J0230638
7603I9341934k5495003B0927482i6921453k5793336L2770703P819621c3341415
7611E4585987J7677416K7973248J4586262B9762404e1733487q657561k8595000
7618h8986048j0059257L4998601b9951309D3109509P0932881j1268721l9313763
7625F3459906I078318i3417057k3123763K374835j2426461e1791234G4571235
7633H1588446n097348K95466A0575412d3521989r113855n2027050k172032c6301198
7642I497186N3255438L6275220k1869938k6403534k3182792e5451245m7141694
7649a02592939J7292770K6380935K5486366B2325513K4670921P84593Q781629
7656E6562656k7418008c3697923p8241192M27036L2483506R144955b5398009F7449799
7665I1274586j8828825j7404748a6969227p3946571j947037K5193785J217448
7672f6451602H869991Q7144561J3582453j4736315C7024636c9074676k9726355
7679f8801031l329808j7911100K1887994a0603377A0379750K1166267K5254031
7686E6800048k1150651A3658423F207739f7212961r3388245M1180520d0534866
7694c489006D6650439N8464125l0221886j3093096m262729d2847561p2208971
7701a15056532J6135649L5922714a4068824E3758884K7098567L0694445j042350
7708A10509546C3164132e5025154l5085158l7137677L3413929d5141232K1963522
7715b3177710A4811006O3814923R446239m3359478a0959843n4374548m3564229
7722a08898620J7180010K7329679d035874C2147944K3987063L2275443R385059
7729I7795509m8356790k2773603a2868911q1020275J0226618a4629849B1357169
7737G5193062R518080k8727702k2495981F105471e0026940j6390382r035511K423187
7745g3029646b1117166A0155973J43986L9807426L2843306A5452656a6655407
7753d7494030l1997684L8683821A1736568J033402M6720587M8515866j3775751
7760I4230672j4820703B0501670f3973249J8582295P789271j4120605A9817538
7768H9053383k1125388j0469991k2716720d2389216j6354275b7174832k5680885
7775e2855717j9029910c0581527F925312M9261384P395289j7964065j8585489
7782B7032431c160023j4224936r567712j3719723N266461A9818448M7090561J4225824
7790H1134833N766529p602334k1005347A3495831f5749935j4045851K8717522
7797e1078264a8513166C5675281M7311761k6467892j8729787k002968b8312750
7805g8540160K8595030J3695844R96669D839066M8357080j0353968L472161N468750
7813E1783089A3469360o389497O810764b534168k0430350g11652H907837L5006364
7821D3914201K7520473j8569110k0488534Q389937A336789e3086123J4535291
7828c8550832P340893i277214C8267903R972814a1150632C78651K9926761a730240
7837d5391019J3725269L204981D583446M2123359j6954917m692201J426639j283652
7845B5202674K655598c664976l0665041A1792874K6943697j1929842m326555K223246
7853B4703420H534973R416040G696700b0391169n063970l43790Q282293E188946
7862A4140857m583116K5391955b323666l5059274h440124l563412j2089446d127541
7871A4634752G83581M0810203n63357a572235B369033E49532K043922J1135548
7879A3729002a2270096p996601A9118703p072594b043512D5464624B0996873d406936
7888B1065310c8723293m0394887c4184107A1530571c281690B4426996l123655
7895B1303341a0827507d140381j2431830k5348755D603268J0211755c846778E966623
7904a1772786j0110904B3683643p919366b9266776J4386043B2644582m790287
7911A7854295n354071a6667962j9645699o10384a1165587A5327797b410772j1501623
7919a3912395H599838P143114b4342056j175778a0082950q647750P705861B3181
7928b5257476Q174003A5416195d74010j5425086N069380N56162H605837J7105540
7936B5711377b5409130j9761660J3072233j3396632a6945315D3345084j05662
7943D3239422G390355A295070b6192246k1378924J6671606G088184a7100088J57491
7951a6942597F102770J054016j191100K27260B172123b3933050g261270q481455
7959a5742725j8700602R453666J1948076e990062a390755j7039999L250707B2145884
7968c590022m3000545P191794J4460464b393256B7077129E991469c0130003O519070
7976b3610933F76766J2651221B191519a5627440M010908D095219a0869045j115656
7984a1984701A6297520B399516a0660683P6820l0397550j2002426d598003H990103
7993A855867a0450105m884257j2486K29413j5639495k587023J5349527j2630020
8001c0624446g968690B3825925I194877L0508623P438866a2463957k9504843a3115130
8010b8252030J0953992A4349759o757465K4410625K0344391I160828b0371598
8018b2510508m0075406K4140778A1868344a9661463m122528A5480945a6167027
8026a9385501C0562410l554735F11770A82543c9404134k9525224b4909733A9763626
8035B7351063K3712231M747861j4327690A4107564c4916634n344727B069390O914118
8043H983508M144315l690485l704586J2183866M108067A593742c8844185o883278
8051d5727463J9374992H973900g363313k8606993G261321J0503388A231097J0926963
8059A2158060C355340c4498401A2099752K5936373F123736O066345J7012016o08087
8067B8594010K461177l775859A3337247A559602J3914140a0128429r719943C498029
8076F789024J8879662J4007695A0194890b1359359l780194l2120668n507668a0048336
8085B8389899J995986P762354k767912A543095f482566F570444g746963r359029
8093a7105992H200254N596453J1277932J6118030J8635221J0883853j1808212
8100E8903531A1446874c0802934o61225r064492B134059J7967630I100424P204915
8108A6305339L2861759A5703569a7974693k0189365J1441955J059463g253821
8116a2063160J750827B3199126J3963980R656100l48539j2531357J561520m304045
8124C1196785c3120811K716297F271518K6627392L7566966k998481B6479063A1420711
8133b257776j9016900O208097q160759p435654A0803534D626810b1196958B8020851
8142C8145388b3229975r86837J462091k5600310A4819462N3332857B2719412j510064
8150B1209348K403561B972578J6785233J4932175I910049J1946103J6479737A0502179
8159A3828027K0488085h617028F274761L2391750D245466a3339724N569689l9582975
8167d7353010r171505a8078316B5990800J3339403m968006F996040b0852798k6234653
8175d7087451J781339a9519245F618994L0870861L7449567l3164054a1768674
8183C250904L0301224m229956A1133885b7158057j2855288G582603J3485049r76388
8191B0091264L814534C307118c576120B0364349a9208676m6229971K8275029a3624192
8200b4231880i715514G332749a967128A1255656K4595281I37196a8397079b083108
8209B31175h856179m292339A50616K8187636J3595433m700407A8084060B62871
8218b1895329l829425a0853783j838887k100285N328204l658128l0506603i753195
8227B2983976a031965j5817419o390240k8020773J5052847a0286758J522195A2124131
8236A6811474i913950J902018K897601p00936C4480774K140099a8217602r941811
8244b8159413J2075250j7380031i865377H496572l401808J8122785J514557a1178707
8253d9979261q348591K1654231b058995n201704l825224G727084a7614139j2786784
8261c0400923a3595578j041692L238338B7308122H304253d1133034R360503J3013627
8269a8758904D77662K8271762A237378g103786B6867501f106551m2937404a6931832
8278a9851478o60575B8694172A2551825d7404932e993488A8082534b5411563m283257
8286b9694820j747842k4264437e248481C2838779j1400521A0349185a0428724
8294c4300557n851838j076695L66971E223093K5696375F595443R778830n576437
8302A0797836a3554232r363058N159994l089844a0321091j4340936O78262e920354
8311G183248L2182126J0047975e22052r540484K511997l9043206l1461952L0338397
8319d7717300b2055603C3731059M9846530k7254653g406959k2592992n317944
8326c5317895Q164810m433009k6046829K0310981C982133J5338365J4113388K5146169
8334E8580055k2419553H562584a7750352m2563883l1824876c7056770B2081183
8342C2182303O419332K1914163j3777922A8566680a894776m2814308n295986J6156584
8350c3848486a3901485a405887A4826089J6565779J1709463q111896a2703219
8358c3548332J0983872j7322016j9277244b5267780F102002J7720507N0055890
8365G3878399j6423493e2778k0676412M409915j4937922O425273f148990I502804
8374C5522375K0057676K875752M321886B5434951c2926627k4257976j7335334
8381g4519937L1200055B7553815M7915796j3757013j4319489I776814a6718358
8389d6806956k5129300L5833527g266477a898011C2774202K0971830j7764134
8396C5981898J1985875J2458131a2382953k4551973B544765b2106601j676973
8403b3783574A8337307R260420N3727011M7520431m3512158F179507c7064233
8411h5627881P058397c0243833L911583A9737406Q9395750k4907184B5854529
8419B4755179b2419164m3653944J5066706l573078m855858A3497588O5554907
8426G9052495L0987444j0539328m8080442E857808a3633448l0629472J4987408
8433b9275512a1929102e816740D0931980M1575679r356349l660153j7225253a1134561
8442e6731263j3149604k20122K7119830a3634622A4780302O2486532O295679D0613499
8451F420111c9437026m1461681K6792241f902586j043813D8328084N3085973o786046
8459I4628011m1161342A6311805i699629j1196663K007635j2423083N443543F432199
8468D9223225M1264376q712973A0551785b6780227k3769950m1949402l466571
8475i5966150d3036601A5195508M0667365K0670861j5565853G598916a1030053
8483b5556596m8119332N042265a4490165B5288324L6605007J9505667q813545
8490G2585453K313651j8635140b274447n0923799j1425913p637827c2285147C3766509
8499D2625819P368321M7187997m5619523b8053361m0525685m7972620k649234
8506a19200900M3843014a8582168B6816621N2558816J6805131j4870175B2400852
8514c8800354l2858712j5571151l523855b1655011E8533124L4257928J3714422
8521A06505474k4061478B2619654a2024203l9975112k9062278J7436533K2177589
8528d1447471P681087B4623390J1361689D176029N7253310j0589799e1961764
8536i0639426m878445k3767551d6679614C9712078j1465103L2679744L3636424
8543I4563143l6411354h993335m7802492l6471830K3594599a2959710I433838
8551D9470342L8635781k0060549j6326075b746898p9361216r652325L0372653
8558f1387786k574977K6782429A776997L4327477K3064986n290990A810323e4419616
8567a09227053o020073N5230215K7360435B674363O9162867J0855367l8734095
8574D3958502n114020A5387295d8663939l4929433n902880R836445g351261E8512652
8583G9557463J0220106m3034290B458489d1314714n7708808k0598383L5446867
8590h4175038M1814140a5758828D1674589L7978405q932917j8451868a0831090
8598h7916748k7214843K2924405L6968452a3861958B8232116N0190722K8401811
8605A06824649j1088843B2685440c9387915l9496552l5856688K2881750a9134175
8613B9684673M1685145K3644040D6946794a8652862K682017r171954m3629318
8620f8772117j5977226J7665627K3314763A7256437N6517495j0112611k3230111
8627D0431210j4980655a0844738n1618128k3158549o042182c0674820C2441234
8635E1031609J6323617J2889812l4604753D199872d2321976n2032357r853886
8642a04208219c6847971B6101147K6938925P124434L719154k4006982a6390610
8650e4984945L366089k7349811J6478539H258056J8846251K3009788L7062395
8657H7176490l8837435a8168620J478774j6198299k1430555J8026447L312542
8664c2979711J0825553F5383863L424272k5870836J9918698A8893307e3911954
8672e8274972j9431538j8867416A1638052O9321012j7220378M248257q789061
8679E9197882A3438807a0471066k4736446m7674039J5793661a4767024C3682151
8687F6284705o548200j0663271J3977378A6095668d8195907k0484726L997245
8694f4683388J3319168g62634C0399486J1827622L4803960m188754k7462734i687429
8703e6437345K52943K8069456Q847466G027869N7933546m97580r220782K417814
8711E7660867A7416757a9090083j60544j9457751J225007i423504B3776258K0964872
8719D4741130J0968914B3198016q136792J776257b7110112j8502421b2239923
8727c1235497d376175D8573385j4953047l995567K5970609k6970505b0462967
8735c6870476J0512950a0304545C5989413L3424305r701785j5491603j6613806
8742B7606524a2092896j7049876P230957M992530H258088J3798589F563473J2880494
8750A9443967K7476996A5252103b7266148J2385829j699374o927414B482921h744690
8759c2548903A7174041N7214204j2128725B7996696j2706163b637770j5167155
8766a7804925l60056K057529E792262M0076142L0796916j3431569B8382538a493919
8775c387789j4281819j2401746j5664996R874993I992414L3246377j0395819j1883034
8783B0959938B971697d1424193J4803481b986528k3366855h944101A9631532a1736130
8792e240336F1105503k2491185j3859034J7170419e549963j4479464A9345558
8800a861582j1379772B5131763Q17106o835481K407350h617822j9242041b413846
8809d2091884j0274168h002695a771079p877285D491247b5548939k3409344b384617
8818B1980817I228245d03889p394968A5235561J0248235j0952450O116402J3283486
8826C3931234c223230n598617a086481j1245478E515742M4138431B1706567a3284260
8835b7276823L841537l30369j396259j3008905J2790228a1475387M336590A819335
8844a5006306j6945538J3864784g444632j8772714J2315365A6845948p771720
8851I074228k532307O777167B952553J9582902J3017303A2128783g349761p921859
8859a5271620m930507F11787b479404l2830849J3205994H166707e831820j2369649
8867a8201469C322496c1597665l6300944K5736041J4277076l047628A1168086
8875B7797396a4151485j5994768a4116278J163035e256526B6772309n221231o309749
8883A5241329m429076b0516484n301556i02832A2085539L112777O462115h480075
8892a7610609A74670a8006705m9107781J7150579i578316I88723e890055j5890949
8900b1781004j8379693J6876624G077898Q079072b4882079n610709b681952j452685
8908d134637j9066817b254811H034586K244066K8567753k009089e071258b406852
8917F089242a0331430q16313j4892856j5514425b023478B1749547d292018D595312
8926D752881d8667206J292808K0028582j5439686a5740094B0196390a3783500
8934a1080414A9196859H941447g696393B492958c343756I806832J468880a3006867
8943A929144J4200752J543848J0497562A2448230c2642093a5957589A1345921
8951a5961990L263879A4627007G010591d666582p109763k6551548Q753580d703927
8960e993730F826916c632885r561884I611547q89262a3860106A2265597J5382679
8968B7648276E693983a2570180j5861068j615379B1479329K8191274N073641k2650464
8976C2093780d021537r284610k663810k9726244N096361A4306339J1791868l212294
8984B2885913J5779063j6337215a5418010H577558f212137m6641841J4323504
8991c8530474A673303N031540J8639037Q859991j6582291R519547M068920d00969
9000a2768144c727307k2199341J2543607A9176683j545641L22148L4190194j0891391
9008D1251993G409326J1205227q306033d5747210J356686a5541472f567896C0848323
9017G4943444k2465907B0038744H063334c5612119j8856585a9329818B4634728
9025D3329044n617174B554791e543033A1259120J7371967l540170D272801b6633291
9034a7030464H494269J3814980A0797504B148987L1382868O024842I717825a1812592
9043d481624j7835025a424319D4250150j7693417G184740M9414950k6753565c0444634
9052h908649j33246n52138A8223163n992067a295242B2457670Q664250m579077
9060B6542843Q385031b232324m4916105b2193725N032875L398716E3229641J7913309
9068G1142950B7035159k187007j2090365h016309A1226305f90319k0624216K769813
9076a8544722A3041101J6417626L0718364B7326750j1048989J1810276a3009992
9084d1319952J7560083a0979727n486141A1497071K5238829A0227707J2964675
9091B3192382J240694a3371249r166664J0284255B418588b511978k3488711a0505456
9100B5377007J7162746J2013865J177100A8829119e918958q407236l3081774j784879
9108d9192847H684967L5460798J4901493k3712427a6800477j8060268h220740
9116a9351808n196867i32825k0420405a0380736A6114929a9718428j7969624A7874176
9125C3825549g293160K295102A623529b5089705F06320K3301818I102396A428489
9134B3910756j49681E886749c002711l312147q717661d162281q805883j3033947
9142b6002111c695959k111188k4006155a1055044j258947l2699324J6230409a1742681
9151a9228333C117937K6855683F17490c0538724a0175309L872372q608249G214210
9160B4750841N056298j899606j0813783a6170956j6487000A1126854K0685493
9167C1812347E433031c1977680j0979798o84809J8523505G04145a5883285K826590
9175a3056695j507931j7377207k491677O071221j5997651a2508551B3719978b1377748
9184c7343055C345595N058325C860480L4086754A3724094f722826B0322336h732569
9193c1892570i367607b263320A6898734J4589807d221197r229014b398562k9520936
9201c1919498j7628928a7885145q908488p580426d645802m1464921p708809H132603
9210B3272265L117563B128904b5724197j6449714a8752127l778514e492392B5691618
9219A6495098R831631J9005182k0875330r571785n701920c2497070k2590971J6469225
9227c8618816a5042979B527751J3254384K06692F605797b3501714j7923051P746594
9235c3678171k003490J216853e511989b673611l5646047e243222B9775869C898509
9244G274147J2262866f39383A7630977r5200c1609874r51332I469348L9815968
9252D9285316K1275073j6753733a3168031k8355502J1763529j5603438l401080
9259d8764522A2317444J1674205F030862M345794a9345682l7111743b4925913
9267H7979b4470706o934303C295746O201608R437379K2039697j4485632c55516
9276I21329K812823a0667149B675406M656915R412450K3369967J558998j0514775
9284C1158961m321575e106228l8459591Q004973J0187664q24368i322378A6343569
9293A7257413L835365J1644592I678007b7413513k2980618J7046230m180459O838140
9301c0690220C6964479M4616602j9094930l218581k7858998a9064166n31986I99038
9310b3835373L97407c00954A6175999M0055125J4699822C4095184j4077523a411765
9319f2940394n774699L0720163M916390B4736071M1386557k5856156j3578949
9326B6687523J2399970i489888k3945221O62915O00429A21932K6848883r761832
9334A7208983J9514948J7953860j3153228J0839697j9066298b7313010K715762
9341b4597248h444014k5797228g871271D5395537J0832199R105633j1551477a5483047
9350e9453715K955078J4521735h286556A4237283K0677454K3459847q746328B0975318
9359D803136b0417365k3903271K1244948c187568B1292770L4919221m791232k914562
9367D8506197n157961G292743b1206797N339704k4461913M193989C1478967P68713
9375C2247680A2524270L5364037K405145k4474436m071474a3779674o7651039
9382h1430713K3885610c252867D809101K8831846L9160732j871700j2814289k6432650
9390C1683040d7300818m7316135K5576233K7665086B986217N1977015J4912031
9397F9875263q081139R670385B1873873d4682785n446111J4745856J38821M602416
9405c0641803A2262833J1058692K7832474M9840475l9253266G043990b3493407
9413e8191021k0845361K2101597b647818B8271607K8476972P525369j7084703
9420D7189245A4056131a3540494k3355911k6558622l181582K6523578D778453
9428D1055119J5677437p119832r720375A4500072d2100016j6505666J3023009
9435d5582673L197915K1148511D0677975J7615225n40856K1264076B4086342e9128342
9444f8268545J5161720q865451b2703464A8658795P757705L0365607n289856I080584
9453a8976818m6489905l6244030M3655388J4445875g442183G5163513J3551713
9460H8715226C4774796A4183425a6300757l5872306J9255785k262303k1852207
9467e7031788a9856536C1359055K3521319K3036626k5640667A7846251o927372
9474A0918879d9387777o1980222J4444417L6483668b5170136D3771781K7800641
9481G1572422k1571827m755494A5040688f8255980o1140183Q364241M0556781
9488h0475141C900837M1914730L2098056K297550C3246975j5104215E389067e4659834
9497h3143013L0398401Q203158a0525863E8339234K3059361l0718558o639645
9504D4040392g117362l5491195j6786423k7356131r743769c8499475i604458B2405828
9513F3520471k6776113A306893P864938d3357846p2617729K2192192b9324579
9521G800201M9267805L2480053l3753153k7743487n303572a5719040n5139735
9528g0858775L162834c2059059D846284L8406674N293253j1397815k557304B235605
9537d2526154k4710929j4085061O969986L1751957c822154A2453723L2161965
9544D4615688L2073890B3178616c3428377l4942920n659865J3001503a5059057
9552B9319618J7871468K8543534R222790k7421531d501197k0137344j0576060
9559c5214601k3398050R866104a8825339A5174589L2563435K9077792k9170016
9566D7645800A1758096b1741297m2607094k6544259Q207208J0979133b0904657
9574D7684709J1578696J615809J4282848A4127228d4420767m419811k7202616
9581g6043194J5268126A1489409L9622171J1388399L4177529j9623016C5886284
9589c048800n5067020j261784b3407895k1862749a7389218D1860645j1150504
9596C0710141p85567Q035148g511793m3323255a9836297k4243095l0020859L1873839
9604d2226412b106906C9981421M5930975j5109186k9936160A9660954a3407592
9612b9472640j3662732J4896796B1133553O7717316p266309l0959135k5088465
9619B5536960A070959g617806j8442969k2569239J5273993d509204A8770058L8215922
9627E6985980k0592367a0028780I92490h549749m5021825b1271461E948642a9161325
9636D088127N3055892j0612440N379262J2731846A0738076b0004357e709047j1525204
9644a7234251M286527C3847520N439688J7253351K0715491C6334967i761222b093487
9653c6911888k6268234J4905359a9024865B948083N6956165J1557462B3364448
9661a4917098L761964q167231j1663495J1725283N366263B952402L2670190L8670868
9669G4293460r763753m442829k2374518a749546l5073203j5020333a3029049B5018753
9678C7472303l422359K709940K288769j7968489a941946k6428718k2992457K3451996
9686b7911125a0276063I633956d326842c8303C3099826j0802568A804922J800526
9694C605448h79791q984459d780083q04835p470571A8340166N8278391k7909288
9702D8709269k1575203B508069b8037156a3106244N846377m20414A8485664L486041
9710B1971705F889768J8339812q836267b5917608k597014O470451k2179195a1032047
9719D2469552B1006731k357586K471822a6922487Q01969e691418j4148658C51664
9728B2804714H890945J751911J7556388e404817A7753026J1293203a4942089q650214
9736b3592303i435657l995324m518341b737930M06572A9262742K5780235n174765
9744C9868212f705987m9953493m032473K9020457f486148L212083B8767883K26032
9752B8993915j294303p029399i874935k9999398a0398356E211513a9994712L425266
9760a6569446k371445a509404D3644960k1679925a1055944A820797a1728781k0716127
9768c2444908f154427Q87592l3630456e92646B4569934d560210B683590K3640679
9776B6324269a148610k2428283b135115j4270409l784852i499303n067098J495031
9784a3071370E23061J0282092b546900j0702093j2960217i061565c284060j1315368
9792a4599428p875891h644044B389481a3429721l33053c32734o828459c291677
9801H137013f604194j3339408A232829J3618329h779098K861632h89985r515736
9809a0405721j1424455q750647h439361H945544M447604E27347c2048772j7805588
9817d9854360J7286312a1476042L947916K941627O23109A488642h434382j3091831
9825b1526213n178935h611397A0264166R626194p759812b5524230j0175384F432662
9834A4218107e037531A3619171J737143A193113P198299a3770179l9495541b1420850
9843a1594032e386357C760011h441105k3119602h243585p294363j8625970B768078
9852g01018k8665947f554678C426271b7039542A3416033L248835i597982G010743
9861B9247064A4093215J0433811k715079g113429j0122068j8337020J253642I053863
9870D4291945A8219896o615548a5932849k5895442J4132377a1910801j3646690
9877b5557491j1647228a6934869h14317A6961176a0640324c017947B4505784j1890670
9885A2615114N248203n838695c3082772R70191B3334196E723120K918150M6055530
9893E4696800J96848B6435815n501384b9610696j2520848d885680C835100i236906
9902G44407a7854741K586544B1421768n553922g056063a35310k0602157m5398699
9910f6136166c0995931G948483J0142682J9497422R544648A6286214E79916K5199273
9918B5779189p721008a698298E976441J8171895J640377o238180L509495A0220456
9927A0011890a46364C89728d397136q619118P80612D805459b99843j5057794E706347
9937A2993073f331190j1730386O624907L434938H33929K0749504O908969q494898
9945A9997504N141397J2273454k938932q730800o869470k808337a7020164n739434
9953b2759598B0941617M2023605Q914161j6779125c08682l3163616q315428J0219623
9961c1568103P624628O819684A868886M0647380K661344b836979j5457447B711913
9970d594025B101191J0346053b3797439R77889C1480806N269445p619073L6975957
9978F6107135j3530620j2383779j1990198b1390232k2599271a0995599C917403
9986A5784508M3940502B8506645D259532J9344464a0874370l4521662a4941863
9994b7151668j3487519a4402857A4728153R551510J0565792p512715A1039843
10002c157644j0898602c786148G217844P545013J3906256K1181301A8526258o727186
10010A1799072J9237624p791764J795966H990142b3771077L649946E71333a2104635
10019C362113Q443236A174913J6491185a266511n3116657J2628030A3681903e541065
10028A0443313K0285090i58340A244310K4635963c312319j5333306B6458499m839483
10036B1619016m278677L186928a832156A5914223J6142855r454598C002695g739364
10045b8241005j1309350h869131j744891A884065M4860338B2696888a7614857
10053e1655028N415343J9306939d296792A2730542n452090i456741B488924J1430282
10061A3919206o796082B383370J5994955q465700a3062197k963998O58112b761120
10070B988581P951928J3435487j1922528b439015k408070r929592j9437741k283141
10078c6497559J5440589j687993i783631A9061659M803375f198269j6180734R971109
10086a2407894l675810l148722L753284k031715l472699C0525525L31848a0458396
10095b6371186J982800B454234L3286187j2714058g552637j0068171q387347k0611339
10103d6619494a9981339F402404B832367K8003436Q31692d3232633r371417a6801120
10112b2828252i504807A1122048a7878423k019912I539464g246511n672137G539317
10121b343284l739147I916670b6164807R53415f703594j9174696a1954604A2472750
10130A3295295B125407a0859464j5752702K382086J1297858b57791p910741j7617182
10138b5785714M10054A1147506B80868R76460J4790721d689473l8141844a9602348
10147a4188453p089006A8082878J992132b4148049M968628R550930o085843D18704
10156a0260671k8687018c802388A713983a3533373I785464J716319a2927351H19535
10165A185625c2148357g543190C5508318A1725084b7017G365216b703652r70720
10173c674372n345959j5939942k96130b652216A0076568M179872d422301l0116178
10181c4538479a2994377I840295b279877j5411604N645355p952163p649949Q451307
10189a9196931B170385K2361758L3654837J459180A0773727d1444077L47912J4225271
10197b6870894e943265A8055917J3284052O370736k00143j2979956C46316b0763154
10206b9333034Q339858h556241j380460K792861e93850F625789M913896Q571450
10214B0111135n991499g429192j4917621J688956e417964j1765657A4026024P457530
10222B1483554l14708J7719258K3241710A9114029a9617059B080959c069167q870543
10230a1939710A0404966k605258O365463L8682693K144487a4337470j0571165
10237b4908635j0226237j3683880B332555J851193a5392203B3686813J835543
10244B5522356a7966008h508702b463634k7957789A4021759J7897482b144949
10252I67991L0356592O020872K67315M516749A9758223F579255i664830n189191
10260a4854021F157209J2968745J8544893J3770741B5706796i650271d070923
10268b2555488k3729803J4672918J0629232A29626L4171028j2845352J746760
10275B3202062J4259566A0458278b92600E149981c1129667r702105B2693577J770277
10283B4463854J6374714N5502137p751608C5693729A7420321b2460438l4095848
10290e6556286b5619580g529944L668581C6795383Q253676o393601l267189d620101
10299d0963279R353140j8204557k2725872a7283989B2858527K0329557J5666013
10306E8854097k0168748C729651O721175P497079f772946j9438652i717785H435842
10315C8338652J3549155l034309K521690r245346A6953487a6544505l6259983
10322e2804488n901802a9436926A8266788M822116L597567J0201960n615549b9007825
10331f6550682q086182J0659188f968810D8852588J3075314k9227825o085379
10338B6614698j1545416A257225g776877L865743o044840k740817A3046191J7425137
10346C0471328K2391635j0356674L992199A0185717b1153452k5244488k0984830
10353f7382770K0363997K1511104a1924252B9304549J7816235k2563225H242347
10361A1672789f1819320k5875493K0595007K3005511d95123G8432034l701731
10368G4730303l5831538J8087630k3683492a6713705k4087832k4350525p94684
10375f5946746A562572L9610465J949264K6076936k2914538A0535282a2130795
10383e9468611k3456546K8790455N858858R814765f155746C8021869K0015666
10390E8037535p524072A7341679d1539795k7412465r597898K7128407a9286229
10398B230730N3899972L4910928D2353638A9778279l593315c1504068j3944029
10405d5448097J0621985k3206737b8991021C0802261J0626884M449109j3360454
10412C2517800a1937853j7831344j7283515m4298026J2494425L7814387a3527335
10420C7412351L8460340C5099531a155788j6213276m6378723j0518898L5463803
10427c8802882J6480683A8103115K9137337O472338p343662j3730551a5478496
10435d3294215K126798j6086865K3315573a972941j207831B5887255K9755744
10442E5642999k4458030a7873037k0561538r721601j5378571m974651J5157893
10449e3351505b5726719A9670115N1222685n380754B8998167a6225953j8745922
10456c4971875l7818824o920664Q200410h234278E1441199L6789156k3597330
10463F4633025k7289111a202257l4344657k1594516o532759r474892L1794942
10470d1354139C0009289J5846973j2951204J086509j0436237a9345039q855361
10477b8200400j6980259k3967905J1158011a4148936A0755180J4401069M3415270
10484F8571519N20459A4372084d749447l5348285l3863337J7264418b7429533
10492f856814D1905663K2540720C0012608J188636A0391694c5998058r99359K358723
10500c4638694l1782475b2147685E1425163j0450052j0083437J1925643e470626
10508b3935379R028988k8612675l08699a5225223A0899884J9757262J3687277
10515D4344423j0988329p353329D830858d9117344j406861K4270537P355157B1804815
10524D0951060r386783M606513n428992B201185b1332090j9404808J783064H59266
10533B1858187l061853L2190872J550900B2914610J355559h442544l2002690a8206919
10542a0380624k1820233O620425C5389762J4532996K9915783k9573584b6266308
10550e1656090m805415j557056f007420A4542857J1410900M2105307P686247B7379234
10559B1942985b631m1978023L370700b58378D887901L2883502J5788006r203489
10567D4355920m413374r547547d165592j1035991k371929k5089638J8773285P587185
10575a6302680O233839A2500312M8657432j6110770A3678716c263075j6806375
10582b0069450j0783074g884162k560830M343824A6263566N8038489J1197509
10589H5499564C9615896D337771a1606077k6586390a6555127G507456Q268023
10596A5775479K6511149J4243769k2075508e161161j2043208N132465d177559
10604a9343077l591927Q134197A542028K3851747o240653q46374D452631b6250787
10613a2955375c309092k0678267a902635D4284733n616096L478167K1117189B5126393
10622a4991407a594542r291293j8378613A5931631K1701728A6022567q05468N958828
10630B1175927A273858L243755a2811708m0047558N986912J7791158n952543I663984
10639D4823611k0941038L882585K33843b2868814q600873J3009876M077149e340616
10648B1264048J3899286K0057477n195710j8512692m9628e020455l0386689Q308068
10656b7099076o785874J2873484B9356640l341298b923031C424857f865249r711804
10664a6577053k260435j7094719j2438580a6772480O394728j009259A388269b647346
10673B3128318L8157102A8154627b2900580d312359m190495k092318B2636954
10681B3826618o836235K9934204j4588041a3622139k3590882j0743619K2272376
10688b5684264A2822700E940333a6568797a595094k1594915k1243061a5693830
10696b3281350j2489382b506040E254898a8816386d684264A9036483c502467B476452
10705F645159G94180a493540D414476a996916H429805J0390763o240660B29176
10714E777366B134205J203409g751473l5632867j6687027K7580756c232798j1448220
10722a4681018L232063E513039a2654641o889117j919674j9504863j9782135a5436428
10731A7495658C997145O471381J9343199A3607904A601265L142298b403684A924541
10740A7752224B129194b9280274j541115a463887A5776216M902066C323510b5837827
10749b9592516j112447j4246862J4478106A761953a6225829j1716905f217780
10757b4599476O038286C4758222A5603574b2007994e094019L27609j7180178B409697
10766G494153l319909K0257156P313976H384755C524335b7652876L862602b537133
10775a4666317k707078E798962i840173k1475273a2704973J101247d870457A7846475
10784d648510j8383811n898061m339117a5383516F410805D46195J6236417P482395
10792B4165007c702192G385727K7550948B037511a7908962M983085j6228817e328697
10801D0584479r620698C511283a8186183p961055g344111E66556c0923533a1246713
10810A3043537a638696j0079246R60671k3728723c009902C4453813A400068h740111
10819G857976a1344232J778451F301229e480961I849309L8779818k3591044a066819
10828a7317045j6713936a4830905C6978476L279641A1345710J2784786i743786
10836c4427410h076241E329259g771364E621941J3915220p275265n014840J1209148
10844A8456204j864551a0302796j8076a116517r604505l251628A5529622J3018352
10852B8547974J2387760o07654A6537527d928855E798069c921759o032681a390986
10861h639734F984438K5632589j309782H271697K8353190m33430f774970j4701607
10869b1476577O201883j5794104a0181390B7861294R471616r390613J7598630
10876D5540927r512076a0914163j5600144i155800k253898F156884O468248i450113
10885G070299L4333093r915607m406083j2278862a7562491M759896f222189j8220943
10893b4443132c722877E3944598l979422k0578912n115230a7055102j714653A1460529
10902A0571666D004742P106783q9300n281256a45625o533097A6789522O059082
10910B2848604H765061a272025k254625k4431224R026242B4018804I226637R668439
10918A8895076J6180429A1501298a947812p672066q711209H364767J4637687O787106
10926B9789560J8868413k2625525d983529o274379c371933l91002A8441041k064394
10934A6376647a3564215A901669K6081359l905949o523903b1605144k2634096
10941d4239240b1830942Q933710j640701A2355288K523621c83919B8816089A3737662
10950b0893813A5805783K9324248I668358e383813p002183j5528979E191402M6913325
10958E2104727j4176032j3191587j02014F911339a1104971q795392j5778171R951271
10966b5727263I767950J2525900q045566P94601e602179k2530256J0084448L188919
10974a4859068l947182A205744M125565b1702055l100739B0242810J5466818r175017
10982B6534611p265995q098921a4056567K002647A0201797P29181m60173J1590969
10990B2061774B724745b9025545g664509c69613A794095h45040j8085785j9301012
10998c8231837R788145R975802j2321813a4642230e157498j1351597b743319A453905
11007b0139173f360147A6028171b148516k3087399A9241273Q44560a1734933C315413
11016d188731j1509161B7352792N293963a0476233r582838P359841K062188M788316
11024e848726j9270995k3649547J7434999Q589147O713649b949898k77603j3883543
11032a7111044O600909k0665813l3925940K4405578A6171658J2576203l937084
11039B4810777F47005b0394113e338041I959202J576198N43434B881006f136047
11048e381602j4842318j8717553a3347462H513276i92801F140702a783097m2131400
11056d3914497j707555M879776Q589079b057816n135918a926686n4531k6404747
11064b8385964Q425308A694529a7855613a75730C0494693G985361i699889a789547
11073f231568J718727C6855650A3040257a7584230C879205N303051I96400J1291963
11081A2288363b5577568k4317980a3882570p057056j2823730e646347A257069
11089a6657000a32792j859902l9611140J5674772A3088605e129280j0148109C828361
11098A038416N649994J0930071R043172o009085K540356q797993d497193k0207349
11106b4704542N193001a616381E997628J0099921B727582a265785G84918a5994365
11115c0252110K521207h607905m680244L177259j332993j5167802I04992L9850982
11123D0755974A0592695C615639J970895h567180j1423170G979260J0562570l026495
11131A5515335J9677870K72495f69487r799073C3223d538147I606995J5173174
11139B4780169j0703772F122465c229820k6678996a3335232D436185e871485j0721179
11147a6592664B093973a0382048E15072K6089424E70251b3900895I988211J2195529
11155B2183740A398456N68807d004067a994911C2536578P161591j6069908O024769
11163B9653030A3503731l694967J647532c0366686p564123b11752A0829647o06921
11171A0222726K3300423k018707A3889084J3012920b0186150l7119639M524885
11178e2780904a2877023B2715105K1534883j1432334m175064n595766h134751
11186E39686J6342509b963518C382262P598807a0647544E804278L4386090P21373
11194D0911741k061187l14988d327560l178177j3937628k0622595i546622B4162958
11203A3462290J9016909K2883493G545964c158637m73115l7212619M795828A8545542
11212A8291775n894219J8605353j3626988n948249K3469308A962407c2026953
11220a5546268l201235B814451K8766421r55609l567923O299682I467401b5670973
11229a4528891e485342D535062m76795J2654758N742872L163005K4501635j7343060
11237C2777477a9451332j5101699J5000368N030031m942616A0522053L3990089
11244D4512142o929848K226765A3821090b1482268J759217j851471j1327304P6398
11252c2825428h473649A6152887L6742286j029310A7032770H391919k400136b0379086
11261c3654881r908554K265041f266099E8747243J8216833j9364946j0928192
11268D6670938A288795e7461978k961949K7414664o866189a915625C7889044j278250
11276C6610794o035221k76355E89276a7289183n18217k7929597P381400J5080074
11284b3275523j325387B0478945M5269527j9026736j6236437n545689a0682300
11292b2465266q755732k7074985J2601796A1338093L5218499J1209744j9084197
11299C8682139b190622j4935685j0738263l6925088p35619L2492042J2098313
11306b0934922B8467776K5776213A4874679e868263j00242k1878773k7074012
11313e4921290L067692K5104988A3234148J9417470j389678K867404A4662040
11321C096648J665014a9114116k9986180a6948977f678278j1204083B6175152
11329C8758737j6760072N936296a5881889n4840452O867863J757818M207733b751447
11338A6980771j740803K5144926j2829135c4114468j04227J0704853n0573135
11345g4086977L3203733C041681J2987505L0102893L1304079l1340816G890151
11353B224708c3661131k4804993J0835518O296156h539657B2722501P402397N097961
11361C5222859o223134a6476632l3611705k8125319k530161K3959673b2444009
11369I541474Q021239L535131K2804737q362279a6822378k2681747O751566j1099823
11377d3852382J2927320H443513Q744586J8230766L2796108j9473848i004094
11385a5308963r816673k3043007k678046N085300P652112A3762250L8965955j2286355
11393D0441850f43867l5166770l1937976J2229649J4761567j060639e477781C1596229
11402D2874402j0175592n057247f187720j9746467J0261969N513191k683365B5337011
11411C9352712j4459864k078832o83555c639447m862657j5617305j2034658O613735
11419b9540332m908679K709575A0397274K5015763j1400831M75984b1187522n0018925
11427g1206447P806664a7499889m782575a0451060B9580232J2788537K1264993
11434F3633762j087361F168895b5224857j4319462k786416a5377661I712450J8717783
11442B8430233L8061158l973024A7005721c8234j9009944j7780772K311418j1129093
11450d5646625k277603h572046A1283888K0529275M430386F314467b991021G559046
11459c8390654j2360036h060893k533268H488418N1585366R928738k4846592J7845214
11467F3001144A3896755c3701652Q990202R725996N537358C7846594r180833A0094079
11476D1594704j4560448h227547h68875k2089945l9268884L0226057c963004k096068
11484f059072B6988902K2235649B3019082D821589c209569j1874169k860201J073576
11492a6870363A7326597J1039582J1319278J7330515j8068723A3130469C651517
11500c545909j8042108J486207A3427159J4103031n70821n920311E170031K143146
11508G313177J027788a4540321j5544563N48368n43785A4834858K0171694j1711194
11516B3295358m725050K2680846n654186b600977q854866j7605999l574825F715923
11525C5633715L529778K1082864R226413j6598560A1683782c8448364k2749337
11532f1197701K5152791B263511K3591341L991641J7462563B3309794n965591
11539A7344203A561025b1662316o970185a4243238k781836r65068A1880776Q298522
11547B0179298j975732L3494754j1352759j6622341E400192a2647594j6572195
11554b9219789a3942022d535996A2705552K3125380n808816L813391R542669E980327
11563d1041364N042044J5571087Q272098B1666091Q915454F631616R147661K404360
11571A8183637B354171a7039307k2260205J8953342e174803J848772B0384846
11579B9853518A4399319m860000l288264c0043467a3623273A1544028c02901n588927
11587e891828C545364c851291A8184739J9367929c228187j640332f48712l4553500
11595c5202212J4172933d06137j0143846B4672999L0436894d121702k0768636
11602b4890338D785703a2120891j6912629a3699381j0705552l455665B2433086
11610B7411101A064225J0153213e862953Q52724j765883k7905313q974690J9282464
11618b4373651J1982791H241495K8520363K320419E566371b864013k9267293r644075
11626d1775381P719365e900649B1395064r459955A267601R564186c573574j5504708
11634a9078282A0804455n076449c1551606k1233K784877j545426c359752A5768892
11643d734852n437151D564556F71402Q61510a8255981k6389445J9092223b692273
11652d638783A2969645Q518021A0438150L641976j971584b0529106j5707032i356799
11661H737597g688336a583607q775526c188409l33167p930634k6928292J1594245
11669b6786257D711992N977685D591605c0240163k4407240J6566272g813211c084328
11678B7312346n017875a0865985q991540e506484p968382c40383C4703536D999811
11687a0249682I788918b364275r112628b034187B187111L98819L356729a2112779
11696b2372282J479841j0401834R917942f358815j8150104R299490G541479a2654914
11705b8670271J0452483b996030A273089e545239J0897a225533a87359C588528
11714B9765778r717262e879558A7326314F068243a7714595A0610141J5265819
11721B5875960a3016194M93723m150598k2652973g304374A6634510a6711039O581333
11729a0129706M820406j7538418d442371k675934k9179521a6922467A4577383
11737a7509901g185909A3869831J598400K1708044J4025949A650460a6432699
11745f669046J070660E150396O672600J408749Q120189o069478m746768d162548
11754a7912653J421334e551763i74216k5514780r056697Q405940J2261902A3688505
11763B7614411R249025j6452667g609940j9229572Q90106Q661691D661325L2084170
11771C6745495J6649754j1830107L077159A7847518a3925454H120139M157209
11778A2277348m725233C567432a1673916a148325I518774J0297838C129461a506427
11787h412402j945431l9183j2504451k190383f307525A1530416B725630b591843
11796A8149178N830408j64884Q756567a851663j2926199A8436375J5773672J178050
11804C5388097p366110O558339A6492698M403148a875489k3555712d737202D676404
11813A0266197J4782240A1276197a9391432K428564m333098j1350676a1775864
11821B3565699j1077910A540881O531304b664583B149451L0397658k276353A1343640
11830E422831F09319J3792942J1608451R927835J9976586j8823247A7909186c22200
11839a4381798m535019G276847a248755j1354621I260609D540635K668776P939150
11847A5148561a823099m735839A3676563a6900212j4049668A0747256a6845565
11855a2627978D2645151m53018j5329102K4697309A8727889c7461591c943681
11863A6336710j080870P566497j0044102G79288J9644124j173231c746892B496089
11872a1091866j3741825a1539841j039950j7570688h59524C0378836B200824a6426014
11881a9526370c040332B2567513j374560E324698b2000915M943212C576537J2461797
11889A6038334J964535P22244K652635j0282494a941973k481112j2180532f828850
11898G096074Q893478O62742c248045j8500463j3165444J3741771i144840B0183631
11907C4981606B425092a6236924n608786j4514826Q230812E379221J5691826n897125
11915A5173922O808756D698448a5543349a922192B2933829E602916a2672839p184477
11923a9857316N857726h87832D000632e727474A2103014m823609b586921l646393
11931f233314l384236k2744353J5295686d376081j5153024q704962g01879A0072947
11940I65000J1313740B967085b7104332f015439q330984j7158805a4839761H307470
11949A5615182N923772a149494j5420759A055319h475707j1157089e089329L6794
11957e052535j3278751d421192j0486207o441397i451692A6607509j23827h213752
11966b8211398a2956560e294496k735787D500495a543047k1736562h808114b213589
11975b9117743a3619892B2408010E168858d624198Q76360l7239456Q188016g445330
11984i19417E278672J5665438b3017665k228235A844910i833778i01107B4454271
11993a9638813n6837E203470a8376174j9976330a716988A1289173N661005J5980419
12001C2930597b790561m0540367K995907J4995997J1893899L392013j3642982
12008b3696094i058477A9577524D204994a8565542K926957M634499N073235A607172
12017a2917067j3823995F688J9815012m743324G17738b0225593B112520N903800
12025H016320j694010P684275e841522k6108734J1039064P554820n340087I65407
12034B3743063F055220a4566988p755506q494464R244769c340688j0040020E567131
12043F691002e284257a343394E542000e249966A4685030J9249956A5812681k069933
12051A3742748n302153e838192k1633765i645667A7365475M955233J118275A1412285
12060a7392311j571886A364208a0373128e138019j3643193j5582202a1391277
12068C238054a210858B2782230J3262788F729958a3293345b564056r704688B013549
12077B8188419j2866025b967236C3921650J0204799k0575360j0001843m565915
12084H983331a825592I370672f74106r592879O17745c81347A5929582n545546
12092A0384036h264801b056328B301329a0808140j7153968P81909i488192A9932361
12101B4119534m474012H151500L83747Q489153J6920367j6001376a8108233A3096824
12110C4823419j1150243K6462180k685578a195256k260535a160333k8126886i794110
12119B5593868q819942L588884p173805a7792775K299384K744330p714872A643732
12128A3936432a7588202b245112B9346853j2510782J6538267Q560811A0084495
12136H454126J2475880A03991a3547443d523734B0173694L9494817J7159329C3337031
12145A6824318a9076874j2083254N604708J037288o021356c8067C5994519k538854
12153C3455665A0633344k146104d307710o429129j3200180j4638814J9270134
12160a9305699C988870K5168243K2358522j1189066j6350156J8166582j9650677
12167B2492318a2121097F381743e871747o537846G174941Q323986J0059794J8760640
12175D4319361J8718A4932869a1494208l2688212q683878J4018273N507245J6566222
12183a6774558A7549968K8240796B2777489I070254D136917b9429055j521554
12190c0950609c997333n178986M544064C3938333M772570j7856492J8484933q101560
12198C1237784c432697o205397k756945j6279333c925883A3437663J878402O384370
12206B1700435Q569998a305849k7505073p233257l0083384L2369647H012942d790264
12215d513844B0659115H203934k887953c32543j6275603j4214074R716914f209477
12224A366997J459941L2254751K0972315j2049534A2015176e617878l4537757
12231d0155635j808852K0561353o414505j103234A9871265K5744536L97943k2109545
12239B3904199c1957344l2008924J0554253J204059k488786e55803A5638715Q012024
12247B3650739M2098635B7741837b0012185R552497j5450661k6549833a8156197
12255c613037j259430B5963182J4471852A2827975l729769R01361b0978888J898507
12263a9080381k8148634j9203486c2538228a5689226B591606N0482627k533479
12270E0540754f561857j7887796r065255j8410920O973046K1724091J1497989
12277a1730702A7727160J3002386J3811718j9769255a7869288j6426592J4191062
12284b0104818j3572011N858664C138970P439137J4226682q499647A273060a3796471
12293a2330439r908423k688675j3027049K768071E512132J4561937I121668p51568
12301H370100r40174a9985309j3340833J3256388j3169517M902527G256748K356955
12309I613703m203418K5825907k138081h322805j9417727k1751641m232145g613419
12318A9793223l59807M678551l279966j0410696m42653c110381l7000070j8231971
12326e8342422a9925871q389533b257108C9738065k60646j4677234K016700e803309
12335e4644588O764710Q359470n729392d246892C0215746O569053k247432m488739
12343C0048628A018627a9004325r656491j4981468a7425899b46633A4122707M604394
12351A8727101L180814m324934J7564710l471178D739319c7781981m530646a3059156
12360D017870b409577B5235358J3859548r555464k55921A1213061d4698482o867310
12368e1565792a1214505q060229R532039C0438336L816227J412052q774085a9588286
12377c9081185J8197828J302810G231205L1303027A1330592R498716J8480325
12384C9309633G657631f327743G158369h465210o410580B0801053A931244e32829
12393B0639506K594105r564467j559670e120961j6860650o539238j1236126a6862509
12402A6945743O679698J0993901Q727548j8419808a3598761j0873235j6697252
12409d1169248J0352876G838779L1631846P295409q303540J2635574r782267A8033640
12418a0943261j446445n533151m214873D156154J8708987o27487K3561142q174085
12426C7624711F429440a6457296j3111182r002681J4313013P334789L692803A8092313
12435D6556673r931240K440436n239650e846991j020067l431751j9057293i119371
12444D5902679L128267p385174J2937437k3666695H168649J685933a1882329l5872693
12452d7755022K1941958A0051053N164642R646586q839055F403221j50790j361944
12460D890487b4377150j7651012Q323717J3330696B94157M4979807k659915j0458540
12468C2155509O163587C345943b7724905a424425E043130J5487545K0745453J5631961
12476E6908089k4405845F199515j142132b628979g02235l228563A31522b2818609
12485b2753807A4142034L352027B094064g773453b285518m937489j538263j4143266
12493b2904536j5114704J6730429A4323280K1614672K1028639j3719625A4236096
12501B0092427a57902l7766403a4285300A2643008M239433K1992512M96753A6343389
12510A9236474O947648b3420989k3278666n971178Q906555i468816A3428727h404883
12519B119890L2136a4332265C8165N350302b9201156R986767i213235k3201662
12527c2414897a5119408C6394780K930783p36196J784172D690194a6453111q3976
12535a6537087j2401352a3335814H06431R771649J2545791m879818h30175k1510476
12543b2340651j326254k1384315J1739851J3060506K245770o92353l960408L673315
12551a8984539F59086Q550723k647966M300520c4001502M959284a128447D590321
12560E559917K7758122A3515178a3585418f694552b994208j883102A5867064E122520
12569a8517355m067851h662298o987568J721271m928711j4563274a4235332d684138
12578a9992197p135556g779790q287735d463103A0060979a6019254j3767109A5615620
12587A3898944a9197720h741168A4033140K37940J3015428j006432a0959183K666456
12595h292727B369227f475515j5118528n070463k819462D981484O627383n658941
12603E949926g442710j9590056j8926909J1848233a4170227L336887K594116A372872
12612g864249j1487787K553213c599197A6975122j623340j225431j839330b0188547
12621d0136537a2472252F476755R102864Q712205j0648213f404637L01909o128830
12629a2231558j7077822J0942099J683282a270997A2259829a3153479j6483992
12636b9637471b280059c20378m314578A5672041e107255k0008585G204619J18938
12644G323557c8064472e029416I491317l257381J7141196q284236f153443A1866235
12653D761640a4935780m791263J750836l395468H224808P036592b434071B4360169
12662A5145578b1310423k954194a0196713r160263E625426j687979a2136650j2166296
12670b4302946B395156J4398934M317273o074269q24089d199917j6001970R396017
12678a0805870K319631G844691P285120J3191450G873585f162286C269329J046772
12686D316101K64326J374125f603106D642661j91441a0811400A062730J7738156
12694A8800886E729552M212116K1670280a461864j3911739c639088j88258o672868
12702a0500214C3801176N888490e379273k0379228J1059783p19925A2818359J7207832
12710C0026191I853090M495332k510224b133356p918997a024483n183092A2461616
12719C2576907I095590h850338B1382182O989187p503257A0320092H9230a6745194
12728D503448K5781423b816620j3298344A848223J2419447N680929j256523A731831
12737i707967n340875O365778r09625n820099B571221K0898712J5850837n104450
12745C4216320l681269j4304097f585879j8629946J0379643H860080K5101299
12752C3961379O321263o255125j2407956h863775c141172A4381773B526834J4516366
12760A7043200O777109a9247088j0195262h043308a208999B1749956J1332299
12767C3082255F05832A42684h727571p550227L66298H091647d979732A7868725
12776C6627607D972787J987076K9073032D697676h44095B2675064F635082k8372
12784F606710J6775878g58154j7554297G677428n46180B078798f7123k2180123
12792b2247246M100744I365847l617116e429690e15139j0221641j6458091g170287
12801f118723f07800C1367146K307330A3406110e46085E358312J5606181j16828
12809B0847665G668548k860396h389484r02665C1625797j1022870I9292J0883166
12817A0982458O89557a9710728P30573n621050j2438826a2514660D637904a5829175
12826i995800h33593j1477342c85577I729056d206622o719372a744306k4107703
12834b5852009J1721195C0768316n69754j391271J5469497j4298358i599033j1191698
12842b0790731o01312o353564A0056536K9869282H269032a6250555p167187l15608
12850b3733350M802766L391402k821735P134192L175875o477508k6513503J1683433
12858b9358428J0398687I796966K3027450A0658524b2558762d323795A32229P296497
12866G428726Q034305p604818B895160J882228J0759370A428512f932693m365222
12874a1297915C77764f342306q384953O815223b244274j9452067l24976q666148
12882c0687465p885461R872195Q299812K532579D252191M415730C243311d432911
12891a5043786j3006603i384658C610064h56091C4297857j0074049A116150O909693
12899H025843J393412a4473023E989483J0832592b3333541p115324m158518n562479
12907d0169862h670933A5458604d339645A450525a2949603m2373925K1426326
12914c3897202a2923677j4952475R561418A621157b3144572A73379L4741666A6262967
12923b809626A7781570a873455g42815J58303r995444j692116e43841B3915024
12932A4780698m670552a4783597L281703J300876k3848120Q700908O629942L962161
12940a4756127B671372a4745359j7253532J5734664f507453A9603202j193214
12947A8409988a7667038j6408174A819570P301006b552457B1057075I573724i145034
12956A8247267M321516h037910G392509R393222a8383685j004237a766029p470403
12964i236432C050766J1654131i038399j1303183M517905k175502c963355B162241
12973e218096o019514K45677J367915n867453A4886939n852851I52752K2187148
12981B3139900J5124710A8539136h496072j2438144Q088676D653516K6335030
12988C0988546L861174A5585472a388774n167254o496107N736486c012394A0732296
12997A3428926f849479p446784R9285L827584B501057J8343967A815186h598529
13006A006736J2541569M541528g03341B391090R521686m945741J011290J976824
13014I955149A016937J2681551Q217751q921316E163026J4216466k202661B94655
13023h163092l146067L349512H013782A587716e249604B8320485r806863K416043
13031B0929665R645532a0466099k4407039c018845j350172n102879C4361333r12670
13039C3448663A5538429J7408193j4885342f899156E382302k125326a9602490
13047i037675i29502j0371596B7676246O734054j0879011P846796j5086828b4056484
13056b7047879c629215K9251C289649J6696680O644097p765869K0754687A8789218
13065d212830m014985F81514K133286a4824735m068394I173700P668991K7627008
13073D4469699M343124D361391f573957C324341a5735891p054683a152896p77504
13081a930400B6317741K9994708k5450168A226517N329645a9442989g948285A8665892
13090B087150b315249D0577093j7114889H20403J0933120n423682a7821035M972106
13098a2848929M116231j1096965c808754A8778620F955386J928274D189176c546643
13107B520494c315963l59482j0253874L719810M734811A1855411L1068056N727607
13115D8651074j7662134d27275j4341090k2676543J8122721d020809D281625J9997114
13123B4278739J3718499o958647A3598976a5495847k3114668Q40709N190134J6201901
13131a6377771d532328G147033J4783952K991152A1482512f20204I398336g50704
13140b7901056n905495L652014e578302B4463197K7452629p992511j1543265H187789
13149a890814j9443957l4535122K6101895g856757j2472103e650693B0377923
13157B1817110p747984B098561e1805199p024547J9543225R551689g212629A3507253
13166d977346B0146722K5854436H919770I54425J60271c0623741j197764A1659112
13175D224923G93267M2881977j3889273D38500b686092j9674128j3824026J7924488
13183a8259758K778230m793804i735983G34040e123591O18916j0816035k9198715
13191d4519425L644900J0231906i742020H581037D244504a5438788d410816A2503911
13200B8148868A1798621b3803991O115069k528456M881654B2554080k495627q977638
13208A1080815K2863748J8500b7290012k3628329Q743304j9186378K8701319E890869
13217a718936A3820441J0900208d460887k0646067j8032956j1784522K3039127
13224c1885305a402920j1369761a059166B8684443n454985j732058P251087A2622528
13233b1492855J0600945l671558j1350783c314405A2722286R309595j0616999
13240A1414882J0741284F163649h730308k5759073k4977990N084388J1452545
13247d2930438a6449706A1758429J5726707j3677460l915268i875087k9988457
13254c9863544M003760a1353851c462399B152980K7420298O105542j2925790N78782
13262B3331812q581869g727757p024037N914091p76412J819242P51188D684312
13271A4203702D681769f282534j5333160p778519m518230M399409M404168h021372
13280A5983134Q932338j1503463g411015m791758a573291r820152j3560930H814919
13289C0539823k949649K7296404j9048895C774587J2095908L831690b8984971
13297c0180947a2554701L963515C1683156J0059257A0535860l045791P13311b5269353
13306c9176109J457145k3331042b3220163B2319930j791468J0973230J5959692
13313D7461384j8047868a466142j357125k6283492j0556205A286169K5529776
13320B6815945J4007976Q116185r132854j6997165G271351j62472j166134a5142374
13329c6102422Q973550A397413O831709K1837313j1803638K036690L758358F266912
13338b6911850q825263q656851J7560491D9942807L546176k3175794K5695710
13345E6008899B6822261a2918286R91649q274095o735015A8687895K9205937k0719040
13353B7174792j1433507J3374783l865451j1920739E90449b3393301P042479e481285
13362G73718J1478626M551127E883530O899900m573795a1465146l884823F01162
13371h690374p61434F319885K1578853Q614786M188261j1404557b512460j1467250
13379a3979710l514948f587322o31148A4087672J7110523J7154700r207588j7075007
13387B2070300i536318j7794427j2797841J5261404g007191H805497J5604701
13394B4410198J4271288A5746089G465736L052971L217155a0115698j0355712
13401b0471410q594727N899729e135570B3592682L2216344r675268j8998743H802331
13410b1976447j0904401a1835110B36823f609867A0211244j62430J9578798P524892
13418C7152504I950360h579442a970289j2569615j2718078a1851045j4934225
13425b6785270g685551D4816318n819535E695636P826693n687623b7172064k587870
13433b9759934l867389J959836A0843936L3485652A9581813n042147D299578g683316
13442D862936d008606k7054414J2308272A186756J655011K1565125J199521h324928
13451g124945A43534a7999336g809251e41031A2980526D142421a7143322Q570331
13459h572991d45606o455951C212630N499541a1063333j1830768a0964829j2688107
13467b3652936P507447A9970078n005435d50779D122403b1671938r371049a3012662
13476b6538829e851649C5718040j430251j3469586B971809b5659416k046697f57578
13485h099632j0333483F661030k679646a5260160R47135f868486m949813h91263
13494a0149287k1371447o828876J4752033M489129b99825k232240a047424A0654741
13503D096832a1777869l65159J775048J694624c568736j425014l44676F922442
13512B7372833N011296g755688j831486q710350o462918R876414K49179m565240
13520a9200089P757499c974337n364917r548736k098141L629494c795706j358740
13528e154446k1283341K790543J1439581j511943c165882H476704L416089C723972
13537H532748K468150C658945c751269F281317P089636b636460H61823e009253
13546b9159316J0191372A1029408j710939D483858a5966262l2602772P80279a1160652
13555g200725J230942F921319e519459o05006A046734b1168307h581085B5971307
13564A7439336b751128C746776a7593740g365524B7423667j74192E191909J1972498
13572A7164407N766874B271270f506178j9508320p940900J4009323C45823K722982
13580C068805g55908j2261030j039148b239319j2214946J590213M643569b570855
13589a0861405A065530N60509J3118390J901342B950638O506443j45629O868447
13597A6179899J7855255j03173f72908m693755J805734j8214259A26945K3570457
13605B3697402A1417941n101197b729185l3333270J0801694B029472b458964j100498
13613c559462B497197a3894279P98908c463566j0843101C637796J9209593j954755
13621B0892634Q14121P494384A442325a1957007H842411J283491O836863K4362903
13629D1325668m770043A2702373e328340H343965M690526Q77151d030048r522543
13637a3552591j5288499N415451R513460O800596A5426185o856228j570151P60707
13645G760513b2830229K439222I752466R369726p435386J588193l138390k245977
13653G890632K4926379J8429432B0241165r689472O062548J121333o414044A068946
13662a124427E437945R600551l73783m833807d369653n335283K234910m8601E40336
13672a3125021n34658E944360B44946c70343A4058859l318042h899006H741010
13681A1117273d167134B3054656J4530402A3370861N701565j154347b4708043
13689B471670L3595309n517141j617998j1199647a7662777j0289120a0016908
13697a9258246h491631I202177O51042O196200p916542c0395865J1955757A9776309
13706B2240176A0301620l379805g636099q021554A0583392N113508O297119Q874592
13714C0868611O228125m330815G259672b2490655M964664d87840m291928A1712145
13723A7714390g952299A3461056k570530a2991655d944709q509653j1263030g979912
13732i469694O60875A7658255m690218c328135G569211H56581a1164045A4363632
13741A2595581b021749A8439358F523107i591503J818522A7885055N5391M556802
13749B2497248j0829057a7029900l287988K693935M144162D953093R801899c059352
13758i336499o528053p057229g592877I199073a005752j4751241I170455E7017
13767i904390K903845J620372K390108k422950A1431494a4301518N85704C769031
13776A1966321l265456B893532h673403n835326O265645k1181276J0232761d79023
13785A9375178N758680r077149a5275713l4350325K4300677A349680b000780n219796
13793g220576M77833p585180L626736I905021q20140a5660009d259788D017941
13802b5342887j2445996J7536166l460546e814967A1819762A744511B2979J5221766
13810A5244745A625839b0743200J490931k091962n393984G095478j192181j68110
13818E735187J9273408C574800b4038260f385701j305633l3373987J6299431e945315
13827a5907444A0362369l996988b0746916o268486c807763k099909H146694A673214
13836b5029221K020891m767883O309916h23440B3755020o653499K610978a895557
13845b8164150N626974A13878N522351q75629k195644e660314B21304a0814790
13854a5906447N775921q407950a90886A1765915a6087773j7832065i630374n058011
13862a4688385r647164h940371A498002h516071B507708g465250k743058B745855
13871A0744836k733500M743809a4436548m194617A6799396l83959a1457763A3107590
13880C745887a4691031H569513l068140a7617580f170939E19912b0502152k602276
13888b3104428O787029b266105A1451085l692536a0428828b017678r015433Q63247
13896a0169864E296571L391289f526951o029311A0104579M826972j86414J7551917
13904C2297054j4346784B818948Q463062r06123a8191981j998850P773783B698843
13913A2025482J1284284g339510j8174006R073004A591416J729731a2278045l577575
13921a5855620l714843h729733g54043r673250I232914K6949738P824386j2026344
13929C1980694A4954157i745620j2440969A4869767J1839966A0750337K5044074
13936C5794411M626287A0975389L631524k254083f121456o454103A0783779a2615422
13945b8364421c842607r388352N975610A6538819A152666f175942A8109655c43139
13954b1692231A2281577i622571b503249B8459478J086587J794183J7807589j3909630
13962C5238207F339074P245643A590591f042774G648041L604527k168590J5904700
13970B4988678n007089I622730f226018j1440120K11054c621407p201726F77617
13979A1211083a3714404J794753E506992O93543J4422179J637543D694946c271237
13988E800603P044764J7677056L512944r611776M673204k337961d381405n766119
13996a0147524A3734948o811828Q811525M073453d690384J078768A3838496g432711
14005b2014269p027376j199908i852615A1305788g447215A349917K3182183p402211
14013A7129889l690952J284394a6589723l131513F257038R157598k742420L0919676
14021D3591892R985712k0580339j0564646D396633b2910610L401416f038188q02133
14029f840321O77903F34598M144117J7490555Q3676F025579b0790257n897190
14037b6687447j2778534J2727680c36945l465579o315312A2137159J5626012j523868
14045B6239303L944986m098566a7106706l852267e635983r54007L259918B4477038
14054C7224988J826024A8725087B236614b8892182q370327i027026n185375q857333
14062b3069734f195837A2310088l649105C722398b1701739n036918i528351C087906
14071c743251f8488n263961k0536532A2309344Q274166B257244J1788450O901024
14079B0946718a1623052j2162514c221190A790363P033954R528209A429758B87080
14088E42534a7022027j1404413P5025q000269i526266A0215263k335240k392435
14096E487588P688038b2431155j3392742J1492141l592644f999934A1548203j765090
14104I783113K371721Q764961E651831A624680a0129705n966987m215010K411991
14112a7899711j053092E006986N411823A223102N938240J777189a2071566l085231
14120a5156797q753183j6008231M414343J4994844E884831K6426195I348053G59480
14129B053286f887628k2832801J2865615r720154j2923254F896354J3767745c562615
14138A0060644J5088876E02194o8770b1434700l1399511J9878832c217148j067584
14146d284732A5114976o044466a599312A5722198E615814d1090853r49552a8060845
14155a0421246f55348I829611m96185e202261E613816d78035l1835003K748583
14163b9564455a1012483M958574B184767N929534h92483r336371L012993A044993
14172e287201r901690j078095J807758O019898I3496P038606J1917921H907356
14181H365593B629174f320248k4439008j0326072a1113327A0151221J2273160
14188B2424381J3515401j0106456d173991j1279274l372756m0431900J9032253
14195d0225668E139355J8404772n769531O467596D388214a0095045A324220a1424291
14204c0107764J1381026Q322281K829189A8297965L29868n17820K1038819j2015193
14212B7133639a0567081C954134g726840l0022881Q729530b757552o17783C4069318
14221E1770033A7960517c615762j7831664j7487269a5156189j1475702q246401
14228c4878292F857186J4928102J0447861P357168j8679022C614760d530319m904121
14236i434440j7393443g245053B3816973L805023K107200n327444j1608069j829311
14244A0964372P7748e777091n54632j4413437n524223H439248K238482J0479018
14252B1156748J0841440a541337l5686950J7777757n61366M823473H501018c439818
14261A9569675J5964409p195695I676973D131856g306634B039707J7791074b77009
14270a958178C4386733O263858j9338578J4650204j3251671g825478J941521j1537502
14278a7421459k7635986J4618793A2092516K2106317Q619512j5820804i180733
14286b4748239L732376n783627J1029151N418539D245967K5770238K0822523J625405
14294E2464133k3946172p923878k510851a0315308m938920C054858a447660A0025806
14303C5261867k772578r032345N564803j3257365a1246681j1009739o679801j2287656
14311d1223877J0940801B51905J6168074J3216740k452164I277093g990749k681471
14319a0672220j2452515n824670g086023A4349072K9936583J5259879p917063
14326E1628471H918188C030456R515918c396825i12727A6816592D24892g285342
14335A0646366d686703j74590B0597795H150883a8118696m642942j4359992J2395526
14343b4726104a0937777J542310B038589J7825837q144530d951390C849213a2450831
14352a2827499B2003208n632544l652931R254194J9313110A3332242K167084c898119
14361a9010833G33503d656282l552150j128804c868036A1299536P485422a2536279
14370c2623221Q026879n803644a2840110d482336o253252e0897A7243107q070375
14378I172732N739259i409207n806372B916750f37283o867260D600192J3602583
14386A8202775E970155K8317683N212861E924824a5312771j868998j2196635J0639693
14394a8738711D485250i970319r194623h896042Q97257L689123E11129a7787432
14403b1640396e693734l3520328l38467a4938601c874888B6281142J9653300A9128942
14412a6820695a428949o71809j5014185d974234A1758581n565350P935248Q2456
14420A4210935a7857427q802383R914450F218312l078445d344495j5928045j3372491
14428c3645031p87618R944020j234778A481015K493102g398881O20172p352140
14436a4130849o068748e478326H065837A711512g146330B45864N371753b874912
14445E473514B682421d740914j418444a787534j850230o069954A0134367a7455528
14454d2070935J0472976a5578244J174231C881945J427822i795555B529446c246087
14463b2100576J715444L947514k256217F285671P630451a855365C40598O044962
14471F385560a5980789P569251B2158656C568900a0440658n01857j3770613N930285
14479a8782843A6214628J389615B019211P912728b2434973a1142090n842471n922564
14487b2907125h470134B1171484i502735j4973650g451930k332975F032177K0471425
14495B6503602A911657b0287977O982249b56135A133040f494338J260108G361135
14504A4905309l556387E630668a8232041l635466b505022A4566786D198526b32663
14513c738675q512722A66217f393456A666122J2096961l710246f55106A6862182
14522a194113k3654053I252822j663944a8898332C930728J90850f689354B8771812
14531C1562760a534448o731806J483910j6284699F726428J4777036I829030f837906
14540F530850B021468J5812039L018332q258948N050275j207842b617923k5182790
14548b7800713J1754174a517321A2607984J5496927J028657G097318A11015L781462
14556C892477a5377821j0700784b0973B0425603I678320M294449E862553a2497647
14565g37429B1009825l19307j546355o15736A470969a0503704J797399b737068
14574A7482504J3631371k155204H918092P610339n265762M424385k502252o489860
14582F694942d704000C719045J3342600a600979c30187A7579179F096852a081395
14591B448466a4222616l48106H282904J358597g376807E474119k315778J309018
14599D467359K0243394j147487m192359J4548167E362884a1107826H990335D183345
14608a1825096B5912235L6691F720815J4498505H048151b0016686g488484G054945
14617c461164m441231o810612m075259D926210L015800B508268Q988901l061205
14625H435964B672163f86165j784180j3290106A0977509L6921604j0074270A1744832
14634a0259490b061287A8258337J3089278p512235A0818927f931529O36475G780667
14643a9041214L614807A7264361p798650A584043M710977c2814200J92850B839964
14652A545267c582669A2607338j820924i685795E955669f753870j01270B7944856
14661A7919016m009440J9161586j1006686i808858C172201k71743a3398260A3216180
14670F841588a9587910a096108B3190551q315366a278270k2686442j1212572N184858
14678b9992426J0713945a790664I202331c978103k291695l35591E604087M618438
14686A0222525Q213500N31642e206944j4987149l575605B225849J3622502M617966
14694B0466317J2829323q69544A87539i80433j5784194k3648388J0371670g079805
14703f491053k14428a085201j918768j3030664k176594J460892m051320g125161
14712h494488k1410436N974019Q331102A4877337K7726730j2886059D550318f128074
14721c259652j0700921d002714E466488a3566558D839700J2444699g964712r42270
14729h906982D874095g056756j8896074a2479783k1442792l548824a7384817K68136
14737a7116681Q94849g789474r767863M513721b80259o794921j3624686A2165742
14746d475990K078836B8671975A3994633a6317313i81208D953434i23393F653674
14755A718437a9554765e953421E121402l08040h803463k3881968k349444J6922080
14763a8112795l901003j520464R854258e715290A592456i202047k1148129M417366
14771b5932810e607538D569882R036705b939797k5904025a459255A6245250m390930
14779A1854320J6493203k082195e396846k157866E976549d6925321J8936886C110658
14788D034681J1771930Q694621e823326k3965618B1211c4022410O181517E949867
14797a5352590J479864E288956e989414j192988A6571992E356308b982964A6846611
14806C899924a191434r065122c950231d49130G439446J1579166j69215o796794
14814A2052603l338207A891280i420269j4704854N249749Q98848O739686b854966
14823F364831M714964A243773h227660j0294606e826662J88101A5177391D317232
14832a2701403C035322P494339l423334B455425J4616372J2255046j2922026D68571
14841a4269647o410695g437890A5645810m491529A478388O317255Q625461G147071
14850C209032a0500904l221348A6026J709008g261113L381286J581807n461270
14858g759290C2867921j0537385d544006J512441G006734a4600653c202436B3617048
14867I141697J5340536l06491d539548n993524A7028705l227896M498440J2253822
14875C0553071b464192j605369I310907B567374R469894J0678580i470402b486052
14884A3138766k837034D791421P034162g40564J73355B0719375j511565G063305
14893a184074A350369O167191A048888k9338J6666304k5438O260199M360879d19496
14903b0890808g70532C379229J764558M814398J0917639J363866J8285944A5309079
14912b3016269J0958766j475773c053793B2307928k286550i914747h66536A2433238
14921f686837A2277822K3114584e353851k209777L032421k8827761J3716885A6809915
14930A9935834o225212J3718409D046498K831810K287097b8277034J1523346H533133
14939A1790604J5898699L027935q315703q383231m667698A466241h573096O39185
14947g933911I702742g8274j5431378B301183L574154j584092J247918J1863986
14955A7403149a8271771j0245192e077813i9913A821593c687144a711710P31289
14963i80421A5858273R170946K904306A1900451e577746K395677I373787J0912011
14971B0285798n12042q459652D336379e721622E652063j259913a9662539M685118
14979a4977421F818622j952566a4546468d591764r681674K758994A0015164a1291174
14988c0909217J3372074e778552A3028200M700338B422020N394123J8905710F128683
14997a5330294q10201j06653e003268B9279320J591840g027274A1403019K410231
15005A3813250b5127247Q041779O932406k0283709a5113414P437166j1586894
15012a9263142i608371M500303k363350h78208C295547a2085949j0726803k869374
15020b5682126m334953h976063D097207L264154J1338988J1462509j1210129I120587
15029a6403450k150934j490065M660523H090088J0742963B151599p10449J0372709
15037A1813859b9229947j2589910J7550784n72595j064829C525340a5461255j4420744
15045b9881999e201984r731294N528450b326889p587703k674655A2096830a560421
15054a5749827A9285394o236705A459J8518056F188735a1345525c265236p510551
15062a0775787j7199042i492429A3013271m1063b860395j0544179k5212501l927275
15070d2544350J5652600R676671j1989034i838054C522382N839109B808502a0824844
15079f633944n040221L810924o040945k05722A1832630J7647080K416416M575036
15087C6471162A0869395g744090L137426j202857j5062178j0035863R682369J0513917
15095a0711276a246745B5657999A2774110a1234272j3010009j5094747l681796
15102d3020824J4806976Q32121a2516499b556182A4424127J2428637k258529D054772
15111a3878296D455708A008494b5638584c526288H131500J1761188J2338931O321496
15119C8553115A2848484n185921R187732a5868139k9834084J5179122j959078
15126c2482179a778893C1978996j1615424a0506626l544524o143639o592728h523925
15135a9604235R344803B0882853p465726n022450J3210713l306026b714066G532555
15144H898588h714288I787821D042393k32061Q254279L868776K507776q24751
15152A7616412A733346a9898033p265134q023469a7174127F896944M869506P934475
15160A9700925L94296C13469a1457734m709278q040300J0746699a113293F061395
15169D5027310P624867j8749523j0724372j1143910b4376346M010967A1235911
15177e23520G555761K6280026A2892787C565191K3980467A0099113C786910d202120
15186b4960474j0773612a3917771a452727F980168K3189136J1099197j1694282
15193B9574219j674194h820913k3317709J5894885Q051791e68023A9965923J6731806
15201C6697729L161992j189187j1120736E542615h786484A056895K933408c250874
15210a6671215A013060K8585372N534003j851827I862875f903691j893025o769200
15218a5565916N0909M549403c325623B5312674L726936j2546669A612990J2827225
15226A4440215B656140c016339G709404a013600m375883A3882661N921270m742240
15234A5061691M655840m217176f554062Q30259I50642b621444j743366B258518
15243A419632J5252732L984012A275692b097914N28278E286195h943873D717586
15252e576306b101397C7452083J71983H71559e926861j848838j2605219N758135
15260a4622783C995721h392975A5990769K8708942A8768886f722070r7581j4279648
15268b1099299i425212A0263302B047947e831990A1908668b613483H845916J2033087
15276B0879003q948473K078869N135485h574194k5445379L401192g173241G594962
15285A5961401O062823o16012F085392a0566742m203423k4289573P146588c335731
15294G160394d605585A9425504P335608D918594k18037a1621508q343723b712794
15303B388741h344360A1476777B567323a07431A7770568l476333a9307779G140359
15312D110388a8336099a453783C268496b3951525k335430i971748J448693F381599
15321I226016b3710488m824478R002824i702906E554519P239528D43414K58505
15329G01919J737534a9886278O351136c686733A4306904O883557o850843a4001975
15338a0443023c140724B206317b706080j5325783k221753e50114m228598j570591
15346f349303k895130l889238e224998B551559a4412947k8253267O891008J4576465
15354b1198741a911064A3298389M606503l898824C541792i072581r251935K963475
15362a5361041e486190F121941J0261288A765232a5858811f937192A818272b534762
15371E805042e159489k7735530o226734J3243944O254946P61089O428565j751297
15379a4184506l274275B297499a944694j7413649L364230o082699k355191B883171
15388F213131a402261B1942263m1189B085408M906642f86766k1660215B626732
15397I290491c346674A795268J138686a4979406j3452651P729606J758595h904031
15406B916329K841988b5383159l750935k309385J2892082g361783C47934K0536324
15414B0884258o418773A38698a1979930k110274I987642K4744842p563630A0085677
15423f710646l066756A653983J0789646f711584D479456K3388975a415875k469851
15431c885726J916306k8562722j971981b352753q349825k1669971e098872L0248
15439e068624j06527A3873426n879578f143827a824366B9274a4312429D259613
15448F627793J331391K8928205p196393A2259177L501831J84364c033291I641235
15457A1283739a2373728n863204M439917N130025A3448282C945779j730129b488301
15466a8619073Q566261l569864q562867L396386F234302J0359207B69942h529604
15475A7527920J1287251O754640j3202229D839956b686683N37720B2017651Q3220
15483B2100871A0863653J3823698Q81054B493575i965047b795487j2130464I05241
15492A1545958g218101j4040228R88391i864372L231867A3522727P689788n549371
15500A5663144r68222C31603a6021504B590193P11208J0516960K9835962q781536
15508C4872787E752272j114934J1885344b614171I448928K8639545I304982a1057411
15517d170567l763628h26250H921054C252098i466324G523626M923209i939943
15526A0637880c518890j3718215a934846p523315K909946B4856900N684468A4942238
15535A3091420M267008c948473A2917163J2227546j0922620j144796N051553o704133
15543A1424713E543409i919714B542961J5224962l736045M541043q316287d145026
15552h019767k689736j6490496a3417300A9308505L782272n492363B127724b3105494
15561H247701J9989934j2606316k082899A361039b2330730b32071B4437822E398847
15570A2602249K8042663A4226928b912726D715635a7062818N587719A3907208
15578d287402p492042b497345B432024N277627J6693286I252810e234180a198808
15587a5523311o453315f270830p498624M910327B3118080Q329465j2084953q376234
15595A0986358f323024j0393691f903184f77063D472282i079407m436995H767661
15604A4100750n721562L880412a276534p712128p896691J510159m738439g767175
15613A0296481k695173C767768a3215545L065892A7884630o420258a1484290k459376
15621a3943666r270921l109253a580765H799612b305906A0622474P092519g853325
15630c0327812J0299788K214517f169036A7551868H593108A989862g1042q632732
15638h703774j4440847a1257317A0106782k838958J5578513H010878b4147416
15646a8624103h357968m758034B065229J2495941a3115714J784691K821303j2103718
15654b0613438M070099A1785213D816643a3526416p00326j1595793l233161c917029
15663a354315m78570F891857Q1995B937291P769050b832229o920457K083035j9005200
15672b6674851M667047b00962E391240n27300b500191E013740A971420a8169591
15681c4593663Q220282h763301n369263F42607a8444939m752393I70841J2600815
15689A3571656e498634p53934N93911j2751119b728613j0474834j8916294c851356
15698A8176374j778250J6787635D721964b1024950f670861B593971a3473079b479605
15707g861978j5393701g862332g52245j9529719g889980A0952624A324846b2067348
15716b3918246j5005684a3793228G261383j339980N654583m176179e571105b716719
15725A8797116b020296F606880R008870b184518L93542E847581N96925a0591679
15734C178499J0706683P14809D640435a2965035j485035j3077897Q750941P109880
15742a1667146p881453f345162E388709a343838j5385836h079499L625996e28847
15751A4063784g579522a760326A0252335O826168L401198G683055B08009P11719
15759I19728K2641387M962085F319421J063325b626714k3388707O190163d565670
15768b253296C986649J8019678a4161799j2603983J3260289L002573J977446E529729
15777a29836F00034R831005k531325a2110619A950983J9216741k80252J7858831
15785C8746303J61377G433159P05117P01595f198524h19301A5224222L890957
15793A9115179H975716q22880i689350o776803G40087b461765l568746j0653508
15801a6684019j6664760a5307534a166056D078826J3216133H454347k552181P809847
15809A3712013P902563m870043n428954l616981B733568J3019388P148311Q337312
15817C1238579o340852l847351L801588K119213i689119r188083a520668j0556139
15825a2076807N684322C638942c196110l208300A8878486M042852i091652J4413
15833i077239j0250768N714429A4648152m799214a1429120A0596062J7670663
15840B8266725k981945J2221473H561730a4104333A4353780R047030A879018J3437129
15848A5316147R592489A072552L385519J0116489c227620G298726O506447A832867
15857a3457978p327733n346040i486409C454711j268879J5497610q759395B425693
15866d681910e95979b59236B854980J2596102M580640k492537C203469Q386574
15874A1590043k216200i877409A6308725J3617201A2001938N119621m881280c219632
15883i913367J495476j4660565Q656803G598690A17080e124520B482065K048838
15891D530903b26654A440450e419238o264129G081645c132630n714907A931491
15900H892585K739073J1530678M315485a111574D439695M540016g265940k0993505
15908b8259445h451206a630159F262985K6833652A1543395a4784067M695793o0910
15916a0149184j0729617N767800O18179q7049D563379a496887j8585116d928796
15925E879319B738778L122215i650809q754165a667870E346900C93862L221720
15933C615582N291612k190777O320646n894732a0720952j53726r767089c934782
15942C905979c556723k240985n616026o930965M944766G009543i642092k528505
15950a2170597L92277J57220B697716a897578j4510456f782528D583378a3821063
15959a0476009A101270a8834774F387103K0466563a700744j2049791a351166j5633565
15967a6984731N238513J377241k5714896Q240558A7513894O169655H770955J536255
15975A0307210a8903662k740382N543050q233180k454516D183072Q9677I90556
15984A0506010B428165a4882157b441527m927271j5451187K274041M495532K262275
15992a3788137K486159L178864D371959J6516711o806776n990019a4411003j8856894
16000c3267897K399648O740469P633527I675873J3215782m841013l634540a4631355
16009b2330096a0600215o667470m538142h897090L637470L2519A4516171L936183
16017A8452354a8470427r22632N587423q579076R465312E860911g108636n568291
16025a2676927E3393K438441N245250Q099109l010525a9846412M558668e458361
16034e126270R72934E650601A934278K5093346j0738074a0181950j0002304f971688
16043a4997531L774610B137645g165021B571853L0544929b41786l4673763M141622
16051c0773927J1100372a425002I050581g926232b795022A0572447J0552071Q515687
16059B9640205j4551636i834214l921796M279583L609771K129232A8223117O286953
16067B4510070P786643q00112E696507a7750864n648398R13901Q147977p50142
16075a5087526j800160H536932R306355k606445J360296b691502r742567l01795
16083a2735864N921503j2620334K551303b231722G371742L0814052J1537431k3418278
16091B6304947k001036G644529a4992417e326616I3941a5765491A5417684K2041286
16099C7458970q716849J041814q130514a6155784P60435f840204k1090164o86508
16107b8616876C140805L491578Q750525M221384f7778k316043H693793r10591
16115G783202k773741r22048p55227J0425383O349717n895778m02167K3695462
16123C7504803J582379A8656655i314593b011029n387516C851744N052501R783620
16131A8687865n505117m725799C979767b7382091j3398149J8641895f339167E318102
16140A6918154l368071g11105A2173461n765723a4424782b854096H969161K616307
16148A1585468K0800369j0029885j0777213K2594617J988902A8070183p1517A687799
16157b6822111d729568H619349B663191n88570J8465889C681783d400832G453653
16166c961132j6461064m250966L640461K470832a642930B2441704J103958J3415669
16174C6961331r555282A195649c367576j2372184e641036B0148968P91527q693740
16182A2246755K101887K0921108j1394791j180206I114139b0050888i750680j257286
16190a1007966e456858r784143M157389B436041J4613137F231368g566827j0339495
16198a7906322r319334J0031603B930829J867813J1401030k38006k761422F031044
16207A496099P294590Q902255J7873614A5307287b569524C747012i011862b925514
16216B6267268H292652c425879C989058b3564466j952288h542380L72227j0036679
16224a8206832d13562o404108j628879L713109k0592420n032580a181589C600918
16233C967123J7145447m378940d874862G306027C120294b2123256F356434N313835
16241A1670269B785032K539540Q555492A076544K618803d490998j4352691j1066010
16249b9909699Q017686M941877g925436P56831r627436L812200f375288p26959
16257g102247b221336D402096Q3959a2216565j6421391K424970g316132A9621683
16266C6740761j3241025F057880A596609J2448708a9218947j190628g851848j738159
16274i590007c547729B1876835b738242k8704579e612471j696280m373925M34188
16282a1248488p698429q571870R451990m220415J854474d930464D490607N267013
16290I757620k121018c456682j9309956e199002A4764434C364952L846993l170832
16298D041113a1068632L153763G643838d250540k162800j63090r002957J988445
16306a3590942B260906d652526q016751L910866j0242170P000491d976816k1324385
16314b6301201j75463E986684M359950n022900G15357a3695585J306914c463451
16323D708738b2809342J1296485a676125A4065057m771244j779399B559691C24511
16332a0453166p318545o777854k997011b152599A8015175F580948M41560B278055
16341a1809074j374645q409925N439695d524669A0655890g366076K397148J158044
16349c810884m587826A6082242J5401345G74808J811117i040754k8237545o520327
16357d3798626B131560M932211Q152383K7312945A0816052a5167555C769109a4741492
16366a4579812D800617A488908d744631A3559244I69711g502937B2995828A1419590
16375F63034P620673G98896a2896852d561743C928188c19504k483715A1401010
16384A0340888C405464q12570L764686b447885C517984a804983m695680c13666
16393A7039985k54546F843839J6381484p9743a698694E763237a058894A0004942
16402D1979183j0530986h412724n248002J290899c851520A9362662L395260d428403
16411A020599Q571100c386422j7543349d807554A970108J06614J5712842b879215
16420a8818098D685116K2483708j0387556M03545H046893C330889O375234L636294
16428A3342417c071718A1106353N030294M3397O181144l054493d026957k931714
16436f958671A6333628m725647p47711K628455b2990261n083799i136667D351819
16445A1284264J0289625A0524931c527777O09138o334762K135857A135171J3820855
16453A4956026O50146O153241r268475N325545J4428702m099806A1589525o72419
16461A0917106b060695A977754K605989l39131b050768h87623p298663A4713159
16470G468181h665209c6926j0829007o558226r26490Q727886j0736778A1784045
16479A6633164M638349Q106992j844660D31773f102428n813519o103950B8802180
16488D1946207A4238443N038078r257309a5973653H050317J3983784f731372B436404
16497F509105b7351813p403029a2637165K494210F153019J6228335B44273a3325191
16506a2561624m158152Q352706H84703K955117M822845J7941310A3002234m863306
16514H138928P184148C554241L118280Q345421l631749C570224d944601K142292
16522b802309H009236a79464B096571b966018k3107866J0764970E65216J983574
16530B548790a2290800l823780N113125j0791679d232280q443445j156687C164405
16539A8855793C724424d302164J136011A0916462J3100866K612493c198862n912366
16547i111228d329069l325895F13844J7978666A130673a757658I465215f302501
16556b8362425M921016K249557m432776c316626j9175099o111477J0467378C431757
16565H543210O680867d025591j0431590L789052k946455K837748A2924005K528458
16573A5452463j916276J4199393J236015b539811j3822323a875963q679283c854339
16582G76618a2974050j3891060J1984625j23028M539677a814988Q72155q691011
16590i633844j0119854j8432376M700916R573276e410239G762259Q912922p749757
16598H925424d783144n49363I88644j0691a1146407a525428D4191g065634a563248
16608A8711253A656799e778333G61115a7637007o511402G439220B27546b8691843
16617a6969603j2276325P737742H51090c549817k1396604D555480J214746i054702
16626i074103p414210j3789917I547402J3058502c817735A4477760K49742e112391
16635b789704B64939g958733E161987J7468220D97869b5825218p724602a6259050
16644D56961P473229L843142h586081j2620692K107865i163726K348761K338231
16652d476734j449173j237770p17918C544152K205906K09676M809992B186356
16661A2639117N12769a5591572O411052B305599N146485A258151J1059171D037313
16670d449529A0410460C837028b0635678h565676H409322b347492j904864j1236887
16678a5489243m701019D279007K0321370r262741G402227e561254k993476F880914
16687B896041a1589098e41392H941795B738707N855608J3735999G102542l347327
16695C755215R623758a031886l884078L60973B390845J498431N607760e418959
16704a2411762F438693J694817J563945N810367l570374e563722B037209a3360395
16713a8427083C441546J7940877p264015M197155k130664G676625a2379931J29924
16721a2250007d515043E664541J1072831P516617I193181c195097F188033K851776
16729I039809k107120J2450434j341352c089464o2393r211780d432421E126729
16738A6348437C444140J8563363O624616h35066l334114J211717j9626560d825003
16747A9505387c976006k812260A9421587k562139b801273A1220550f237921k092987
16755h330908B2270530o225606d937940E815177B378533M808997J8030813H481516
16764a850998B1027507J102382r501120k898174a3086766K040029G193738K675584
16772I869322l097806f566194K659746D761985a292496F213733a715465m901085
16780f616550C560572P325821g42326j6139995c923058H265799M598952P398258
16788B0263009K579396B480623q29217J0861402F210541N334585k082811a273645
16797A2840878m457515C177087K001702P581526D922735J886294A816215c1871602
16806b7618029f597677A822838c753847F253032a840177j086404D724727N737680
16814A0462407a7268814g522877F152815J2319224J1096442F917940d211468H951697
16823A1430188j595889P124091m175989g32831B468114c24791k5110599i222007
16832F293131h289395j1315g40260k219976j2911703K901252r285983o02746i544329
16842C967322l92810p60616A130257i811120b069951A445519N248797J7432799
16850B4127115O782092A3533253g107135r007309O030553c784590A2983162C279383
16859A829360a783428E337794a0777356j1899389k482783p38533j0027519b203085
16868a439027k1568638d612314b133608j590544E796261J1043761a1028124L697064
16876g331060J01951p137006A1968756P544037F596961J2931181J7741673G579486
16885e290619a520175l4968167a3521902A574553b7769665o63780I688453k14608
16893I473845A420943h875089k9127890L061262a3523538j916114e505367r577663
16901a5083030l726906H262890J0857040H208856G48243a372579j303218j178693
16909c854490l991648K532157A951083J2950307p17293L391202a4956041k417142
16917a7373183d51067j9237438k358487e447119q347558m449442d199723m724667
16925h924390j9941364a0486063M516616o947999a710917q408321n652810O098477
16933i673571G90439J3694513J3735385j1863905g519089b514263n281778o955322
16941a4751363A0074472Q328002m596192Q483130o096495a7081468p210781N747821
16949a8544428n286836j1180478J7173704e807618a610194A1534068A846974a4329268
16958b0920919O439940q357382i370338J281561J803992A2970228O062562n881026
16966A3151764J0825067N119074A2023954A293766h355460r031486j955336A0580509
16975A980393J1780460O522270Q343878A3327578a8815089j9073994l945382J4053701
16983b7780764a3159861a617870H102368K34419J2499434D908861h115947j974800
16991a0090747J164732A981167J2108108b713210k42742A6054514N06014J5167668
16999C1728196P461954A1576856h175221a143235q110127o549561A5742341E133150
17008g105129A9646692k234880b834330k64601m113545j9760177A458202b106000
17017a7338673A1209917K823047l036489O074501E352318a6306305A956966J6808506
17025A8765472B03510P527884J2802079F288175J3006488N752062c033701j1633361
17033a4667062g206959E675885O866680n802103d088534I543478M767648n615923
17041H695203C137199a1924516n698111c513703m418883L612007A7344376L994547
17049B1338923L755184q438571a689663j1110631F717341K91609J105394P878156
17057A5992500e089051A0530936J2533616l786049l990198J1692629D155835a6070448
17066h911340r833430f565336A2135969N379299Q070886O162497j5192092b034332
17075i709183r497210m871672C565629J8223094B708809J5815826o519387A859367
17084A0207809N982342p091943H2083a78384j2600610l481362A5499713K616646
17092A8116359E137732O683165p24156G42410Q69184a690875p581117A429395
17101F491422A624340N747932J2478989j379648L72869D267078a8135453k907921
17109b1043374A537418J5370675C956720b275649I5757c882846k070779k153761
17117h107386k698795o11858A6817406L792383H468082e251775k792066p353171
17125a5397012e398435A0814026c459473F137168J2581727F483048c915033C826653
17134E311717L867600O225142a7817105j1392674P603102M376395F577052K5236620
17142C1813672C909051a6542215B428730f671124r208201c552297j0092694p175985
17150b0820976F689521R225460k670408k430437B109338M017534J2152384g548251
17159a8754750R093873n092844I93246J7173197l675647G023041P8300a979909
17168h783241p387209r889488a3006616L568379h89771j250712q931152k215553
17176a3287188E661925k58976a8032175L202931a000394n060573C649370P526961
17184A1176331B59290a48239C496297g897407O97037D464704L044207l010288
17192D498623b118979k2372275R466622E809898f341311o214713e42877k1726365
17200b2269242l526512J0696404j5204261J1279326A3522249L73449C225537a2404591
17209b6109992n270129e874932a100567E285714J6808933m547118q437452k515195
17217F594882f204895j8062074g847867E160494a3141563N881065D89284a3460022
17226a0830968A0094980c404661j4586487J877008j0700195p757926N833481J1969017
17234a6769763K899728H402399K234905L554960e053862m715540M348524A427813
17243A66533a4388788K99008F559201J9650404J3253561j5423334E938091a6990788
17252b0360223b173848j5273314p217280a322886a83325j0114428K562210p804868
17260a5540411o670602C184395K153874b5219638M00304N896175J902134C774539
17269A2216520e244025A2551652J1803561F961806P38556B112369a2493625B727396
17278B7957463G165884c610334I48969a4616257L114755A8590150F662895f536125
17287b2570608m309046K764607c024240q392558A336258d058224j2687382P411637
17295i333969k641576J544308A6128212K0000622A3092947m927667m020548c883581
17304E075947J1053065n456824O520156q152348P118741O20271d109553j1444084
17312a5553637F062527i053812o090606e55204r220421p158737d388873J888615
17320b500258o332210A1942306B231975b594956a224517e55665H01280J6409046
17328A7210326G363720g943016A0216218J7194694j289157R024094j6279889a3746916
17337a0238505C087992e213304g69379B5652109o243751G412470A309625a7543567
17346a1343334E193800J213188B609961f053800j2685939m847714d869280H923205
17355A4340709L042518J1940869r560605C062633j320631b0227674c773625B2140536
17364B4662369l619464J184166p365052D714985L637907J1467731C936661a1059270
17373f308437n360663j085952N536952I517722r08823O724229M64590c383702
17382a3640061B434185O822119N5612L703004c21819j396079C3847793p132352
17390B6715441o520647k393354e63830D507893Q448589i730522j5484588A4509935
17399A4413135D419626P681756n777505a7610335D337951Q311239d912634j417627
17407f330261J811053k495521I545077L460200F09813J0549257D591465f339386
17416E002670Q40516e568697A3411683M494122G474075k315354j786199f049996
17425A207739J1784355N615054n4984b572308q543011k423284O012127D79839
17434A1049132d919235B167444M662232a1125539l576494D030498J1316597L630470
17442A8977565k250162a2926505L633962j806145q151373c64193A6303922o056980
17450A0246942q645O091918b835900j0163346G737744h866396j8032498a909289
17459B668566r19747J1969559E774234a2072649A6017339m616168b659160j2698078
17467a5357238j485044m658394D862811A445426a1853954c024140A3430178E243290
17476E079741I44506a9702670n768962a0086503j1262499p489319G178635J7917222
17484B5095857r976419D994863a2056685j5905006P527447A162210p3439b200129
17493i971711j250904b417151G359885a724873P06366C204332a0187845l326906
17501a3514751m06674n13656j0579531e707781D677820A0142f769622j367619
17509h137241n681076j4092415C84786h111882M12104K36687D881561a2113038
17518i460100E6451b182643A4495328K903656g482622j9858495c226428O88464
17526b537964H075250K946672a9480176O76550a207204r511300l892452G969251
17535h409467q057303a710162k1085465j0067003g144098m349060l098411d939126
17544a2999523C102096J3409772e46056j1010888N357670m26227G1475N637156
17552E708631A802893b702055A2458061c219710j246287l644943A860678f02047
17561h020921J4419k755325r771117P807745n480905K821594j86206G375170P842284
17570A5217454e167840m018471j2750806l548930a699317A4836196m344582P846788
17578A8338402m513799c109702F311978K225524d48916A3345380k221907B55944
17587D858997E01758b5644713a0397584A4881307a528330l519360a825203j2740591
17595a4565794j899173P695898q884567j3722796h506914A098527J2578799j460733
17603A2216593F092795A441602J3687183M193602o471191A45577J769363a217203
17612B0387261n778928B226209J5204J2953672m78922g48998A508355f037818
17621b2548983g942981m380682l216356J926082G001148K774163D738703D32211
17630a1684991N542711o03063E305472j99805J083066J629841O289058J0803375
17638B4911007K690619l876288j995714k558604G877521A36319P443611a212799
17647B154812J8520737r598296c823243j692813P53433j1145945c576090C532028
17656a7631419c307589J178778q09852e10981H233213j695185J6925188J1401013
17664C4864229I493482k056864p10494g667706A1565367J9504957j4544004O220958
17672B2747278L922673a005055j2123510A6614368A759665J179854J684527d836277
17681a3113773A976156e306126q362303a80877D863876K322766R697290F076305
17690c188624F935552i36659j615849A0170365J879604J3034774J1521271j6956601
17698A9649413C879735A864982J2400796P274905C916215L449086J307781i905028
17707i997905F086420D78500b1033723H248976N536570B36784K816319h050596
17716b8459243a0969826F712593J339833J5861350j0045783d701416H486756M260397
17724A2747153e052380A5039122M236904q703722K260914m561922g840141f80703
17733B6440284q076668B670846c812438J332925j201600A318513i921564j7400365
17741b7321929Q415170B539045J3816355A984836J02480i40347D207088J823186
17749F030274r25243f562695l160405Q53549G733168J992778k376102Q043238
17757A5393082o68830L092497d099298J415946l058104j102067k076059e38814
17766c326758p481396c11131G467265a737015p768483K753389j0562042K637219
17774a4676932d112405o410392J605353q19150i4629H829598L613538L72694C517052
17784d708689j4097409n333863C667251e796753P39303B2996048H121116a3967762
17793C753360a0708950j7920432h170164a763857j4785696D957670b486158r967932
17801a2454090J030440c334434j0927158D161027c167638j1352001f063159b321457
17810b1999134g940899E815379A208191J1442345n011269a0795841j1786755i659419
17819d882753J870117q865447c587453D378538Q361830f898140j4740710k701904
17827b4340754g697940I711782q00297A531819M414451e683096B79965f900818
17836c1469026J4800676A798359L585536j369908a024232k0607461i660128A5316887
17845a1695285o592729f641470j1850958q988629C349795g824368j966041B0834427
17854A9805649A919571c394182r643738j3446382J0667476b582217B411047K782253
17862E193300J200432b485510A4190141j656329a2577588j0791852L890837j931225
17870b1409828L417933e277050j2343797g134172A3943895P253387A24456a8210990
17879b2259713Q023846K458139D256754b506305F808285J1868744L797455m291660
17887A8182824B431114d182406j312011A134047g960417k525014D458476P14800
17895E173276P197370E009700a1406416d000375j926850O89868j3397488k063362
17903b0698207Q701146e186966m054525B748671J3133236A745390L504138j559599
17911C689929a5775146e962973A6312185J162787k406963J1784845A2904708R47363
17919A3852071B047316a5235064O442259E817573O70319R939908O724850a5140727
17928b4505471f581241m804693d493173A3334675a1368253m994226B063602L680820
17936E744422c061722A8017040L116444G700335M542061c227320j1308859C242721
17945F139948J3735746R159028j0702036q499882J5981114j0045128d337753k0322436
17953b4660189N413246g261875G198762O062149l143044H23443K150667N738527
17961H712637b449964j9310131N911553K624199d368956A1961468Q010139b358858
17970A4657084R760000j1695486L564234k916196C551651P341755J915633h667210
17979A1070466J9707108p246157n157386m375798b4407674P62035E838277g966346
17988i221336D246203f498164j396574d84878b5614r247993b143335A0133391
17997C537023M951379k193511J050257J1216233Q205868n676352k627516n761415
18005A2701966B45755J6968396N434650D177433J215054J1831879o374943g723050
18014a7980235K62039j621439I078485J1752130C515234h745429c974913A895655
18023a5728569b685794N75185k375852G283881J217812L551945O166540R445000
18031B7665178r158903n012797n431413C455067R39580P599812i73827I71692
18040A0573098J0395846r054573k204433b535927j2274165P189355n476301k2306248
18048c5403286a2837905F195101M785859N774896l224505a7649495g011077K2173
18056f988904n230955B831221J3060544D581656J7254462O988907f571854g3468
18065A4844182F079787Q110473R505612a5514324p117385J0963069L582185B010269
18074H593992D67325a1163562n7626q604330p230836a0695606p98664D273577
18083A4848689b825466p885891M894992J374067I124626C949192f89676C086696
18092F76417J4980083K736859a736224j1484658C929372f619884r872831d803075
18101f090850j65961A6290414a759920l1639122a1458139K189547j0704584K569243
18109a7403933b953923j2786367c107551A4061507e100996F636326k045236a0342851
18118a494366k679929j8088202N016157A4921625k896166N615846J547980D470202
18127a3496997P65367l071365n88204M660026k368093q660359J0644014D671971
18136C350861O775564a651441j3244081j7453808m865235K999933a6671318F588546
18145A8243616k329804o415517c52805j0859963l387524n23883M21704O151726
18153h550745A044242a931585p090956p0383c986278j731200A2446412k495723
18161I950689a4644334m871145o569275k604154a3960046G448307M992070E653208
18170c864101j3287658K146203E223934b920296j826692K062168j3376835D143080
18179A4416099a0231851m732682D03017h392481j1431608A2336923c082760B130383
18188A9947341b42757j7105622m297085b235774l879600A4242114m276991a1962350
18197b374462B731007g593195K897305j928754r131037a614898D804821a9783720
18206a8384803h270537A148542J4808707O441070F268550b1688588j582974M628859
18214a8642703h053048a835691A3590186L483343n176496E923260B552609i040929
18223C56247J8327303C253315b083690j1897370K030270A1709725J7771159A3241133
18232B27018N079437a2732776N12522M733394j1485200M229283H669191P623658
18240A6292849a07919A0521747a560585p697408B1751778H449073a5951909c636934
18249E671502F73944R509740J0615356j242722J0098462A2532534A919154e257718
18258A35773L969963b054541E165294e014406c13209F468253M328849A119517
18267A0513858e457227n707638K552956B782992j255189Q217770N597482C813365
18276f209713D426855Q873342O682832P769137p283287o198222c748874i04066
18285c16513A9338975k432057j459854N639056A0422064a3929195K359017j12599
18293a1682777M07056A734955R845685b191681j3485979I1488f69268n618637
18301f287905E792680J2550535n608819J200398L12045a4113942f297846A7611522
18310B3783664N301761k995375B865336Q323191J2985472G109868c9791G285099
18319d903275O25821E149610h522436j0288069E805939F50336g951944n69106
18327h521050b530159k635024A2882984j57223a4111484e926511j362966H246175
18336A9859204P315797m731581r360039L791700n151834m012236C279372c05692
18345I219066M179578m662114e557237J284420F092503a661m747951B681020a2108962
18355c5079041a2758206N396209j2280006A1235825M398242B593888K063419I40860
18364b0316206f441994B3396212I961773K461549E797110i230221F559396L0220592
18372C6779988j6738889l578652m147006a4495561j1165489Q645681r924996M983103
18380b1957262I290386g361029j935216K028287m210623q854083Q214710j453229
18388a3571183M646408F828281B548791g38741A197438g24952C850285J3398327
18396A7248612k408969h02855E63883a86144p953301b344490A392353j71785C27117
18406H204990b708709j2727663d695277P19062j8389950j1659818N164329R744393
18414a9117261g088244F111737a373463j7207889n096232J0030674B854709J1257205
18422A4111914k522259B441760e648560n923103j337977C387717K545410M558407
18430A0491534j090989N080754F40420a8843078P621870o005558N209462a604205
18439b156939k5215590g380276j117295k0134115a3162137a356833l927094H984168
18448A307506c1689658J1065599b389842G584826L151308L57788h322481c036620
18457A8773362c26900p044784f113j2456836r36390B288697a6180349j134784
18465a7315133B062017L888939c088285q174455j1477795Q797670N858651k885036
18473a0969250m477006K084748l03776A642667K941363e8007I844528g116514
18482a0252607B250787J511868i851265A082750E31077a796668A7011287b470840
18491A515346J4666705p822660h042987F795432h303365k1956760h737035K373947
18499f363088n98318C819356Q195417d202188H38029d413249j1425860b389700
18508E955357o80787K052897g09082j0074904h02752A1737795F18456J8404076
18516A9022532o22275c747470j0714172m471746Q22514i007511B0139575o014905
18524A4124670p058799c961553a470997B866625a1989887a915646l621120G624832
18533H593150B308699d528435j339568B441833J0955756R54318C03853M802913
18541E106766K581236b78109j0734684l24187e91279I508582J1464553q736337
18549A2236798C307527b979765C376026l33202g584097j440755C266305J24090
18557C390395J3253640N02808d5181n285225J910783l90429G417048l012029J187642
18566E592661B741570O239862g244199m85753A0529313B253015R695601J7895720
18574B9844336h84363k1650933D152256K518641e83151A9512173E935312a8486917
18583H756931J1070597H424215j031341M031636l084587Q525452j708620f203453
18592a3494995A322518J085762Q586804J352074D121032j456077J1043638E490322
18601e90026N6760l161804l148340a906280n142803f14858A872571J8461107O927469
18610B7261147F826565A683524Q838263C35771J0510497N478052I57562h8879
18619A9604584q665366k534279J7265742F737527G93104R449761A108688a715640
18628D372976a5385585K143727D173499a296058j714564A4713369F087859i105848
18637A598548B84945a7165231b897875E186818k69989J5116446J0370774H505765
18646A5846452B814083b814309I99626O023507k279438Q732482n235915F48118
18655b443297l661316b18084k18582A4518279c84116k3459657l685068J1170763
18663a6358078g67855C382594J138343K116553k527149J3189045m081246i107404
18672a4707192M504867A0787188Q221373n907503l514447j523479K481979j314059
18680I231052m159995C12349b325028E831374J213048b2661620N616151M319323
18688a2726146o66131O76630f72561n671063j4770669g233656G51863a7497499
18697i200974A0237807B202127J0284474J42794F66406f324064I900165C940136
18706A5039922K826903b409685B428957K877173a6804221K086056C192580a4287616
18715a1705730D874290e482974k1347405a1243699M107904r5878P83769j2643126
18723a9091030p231914J2854368D352235d554317D554393O853861K434247k132691
18731A1709810D12018a6976720a648981D54961J274855L264813d308342F917899
18740E888560b258596j090829j7054754K708652N884431j0801551j5790428J9127153
18748a9275922h951329j0724866D507951L845597h458368B069413r51979b6614419
18757c0390319a5116931d004242A3874941J5374508A4433863J849396N936936
18764B2220195e530232n055162j763582j0744824a0953168A8967452c656420q390829
18772a2047249e013709p293359r533314B351848e124947j9151384J441552n70793
18780b3405572o286109J2956035a153304D289902J7285744n989961A040225a4572722
18789a5316718J591711C790007J0714350o690262M079028J0650884r837043h674307
18798i390585n957616L236171I783656J047946a0254171j2318510L331675d950903
18807e297104J707113n246487p648208h0600k20353q096015L814724D593241O31828
18816E225069j92588f884524M70803A0205556J0437330G501287J320803A860557
18825I809042m691356J4630369c577524k1832236J1238508O133749l880880F564899
18834A1695922d713769C585153A193665a3282800q38444e156314j0901838f764538
18843A4672690f316438A4229873j254285A076178J3122298J586147e009500m012235
18851i021735D520052e974650h85881A7278937K474502K246507l289098f923254
18860a8262262Q39253d668036B174560d038408J197368n362168F69926L855132
18868D525058J0255366o266171J910858P75856e509409n186360a749266m35918
18876b185184A0219032Q681897K38315I191804J0774850n466863a2405315g48223
18885i434959B876612K3490985j0676884a3596943C108515J5029014c828183E449099
18894D265450e708526H390966P755599d712369D28977Q03949c839966A2627235
18903G616072k686700J6433935J61081H417255C748137e50206k0573229G96550
18912A6923034E805645c54750D30720f72239k806363A4227432O260784A0165220
18921B081327L882583h767538j0514137J967257D790631K3736576P374633j5526706
18929B0375134C649756i138270c578468n602290a437592r032558L476087A4207506
18938A9988479C729934D48306M698743K35696N351598n090114a1275339r079832
18946b0355171c219496A8694183p691265P485326o909707E219895o91516m89226
18954D039153a0784220d339008H928190a086998E660017j520737d175318a139635
18963A8714224C591042d382178d50092n673709p241195A5388255n792054f243933
18972A1640654B593352b0930320D514086M521593a538239P41639A3920911f084389
18981D292331J0651487o422947j426069k21491a1128671a340806B930070f122277
18990G452333P531068h005075m702827L40281p183689K80580L757020C026366
18999I341994l962629A385222J181427a6700138g100717a270270k578687A2373344
19008A4250361e260887k297785A4539015K499328Q805338L836043C178508b1591977
19017b2517507j413299R358942B010293c154535J507128B4670324A190269b0793724
19026a4183868j0087040n845622g781364j1249115l588582D770538J3498794G041482
19035C648307e511157l785594A483951M270357a3500647e782179C831297N142337
19043H973634P502694G711902a2378083d496036F002169b949659j5706362N46694
19051a8109327j9818243P176553a003147G352281b086983r306996M203738k2849426
19059c0039667P890106J0316580b620786A784075J3189153F593567e603678O41549
19067d962129A18459P208244J2594597k676997g102255L026237E034541O258700
19075A1293241n89790a659758j5548172K160000b441914j7232752o958625a2869017
19084a2905805M619991A657437f299529k4907414J3801860e082268j1397748b385014
19093A5291887B278441L075613L751465C254779L677204J7698586D922717a3272414
19102a3078439L51534d500855C244215j21697r3772J3248021a654886l0251659
19110c1906545a4610357o667812m649943J1433596f502888p160921b848589I651776
19119F089561c118370o067703n582599e995156K870666D843962J0723350m042186
19127A1525126L042447J113166C726879O939202B493776d579760D452244a730843
19136a9340294M492112J374071k951007I705296K711277e555060m821723k248968
19144a2625751k2476176J6354811b676619p148108A2510864J8471676G602907
19152c703531J461227l476640A6869048J0174646f29845j951352H305094a522201
19161F197913J0768255D043423R952907O609604G807330b2544017i223974m415266
19169a3639240O448786G423382b692922j4545382P033923F122907o99k756165
19177C366043d664982O7587F850251L226851l983998P290608l636741L173742
19185A2920713J398631p402E609643n06596P121992M313417C891337K185643A156962
19195f631181k107999B285918M226008j669636M344560a680611o742459b591595
19204b116097l46609B572336P364208B118519a1449975C538290J2236566N954937
19212B1729793M098218A0292852a973678F032988h24163F989473J2747702j976942
19220A7760233d65941A2740675D844671f858684A6691395L561115D150390I10836
19229D421576a9682275Q049089A997621c699038H885196K0814809j3126626j793737
19237A4779642A505760g977342b009971A6289452E59513R45136M980585A473142
19246A09664O066324L116243Q407102O510789j0456086i828664j1090796i847342
19255B707222N254534j287260J537944d02673E605586J0416114F052703e550336
19264a7948230h483064K588385D745226O564434D697538L377282p34564B793915
19273A321539h00449a10324H874930l132639h881207a420262r149667M850721
19281e719208A9970972n56640c448182F928901E35722a6040840l279094N762933
19289a3557001K031573A3446767J5791237A0378116a791168j4445701m892190
19296b1129059G921892Q725829d018984q853949f14236j4258273O503271C021092
19305e345212B091372J1384896A741704a7430348Q160090c356794A863425L31844
19313B195269J01267a0466075b297953E307775M369360C616824e531348B897028
19322c084849E75005a0203978m152056f413146C339697a325533n30519J66442
19330a689610j1259254j730623a501231m097666o423370e307169p274588K02459
19338a2379298e758550H16010b683705N77367A0862533h196167a456278I242983
19347E790801D0956b801726m853348n166368b580426J018673H694804H18715a0965380
19357a6463674j337287j824546r276584c039169l385907o454357c349160l408961
19365f758121j0350180d468827A3954132h001421a166427n60700m388474k74733
19373f390334n405910L367557I12357K1306351n387737r90212B432856b3301467
19382a0979918L521499j880757k032670k965666e566088a145461j0886165n032836
19390a7064462k035300a088054A799705h460331j3178783l146962g618364a053257
19399E369677P61626j723714r63783J9537322I591392C679301c89142j0806036
19407a1195178k976996A129288d996395E102630L095184B58338a0143474b739014
19416b7523335l588211b246092k776917j2214536O472170o030145k841843G362599
19425A1276078e181651k9194J062961m933022E153177c779389k223805A5804074
19434B3223610m451748n773021B804237a2229980I11069R527370c087707j470301
19442d558008D059215e113479o504920n438985O451883m269581H88733K15464
19450A104197b4007715L623891c50114D772662b566753A2815209n079735c200741
19459E214756R468804C816296O951020Q654782H648517k114825M808320A962103
19468a63923A0928762g335356f20768H884491b13406k366257J97835r722593l169384
19477a5273805F725108J145926i544042K203223C5221a0909558B832043P371052
19485A0203095D525867A311608K2012635A0720534B463938L657531e966F198521
19494B1475672p615460Q565287J7645623j6590096A335538J694943a5058545j4777057
19502b9835602g441483A4652396C374047a068138m288174o640153E135166M588787
19510I723953m223837g944276K003006h1129j25531E742988c953958A2489932
19519B7309556p50285P991894A3469330d537643N78940A983381M155368M160051
19527A0298800O72116R259116j632305F342687B812754g246608l279309I37461
19536b440479k0949545R381246A0874423b755668F939264P280578b58232A1182856
19545B3375959G444667l615981J421330e467928B387368J3068630j277958k341568
19553A1836472J2834583I300676B926636J2922210B991410a1279154E982835a941890
19562h207977h01851B277651C61639N912585K841117c425598m624809F78310O89771
19571A368081e471275N02927F755889R34116P289769F137417A491065M017741
19579E508806J474181J665320j796410A792877b703912l510615B923476i942914
19588e345678C534984K396221j015893i15732o669210c217528A101169A88927
19597e925537K790189A0748769G73927a449460m871893l996784F997032R871589
19605A6868621n844918e973053c93524l264116j181496E567971i183143c813335
19614H681556L01329j891574j753255g057993j4847163b950385N45422n318335
19622g723298b451283I42069d356752l666954a181738p465852b465898B561251
19631g713197b593870q394074q562895i730510A0441322D219484P00021O568752
19639A1488257j511908I22516g388690j3556655r328531h589891E631845K553303
19647H185148k020461e496723I46319b110880B821834i41313j7792209Q375098
19655a0358424N126483C17838a0321460C367668C03643J4394071o909624c007201
19664b0779972f686969j0813141n58141g222656p002972L359031A2072953O263269
19672A8336222a2902466b939467J050529k3372535e766652B416826a3380508c303784
19681G281355g933869D166238K929831h545010O41128K825935p375953L217660
19689i236240d48763j0576065M851060b240656q206561O35075B080057g503458
19698a1024855K836303n882444d692521A297453Q447756a1584986n411800b337818
19707d202541A674018J0115797m060104b316760a072044p277633L775033e66789
19716I637209b300661p159764c170415o732465c934960H457118E27353b098446
19725i211099l392227L302844n850072j0542143N971398F111641J3290164q954685
19733A0447120B659722E43565g728096J460384b355010n966603c855997A6545652
19742A3661333F821812J243688b518040H171309L404030c204008j9071414J0157530
19750a2117892Q24313O32680D78240d332180r771290G961470K73025e13958E36640
19760a2306416j2826616R384217H109777g13980A1400646J8149245p905369k181286
19768A9463236p946543d615782D577344N437049k085420R733998l820651c656256
19777a153501G027260a73521l373332C676643g081321k616300J609987j488584
19785i576218r223180P1812A4585800m644998A896213n1959r08920P76737J1040271
19794A2752342J2019090A1625119I50789J4833246G414761B10406J5677592o332184
19802I555814Q824788R489315E707718g368770G76445c039816r845788I656525
19811h883640p394082d77849B720027a8683671H924495H69624g941339L083802
19819d857537R9354m338305D259843Q944965m743897P610896O234367Q23049k783844
19828B0345379k109904B337788J570356K58757K30355K39475R077542l360622
19836A0353651N243999G586774b716828o645769k138460d318496l698416c966902
19845a1130059C246108a1870620H46881P832318D37398J4308920M816721J54278
19853A9717317q752241d630094J183585H369769J6881113N508148j000485r730760
19861B0027785a076929m666101F338203B026146J221273J0818328D507151C49063
19870E96470a4815412j0010916d050678A6326206A824807b780350A200741K98982
19878A499723N306344K287849a0891277c961182A7700844P92393I112130P48426
19886I860556G01877J5222386J2892936j2389169A045528e972468l829404j28443
19894i930315F426963a353205j0803615g08919E12121g300703D235166d030461
19903a3358792j997384J915178q289188A870497P760113O580985j127530C813395
19912a530731o471987a374265j195241j176367p34192C177020j07612J2802366
19920A5871774M199843r859038c638934b00294j495908j7365343L511982M857627
19928a0691936j3903545B923381K4062738b666708m078004R3771j0399581N558684
19936a1491838M813606K061678A502202J0733353a1175485K643449A5607794E737300
19945A3291385O035932a5762011o103305d997088j544784q69982A2946459j876276
19953A1070183f976953B084731a5788940p321404g406384n19982J714986k134122
19961h345502K783505J163224B266919f506534k343000q656276a419571I774253
19970A2037348B525183g49703A483029G20970J163314a0957422L729379j284115
19978h512158L400374K57588H633421e575446j1547142b662663A283524h952718
19987a0782279L171686j1891202N936252K660767m707253P658131B0887835k654307
19995A8233528B524556a1362339k7175541P766992e421704H211250B555599R29168
20003C484767b204143A520186M481805a0606715j0000055g125222D734127a4105892
20012c773335j1623252m7864G955319J8410778F731571A809482b571238j1291735
20020a3862973j504966L763214p891674Q817718A6783678C11142N070711H30507
20029c574170m357421C811036g958064j2913632P583462c354881p88087H843626
20038H723067C872340c696512m285988R700j081013c873229E634741k304520b906945
20048E779953a043324l762559I996555B219754g10260B727596i628536q274258
20056a7902794E189918A973385h839473a576990j806426r092943F50201N635102
20064F285303f225623A4132930o655858a7850559e409744B216459a0501821A4750584
20073B5736362a0213903G005170N787413b112989o449653F566405Q065234m961533
20081I670106k587144a1285058n952626e037912a514149A3562269K079703C707828
20090a616533j063293j7665725o867116a2464098A1899830P743611p718470A149681
20099b139949k958742A5247001P227042E974994p9100M384257k403421B911367
20108A1255287D785982K236381J2874317p289376C549635M10419a4725242C64517
20117a373162o709449l68384A446826D90419P542959N419261F484617a0793605
20126b132604A0442706d894770a307773A5391643E538274J1082143J501357G659837
20135a098031A4646681R447306j678207j0817726a8517495j98770B096191O184912
20143H281103K998149O852831I049133e548122A423408a1999392j0247909d716678
20152D269963c84390D975884j151848f706074A3632519J3358488r259849p081454
20160A0649704p1356A930803K080210J289042a737194A6134751Q487314o944111
20168A7677954G313932j33249D7854f001657H358219d781806j072875m531985
20176a0386666m306050L10609K640238A4489546q61208C087263A061314b238820
20185a4209183c516848A4342930n675497m71578J7430973j0980261m933810J3083606
20193B2796363A0367290A792573J6469617B571462b613587A1754772A048248f108772
20202I848712C677455b2262597B358237e114428p482396E645927b903342k2815259
20210b5718601h274614c475653a487702C550831L237996j032632O859906j240833
20218A1375268C699944f482567b534779A3910048R020445p248574f191748l286136
20226i477884c217140j607915H446476a458711n08866B107969c523447j6059128
20234a9582575r011580n311535e432993D298527e304565J03653q898863l146386
20242a7246161d130764B836374f519804J293518C186905G89209p9400a587470
20251e632795E329581J7635350l681707C974343p80548h847317n900564D555595
20260b786531k2255311h627017a841314k394873I999809d075764j9935379O829765
20268a7181378b761751r244443l20225c027317r715847f59393A1704938I07810
20277c743040B561863M162772j24653j041868h817875m842375A948487e948528
20286A507891O086105B531332f515128b784225j2297737j0395239J1661448L898855
20294i916898r413801P419465M671852l077223B26271K860290b396963j090987
20302c487950k028627j401484j08402j5664431b149892A0462407O58873l050905
20310H070375j96661f02095F52671f745967q50634D754334A790196c878136F240373
20320a3904782j0531012b475231D600658c205317m297374L561890k3478479J071992
20328b6347288a1225854j182687K192155A1423331B810713f424528H228383e013663
20337a0466972b452945o117740c855793A099767N85585h784786A1097979C955473
20346a5485996O286610M388101D440132B040768P8418a3649693l270190d809457
20355B20746K898842g477759D131510K946277M204382g115723l839512o73826
20363a1629061C581551J2323063D387308d240669j572662k492332C547945c394687
20372d242340I468661O011203G14670J736812a1865790j6537193a394301A5126913
20381H363602k759890K496164g879853C948929R481123f755122J178045q67171
20389f444248n249241d70219I498976C052253j084554R681609n820765k513212
20397C315331J081159a0803656l280652a653674l863167j257509H266366J1648145
20405A9914511H933273J0901235o155515e105961a49214E616352b562269l132816
20413e695085B388670J31769Q754021O765146k335535F556796A835955b493685
20422f552688A366895i637126J747437B069493L335129c308A0581442K730935
20430A3312377f829733K588409n457611M756062B547480J5461224H384289a296090
20439F106332J3541147j366536H153979M861822j90629m423944M619405e019839
20448a2089673E686560J0103119F864887N333627B116942a1431360D684820b093545
20457a8861412E86734M335703a05306A7579527D556694a6439776F590274J0622743
20465A7213017F765806O627962P319283G957459J741558N316037c056241C774919
20474A2403325l990966R028016J743491b81605j0541187b333836j041473n640772
20482i016081B571157f095998J924013R41856D193763a6027599K928714b064128
20491A3142938L879784G652757l338184a5256006A398619R248235C959260J466767
20499E426027J5689835o506225Q840990l712703c626253n796053A183809L538751
20507D722560i700292d107150j6757615i002892D742173b155358r285501B437798
20516B563836a3765277d442601j593566j0341996b063460A2766943B331144J3883944
20524A6215088J981739G387949k281251K354200h93645B412955M068760b763395
20533a4777F505823O755901Q58153M51548B425229a8936271P167687k941730j3466198
20542b8176512J3472825P350503K97482i17351H309659c347824a487579k921057
20550d408636m871862Q00924A947743N648560K90931J437715C491156K111755
20558E602911J142732K981429R450327n372416d71863j4929061l406351P655043
20566a1152232N567730a63983m606891j307354b834557k100636m594777k2353932
20574c1883902k601938f300962n652029A215294K945a4315079J322529C94046
20583c450900m278430A3904935j617125D495626O253657g582146r167416F306521
20592E694713a292369H378293a0632223k304492i80038n159059k0071416J0299282
20600a5911231N400199q746140a885572m874417j5681226o64824g666490b557522
20609G26791J1041877B006040L829241j385633g312860j248774K535187a836428
20618E240523J0914456G446247a25358G201915b094305j0715979O39537L00571
20626a1870176q144995e520984C802247a1244655q202098j229102a53253l587607
20634c740860I0892i499312j0914031P971027D477176a807671C586724J3416260
20642A7002984k777819C601922L142755h126449P92183A0976229A653932e076594
20651E400211g144676j286985A0362065D718781h283174J051697K49929j6823402
20659b3804950J562567J0800920n165178A796459R168931h467259c730602G867559
20668d128168r984086C8877P632724l010144L813201a971622A51699J0672038
20676A0823737j727037l414445N440053A728235a3055979I45562d34180j2418787
20684a2852967L461266B552405e071336D907519K776683a490990j0951168a419513
20693i56905B703491a828817l347331A034187K936422R287823n590103b026799
20702c162804A8753636j448135k214730e556550l941003K433378A874869f803634
20711E299713P825985D587836K2947798A1404325a9288121K663068E056060d133605
20720B244130J0293938e528118a546721A7151352C52209J43907J1273682J08307
20728A1878105P066861m319135a6617128l12337C798438P302910N667963Q524390
20736B5293701I90215c259116H140902C355605b902507D262973K618440h42550
20745G145379r26584K536556L496185m472817j847947L458945a583636C634003
20754G321084O312478n981572A563856e283603J545687H40121O878923L757574
20762A1476618m923771A021668Q431137m067581a1703741e39752A674416e293585
20771A0018636N986633C64081Q621784O617477F194377k667762P107435G57493
20780g37846H401834h955720F736993K0614519o710312r759481A972671h991018
20789g511109B531777j15443h447298K942510N56100K167763A5855775K004293
20797A7860068H680757K585667j482124g905223j1906678b668087D912947Q704888
20805A3617835J4961534m823093p163297L830808A074482a4445153l333179g565975
20814B438997P668438b415974j5523630A501471J0012524D725410J64705b449301
20823a0065597K833547J97636L058824l085259F491702K607547L161500J57629
20831A2418378K070784A135184f035850b427007Q38315r027252B095474N676206
20839G771680L754762J1600457A380300a8912109Q648693L849138K2142b416242
20848g216211m232221a299019k334150j3021532R22037d764343n993018A0501019
20857A6822460a5917858K472515E136394J190810h7456A4333177e66129E869064
20866E863151e193924D40153J0129990K165375k567019C73273a9556871k603503
20874b2160374K536562P17096O242145c491169k380192r579279O263355J07598
20882i079687n181244O956768j2217960i454728j0294572i554243E585281L109790
20890H695071N270949Q832882I586045C601066K263118a3622222L958619K252482
20898g411121B240174g518539G204180k699868h946391B532662i951806p850316
20906a7802122M142706j0162116p283833P772436i673128m62103D322046J650052
20914E972098e474315C939361m32545f507216r374250F50476e296366a927424
20923E778172M121180k637061J8463330A1336074a3897972e952424j7354893M041706
20931a9265611e970631m57952m638384A851180l01261a5500725j3321156P836765
20939b0985116f910192H01192N054693a1136349j1131468Q736335b138345I108399
20948A3639201o94544o336283N381093G15188Q70694i958302b695796F318111
20957A7325435A778556f850670q766930e202370a780426p454701M229923a463839
20966i230644K288514R94159j8178726N094420B974646c533873Q26392A1590489
20975g335351b613825A7974273E712075b166515a081787k840261A57059J9221486
20983A9378545m143706A873949R843962b896813o319905A0179913a749698j7087949
20991a8837647C09879i499128j5459576J1694806a681233F536751J283440J799673
20999I619864a0964515L872331L197258m451464A234104L208427R445478J124405
21007A5012414J859903p540155B470264R797889O953497k857239D803331e497199
21016d454864m616024G1433R553427M397926K463922E482395a5605433j195358
21024a6800791e980328o6799E910939K147457f810657m294636A757665K461745
21032D219410Q248063R916799H987870B382616O179037a785000m05295D531969
21041A4606693p296746J3776805m852222A743316J2341450D570048A239957K459538
21049C699495a790445j3437671a080699H23935a0434939B551927Q366290k700408
21057H217809j086718O442468g806590m264162H349876P94320D159936p97710
21065C362226A390124R652740J8099650o67563B687929L726196h106092l491393
21073a1597485A463581K882066c91425A8714090P240633E685626h894212K326422
21081f567790B576124P407468L52395A455158a1695422J318523B029004N930645
21089G959649J8972q97352J229425L890963E648680i58924j6829911d853424I330605
21099A3047829J539466L392622b327961D480448J310058b807286A0906083j712038
21107I194045a0192858D569473K321959h774264b369797A0895957c730349C345381
21116A1538475g38790p25657A5722868F957801b008501E89463a0023671d158256
21125A1563209E187765b463426E629263b07725A678141J057298Q71797h959316
21134H903349o78741a0953879L175962E642311n02148j973368L110034K796716
21142I073545c198077o960906E00208c867161I2991O180603o83422a95429o302536
21151f497965c236556B113518P608271k126775a6621427N099289k220625l718148
21159a7460911f97734k033308m397089B2166594m703794a0754518n755570g344691
21168a2614310I329629Q594926a698222q801148H483758i83265n825091D720981
21177A304180c253066l954937j0683851j0508984J0939659O887645e022545G719761
21186a186094j5388300b78902j163591j0908883l991274N541465q169215F091800
21195B0286082r734982b324042F92700Q181575B809848K046846b006236p985090
21203i991326K051373B630926e953507n455691j455963b586896p99450B160238
21212i556833n923701k101670k697369M093929j301742M107374C673740M154496
21220G828236L20579a3687934m080260b867142b32429G532355O154445b399664
21229g464605g87745G22987b999692I732961k907109a077347K93993j0142546
21237a0925900p333271N666644M63769n784711A736991b464080j6044346O926777
21245a1581649J650354j2756966e204812E592475a0448160b036928B579868a2189413
21254C018178J0301197n971821O920838j498870b87071j696791A1786257A159039
21263D788609A309508a0132389k102705h80236j2264795N921226A06383e800115
21272a2519132R33398j774158m396937M313971j15935P93885e977705A1695499
21281B0832398A0091076m029956J0418517F461524b424725D683604b605552K86528
21289b319024A3442206J200967E033148p17987q09063R34132N285602h345242
21298b5761405h400720m324269r117531L196300f284594K156451A3453093n88892
21306A2864201a1032882j946631j473576L768169G103062J1060658l309215k083752
21314A2770753L131182m506885m725514N614683C420879M841557K086030l317449
21322G031017f323755J609072r83992b809229A7725604G807194g910528R95717
21330f914811K134694m559316q277354L706787O703285A324900J7414518m282110
21338A4457308o668970p73629j891275R813022p063142J49626L361997O592130
21346A7977067N57854m041386l398650B646821R493946m37098n358171F44829
21355a439940O2006p070155q107675L548542c652230k566088C540270a78296A036280
21365d759178E366789j374252K041341R908540E394807F60495J6131725A413273
21374C260288K1049740m033512I589470J938100E602850a486715A5635058o743713
21382H891345f689386E915672b21628j3634591G916732j321427b136365A0205364
21391H395033i022184j719452b986852n466651A849110N289537l493504P784420
21399A1429563K409840o086012O858999a206406L78896A622837J0086739M169227
21407A5878803G565057b621494k184255A0326943N145561G151663B05457g170816
21416d723309a298090j0257399K6956c244771m845632C886306K6106547H191514
21425e448350G367373h451137k239325M326119L059562E924121K0125240o910563
21433A9138798B69496b090771B179438L265915J2655892f225199j2737845Q787124
21441a0175920C778688i610215A801812J287447g695149A1162501N436230B121619
21450b0133029P239551l06727K611291I849431j017931l363036M637526i81957
21459c228686j655115K231621l468031C616557j096796c676273o33799f90808
21468b93198j58546C878982g561443b777457e62908D011948d186286p18128m051400
21477h955814A508287J38447N539770c22043o683282J0972b384316c92823j984392
21486b377215C529910B4694b064054n765493j736081J900921a969104o765053
21494h734157L089294D23245i462016C005076L160070a3450350b825653B900947
21503g364678a794991B646209i441880K507990B1149891A91299b809279C380671
21512h028516q225302f840059p066700N280543A4402246E229489g658658O83977
21520f974681j2923199N472488d327215j596747j3041095O062810F64619b80886
21529C56369i33262B125124n29555L695139E71827g214329j0458583e582308C94352
21539b988684A0247809B07783P783204k969412b140567j8459864M365011L576790
21547a2658630r85219B906514a050682j6715899d781678a545031n897494a304450
21556h911641j0499954g379097A0127331h654066m600471c171996J522352A0249654
21565B5923672A395890b864114g07968m190592j0463680Q03624L905824c460466
21574A6614539p368737e505289p298307q647147P830348B256068c256633p946627
21582a1203260r09725d060925j4314948a924906B219659k41176J0771202J538278
21590A4287963p071143l513678L414564g836688f61729D228801K204855J979882
21598H413538J445779D620120J297671n9510d803988l76173l178386J218727j0235207
21607a7375027g129300o182093N205929A380743b986838D07596a4038683I0229
21616C946442b575057A2265896m552329D90768a700455A1520657Q455047o318406
21624A3657298M46329F946336g796141a70703G714492j605641J531551c850827
21633a3398945D080732j622608i407747B791872B51478a5456485M372613i70374
21642b1724945C97443J8150837D395841l66402Q656111B578455M757787J7885569
21650B5221811F643270N166576P982601E202605k198419M407237a1588424c435464
21659B6960277j700971A2300235b881647r513117k395754d198163C456354c477503
21668a382895A718438N172378E39406Q02761L511141O49435O959802N292564F94211
21678h397596H260119M327833o131369J7299569q376454L404843P344064n946592
21686B0182013A837930i582253p308803M831473C625695J597144A850479M218472
21694F068951l010915j514521J078017h126914j1115213h020409E864360a519481
21703A380099J0813943j153220C114910K2112397q417627G684400K129275M2301
21711I855976h665412A771024m57023P549689K2441373q986695A0134804a791057
21720g712157o363979M114710I074534a0653624N025801J722377Q63659J479890
21728a561897B633525O345226j694637d301753l202750K900024E13156Q567309
21736I080465j33217N402140P893219p234687D121932R04659d471553B447153
21745H725945M263648E959693a614525o135860o17812k99670b041206j0415395
21753a2456601N928944g691j1698453L529525D366334f017143P80498A0172748
21762a917423p315353B551978a942064A047158J7738401o862940c974886A1330230
21771F783407c49075j04160r082959j5357982F642993Q324309b267559C669896
21780A0330191a495271l332920r224058k1675970J6513688F014786M933215D309058
21789C818845e103718a698248C329644A08120e082818m893339d195867A01866
21798h564408k531760I30816J0434744J2269727q380967d575252q337254n709120
21806a8621626n447653h192771B763630a448071D852450J0261074e673686l904151
21814i577837d234305p446301K391217C425379a2739750r215344C041495J998067
21822E039562H47024J0747962g156781o778347e566246n975698M125586k393186
21830i809544K722063j592456d02664k430275m554086A4215637D25658h652087
21839f904932i86677j9642119Q346780D862636a1484711l840698a095419l102965
21847d198384k059942b1277p116014K63301c75924C154242f641840k885877n877164
21856a5404881g462893a493195C345829b766564N75327Q68761j5523960J964013
21864a4882423G711477l785709j665612C65177b1514140L822500D176560K2028616
21872B6205176j1349124B209196b577351j3476522N043094b780082m792712B538575
21881g01487A039374h030073O85232n862266a917264G448659A111939e137013
21890a1916745d874483q641498c441444A7102703A450867J6492764j073537B8204
21899a0742930H069178a2612114L559752A6034812o255021c019010K22464B714153
21908F486067J0531880c108853o299618i97009l951926k060353K348868l904577
21916h564997l758897B494632K908513f511140A394216J4233193n562920h51279
21925a503483j0517594N410543I641932J2079679m260072o953929p29954K427073
21933A2204729d634827E209660a672942P43949E489682p57987a0343648L02601
21941a0041047d896066K45360H128603L371535e730080L08802n211005n320242
21949a5952525g535935A2198397m659313N810176J2251543H750063D110719M683165
21957H793884D194812C25409J6102323B234129e949775C760535r29019N392688
21965H224204J8926995A1063151g369442d12607q470413j0485470c914572q325694
21973a2240266L754916C586105I49440O39166P692912M352094D900455J090033
21981E990488M87688k085963L147658l259597L379847j517987Q897941J1602648
21989B6642723j2828148F332648L580895B537454J1229829o522890b715218J00196
21997b615022D501605j999893H9778J516446h563358L289134B546876a120406
22006a9989962c697457A7928969k255826B623164G40393f810112H322027J5837945
22014B4159972k900521p910784R437441q124016f83706C172060c317541F61067
22023A3633595O314372A821780e872134m752202P7672C487719L771699a1740732
22032f580129q556091q201242J1157224B756655h181279A0359698J2822420p636806
22040A5545312m978051B336299a5033110O159392A8412304k087541j424088F489616
22049A4033067o712475M264615o39265a317757l370320n053233K060218n693854
22057a3374946M456067d105191F585667o2171b286074j2479717d978411F512554
22066a0040468m596436k054845O096424F785394J1651082k760510M163646l731861
22074A6107751F691839B667450R85933H06073B29257Q570708b470500c24714l430101
22083c754815A733703a0244779G43368e414445j0133239e953186j0771253r355512
22091b6079951J2631062N288528K570110E757415J2441436A92603a5061087B61947
22100G78438K094803J0625117F714358b190985N31778j668154D645418M435132
22108I080550L346039B74d129605r819668j061115N64796c537549p918747a936831
22118a3553227K283529N422917f3174j4408635r06326F98698Q144508G4427f325538
22128a1108288K430514G930772j898424k978780m33063M96062M839854l482815
22136D473606d440865j1831982g507214a265635E419336a3878430P39868M589843
22144h548719c828875C659903e713715j1471031k946557H117032c331667r607605
22152a2939272L677136j5456249L818221A4327686k900448a625712F060469e484369
22161a2514046K475642m983325k492905F728947O610586C89184M402952g3831
22170a4185606e070468B440802i133733K221237B17698b0422804R855100C063968
22179f121213k791618A4860027D953820f387514k250094r572256P636026J102565
22187i471273C069741K72998m22871J063406J659087A95736b87560j4372368O606968
22196h052960L544284k690383K512093g24484A1678636B228609R89372K311989
22204E529970i567730k174969A821978a6004695K222924E901175c203223o657434
22212i860657A0828686D726225g41587H759688b383j2509423d400953m190015
22220h590968a775414A960654b666845l524872G612712C090408e384082A084542
22229G652478g317314E300048J820107a0631783a063054A0722813j866912C830014
22238G219209b148053q139184D310191F66348f704538b75602C283547O68656o25802
22247C326401h666717K825511e10687G111220K885183j935617c089933j2229995
22255a5319928M387318D021801R649576o651339B129544N880599l541837L053656
22263G521962M258385D391594j60230J6990256p472837c02351A958212e466342
22272b963798D075274M280770c759784B004299J9230031C039439e286802j6067486
22280b1354288k086130F826769Q026099E41789a71211A0184012C933844J0667197
22288A4601041P521478A482946d130087A8742409o998452m284190N984095j763035
22296A1680827A494177J5252569M794329C686303J3201883G981988d978690q790482
22304a3769172J768873j521000A2029592n423943B223578R993362d627365k778328
22312g405693a530323A0757618e525879C0971L741086J124403J0330001j964647
22320A3261814m2754N012417l371803N965094H868103C967119J827489A083348
22329b091927C574073N007377C499572J3491336D696570a2427624a935939l016554
22337d952493j0892138P763320k160754p132658C325079J2787131E705759B82892
22346A5502002C488976K568719o90805h413350R54491A1665948R6127C614361
22355A3237269k469910l412630N107763b271865j5068321c913189C105418L894226
22363F999644C239146g888589j3190631d190623J701192Q70719l87707o123804
22371h130223J191430K400189H152044d431643q355108A0214641L370421J598308
22379A5183370o634712b367012k405926H622869M809145F359158j494330m06752
22387D458076c098899l609203k05279r365086l676D640015P78702e897790j336473
22396g234263j5718777K814742N385070h91010j2688597f268897A1179216n008334
22404F170882K740431L980315b563288n592550A3589764l194055E9522L801732
22412C861254A626476e076489H689638E93841a3835607C451228P306369d031171
22421d480229j2284129j4523349J5618419a291894j0846425e082342H457537d734219
22430g044655k403423q462793P504656A0213971C498123c434689D135440j343259
22438B792181O867491P187162p148440k433118j822471f557690K690644l982626
22446g849672o147906b422154Q5857m080490a954318l60578l398013j2216708
22454a7929617l80955M328217e641290m38302o835653b389142n955581c365494
22463A4768276m528930d280038A553752b350038p487261I49827M320518c517691
22472H85587J390481K293622K042430b293569j5486961g909394J786582q760651
22480a4883463a870374l961398j8349253J1409747B599109h154215l168403c812387
22489b062810B317864M065481i195824m045647B405659R735532D690770O382054
22497A1072824A289401O946356N202930B786765a9001344h583305J546269E495681
22506A1019623e485755j5058722O554470f66553o516670b316621A071689e062539
22515h696193o696054O81545r188241a673543A0890297M77580D359870g07932
22524d818986j441141B963483I22680K351014C77999b4928C879498J0965422a847678
22534g542897B393781J2745429B485651g946617a703786j3223342N980566B934957
22543b942337k673141A1538776b391128m61160A1931418C336080a0251552H047290
22552h386242j38243C035144Q58327N937187N622521C318193f971641A4592763
22561A3363308B264579O691974B829226a8246015c43271n89879C153280R637440
22569A2790720L031035o021795C566850M00560e864410J332683A973832a1635867
22578b129895e48187A4275558o232781m000660A727888O773724j220787A898233
22587e018912p618555M859292A2813440L29507J0421249r526179B334068a861761
22596G241596c088938B387595L317301A242649K695298O278413k735253H61959
22605B1043595N85683G582663j506655a2843540o956444F298125C057942n9693
22613B998249O742650k475960J687964J152620d385706j2226788B409983E51778
22622A317583J1300985H31505a843399A8117286L290302a736195c67658k536117
22630b903775I300546J145884M676010c495747l554747b160002G130015c130441
22639h295732D315387R00643L095454A127146a4769146j823324B659072P151257
22647I810329m428854j200746b535148r137195b595054K25893F487857O076399
22655A2564256J2749013I826595A693924J393616a3928072M195027A3334136k915247
22663A0418889J169258O68122A262436c710265A485158L465928g357751R6040
22671g261711c597468j5357467g747908J137412o618590B545763R982438a112158
22680b498855J164877r380054b283070D896830B379579H46318K1054629l030824
22688A8870123G352095J789889A720048c671193R73856r831891m948230B371697
22697g42123F55793J2348404C348736i604261J055240j3214275M692426p81817
22705a7852687f966648l27009C55485o3507f28366A2940859L110521p554800e782037
22715a1286830d445696G809025j167312j200752H19603b356448A2666400o172651
22723F493749h299265c005761m686119o222880c57397j3606150j1961223a2039372
22732E93606a3693494a875586B396863a7293734N774281a155579k4031881g236254
22741A1024653j825882k062683N224070f976252m491196A020876J4593966M76678
22749A6091520n355179a0232015q432549C53312h084281j332519r74500l191836
22757a3583136e116120K548465l631819k1946250J1225455P943731J264283n232911
22765a2945166N793192j753180M077121a647190N06795n405042F028016R757037
22773A5785053k955628A037175d294187k648839K437094A0708384d075166q359913
22781a2435079F01647P632167l719820d619361j1122166j1060136J621759L895880
22789b1284024Q095818b421476R33773j7222393k15679g528985L290391B091481
22798A1632018B397320h714447a959119o259199k139848A2305976J7504013A2513833
22807H394704p2929f512858l185507c558616p109073E691298D53411b0276989
22816e180256B495874a3545737c876330E944680a1137536k918164e357428r724196
22824a5081624j977297A196856c365043B047284J4805498G626710e891498A101903
22833H278368K891921q70089d307108p029953d145132O46315A1046308D701719
22842C845203D98819j90015d848626j6683258N678239L67434b172575o701305
22850h873880L25163c301840a151466C250726J1577836g645225j346894b43254
22859B212789b075629A0173584A864982Q764336J1431500r499663e513182D205733
22868E209739A733175J783118A500481b6314210g934785I617194a284704A5133334
22877A0496971g153914j458000D692368a5655038M444109C673081N940641P16639
22885A0330361K286262c52677j2660749d161408A2187338l728063J1771884I973834
22894B861672K915719R98824e509347b10828I386531N265776F820396b225303
22903e262071C61157P624200K26999C918229b463418O40509k342706I921198m525731
22912E395467j650045J845009j204553P502191A653884J1581322k337845D428688
22921F774649A046104c569193A2912023k742877A360975Q534952j433134l908906
22929D553887d962200m6327m173751d50537A3692474n060007Q09933Q1599f496317
22939F564486N792762A014909a2428851I63526a536296j0919992A1858370l882771
22947G975599J342405J1756221E877209i966505a964293n453621q28481A1419164
22956G969118a1911246C8624J2112564C133203R185455P637496h367278B10672
22965A134240b093082p503667K675501A2681127k925655P883522l315085f564560
22974a2271331c559079A19127L006033c996819A180042L3989P627633b38164q967916
22983i206080A392528P567270l601429h33758p437118q437754A738887O817887
22991H556774e89574B307313P467237P06329k071260J3984574d711436j1195973
22999a5907409a210174p954238b052526A1744865m998749g153701D977800h414088
23008a6817421d710651R9932k68270A15242R55874b1099715g198660M75933c81315
23018D945377J2895273B382489q09768j03779b577296j1283276c72068B532189
23027A5496312m516979a348332q765090q132654b085807j780541D116624j030434
23035C086190c487550j2678561j921883N856309k331533d125216k876915b145577
23044d08476D342389a3971203C537466R46960g249171b464799D255780B006895
23053a27945A0792875j081011D736241O880588A939408a2382346d758979p272261
23061a2031240j462993N10639e746748k469981b236054G37987a1121542K602735
23069h518807J385700n463883L792715k174229j4649357e500491I780906l050748
23077F730158A349440R749910n179340i5272I103125C883947a1485757e138192
23086C613610d193509A0343803B471340b097903D834515d477012j7442628L622268
23094a8297372p969023O570233i289039C332159e925554o723697N306323N6558
23102g286370C232012A304411b021705j347880m627110b72630m973402a061697
23111H053345R837934k195421m21836B965809a6465149b096464f26961j2608883
23119a3235844L937975K293641j297524F925893b329980k3384849R347743A005914
23128h216540L521997j949264j3813626e121004I229514b227582q17110A0480651
23137H81627J1299958R268127I466567A038694L727043j067106b372445H051887
23146G408950P7657k770670b184004j1841003L351642B233163i451183A12772
23155B358943a5106083q280124D06524a1299643N432567C962820Q261607D525899
23164H815154j166545g16708E78675Q461835q57544L446517O878353n813733E866245
23174F902350P18458c359971I195009B197493d507783j3508126Q644963A792981
23183G070988M463178e796068a704664E52566h922228d399099A716705c098699
23192f614696H318553q10756c675816B3060737k658846K457645k624698C375499
23201e883776c74361A2369473B801061e15735J5067B69698K3411337o415998d252544
23211a3970268N243724K939735D52325K544463a2265911a062583A9086733q579194
23219A0507539B149400M189578B57495L082941M440947J320440d364489c08934
23228F376647M115921N972501m14657p692424O968441o495402G1375h760400k300038
23237a1060438e045655A1593614N659477E864019E31311b240570I062797B748080
23246G135939O719113b121860B348342J3629508B0469e885411E816678K214269
23254H030947O479436N199465k302029e631228G990907j487811f397663F10793
23263H372118h8593A4768406o258502f859650k547954I784733c184202J219615
23271a964587B606200b211084j651480C262682f301331R39661H039222j962619
23279F076603J083761p38781J556711f29100B285738b351789j318078B981355
23288F089739k937098K042528k403235L635210J92273J731860B073617f829461
23297e787556a451029o615023F827517k696980h92277G220795L018960a207975
23306d307835J871443B209948c928793A454631a187390r663649c853593C308401
23315F312660A279471c229051C179128f140327H02035a3967264M559627M226675
23323e180962b431456G079289P187473B975580h758921G343313A272425h205512
23332h700250k29209J453388A4441975E463136f846865a942147C123772b816124
23341A443126a0422518o754460P863733c766924p40233J06806K118855l21529
23349b603025A0117905l16249h429709M82289p933902N393639a524792D051720
23358A10974L607178L804760n96363d168965n800149a143485n106293K825213
23366c424565p026572k251466m066933g389782b727800m528279J680742D774724
23375b789874K60837l468982j4027406O076243c530656P45688A1116335K736196
23383A3852531e708608n813176B482728e553421C64101K0852758F380589f296696
23392a134683l068758j3578546I60691N835006d878037M48152l559334r054487
23400a7043706H3519e117357j5263894h355578k046479K645655B750495N83644
23408C334139a1756742E864804q16280G8076a904557b40331B718089N61833A537336
23418g969713D227964O935365J578416A367342b222384o7523d42299m388448j0539791
23427a5370538K545500l180734f106182A830650b448902q005220a908627j0871352
23435a2779979A230793M007535a0333577M145524k006246o43919b095039G270328
23444E869505P347948R478666r934506h319291I362i00180F142156J0372375E025843
23454a7211902e000331E780494B028319R72203e056949l836249A555843b320015
23463a8354130P62814g631372b813858A1149314J4258352C054133m01243P833903
23471A0486793j079008c432551A366590d819555F781361J3323141r20153B92960
23480D235139N775500m625267M245895e321069o917810K032247H07787e713778
23489a1143310D03494a051285C836564O159863n693d774609m630112L888836b404160
23499H10065J4084115N938841K922308k433271o012309b357000A6673103p548692
23507I124411l853693J1947398r29083g846232L549700F580561B071219O910284
23515H981503C328109e452849A516024o96321b0132326R536832E757575e111320
23524D080448J1473551C199846l59379P764465c358352A913514K0688723n086556
23532A7515681F230534R267184C017675b20946A1334571O97141j871655D974556
23541a708586D001297L147388E6771K198219b310990A427257a1996210R82102
23549a1014108Q26965H91226J8668269l858205A696652a5185436d18208I582408
23558E73444d645255E759241K740625L218236J8529746j1433275F826296J4017454
23566B0843750m491692e396590F053557g447891l840732G88134R602796e82258
23575E953737b327065l56631a59563p637868j1966952N595735b472076m445241
23583f917317k373477F989033P046802l736062Q385708l249760a5112880M169232
23591a0943648J20683d381164A8647577K413566C752929M526333K478794e565311
23600a738453f81648q595767a664093C206863a3990813n820171f420537b268500
23609C925748J4477700g748880J016672a590881k222354q873194N113485A165807
23618D953705L686547J784448c755433Q65930P78641F995826k300821i620506
23627A943032q08215b882927A476987a469072k368590m829647L626861k374322
23635g414770F891871D33907e862414b583108j6852391j407599F869149N034815
23643A1903964b931705A0401167D185780a2388225N627974E89246i306296A682044
23652D641674a2147360c761377a543691q238240E58058N174751k071980K864928
23660F525757A01487h605297J723096J743441J026023r63378D484085h60680o251351
23669g112031b458856r866047b273401H789444D206355a0842066m617938n775699
23677b1235703L714036B911427Q609070J232715C806865c458805J3131k279342
23685e725016m737331M343515b77649F823968e95187j2796396M11887I3120P631325
23694G724445M006280C522333a0250910j439472E432172e07309j1549227N171545
23702f884991K582701F330277L898993I13001a1035191N122503B046532e760336
23711a0101967j31890J403694A406940N340966A789075p52462c374839m752538
23719h127377C31201J0460045C335623e497672A0367654e99115j2397584C776755
23728a439674A431286J3167000p285517a2818675o647120m069112O11280g176653
23737I323377l403404a803621l766936q272175L815457B138207h071983A577922
23746C534138h405725r692186b574204A391839R194033O853285q405818B478536
23755d478779F011J355962b119190A516653R786925A136362a730427A967366a097632
23765a969996j151229j7388561Q262286I90142c214658o754095B339488c287118
23774A0374009J0311910c044768j071589C532558c495300J558867A9007925C708966
23783e523046A3621764F095128d356819I557616m059013e864506I303162a605782
23792a2336590f94169A935916d14214l816685p135520n316893a134758G905749
23801C266559K680410c900915n028089A194255J1125009C323137n62092P153691
23809I914736P114833n390523O59478D889516L574006J2193501K231602H128291
23818h653561m020683K192399a535705B868968Q627837E727709K249563d20398
23827a2349238q443153i665378K269371A1228053P119184I42347b767063A0580969
23836A7122715M379451o139638B862629h009410A0958878M33281f730969E00601
23845A4726456n755679J3816754p424328g250824A850863K092018a5849110j647364
23853a7496474c693385j4325594E407799M878263A768862c802940a293124o863604
23861h156728J684397C847872b244817E055981J1480496J748032E796426j717981
23869D078445O619067k437183Q439647K101167D286496f966556m468717L143066
23877h292207A665636P030283r57352d205755I01019a4364888r61787M106502
23885a1220173g51853n74320B306753K43795h856132a092031G956884J593525
23893I550409k225707R211017n787861m108746B909334J1819514f940411A5013680
23902A6548766D925370a983845C974089j720483i0671A0438354i734937A329585
23911D852605a5320648J779782M299428j1070780e497378A4401383h281224b071509
23920f95683L18796E411806Q350253c370591r607262D511023M171460l401870
23928E280613O528715n716994O740815K32832C729424a065597o969893j026117
23936i061607L973114C804188a3815687j856089a870652I039922L28917C002687
23945i370999m262286j306965e854893D167607g396362L565212a60639G632597
23954E825536B639525b964807C380295J2087439n847207h151173l774663j238972
23962a3164808c845628H510093D117233a859517G657604L07769g965225j4272593
23970b2237818K209874M229096g02022I037049c929241m887222b531566k790209
23978e321775q73770E593232f252550k444517e90471B409073f557153G748967
23987G655647B912776O809506k906731g185259F28148f21684j9274184M892430
23995a5003438c888771j633713K434079D239209d419142p96455K79774r730064
24003a4665887K033783K734097b831710n972759B924515j160126c696421B732034
24012D339611a665651j934544j777808A816309g590108B73334f112445r51594
24020g064039J375960A1016229n009170c996702B08896a7354094Q010595b05047
24029C863883e102892N36883n079817d575331a635424o229956P08795E314780
24038E991425a4317223d214285m115240n127133G777477k967014e845888r170660
24046a5016548a70152I70768M233772J841062a7191834B436516J0165300e843804
24055f132291q427096k946532c822995A5214593j032550A519706c1174D21273
24064b323530k306286n117917l60490A078066R858153d86963a24458l179550B472569
24074A2258345m772167a0900421c985107n445671a379782l351650A653730d500661
24083d143964B3038605m770583I123746a449194n279522k429382b603706G283844
24092A0848296d602447A3140602F142216b608031A149669e565379j0677987C406534
24101H786532A902062h724335c457308j2665383E106337K039229f70247D190067
24110A2319744i522138o557873D798582b852730a046219A5875763o079552m883256
24118D912955J3223235q395393e34605D516159j980901F36095d418985F648511
24127h031975A664950P221969B323961a755697g64425m999132j665848L473617
24135c955788o646084j488382F342987J870855C017373O152696g61806D810068
24144A0574906l233161k435827k97324J0911829l871617D012533K714036L351554
24152A0078123n010573a78832A0206165a755395g04459k935671d62568l573088
24160d035656C29698e951650a073884F424641a078857A475990c501479i96324
24169F069920R466219p50814G351104L547506B579672J445716R557112n988878
24177G593622A721082K2172576l05120j0898553e123069l242552M001855G630549
24186A0352846a411373N73565R1568A412112e185729J758076j0674092e512132
24195b309795k072670o181219b634321p629393F759494J0125460k969089m324041
24203I591824L269375P235551B121532a889748l344114K486477H108113K975578
24211A1083691m371C943304a782900E87699c298886m780035l449510p363463h222644
24221g323392o233114g33927n911325r527090F201033L947179m380103k652706
24229C115403P9374g100644j386848H861878k171292O630465P032190N44056b111566
24239D470433c481994l227316C099174A066329a3033161e445696G410127a1444975
24248h394792b786242m095145j421512L425795j8364208N596892a524780m572570
24256f097350M38379C753009N973794R36704k435428C346189f175927B509434
24265E785626h2418L4436l478459r468298I737631q94122B491147a2704867K597084
24274a0107783J490478J810748K418718q239191k357401N512847e9412r542435
24282i601847P95312b757033C458767a026090A399970a226851p436780B892776
24291G834142g508005E669617a541028r694627E825520J2802015A978560g019163
24300a0488828M487894a299157p773901p612861g280104d6133n779427l080705
24308h906265h31063j6680444n859108C729208F75171a1877174b077466o651620
24316h729086j221548D169327f37149k379204A3576327M58238C83803A06355a5918695
24326i167586a840814C311119B81297e76038F95610K084000K917550c926226j0276058
24335a4202284l779733e925620o42345l465274l982422M13928e641239j159973
24343f801212F137841C9617c82134F178338f274169q358242b994179j809469l966911
24352h770559C775170R143350B221979J1876601A509616a3722858f702151l925102
24360a0627253c098378o69961p001909J909145L261919b318180m091829a04194
24369G687029b287610m939168A334045i597423p572893b707837B376568J646301
24377D022869R732225E454717c908473Q33585D148830g853145J476229A0456086
24386a634996A366737N422286c93225l961770A0338771k240604c684880E525710
24395a6489833N379051I807291R55431C191531K767098B552536J88297R638583
24403A2379416k908493a1629780d030368E040182c167038A180227a2223716b970017
24412D374881k58945O967886e212709j445571f23646D449311B192579a813209
24421B051409M462319K377794A821674e155524D257064J300529h33212G426764
24430B518633d600426A2764837P96892A70207K19813e711453p515131c484476
24439A3006081D603628Q601827E955172f247291J679609j122284J465433B298501
24448A5626458k049579l960959l133364h637327A840328P623846l26164e500322
24457A532097d51980m951403b416998I264371K15131L215502J838783D657564
24466g338056j2363778M970718e466042E284864N114027k801470O377771n289196
24474H685996B000743E27678J2710741D98037b584860k678608m133681A3454043
24483A8153166o322248m952901L600440C309119j177949R964235a075097q480790
24491i555887c986663a625431b07466B506632J1016576A709401O452419j691395
24499F470425i298829J175007a918404d29937C413003P762708E303888j402236
24507C901652J6776362G391130B296018M350110k222769D90418P172712M49429
24515H112559a0909828B349201R789851j609333j463449r344a7592956r27380
24523a8520336f88330o15563A714145K577102g329347c540013j865961m391973
24531i797947q66698C931444O529697K368867d49177r885481K931821A0669544
24540A2328317n190885b075179D741676R213309B856232A414206L758538g97818
24549G03429R428798f577026j2355583Q107068J791172K293404A072538a0340060
24558g246243H09033a0087810L647016p57121l622050L451503H522641D091651
24567c623391A6395759p173090l142239M099594b065651j2806373G15193P772136
24575H487329c479249C618828a53891n850880K558504a541697A778376f190363
24584d277109r605243J141576j2026858L409234J0279016G581899k331836J952838
24592G202901d67215m957034m708781b030626r84971l065159B869624L958916
24600F828540A814530a374730C965778K169775B412623A036855b271475j0825072
24608a3096547k139803l328660l524374e353838N79014O48706E31492b347489
24617b0748034g487872b338263o408270Q27603N13710q689970P216351A3951562
24626F855889B020396P797010l652973A43190P04809b877223m39382h02237B093813
24636e170405P75516C592276f207082F176215I27527b0292515m833631a2216232
24645i536680j416725e023422k360004Q95791D36876L710693E28188a335915o09179
24654a945094C863495N36760B046789c821646A990308K761561q60909O734312
24662A0625272m576813g160045o933590M349806Q76879R87848c567022A07535
24671e880327n561256n044908K753473d027495I922504j041154f077069j297620
24679g374689l795198o05053A549840K366622B10839M594616Q946675a900355
24688d389395F355123a361749A5397132J744305E527607c734355C817748a5618482
24697c34810E007373a72108F276153O639422a0973976m095716F05844a8034632
24706d380202C682044A582820h43415A1407197j56346n535721k249485e508402
24715i046324K079581C792479j511633O794693J87202G32297O41061P296484C008753
24725E523836M022312A204166a923680j1743581L362908b184315A2172117K309565
24733A4481682n222898m617655J761730d633639k964466K916179A5649c432288
24742A3668048C980566b990593H468056O492277E058544K690822l633003a3267806
24751g208918a310416k996007K24982H724302R039148k329542G446960a4431814
24760g323920F499587J139227H11591e28789p713554M028623B1632807r792944
24768A1839863D041775A667891O760859m027782a101190k573012p863163B882822
24777A0896604j485909k523139R19372a366091I459708k362716f97071j253515
24785a950586F602535L361414k42902l929785b580109M87434D643126O813966
24793A1457092b009857G310347k733556I62593L643144j592830a2236359M405897
24801g830462J877269A6738390E188381A306747f88114I89464c940778h74261
24810B534599f588325A3193953A699573q02423M89404B57416N504268J6354211
24818B2115895r434590C448166M656025i059657l012382E639355j878317b681534
24827A0831464K448815A129608a74661D276719a5146017O995470C258727i274993
24836b316471F688419f362818a160743A0973661H52370J0994787k419636I33356
24845a3233014D729819d217931B333514O480565l910045c022815B0666414r701117
24853A0965297H6878c627728j972622J403383p401676l229897e907914o716926
24861a2624840B23047M440875e196977j329579j095151k785773B15379c900245
24870h895704O85448L803840B550905Q104305N987345D715623k153911Q786878
24878A1348590b282123q933011G4591J514846h566780H667660j595754a3154116
24887a471510A29927b302277n340596Q22538j5839689f178688P47690m697300
24895a0128298m276790g93605F486756J704082J556683a1317828n245878I50589
24904A0595752m007486L565799m696269b337121j637848D799834d031435G216928
24913G596341h90155l946778r615447o257217f911733J329551l637213j552217
24921a0771612M050090m226562n18854d939221k955532j879030H424665l878161
24929D546504M528303B727419K343402b048700o375083G900496B409281R521630
24937A1930911e28648C37890a472515e52910p297530l198890k869905C861839
24946d388797a777819l791567m965557k473281L545896j1955135K045120a705679
24955d167086q382509D84586f854378a322355A9807784I308089J346060k860371
24963G793778L421486a3447011d093020Q99460a560324A9164453o446263g232222
24972D11895c210847p024360M641551r100102m516074R251972f14959l174906
24980c789865J420898m61846k560765F315639o4209a0321522j866774c096971
24989E392010O433375m625366j212469J627005A938686J1756648B681320c740282
24998D116105M153719e278960p52272b656386L66692A108410Q863610I66904a1927026
25008g209080j977847b854579k57604j2984223f834848B108694Q857148E126778
25017A6559380C059112f668508A3992248n796188a890676j045565G871154O97900
25025H569054L931306l33524a2826231a664126D721446M766742j382615b843580
25034e038751m016215a502561j2264244N437975B376096O737128C847267L497755
25042G345022g675442m786759F061696Q47693k33132L95518O766748B433577O194409
25051H627986k446091r08544J891370L522838M108477C338092i08627k058026
25059b966653n255034a420694A73015J289204K648466P76395k230043e882825
25068E57020d181905j861153D543969E83316a088954A7441433E003642a1377184
25077A0524575j610944P53986P646439M265035d483113H208N162729a0401141
25086C719733J4439438C879789J1411194m002913d044343A072604d328841m636921
25094h965762N38369A1479042b199837m56110I784828I99253M259738M897825
25102A0156816H33681a413829G379343d96986m699847k692087a485352D139120
25111B0256619o210039C873842C46875P75899L271817k015640i268987c056826
25120a0787611B868322P951596n099413L827489m386515N114896A449288j3038
25128A436250a1197753k604707E667882P56654c758847F758901K710465m036861
25136E432505M894703e45655j0582992n102763f640534B333797J774218i99639
25145g001518A797694G11101J718034J870830b190474l058600g07490A0954648
25154a0290735m968789G956274B042553r11580J2882892b250627p121068a950289
25163c997610j576120o298879E285308B474566R030352e333479j3648949Q037472
25171a0944956B84403O318947M82672j949556O571f867661D4155i01778j3012845
25180a3914623C547002N588875J074688m665217b160314B934800a2090101e389225
25189e770048H55127C52683O535348e126331m626386M762226l006423g37926E564897
25199e023512m358411L220141N00235k292285c809718A375073a861047A8488639
25208C235530O338205P8133C108784a1549769E082310b095417o494658H676485
25217g10066r933350L474718B640511a1343333M672262B565879b2051601L292240
25225a8759361N355523k89427f331743b451851q008995a360688G589983f369984
25234g022316n466092j526962e216601F207322a953701q895243G300327K618043
25242I918370K890838H49304Q44119f756435l564964a612736p184851p575800
25250a6373387L451603b51536A2255691A758734a0355574j2997964Q011689f646644
25259i183758q19432K167733j475817C898697N953862a498930o052310A4632200
25268A1558044d920006H102837e876083j716002A0921889j478017b670585G566030
25277F132074a293663B768926f33929j5665232J329888M332525J669910a520319
25286d575711n520681M424327k582839p95216n984265c532741m218194F868531
25295E321877c613513a561570B452059O083458B144480J6083040K88904C811855
25304a828350q87130q585853L06266A095196M576508A841352a759209q299359
25312a0058568r202920Q582341o88990a627011A2430623A445952a0015535K422431
25320g593104k203513A963719N000797O914845g27957D029696J2941186n956791
25328A1014091N089908n521238a74257C30191M606490M914562B295906a786143
25337A1996135A997364a491306H17551h410486J317786A783350a0562468P48856
25345i813612c791494m584572a102966A2671068q07514a0945399G117598j340332
25353E777266f989757C102972i264904K43628A7390479R286201A3282888n655788
25361G627100R33928j034669B710508P243094c227764l9658B136390f501605g0003
25371A1694935D54294M326680L190600f534948m149304q673420f712399E217623
25380A1033261Q02909E320278j220203J1063351K977334k076589F638645J367763
25388H006408C993883M327372A937958a0103885A752420J6739000o02563H494932
25397B79268a1461685N42334e373092N17466A892963Q774073C838857F61338L959177
25406D620515c680470j75110H407477L765469C336113N726194D92663L825676
25414D318339N980180K202689k538132j546389J966766m446287O89761j107902
25422E519025g33551n260436e07680J98101k38324B510211M58297J410804M428594
25431H807906g735234a125267b80886k677277j685997B028267K091464f399161
25440d165267B411377r47877Q831113J0805914p276445o883801H63963b459297
25449a2332717D211081J684942b117529B954722Q371781i39116p81261A99403
25458B571669d26068B383005a1609200l265252J334827d179806H438578K034673
25466A0473251m705421c932826H523801e287892j692191c443871F122085e490928
25475C037258N913706h89713n71577A3812644o452359J273063A014588a7466542
25484a5108775E711704c28617D16365K439706e383750B232052Q714735f055566
25493a4350684d474971l3555l93053c87113m162605r166306H690547k029300k950400
25502C710847H76212a0556174r49964K919959f55897q112975M70743j688654K449240
25511g537543g76314m27841A263524D0286a140081C07509a5581497l800035G05826
25521e224100C991002P296469b583397j2044338N633519B520182e163096b339383
25530G130017h420976a677431j699604k2570283P498020E313791b452522D09615
25539F685781a8103116O464401k519088j424848b730957H580850j194254a176180
25548B420049g414087p147986b63749I613462i73856k015587r806739L98301M967324
25557g430557L51588m917335d099949d23326r465693j112461N457948K642588
25565b900944k282049J883980q966887N271988C048613K851145c908347G397242
25574b577104l460463D431829M254264A179569O170397c356515A943985b399464
25583F374837d982430k936879a7901A1123792A891448e589017p028435k080530
25591a4697982l040719H87166h539093L647443C424668J109411e330495Q52738
25599d477757J340973D159766J0159885C837757a7688976g057844C342374N736704
25607I079078J1507288n511618d252032a856464H265353a2519922c778525J349364
25615b429161r451452G10300M970428a0231903c933948A0022210C308975A284288
25624b852015j0303662l308909d354829q665798c793919A1161730M718939o257667
25632I623002M366806n880666e022587A012457n02328N886618J568405B296540
25641a565900D905312R97918K830470b265503L6797G50432g368302n903758b617286
25651e971540m435214A051645L104570A908576L421710j117537L635943J113149
25659H961841a015012j0359773B516909O061451J866946J7337637r029240b973691
25668H566596k693635a2533625C831565P262042l434784l178766a901964j6620045
25676a8522009g187985b334747n666474B237145L568895b743068i47136l316521
25684d263657k210498c058472A4660313l121860j52516D874160J283827K54859
25692F412846K688170Q099103D953123L842706L350565I29676b547475A2046453
25701c466528F320973N975908l543756h517340L595123J227734i63663j169827
25709b133490j0984156k489753g594171E288420Q70678k218718M084360k844534
25717E180206J582133O966800B677017b768635H075332L985632j826497N782532
25725A6016999m980583E341498J0400542J606600i10573r214769M710559n422576
25733a0837359L965919F730390h793564M056759I098678m064372g614966E842464
25742e917474b612852A0628053A127561g220822a581153G809884K57710J6273918
25750B4341512m241970E075359J407134q09787a0029632K719331E976655B160885
25759A2704154l213830e714992r785139N731792a945318C76129K865775h777552
25768h691816k742893d950493b091836j468925G166839l329949M724394j184883
25776G376401c59576j0599962h98441j561309E89520J2690268l586206m433050
25784E260532B323833N844242A278742g870434b8278n249512J471250m710158
25792h516698b987641j858096e63875l799294q828345C407711e667605o60024
25800f327629E517035i608999o947328d994517A306601d338702H153407M374087
25808A2527494C34441e605063J325045j0797586C104645J0753119F577086c886983
25817a0421840M470920f16669G047893e260848n530612E46332b888574l98726
25825c287300o071742q709692L850003A552098O463093f143618l039296K279950
25833f902964E87630d879964c94466o500461L34160B485923f079166j2209482
25841a8288648L94200c392233E533358J75647M12758F50403a067272o136965D58526
25851A378929d112581k0812032N721369C395062d516018K154126p46567j887645
25859d996104l383607E803241f2808j3119562k713947b464428m618703a466369
25868D9615h495937b38912A2669015e456534p506702c199865j4443441a754379
25877B029774f832862B790806P070955a865354j057416D115176a2596498b345162
25886I192926B978256a5762020f560360R98479E105508M960606j402172b598318
25895E539662d396945o411420l607470J203879A273224K857148j46041J141946
25903E126277A385183f082792A263411d636439l836218a170555A925423h70440
25912F55697f415413b98942A6702085m168341A459487M681651J851211d692159
25921D131057g668796m671109N212764A0994443b119997b48002B787550a1032451
25930b074778o899473d089036a257505c9204l610702C132389P421542e109321
25939A284692O011549J423827D119237M988589c766358C111485J856419A523815
25948d259847A988318R055482G9621K522754d204968o812018J516828E726468
25957H05743f474059m183766q89361A430291R72022J385574a253163H485379L977669
25966A2463048j406944D050342A470129E16295N184108J0230834E316700B190662
25975A2369859l478906l819k341148l058005J66156a244600j265430p551607l843188
25984a3904825O534102A39971J3048361K173929D713873e274086a82488m259891
25992d442379a910921C643890A060209J245299J6766757M066986I305448O719339
26000A6024787l006599j043572O269925n542794i283846D040801M672173g102752
26009F08105N890421a164421H554098Q391217a4255011p53558K85561o063842
26017b0786850i11133A3291712I6875P509966K658728B016020E00659b28503C506663
26027A0794064Q05892n404302j430120N648660q09227B150610L444567K042582
26035G637759M080402E556264a433694j137637j1017426f459537D475514i35245
26044e012631j187093l56811K766386M29880k767046o962453F337320k960059
26052C377261e7439A1852660D863684a353781A4154515j385195c988286A1513218
26061A2336102E739697O29413j690043a0455443i79794A1129815C626282a0529732
26070f266403K875097D60497L865737a1322040r39706M693022j013279L893781
26078d688222G717899d650332l254192G494885j274074b157670A1863407c052422
26087D940583j917186Q89477f757657L174588C032012M385093C502537A542279
26096b909961E62297O091113k629414a5630334j3923126a3943797c602791j339765
26104d942556i34537m132961G97368c53073l085133r33187n969337b435933A771066
26114A3094158F030578E7395M542015K888695p42513B872193L617331h706573
26123c00205o9817j4170955J571882a888875A532718K37748O597698i045110l628778
26132a2673888k454395J577817k538897c483019j399647j230854A3513505E855092
26141d913544F470009R8827e499625C926503a944618j314844A673822O077102
26149G750924b198793j861903D104503c257520F255403B956114a1191060l199496
26157a4390556k699596N213918J914257M558152E812913j160185a015416n825804
26165f841220j1848047h775027K715196I88688i416987L258914a519218j426209
26173b945427E080702H29902d577831A450735P106650c694753e08685q065753
26181h574438o263465O765941H915726b576872m445330H37542a026821n375708
26189f402529K869236p575370n421268E567146A785320a3341919a164515B89534
26198c747834A1603922E056512a3851776M594780H526635e300241B248555N498022
26206G746577a1283439c435556F282662E23890f134664D513207g496250A615113
26215b340717C72494a846872j031641p13183h1132n235105a079050l512288E635654
26225A1542774A264434e867536J419727p483141c683231a575828r533718c215362
26234E77895J6243125G527312d847889N9227C196503B96566R075859a0941345
26243B774773b399577Q29902G002754J0494047n855724l344324l077880d366319
26252a3780086e845181K088901l163406A4829659D950347k265701M303760k504166
26260D484240a782608C342606J601214g869942B54642A400c471275g27657F687331
26270I400363r01134P502150p341515b016936D157719d727255n860972A3826831
26279H48746L893403J0005933l570523n018995B142804p11704a3914744c551753
26288h905219E861207N455421l288761A195116i707689L017386a448315A1933228
26297C56294b720481e02155C743206j95565A069845P38826J2410369M78926J265544
26306A5963510E939755g286140b723040E041339O565648C139546J475547M295989
26314H911082e818685A891171O860528a3474381A774035J4725794c461234l855886
26322g317120n099572p745218i294976E736964A679545f7288E944104m81571k130472
26331C332061J2363516G585650l414376J2602187k797414f20675o272274c322432
26340a215741A0367256O466550D790201F0572M422893a0697304K858498B085957
26349e528718K25746K473439o16113J056779h17574l316301E886903K357270A031163
26359e247969d04913G197603J835955r6098K239551B652737Q691724M803603p073865
26368I074199f0320m450530c76817j011689l950767a029563j513523C673632N540055
26377I213687A409084a3662389O341615l399397L295507K724026J948577a221272
26386A743331Q14023b136676A0953978l102290M103706O523800h47053r591572
26394a0438625M774680F325780A613685J0189282M481252H98247J450428I83003
26403a4650021M67139a713076n151890K200285r304463o235179e587274I196861
26412a662523n783916A727690d922081k392831h29676c91886n496557r43844F741839
26422B198213P351473b071299C293124J049669M717321B687734a4579710m751650
26430a9331360g118112b13360o13985k393616j592734j3732981c822950o107624
26438i930574q629755b701453k250319k252503j260364d182337j8098582C176909
26447A8387709F536233N570230B845623i665455F267474J2708880b382263C260155
26456A036872e868886E864480b489136m561535a637654A1600895b417624j0723271
26464a3140895J402805j3590124J1492825b968333j591421k579576J842681k704145
26472h000794q76683K54112d221906A418402N941395J337003d261717m669037
26480h930754k703058K216347I972217Q685319p218927H33964f80704K02553k929961
26489c408112m610499J940971K70538j362252J886224o689322K128946L320422
26497f523084l908983L071588m440878J841914m712933f977866J388177K741354
26505b848335j11825C187161K658705A721330J1259523g69625B302361f970274
26514a3981483J084194F135827k614072J462208J0692539e07507A095713J043314
26522B139027a0600054j619619b103582n932041a623593B512296f181409m549312
26530a0730721E515954j355140Q01165J837198a823387j8122289f820619H518744
26539e135612I730227J764819J545093l040196A857765a3785780K046259e275020
26548C005766J426764q52272g427002g26214H79948M136364c95070p05252r504450
26557a0604772c818421l648402c600573m594028B54135J6419208l518579a855008
26566B56266f834206b868383A1477386j380700c9412q815533A3484687E097528
26575b451919C175947d488748J432828A4889276o945984b258074k10165G81536
26584C944195O642884i210853K796950b211331F004100A560137A10196M317653
26592D427849f279442E077539O135570e597105I242079l892770l94006H96315
26601a86431o636116A1674594Q715347C028571A374076g060263n129491K768718
26609i421036E57745O119769K674615L345417J024703B206579m79930J865285
26617C591934L392669B59222J2707047a857898I34249K149396K229230f60134
26626G121558P554760n084491D377333d885716j1961233b766590i95197B016662
26635H138805L591640n654137j084546J829787k189689b048168k347271B379185
26644G3853n727R868481C61247R927085K157745C85970N92758a466435p178396
26653h644831E560077J356055a6478787M319053c189329C045516Q231551O04333
26661A1881400e020310a793056j015181B145242a40607m453340a839692E477987
26670B5588284j0489001a919037c38782D530887J030457J137005C073733f229623
26679c502006J073149k522962p279257G837745l18858C146456b854461l169202
26687f023663q31907c133676E204584c38987o501955J475193m95575B386644Q190564
26696A0577208l40781D009085I66924L787020b152666I503387f330459k969235
26704i299694A1519957N849631b649851C292965f769972L036035J776711F168862
26713d566712n279086j241287j424358k070420O376483K321831g78374H716621
26722B030197P3450O777062f750438e55093H160498c1829l307988F973154M372219
26731A1345373m539150J480010K536269a732885A708312I2221a0316010c110228
26740b731398l810525o435993M01320L220859c28106j412320l885355k300733
26748g926514l111302L54248o675766c871322I03232N210200L762569J048077
26756A0924078c870926l858003A656034c573494B600555I58796A8808b384970
26765C820252a969874m88054D90052a963291j914241j1014355N973271j5504852
26773b4423468J518537c362347l704980K379045B271118d307113B109054a022035
26782c631686r001863c381703G08981g019047I704441m336980e050794A2314374
26791A8658487C296797h120416a261976q162792a88496C995649a5338128L700449
26799a1637679c458770j217727E368489k098176a0290479n093008d717689n747593
26807a0465282P21873K921068p74219G256432J361103k568464f930941B889989
26816A5456370p438239C776669j640292I77344D15700J1479987B698743b976032
26825C05097O929337A263642a2968701K831658o486502K585921C753162a433505
26834a0993652L752424o834864k029112G308010g24191A132968J1283402n757918
26842F658452g3899F15609K365246g384654I552664K472937n115466c23940E071528
26852D934483b028923B183604g375939A353585r4671d800381j421340j106662
26860g328383j803987b124390D800480a720039D100199A556420a0851589J907398
26868h944191o81795d114303M03929A1295090R27119m164205n76352O166709n209397
26877H438964f102236G81492a113316m68740A5429212D562294a1601749k179465
26885a3781214C353688M965215k868995O8565h842521a262137B81360d844887
26894a0427829D413710L935811N87279J222780d209715k168632a572976j144254
26902b717230O89079B196577L85303O688455N127500L651833A433310J472628
26910B905938R270507n736191j244796b914158r96074j0345875B123475P294520
26918I417995C537292Q343144e696910J003207A0823156j587674g933317J931903
26926f001414D114106e137549A1141075k743001B820324j283299J3317768o692876
26934H161917G32783a331447k744718A1939K681030d747731l832269E922592Q721445
26943A4644037L900797b645327k747442j800855A161131K3845C56738K341996
26951B698734O520666a817908e20370E018410a036784r62277A1736431k937896
26959H798535n96476b485312a100293l689166j482981F958251c972892F143110
26968A3780803A556311C50179K396050J519331f157314D578081P525095c883533
26977I926599F42867K234920k17098b226664C220375R073195D114682h528640
26986f480335e93151n759694j070747G336962A684150J031475P515735m112713
26994F118647i828690a133691H10994c795848B13417a1708817B006638J632278
27002C638916L387493C231031A512450b007299F194317K418079k875193b502221
27011h236828R4990h16141E237985K715042A742810i589928C293712l31203i231979
27021a5099873m232442g170652A498941a215744q536706k257947F919041k045476
27029D873565e516860j034413j835211L759418C523989p24491h996738A918250
27038A1606778r91395C405741d694928k0931358f167547G516457g725976B155861
27047c601951r396783b145730G708084A113105g732390A837332f957256o022849
27055a2980105a191578j1071024a352970B416700L153861a955159C196116J437135
27063D633251g245319E456136B401996c840021o10860I164644m536381p03533
27071C924730B76213a1884003K580660L975126b208089m723185m643960e481633
27080h008172J468958n855295K061718M230620a971990D681439a307244M29992
27088h77252o902442k160229e85566D389446I10928J3444374j373993g636075
27097F79004N6631f568943A1504526m073546b831515J386630C345600a1102704
27106a9594417e349299r630941O152024C458050d850579l173775J836548k015405
27114h203211L265379b310291p995530c98630A291949c617335j1445976C145799
27123F015096M223464O030841q007520f502028j236342a237871C536757g038161
27132I71498f179725j946507C100453K422063e432085j0597232J954683e720453
27141a2821941e805266o16380b587054C655770M15702j718583R96988e862272
27150C550103M992817a379381n740632B482262P127136L06595K724237E160827
27159c06664F22689M056068i185644j0435109P979218L525431B961389M044060
27167G005449f168789o305160c546013G713809c799959m58697C7153g288943c623667
27177A646974A50508R776057R581884G195809J0437654D646228a0617063f31526
27186A1077852J97206k180465j824059b140712m832937A504518O656982b194452
27195G748927d737801j884567K184299n094776j855490f98933D556738A150342
27204A0620599a874296A990649O901771a259620G744774l559349J2520464m754032
27212A1951857o27599A322038J0924473B359896Q963734k985660l020925B592348
27221F930336F08673h073117a7472r406207j407858F00489J35901L574143O371141
27230A0681674m325504e726890j360296g12118j297503A3867774K387922B093058
27239E991143J660240k070819M186362N509684o853489k291228L901213e238743
27248a0124077A341980a732570A3159166m19929E736085h359507M026015C146108
27257A299709J210140e162044l420578F734528K478655l985688A733092L149969
27265D883061R197049D375138N667317g96324l428741a87836D852649K097683
27273F950332P030637o956314h24515B609627N46445g963795k727345a862500
27282e378706O31429J360810j41638I98068P654704k788855b787349j207590n39906
27291d534845l135829I452014F50488g078032L103223c98841l430227G672415
27300E849931f092508B407446N045572e838225j0954271g298154D607128j871151
27308B735977L236849A03802f740217C777824j253319c625503F039311b788668
27317f069198F639715F18495a5064235C710441M517305L29233J756875d713232
27326h271818o077483e413630a859229I417299M292159c821980N35711o089195
27334i375464K536456C219511L033881o90572k359177j416977e275357j858900
27342g134257K586539c78082G396678a639872C759693j036130d467325J41388
27350d325937b066114o26978f81856k936784l756768k141435D720103e397623
27359f857547a063961j1479975C780493J772414d048343q208771I073117c859370
27368c794506E721300d168582j813239A3316878r54107E537201e047551q511193
27376a3558744c990489C801219K108913a1752653N675493J627043O054J0225E519342
27386g597353l69583E351662h796765j0050318L916088b426436E360716J022454
27394F383170J122788d937858h30069B201610b36679n658613J443097O99703B765918
27404H211156i57125L0133H375270A02664a49550r707120j944777q111593P129853
27413a2783187e968106b878135l451264E709131e499140a339025C62153h711415
27422h631179b325112A0721153e215526G359643c821339h02941F032202J0265893
27430A6298095c161680Q6110C331772d639038K295014A359555e407572B933502
27439G871173B980168a2693170a214252o111886n837420e833731r001754j340844
27447a6176329a215350D103169A530277M163779a261204k378306A996419e261409
27456a470929n05596A2111618m358228A442243b055945q005668A789980Q205892
27464I995872l503288B884887a78170m427610r251476K904370g25776l84109B806197
27474I77570e408325j2394183K183365A277501N566731L113787j694295a641989
27483B821421d261m242986B353465P764490l639607J3641239j981370F436113
27492A695376M877301A371880K6117J341212a4457383M704897D352625a260436
27501b116878F695333f111939b410222B32345e220003j0680085a739808k848447
27509d588255G057293J035814b910678J097575B5257142q870189o632751k635948
27517G118254C057196c360236H347716R162395E496051O781604L985403E027684
27526A436354c122299j659795O03688C444952e044833n050630o52382b82922I250103
27536A6339903G697484e327264a575674B090515b19798D792812j166094M762576
27544H389294k59J6482590A0231791m116649J1168431j886700j360362D716718
27553H045577h841036L319921H826186d477867E187912N010109b329349l511280
27561e840629j9132j0736519J274061D518173D20944d72388E715041c93321m845607
27570e238928G903032K912058B242425M579016q09205j257535j598473P940796
27578A1097024d134760B639626N800737D131296A217224J0579116B329165e068160
27587d472719b131132j288081K10073j321037C977552A376704a515414e85473
27596c521551e50701k728547G582511M967986m633534C757298h609429e38404
27605C607211A050012J6448522E105843R084231j112550C325625f661934J553928
27613e108006o93780R83339B740234F6966a2282336b479069D93148Q35087O616319
27622G944554A521933a0261185L075669N59162m223088C40118M383880j648716
27630C075282J2937856L836312a981353d81648I04599a1607014B619749g18089
27639g820878c568287F357069K50330a04896F993708a992679k619172B926182
27648a0906350o736686N576632a27693C914832j291803G20128c694360A404562
27657D394238i67022q688997c902378n292219J957006C032162Q00539j20826J058421
27666D770296j186977b69832l180936m01227n040558C43135a116879k477918m649327
27675h244124F180387e96092j71210A1130702e202170l784839L832342q893632
27683a4048299N559636A96442L674182A696484E14699d151142n711622M114417
27691e748347a415560L51235p879331C964675d821018o463229a136272A32568
27700b536973G400538j836548c628735p80782m132225n262424c654996A069916
27709e499941E575893b27581k787398D850415A310639a2482166D34625L677032
27717D111657f306899m004418d081944a240497B420836E25500a2919312c429987
27726b69591H326271F55565f399840l416435L275986g91423A795385E32492d607755
27736C926706i86395j397649A457786b321005l004974b368892E264069h231579
27745h107316L570888j875488C246204K626759d070785b024721G775497d455715
27754a2803754L892575k424221L575423A1043304C296227b562175Q89240a91400
27763B959572R682960i95473r581671C415824p73245f170414A040273J0678765
27771A1719038j910860P916092C338442i455695K141867J791059j287437J172790
27779e637416b542794m752511L81311H925818j997901d143121A63831a890937
27788b939257D343758D29087b772544M8222E016329R248589l558072N830051l567581
27797A2969316D443884J503339e259753A94040J277792O64789C75749J110886
27805A486635M751185b463941o902720G979767c213674k008941b170353l991795
27813f162148J051556c28239k064635j022214E263326N224974L522196q57403
27821A3153093L792815C365833A371744a200760B764781I07442J6514935D689970
27830D602643L875908e761722G71257L247247f776914l11391D017940j645427
27838B372513h495152M62089l928594k632577G104952K772142B609621E72413
27847C67089M931681P371480k315412K036444N959557k21848H662132D006806
27856G440674H66920Q570545O289878D77596c764832d83111m8211C749492h5606
27866a0245200c518094i72321I623808j466785e258935l644262b830268m669087
27874g499355A085275d780940A926830P472572N649020n987241k153261j101298
27882E806622a788514A6434565k673965c404846A636498J821851q08544Q837541
27890A1487346p87742b792126d61550B908202a1091003n649790P384938n232105
27898a4587960N361215E280121A092221b681936B96485M125256l60263L052535
27906G114013j983660d964537B193454O830857c340364E911856K846705M869036
27914A3627597L555865m338723D390497a0706577c526650k633993J75582A603534
27923a14280q205826r28437E595463k108522g887334c437833r024955M557290
27931g905498J919410K583669l533915A422451e760304D116080R283797O512294
27939A9912171G701041b671697a104447j1863402b378167A3755803F280693P01097
27947F981790A473044b560582k892118a952005j0788432N496147E517715d044478
27956a0600895N168152l503992q04659D245138A83951d761044D902098N292378
27964A0194476d759298K133858o729136r279896A0972200m31852j192297A743421
27973c194252E05284M86243Q442965e476218n440665F35135b349526q674384d975509
27983a2423000M929418b47923k916688l075302J772242k668306J580935b113241
27992e01911j2092275M679722D291950O19456n5712A987817K068947A621766K820964
28001D442730A24323a511724j4868231a254964l341719n15326E762472i447529
28010D17784O556621k424810a9874431g243710m581875o428259d484907J263518
28018c221389o739813G995447j482312a114725B251723g185391K552862F502692
28027C931811a6233605b583229A424303a39560G875595J1573145B33284e980602
28036c981352n6261l162773j810020C836883l01174J842936E6766J188093f33234
28046c617460a372531A96997c627904p015773L123694B058701c647038a751821
28055E420253M395382A427422j78525g043677j1514302e368148j334258b968149
28064d700548H506023B899852a331736C975705f374332j100148A520383a496941
28073g871437a372490A958747E46451L349801e140102o908425D984103L322254
28081H306357C860653f86960B212538f85129B848319A368356e894441K334039
28089c560402G970257A519832b626816h70981l589783q254423A1776744l253499
28097H523245l317967d915389D549225b830973I493152A979807J556591J1525800
28105A5062198J383405c386275A16974b780735o983461B177691R27852L387929
28113F493472A852119i06215l666885D861444B319197J41735b752777I64979e2615
28123a489871j172020B665746M301557Q318541l153926k754003d311525K070483
28131b241042I642121B384402a980703A450543a0380652B630653L704058L029601
28139I364312m500634J197612K041473a358130K96487j3995374p83027C654436
28148C415333a015713A1977176m80130B85748P016192d1506n511621E466552i12784
28158c269104A2665143n959691j392939J0855003m503301l677644j836379B234250
28167D368114N081683B53697e109033l993875c082465j976555m83926A0326306
28176A1453921b885957k46722o671118O35815b466093A555812K519878J0027189
28184A4102879k983218C903721N251488D439403A184714l44198R016917M023703
28192A3881136o094278C784801a901446A770117O318234N274772D751791h933798
28201A896584a3330793J878952c154278p358002a054021A872893L453201e134129
28210d824491a197310P0716A0472967b574834k828742C380768P287641l756627
28218F911782Q871665B038542i815183h76631A2939304n276759g055207g52544
28227a6885423O065517C894791i090934O3364B367869d013945J599440l416336
28235e830841n587569k371038h53798r97472M61451E637019c05228j912362A0524357
28245B85555a623857A0297935p17674L888263E364864d499208p828253d666149
28254A3556420C375341A448484a2611986J957245d730134r97092G74975e158118
28263e227416l620314k403515q879826d172583i69773C047476R884682k386592
28271A0545566a3125397a748410C180722d732836I297715j23705c588493E826013
28280D268032c633150n08454G710924j8664g099221b361708j3760022n932838
28288b2054568c704394r183823e508381A539715d109904k621158F8354a087345
28297i816720L416158m217659k037103a711211m86412H665700K008576j86963
28305A0487313b859611J305083B603675h129711a478192m325264p70072M43625
28313f129903A593448f150767k822120K944935E451157N95462h000034p819245
28321a5819279M773919o354788B705498p22892d73545A395589c955982a377396
28330d401967k558533r84946C866995M143383a971854G045792f77215j591946
28338b269161B769118l1887M131533a0095374b5528q484331d132333m05365n204307
28347i742005J891563C287887P20723a3366416J552818k597022K010792A0012418
28356E717023e875014r02692c25263p64293D535548R20498a1696158c226785H215645
28366f882069p09829D062326A395943J819897J443235g938884J411634a706969
28375A0948948A38187K558391c939069k983346c033466A058039a0543007M857840
28383e685167J726868p62145C915597L903j436073d485323A4418572k298601D613006
28393d603974l13000L85189J224595A0251135b93240I097411G64233L645533d720187
28403i84587c93972o811464L252042j302256m032491d425594I758542l168144
28411F590398J3814879F1269d55367p002137j708346m613724a134853A0583201
28420E378459K359497j552756a735679b44074D365184I1678N402515k618150M071950
28429F947993a636095G7773J660606O285424j983934j530822K48398d545535c51890
28439f336410L024505H561945d725099C482946J647834J379190K152459N00608
28447I163037h244552K550483B322081K67520J236739i26548A3491049A139546
28456G129339J573004a0081013c677498A6749434k969079C126869k73584g307789
28465c014761G431144K806652A390330B99729Q730100A070122N505451b937094
28474a258629M61438G019357C247756b283912D750873g989750J520122G964539
28483C570273d513554K178890A815970L685668o10043A217906N719868N692735
28491A2630509Q740978C478645L669415d04567I320781l47060K129429D808009
28500b535009C73335K365522K775722j876653b956370D24310J2728087A382833
28509f080195N17150a206806p69359m475587B68726g940741A179762L059989K308265
28518F548016j927851l35435F06536a589024E083003J166756c700439E666575
28527A1230252B981063P306722K707492m488434F5079M412299g971206l55280
28535h326486a57506j3552796e549153G865927H2814a87563l539087l171015o496593
28544a3394258a219159C78592b22520G131254B056019g190597A380970J645885
28552C026855a88480I329450N749056p469567D10911a906348r583674L185216
28560h304806F637945m96267k503091f4432j0115534l328251N073109L526001
28568d909107p407743m225089d691616j097449A524595i490960K669674a808931
28577A000086M625829d360948k05363L77801m68986A0861787G81172a211963G205442
28587I798673l782026p8110a746249q483815A08640K514680e807795r811684f986660
28597e51585k635287J184200p178205j4188597b194919A663976g00922k709884
28605c410806l984693J704751H17008R32617c935822F068267R94418j668852q19568
28614D574265j962278e167735L54212H398696a0598336l57058J782314d225089
28623b696234A34779d847450n542483b004441n953121k20515K908199q273640
28631a3543518N151330i18450H231832b80930j69551G28707c824029F537926L532881
28640A0070807m246174c572503N63449P42958j267324G176626L17394a873662
28649a332992c31776n538101j1491938e283800l040388l1556l701255d72964C347140
28659B54829f01105o368219K343774E320380b083296A364407R36466d38675E06272
28669C527781B16104M580305R024004n864639l941101L025994a0697422k316322
28677a3013744B319755a2558316E14194e77881A950228C02806R241979i243755
28686a7621210L580230b347073j661382B549347h147817J260191E862281P971498
28694A3833779D627996q4700J552337k737120K268768P31213f911051K319322
28702d591729C702836J0096384n004032h44809k943264m89109D208809d689237
28711a3494190M099243b255827H127322C422553A190268c511063m757503B226129
28720G029798A502779a015432j960480n342625C925845L021582a941402A504285
28729A6766726G858013j387606k873470c908253C92395P741331b422711h93792
28738b082242A482818a652317O57491A96854e884667C410006a45123A966803a945176
28748a932118h73451I082292k00120F85668M708701J383420a975296G242313R381774
28757A6624087C068964j343309J0081965n115474g257347A150772L753927L335846
28765H240545K509947k274332j910718d43201G25047c123569n084582f41236E416624
28775G849288L026332E303802n46330J261268j599489d377084g18670a53998A36438
28785C598451L631761g300531b208013A1279340K546537l877443P63906e673128
28794e572703h65855n284707p634335A0400670J725650D149004R902654E931002
28803d446715C158875r05049e856051K87007K411202k166412B641086e3241p709282
28812g762523K805742A2523988o192381C91389c451431j1339039L623033A838014
28821C255629B00238J926823O969711l768806J185990a600479n929993K760645
28829d769827C528162K824158e50795D351539d73506F598435r53096a1558A472914
28839f949376D219375L84635d893401J941805j2006473d907566H782474A160811
28848b263075B826486d621493E523204P66655b040295o041335J274825a354362
28857e322493C294054a918611o255253E908361j971686b396350d99437E56738
28866i8902A631973b305285r228899c341361I371184l535364d509908E545813
28875d672618l474706g88212k12156r308332c037124B246165f121218B034957
28884C75491N19173J0714428n529709d240751i47533n932998J11666J646260A188572
28894G455539k927190J0172845b080946n581980f32578p682777k125078a393207
28903a16519j2512633J919708C64637g172659K783473E017608h76484D836750
28912f577061l434689k862377f130569A3172497k564631D122681P918116B185717
28921F952010R6338d713124Q27943k127353j356675A570420o23613a4464973O496558
28930g968415B512732b260885j0434331d017961j850898m247949b845479l619781
28938f465260j1479830a863211H193015D012712Q376054n708199h11407E288111
28947C840443e430103k63199i26704A1007374k649138M164727e682495q016080
28955a3698575a487157B181894p04506i903462m746588j233781P081700P87479
28963h014652j260846L550148b08099C936850a228306r186255m428432d390642
28972F743703k224408O371564B864747g456123E922304K422854C622649m0822
28980C581827g082267I146695b227533n906968A889899f359300a237089H368639
28989A849930a3376540a609882n075729o970204b292778k221633J272651A312856
28998c193614p284334L693560D507412B007987J2132914o924080F73709M508177
29006E181886Q801942i43534G765973k212794d702650b315594I124225l011046
29014F113179b865363I045886a282419r047355d338201a206426o490694A342839
29023e884381o180157e327733E229131b02146A2504816h2642E594342L41924n87141
29032E349125a757139h58677B967110J0889529k984168R206179G746396B74399
29041h813367a084894A755226i54191D268019d287057m970138f56023E938147
29050e118952E970528k727495J885654a583832k363969j3688120C638367Q297355
29058A1935722r38186l89571L387074D54019K934718Q010086d808j1351977A250035
29068G076657k01746J995484I81165O7772R689017C448995h615006D02462a2656944
29078g7800G021241a160412p497451f46316E577201k600592M953132a302758o822897
29087h125655A227128J861462j445733e844252B421348J478814R393976m616597
29095H677541k673499a837675c50383G150194e09822E867870b340175i33008k633812
29104c566820E736692r38969e34130I639983C447883b387557l074918m125036
29112i587511a452225F255688K631010m387738E65348M818173c211180I410781
29121A2046516B660439O194198L636322D577454d325705A259373b267013b91740
29130A2282766M381558c035025a95181f569n213361d66284k55591l919193A2626876
29140A096453h733681c072336B135410P048899L243273m068612c911926a052737
29149A1992989c043976p0894B561552g661287A038710P470939B982128c782497
29158H905066C741107g615626J376835K85936C007910M775556O28193b97301E58550
29168G5594O582661b4091E65372N453447a780203k820085k134156j1030619b463802
29178G506866J147997K86156l719769i469388l209746h85352j319736o034548
29186h239636B080799d625769m068059B220805Q68719i522749b814765E674892
29195e390646F956045f991343j1861633g262412F90114K273031K940806A654830
29204a1950592a408859A922769a4483412K888384f08849m493023b131397B703367
29213e411866L94468A1394189m192272a0821239P84914l596515L592998C242270
29222A791815H49634M952421r99713R422436h79413m222112j043483b345147K82745
29231b062402A208345i141005d027548k97752k496247A874034c146404m389108
29239g535512j113174c333957k092817K022030B740326b880009p305161L448492
29247f736678r70898p00538H018722C490833c692727C336759E31054h218670C577694
29257G877104B683337N557392A623038h674179J782802c285024a550061D717349
29266A1238125g852539p170053L487587j17248l257079A953135a888847g96224
29275D82274N507347c876472m227738C248915J616030Q004261B76893a0572000
29284e90121H709275J962779E016454q75834j849802f82701G738431f963275p980703
29293a4943978L514367b303198m044717a090992D282694c917724i87614F231675
29302b584502j0774292j703779c784779B723799O904835j294304C488470R54700
29310D443170K196582L378523D135012A163818f304453G23416N019351e911990
29319d284298C327568J584451j928356J397830a2828932r296549g399362l46350
29327g745712n599266a865913A717138b280822F406833j532629h027573B412838
29336C673241a248186A1534835D25147e414190B274775J3427375L729774G404017
29345F121685e767771A178660J964088e502777q02875E079934A198940E28670
29354h328123A905032d20186k358933A887646M888499c710627J667228G451509
29363A518765c767073B577404F14264J3607180k244168k429331L74923L784004
29371A3706872k688438L521069J533675A347662J871586K042863e564934e37280
29380A2264442B522993m2903I57154f122404K994514E137873G31425h637133m421907
29389a3059040b245295K98058E835629K417615c134327e77989A131693f41755
29398D613368j884306j128911P056206L866939C209418e955672D577268K127714
29406F704982M657134J303654D484385a1880499c337309p47074p56532E566441
29415b113948A957011O318383L709490b907201j0050452a073805H451078j870354
29423F580724J150885j581885k691449N557291O018895o631183M574094n389081
29431G588291j453569A051727M111150g048291b415174A0235812m658457I17179
29440D858416a4815393e946133A0421393C200879h817503m774138M417109J978892
29448g195640C890851K237301a254731A2254686n59233a407688D304218d746231
29457h965696L352485D081489j074949e856641A2299182n308842J488154B938813
29466d15827m736984B233267a2133771G3387b379487B974117a883268B699443
29475C400467i603780A64531f329858D924936B117180l03728a625960j216435
29483b842395A439447R349003m563306B583870A14549K882380a3839499f086212
29492b492055H542792J559201E041346a0179363e05556A231466d106537J271915
29500b834622B259552d900921F383542B12924a2136427b546013m39494o11267
29508c596774A892181m95380e985296b476724D39499f098199l755512b860060
29517A110516g1998C490946a0879847K69943E693885r01303a082645m702569K053211
29526c732003o227302M002714I193349a3326874e897599j2261678e364074A2340241
29535I735385e762382C170940A243896b508797n05231i49691o418315b987445
29544A934727e929568m206977J442303K625417c83345D506425a017439p609248
29552h626687p012807B137813C67911i72649l93973F656760N655202l426672A60511
29562a5953340L259027f98705k139972E52050b563468A36080N265550N482752
29570A0884382f934498j126022A716916f700949l298618A402206a3048658e764801
29579E925381A652488O318763A148535d071116p14188K090545R39780o974348
29587h729327K602679B290734c660166F197123k302926D08772P109362L488372
29595A1006506b711746j094904K65793j0622624M168512H180252i527360K361456
29603g165904h26217A653697F94354b998227k778092r391432b27858k791728A276039
29613A0609531A065671J338695B33254J875563e46845q16707I720969k786674
29621F934295e311537d18879D355202h71024B368737K055262c406462F871283
29630A2113914c082805j4898245O413024L223258L795129C777352A83757i954163
29639i57389A26687h154192a08328F830574J411412j07386l925395i917472J860305
29648h057167F735407k667539N463544K077146I10550N76805Q616916B61800e980044
29658i043995K125304L113535D098209a294722r281984c443296D39077d458419
29667A69024c348075L64452F793292b889882d96564q833103H064962j446366O598012
29676A3216608R907975F871709l085271J970208k150104L757625e326778l599625
29684h926403A861419J3759351E796040c171386C008795A26875c301177j883945
29692e185122J334331n240532p280311b927733A824016O535042l43198L773853
29700A1789713D934611j098496M272202c040994D012870M096048B95164N822500
29708F117664O431832l334712M597053L352379I18202e767329A335715B10986
29717a5319596b680056B380405a2316204A0794675l921338e693508C727402d547726
29726a0409227a91497p09617k779446A1514254E601475k705473J1574735m527691
29734I943046C626797O773817J44688H46705K595762O738730D471150e669871
29743f763296L143538a421350H872554L362373d16078j3476184K922249K286143
29751h683870L610479K438017p26072J077721C611561J541019g844179c688419
29760F587452K787693l519346L548676a867457I811607L237892H85798g219038
29769e461057C434008J047066J2016469b253751r854568B27200f509800b242871
29778a57375o879995r745737I959889a680946d73615n989208J711320a145965
29787C696566J845771a3347832M970053c180921A479248K005768P508265b396298
29796A2370667P936054D16511a4569332f789845R94715j282098B618570h81368
29805a0487965L974917C566601g692172L069852J327638q254412a105046j705427
29813b810473l112256j118458b629307A0334012l239261l7261a77203k664864
29821b842067k043068C495667g368510a052243B388913l86131M204935n72437
29829E635280e895620j658115b099423A570834d248538j59135m731843k162118
29837a1301634M912675A556982g710708E957389Q47030h028016L266437q35556
29845e597135k411697J392425A1249732e327148D408610Q320149h484944H53809
29854B580041a049462l529933a938152j765945k400381l998705a480992m52143
29862a933135B858737c539793j693521F444883j91415f534448J566050m233506
29870i201904l198627B613283f092699B776119c478349J157570p41909j658133
29878d720821B611596a179637l896523A1307592C806242g36291m082011J637619
29886c180683l389835g02324A2175472m695177B742375o15210B7409h489349J503005
29895f986344B184180B08012J2397920B952116c435556o664362i07221l572852
29903d480073H090561j402412a3340121e624383l56931b191138j5438560c405150
29912b929186i31802H200702B379596d143429A114108h63518B340234d620336
29921C390810h193588E693521Q074057b655758n15750a016335F60136i02396K98679
29930f03717q943304M013601D075536a745678B072280c337168o80709D817942
29939F920337E35968g511693n81142n561808J417407a699284A0184608E26626
29948c03309G305152B349739c27269E616842k292867f764187C328622R07787d963386
29958I67135Q058836k755710R398549E584516i884813j491596F951438a1688810
29967b485773A872947a446138C145198J070720g315804m17492E056525A209125
29976a279711F880405n05430g001515a25700H814963B754566J3174438K40900
29984A6169904G955907g868020C617014d701179D878278N010371B918518L540772
29992F459290L435895m631140A028040c600955o763921b539736B63054N338842
30000E601896f881523c062804B531126L877178I54136L787613A292234P396965
30008H689199Q145820E061555P67415c254825A247314m77527R146233j453755
30016H462265a155483E186646R001160A586229c294987B108189i476578b604095
30025A0986130A960119e831315j599290M35036c338196A1993170m254313E97726
30034C335751L78842a2359523e166010a327306A731935J6039293M348233F812339
30043c028556D51593O919079N70722P65955g371672A483347e581729m12225j151214
30052g145168f01160m734137J990646H065456c021303j7138236M164499b144376
30061d985244B115304e011113c36015D450648c928712F445782K334386O58649
30069I438817A392516e327125F36159B86675d959405C104978L765255q92136L573573
30078I551670m627132c131756L42153m755614j359305k837339L439342L410617
30086d891902n882124A001704N263107i001562G861312G63121e983532k642928
30094h626460b298905a016015E71885O377471B187779N026249O01602j061086
30102F754544q88550O030072B261260f522895j479466q417440g903478G740727
30111c153184j629144b161427k882209j1084622g205713J071359p453318d80147
30120d80589l772784J861336a153756q116779B537312J4276281m414503D943373
30129a1969410e930437C852459A795523p46636d5968A591488N29676h429755K123235
30138f306520J990232o374709D566773h42454q893882p563404O223186D607020
30147e245202Q22318q416300e306927A340848K11370h043539J831441f19878k066803
30156b686681d76015F476350d485203J583953C623243M373896m31155A556406
30165d229646J136345D725762d221756l672044c689843j819786b685293d5029
30174c930233k331943c08383C275902h399954n937081O081301K543275G501759
30183E653527A314605j9355L739715d064069a067828a52662l399740n243395C22011
30193g581262K493764B951262N144781i29121H11204h24065j3061002J469086
30201a2415981L767641j389327c856767H93197P627784J50777C653967d570758
30210g72590b63979B877557J196764A087449d131192g09111j452447A0719975
30219F142691K692791l486791B656700h247809J301279J324294j725362A0402502
30228B55543f941570b829405c28810k601909P1262H17070a3283098d90192A0617430
30238A463017a801933D183601g252254D107637K785371c681982n143914A2950738
30247D370863b074942k084381k727754J675572A877168O883106b601062E008724
30256A81400c027218Q70299b58764q218942b811710C999191A955916b205925k294753
30265d500678D31587K651717J0429730n281741j707528b980238l615580G37484
30274B583444d22285D013047d90498A3378122A328158b746433B407265A75500
30283A491404P413338k687771a0546892B753516J177205J53612O687027m044478
30291F726882a306120I957490Q6163i777302D876259M294009C169973L08137M15959
30300C894069e09983A487411R994074m528954a058858G026079b938057j487834
30308d425891K077390C7088a348153A636245Q027504m14961l942311K150393B518907
30318A096307J0094883a063309d90765A581678M932211o23097O895323k669951
30326A0116164D924164m92050A827557f716996A087443M926901a502496n229858
30334f732354A965585f148534B326943Q026648l248408l438930F43688h584351
30343c268497H403463h54823J24788F562683J1238575o648571A877914m64180
30351A413734d015952A411127N290808b513569B981059d13782p294497j059367
30359h767646C380109b857621A766920N555600k762503h774475k376156K539543
30367h611088o7070A2162342m246956f664618G200778o08585J831717r19663e443165
30377f53620j041035A0375038k417706C639867O439964b9913D640513J897671
30385F538184c546715l832131A253120a648518o50318n981672n527750K096678
30393a1711580d447128B635777c138843j445138N87867F84223j67090j32393M527846
30402D912586b294376B30312J0259935B409842d510926m345853b390551D990284
30411G371989b288673E75840J071290a4757716J453556f140245J669448j044971
30419e515768a878918l293548o340216e627212o170185A607840p95393f769375
30428a3150706O143173a316387n864585B406440P947001C526356K427127j70115
30436E783368B532926f518543B136617d672884B012479M87742a761600A977597
30445D794947a4000173d899105b141961l584035o178493L552738o724568L342594
30453a1733725A120501O156984a048580m915067J823126k025095D81203c594348
30462a1054336p64038C642479j566224K848954K316996j857418k181931b423058
30471b388504j1824601b055926B170918c101564J234325g60424j3210101d497441
30480E926697Q85276e016053o656548A695435f603543l476059A146568e794944
30489I169884N191105m062386C202302g83299j472903B350376Q215903e428245
30498e849020F747210D26337f458010C591905g342685R53041E376810Q011923
30506A3388733a1220794m384375d885389m076020M040780J038195q062041A692344
30515D522236d239006A870756J016804i66253A490705J0270177m515247a925649
30524B366710B25738L140444O219686A259149a315576D007966L976711e274501
30533a744323q705967k971222f252518D030094l80734c027707D558511A533427
30542e03620m287948n08951k467859c82398G783087G34659F6468M327275C88255
30552A1092654K82200D667049c47875A1624687f336817l617655D093543O8751
30560D162294J578388N316257k690351c762624A998991c785998l060446i51254
30569f274631j796662Q60220B143073a320898G058076P542040B020312K929745
30577D950057g03352o324315A396851Q529666f16197I61052J710709O674113k068503
30586G277371K000045C020220a0317187C484586A015131a924387n239658C301597
30595h71592C270693O812958B53691P64705O595036i32785o32053m054563J743127
30604c876274R71678F18153J3392591B596251a210056A355467a464947J4894k174320
30613c624373o9974k605672F774563J0414395o563077l305694c261920i49110
30622A1735870m983361b216371B293197J472481c793196L07974I87002d159601
30631C71197R374697j841342j756635A386569E7348K051427P386393c581567m327756
30640g909323H317786A347882M766788B187805a179985j014478D258195R838106
30648A4096301G030349c359003C18460h34324o73457D780826C90013Q402282m202798
30657D589497J0901267D430658K420868k258329c40505B845277p88270n80796
30665A476211k02417Q17461a567835B98871J005450c127498G291908C261528C44368
30675b150292P39605B921983a648665H256763o27303g81496D799588R922018a781359
30685F677839B923929a97748n092962B87801e436936b530534I863959b43330A846109
30695G085145B581474a0691443d423172j2439157J925168c229827I853367a506877
30704H716053d344185m532405E168574a197779J43835d21724n031023B626673
30713C043632A192387h59301A0190001r09803a152148E823122f548279j801458
30721h349737m844701i29088j441921j2030931K768619A1031401B318263a575105
30730i333760l426959J559767d419008a958984k822260j27732I605580A976311
30739G798269o33950a946718D521243Q813071A980498a152997l603790p695632
30747a2452419C109835Q476627h98577k200365F59474c254719j1405544O689905
30755g970358l840600k383400c044594e5159l352684J255697j161387o801966
30763a0115499h75576C087684d823888I4339Q457593A352871d15861I3783J338917
30772A432700K644715A270015N36415g40667k899427b76201F930867j192914f245000
30782g664667l788397L402709o55141p74043j72327M061899m935215d466789q7557
30791d554346o35746l684383M240822l324829a138858H57564g56589a37402E216333
30801C084037J981009K886290G35587K010041G75327F2611a455513j319654p89356
30810c564523m429309A400074l70902h843343K322649i35588j6471653j588459
30818a8995700b180077p220357L364239E107164O59869k730785A452708a4793697
30827c351989E912241J345439L314889j658267b378102k366775A0323936A487349
30836C521103L412060A476223a2311210c460162j3542700J952053d051689C021240
30845e558889F56436d048127o949010e090996a854769g80689j2297605d055936
30854I023736D072004L011417d468837B341026Q435877O509801p837756B465918
30863g454307k37528B506540K334456d985882I01322Q178371j009726l209908
30871D860059i78561m397444k545024L000414b379702m642311B174728L280104
30879E454832B193872L425490L226580d035815M32404A9392847F471382k478418
30887C992964m55730a293328m42225A4725068D006158K585026P931092F544642
30896c441578D252523g260848R92854F83040P659489f692809b379701j881616
30904d261317j016748k12266F337086i62483F693349A274022f208715d93437n258345
30913e751782D437P727092Q04842B349067M301617B788910N297234J294932l239239
30922F141837B392965e77458a86940A791303e071933a345573B016945Q179891
30930A0196836I76852K491994a624843k849390m170640F39423f487517a72196
30939A0936431D507978q02055d12941l255583a232585F791826b259672k988536
30947e248208B694043F14282P61074J1617714o241593a435285A3530478l909979
30955I620499b130437B314603i232030j799436M432564F9469a161011C200360
30964E230742O023012J980314F088552h905105B241779J520247M496950M301771
30972A2560747k956900b479302k300922F861335j364598B39752L754839L351471
30980G346062C100251J605156h119368K241171O75646I203686L215465D879603
30989b802585l296052A695468n75769m59761a5136905c440173H016122j475377
30997F540745B034920d839080b178452H893349M765585b17690p820233c737840
31006e686248d93931F706199C145575h072891b002123D357070b220664F680784
31015I457807g272730A30439N41593f240113P85360A0168676m697504c205183
31024e476939k270321J702484F125003A801523b081409B164605c565048k800596
31032f365644a26181o982081r712137H422353A883661d110758H54291J47129i410043
31042A603697g65237q467277M585782K219720j811897B605081J636029A912557
31051F953314j547598b430332n593141j125276M346661A651894a535830G603862
31060e980990K895241n36395l551258k801846G26847a549558o381452c251059
31069h656957l272383B949002O077010B601044K251193A440967g419917c416241
31078c009505o114808M177346A2958183n477811k763843k03480d850645d11093
31087c778393K60480o130896J185765M121730b096284B066841a25125n166896
31095e292021D719819a656051l926243j386402k69286j0720752c843088D730402
31104A646149m43317K505319N939417A969532C59508i998649k673927j135004
31112a3807580A6735b998316F111635B68050h077470L482678p37588l165493m718727
31121a3216600c874834m31793q01921l032510k980757J400913F74101J140747
31129A814848b678615C929329c89931k137264E255993e96190j064901A948931
31138I957063B939671b7556o5785k355648D328265J772385c439185l728773A074246
31148g695351j335176c981768J634605m351027E979950e7602r364340K963627
31156f458315C789584a869350A3453922o121355h403929G56157O598494d223485
31165B033434J2125446o367702J314092l257320e57069A242612P712486d943491
31174e563892J098017g02716j0787392B654083L713053g612707l276143J315186
31182i573664A587426E59a890153B472890c625799C132910J736351A693773L1151
31191A724924N878771M84463R97213C951529a803748m206135E554103P22620J920804
31200H197527J16731k219860h84798D162536e913879j5222187d059451H717140
31209f13418D131980f704158q435679B442423M532683Q74843C615424c954228
31218B67752O816830B878333a130461j62883A8726952j424612o683098c449720
31227I08689c445783F016175B174509a0016813a903512B235465c248533B506924
31236F898055C03635b724206H64029P89883e69578q955249k294027C48545O077828
31245F426373J145319k576876k044154J754699k42359J121166B347921f587440
31254C07130R744711D773046p77109J645200P981108A097814O294960c879262
31263a972517F548219I76659g155598L560141B737330g869849b75464F073009
31272D151745J198765D0127b748200l139774K646598B123047L657137M463680
31280A0243864m019206k363390R895881F462801J755941j286175a249731k741978
31288c991709D479687b672405J90341D198885l06526d848320C223835J145963
31296D369798i028568b929577A432984b312954J041985C261620c47993j085434
31304a433427B496021g046333G691491B950796L781057J284458j14920B025934
31313c811269a402057D624399f670536o03424E529220b228550G528935Q7232b12818
31323a0838017a847275H25239h628736L532344B721821c013240B387457R208848
31331A1596305e663607A80144J2511465D00265J739298M69827a3383520j450768
31339a4834288B965287L098517J249002J77558k834079a233255E118563a1112319
31348b2869594d461063F570544a150179a7346j875735q163900c178543G722105
31357b555254l420573b984615j061617C500567c412354j569841j891829C479073
31366C20182Q210265B562945a2587848r62397e902002l13355J399125o075382
31374a0891614c970732m104193C612793N87928c684194J345745h08042j112753
31382a920795n119619A250346c364841J25573P23421D283501g687389C119905
31391G924562d107952q77995E20165h521082a524255j023645k204741n418575
31399a0171216a927569m054312J574807B027706e515672l031228D453190g377989
31408d105593k86692I15961i761481c447903A4729760b091464f8408F437386d440394
31418i531159D99d564969E918943a279314r093650m799431e309260E126537a0645629
31428a13556j2579816a802191A596176c383478m907072l351394A5941c200534
31437H006705j859159A781874A57440K632926J538555b83099m908251b153586
31446A0655758A080430e72348m903978j658417F715174M864400c135020K47485
31454b887535j2031082K851650G69238h914444J871967m09502E590020a22349
31463A1391526B744278a4891285d103414D362031H87511a953570E673498d151744
31472F530182K732952D240445C60883Q471609k903129j261000A597034a4385336
31481h990648i16287E600563A805498n69721a406391k431952A197712f060073
31490a5839023d344939C071696p18362L051228M75852B126713a202756A1159208
31499E979298B543682a554900A774231F21361Q448295a78096E760496Q624288
31507A4384784m311215f017157a816094j127186J179652j581487l097752b506200
31516e143918F90053j08678K193936e595959C654745A50978J1118881l971037
31524G298822C325425a712955H534022A921781L738975M974713C115568L768065
31532F883633Q015004C008586j340463J820440P90480A788415K122863A55535
31541C59655L088552m74021f293364n28752B018900a579850B084794M645588g421271
31551f977967C451222J210961P948943C948406P327167n009847J1515646G733338
31560E19350J590903K214100L472056k196148f087993b04049D625343R80864J228523
31569F834730M39920e257795k215128b448799j393603J15503o236009J960964
31577h001944G096970j339612G89588b455354E627494M582162B698242h330042
31586d839269C629220o13373J3132259j592914b597717E434718M826436C690929
31595a448814A1091109i157039L767734D186471I61764a6149458b734901B324467
31604F26002K650975a215353j2948819e273229H19221a520406l131053K103227
31612b548232F151202k376920L969009C188998c896110I201241m068165b408481
31621B713575f102973C655182a844195H002827l984791N89663F61015f034634
31630g541501l838485M892701j293734B093017d693191L55553f66241B191048
31639A133390L371442E24599c433085H8532f325772M14666J671223G202110B257176
31649H328292q21506c061088L2641E765898c132190m007472D765796b562851m408333
31658f971184E183334a664465q675421c424041i81543l585280J518838A523724
31667g958839D95267L086341b344837r077207d623873j475352G859965l736097
31675D123868q77426h347856D031504b006407A116199E56613d286263n92949b38637
31685A798361a7914463c166665R03633E230030A719053j42780a3047948j277813
31693a4325761M798255a757892m371673D595743b626890C268939j249028M991439
31701G011350g601870k012327M600055E558201L1171a252510k922090o34817C2462
31711A54394h426906D180194r13346c095534j834030J649779q870853c043484
31720E823631c64268A0068493C096217d477773A224692J687185a2729813N248906
31728g480907L82474b646863A895625K931121d577677C599497L97433e369359
31737a0810945h84023j093935n208542A0461910d750530o15408C003984A288578
31746G08191O327449B306151c216160p714287L424549m271023C38483J0259827
31754A0598310H10844O114905B499078a1328964c972950m503340c386377k463239
31762e849616a164013o466198K828503N72638B734451B19518d327600I119749
31771d00590r811642c092143D399840j153757O772806l030482C71351a83885A28602
31781H07640J937494L482638c417284j020838g84822r596237J882116D699997
31790E288183K86501L719020i194514c279563A0749144C431743h045964b575503
31799g2844k108862A84945M038450i236541a966137F892520L507715k241139J538469
31808I697565a180937A939187Q556919k506026d5696l07446m266373A474386R725164
31817A1199550C779843e850231I4650a841320m654864l492000d7728k594437F26651
31827D055082A74242K937214G56408B62582J1769355m549656b749760k731870
31835e481630B920757M426655n28835K483812N804937n297412k154758L447065
31843A1102221A533163h330209g80135I32067c263567A792323N46357a058881
31852a79299F52285g070458B418643q95023d225025k466011n35129L290843B592979
31862A5544058o980155j636525k918929d018296A411243J0601086c263206A370930
31871G334651l249500J213554J670255A783386b981472A342884f529658M22769
31879f106889m103486b996401q1622j929292a04892E93412P07563R223113b916699
31889a091355F712110j808291j967006E54056c05300D920712P281728j05924C975433
31899D103781I51796f810118A908145f07240C036636h417152i1364q715784a711869
31909c222742i29283E915742p20367B527135a0027928L541913k392980B693352
31918F870244O170369g810268D630146J147234F14030O584110N34933A824381
31927F055219Q390727a894685k581404j838202F590882c00552A1387833b032419
31936g632632G120225f649986n029151J672635c758292j0615634c990267b17019
31945a2463836N187107I759218q2515j317732C556405e375284C168478J915073
31953E083551B037801A31010J233797a507539I307793P083026G867116b026196
31962B44921a1155972m00025L75450q36422M051239H69251M854167e494024o979847
31971a2473871e568903l527428M004544j453805k131419D02437g850738A250576
31980a00543A0152567K524801n265994k783154o49426d573515m664949J564115
31988g674349A660543c016431I532992B595139e544211C28227a0062898j436524
31996a1499422b273785C013528f582991l164256O81623k353818E12142L564311
32004D076453j954846a088812E414207i449992Q31737L483328e90141B327613
32013F144771k819336e578746G77099b190411B938059L297828b512418o356464
32021h868882O01120A800016g891002c274837e69704p928408b378758B130943
32030a905777j0803508N193073B294563a298273e85797j57632j585212B008699
32039C395408J08803a889582D283485a384466d49457F347000k691492i271518
32048G144586j949423a1403242d864299b357179B645051R884469m481458d383827
32057a4277178c525741k918749a505365E81614g004069K039756a71145p609605
32065g780750J662016A490580J016444P035406m7913a1314216m952649A792917
32074A271656m44059O515891e90124B421213l29727A7273b928638k089854a448032
32084d665274C255426M14496j781412d236913f22764C20833L096274L941619h853798
32094i913419K872338d71510C162243A192051e216107C373327G38683O345661
32102G084344B830963q26843K5496b433785p836573K548337F063669B103565R120245
32111A1223810m600379f67204E755599k419757c350529n47371C686003K548626
32119F234629b166411G37606J576570N405330M441736n635150b675349c22303
32128h670937J761448g96390B190301d093932F064521P123997e237104A159109
32137b247829o162069H373551k312407j378486b559981p5524D63714N421522M925092
32146A0810328k793165j509377B341456a848108n071644j42364b899429h22006
32155H774106l967402C65821d662926B588541f43781A181046D13877K371694a43039
32165D728238B217623D13654e088784A027433P461258P611125G889361d176297
32174C298887L720100J681420F08796O237780c605857C481026J1662552C150261
32183h341147c767688C785854c75742F074170g402329a557448K16864o98438q089077
32192a0128099L582919K555337J635658F777758J3542151G183965A148060M542638
32200E690698B375601A035597J0461752a545885I242704J875801n195401j922962
32208D000142a454476E750709b936452D341425a480218o060348m005871D263016
32217f248709B626837O338871e84053k366040A070818b111865m459805B166852
32226B543530J424436M438872J151073l390062j055715j948112J669078A130145
32235C979799e802788B167786J807189G2382R86132N318854I02385e781891J332749
32244d449142a843985r948662j24387a40092j6698931C603226B80725K266073
32252B546798O21865O878170a079504E282443j245440f049721F33917L335434
32260C969351n97294P336433C779876j379830O84905M348278d91558o251294J58595
32269f584257k686460b394518O87514r64969o015408i31725E574452f304560l1805
32278f336365N27072n951711D137317Q43219P69417A341390A43504A6744P290782
32287G307526B334217O265344j065006j204535P869497f507890Q40384a248311
32296D838550C2822J152508e555253k0626a042795l361608j51748k199019O65927
32305f089243b069476R2450D045839a2707878O081673n127813c35567H518120
32314G068391e501514B552055M018134A296008a785392A36989L966923A26736
32323E130798h905072J940093a819346I34591b745705R59490j2223771J981194
32331a2028792e323555q61838K015758j210533J628836Q57682D288390J135908
32339E424298B446738a0228395L245052d70771m514999b381202G757306k131105
32347E626201n16974J835520a0881992D642174a158478r37199E29729d755939
32356a1509893a156313J23845k035120j532740C243994o14344g335308J915906
32364e419402a863502r232946d700352b14056k867576C96076Q794516m399614
32372D790978c092782J516194b81928m677688G457713A105592f885674K747677
32380d137997a931769I617440k260056j051657d627216O68311n757505k110929
32388a1827339B012724d832886q121567D808191Q592010e649313Q21527k103571
32396f931357L206968C075506b292506E94469b517510H362244B32268J828344
32404B060612c073464Q82835E474656O991704A924117e25315a28185m797485A101762
32414F593581j795553a884723C81108M580020J762063f480127b216574g58418
32423e604328H129443k074855a276538G265742A14847N237085A456567a275C344950
32433G344063Q369734g59785l278580C414722C26159L097892Q137843E67868f62296
32443D014445R853924E501766q73625q60258c074776j06754D088699a0922393
32452g039062E15922L620203M244234k594560k433079P9768M934904b89579j4608553
32461a4898132e52696A561347g877438A2530835B122947J656979M174363l503578
32469D450711L819097A802172d879528k977032C300692O872135c288319A860562
32478A6460548n556043E004795E64025K514812b570028A642981b005113M52139
32486a552974n320900F280486p20683L754994a814936m940658a19057D601940
32495a153255p481051K150315K644759F278499P45794k977084j277226Q905170
32503A1675153r29223b279734o64878j850173J772238E439827R531653A661748
32512b6517H118557J910292D622487f472762J847502J087561D056409l73360a243287
32522a689718m142059J244988H444979j958337c396010G452833G9792M794012
32530D873804j991587d079988n945999A4169816n207060b51029B914659b081121
32539D845753p31157o06391d033821a278695G894373j599938a421359m720978
32547f142337k627877L768545B361169L911356d088192l851821K437396b224842
32556a915537G853489o85189c693341D058897r45009b248429C924858J571465
32564E496323C36569o4629r7422f978514E344398p08588A662919G69341g69056
32574D940647A922380J0416553d606565j0471068M622875L256261J512731J469323
32582d216443o00678q741820a545165D690814B154504K5615R82834h907929K608069
32591f299860E726433b398995b61095G958146c19362A0166089D55407N344164
32599E799571k118124L496812A448846a3482834d309074O45816R44558Q99304
32607a819396G493233g769812B524779d554398j0612040N262334c374888l861452
32615g236340k174870l039073e515901K499122A0753474j129922k50668d121775
32624A741559L622555a365465l350108k550263D624511K155668C000716Q02872
32632C803588d073083k425688b860340e94336n124308n51037J736362n741453
32640a0274772J244251L974898b293274n103710L595669F985967f478082j445388
32648g923470k484639c895621G003784J689379a113050A07749Q985731C938999
32657C303425K64598a1470087e676371D705834h11154k372010a009305m568030
32665e577335M41037B836751b871388m234040j36593D15004M153256f472011k462840
32674h934851m861195C314106A610244J1156430B058307B99739K384933p38467
32682A946205J527990J074783K031306C222303J2467114g3659A219383b291052
32691h159814C384252K200765K529962D40044J71900e741350q163781d217736
32700B788004c730496B637961r8383i226154J612542H161516O12165k966649k148552
32709C658480d689219P89777B217002J129116b320005A0632139l113049l723444
32717C795646M041664a526775p231424i3807m143470l350451J509190a472855
32726a1510447A01433K330020E36963e63676B812170d330058K6758k915769k729655
32735i948724B582767K146944A697656K528865J155289J367785J910901l529937
32743E130559B259920j17450f87703A621399M86442N630184B681257a883600F419118
32753C171267f925678j950644c531879F654346a099039m125544c19502j450375
32761a769877E408849O693445m356693a395560A0289932c475172
$$ Imaginary data points
##PAGE= N=2
##DATA TABLE= (X++(I..I)), XYDATA
0@@@@e94B161h43B294c214B741e716D909h795I721a0933A5790a6487B2047b5345
19B9618c7043D0259e0050E6764f5054G7244h5599A00848a12889A28599a46835
31A63167a86563B07559b32564B60927b88194C23806c57285C96474d39421D83018
42e36220E88346f49437G14653g83862H64803i48753A044433a149862A265440a398511
53A543890a713725A906267b128807B395364b708972C097283c581062D207253e052106
63F246298h077712A1190542a7540834C6253239c21381837R0126147J08729443
70a22526247d6074578A75537429J04929132j6135338P8694244r2844980a04753560
78c05917694m3304809L6828389J39141658C0085707J88237545J96895424K4037318
85D39255994j92449661c5908031k35211149j32672006m542813R5095874a07133335
93A24750179J87648525J02863561j00309523D4752049a26722289j60222847j84415017
100d71360153J16827834h8839731E4795024K05616317K08068848q0708328j53630082
107B34141779G8977833b32658553j99507372J04556443a49704000A576805J62039561
114A63616366J15666839N5169895k5724975A22898115a63467694j97287838k2844194
121c83599726J00394804a33923812I066205J61090970J68412726P8855321j70131508
128B47293714g1329625k16562033n4180130L6722830J50221043G6472125J39710517
135B16182642J09720654P0183902j14328887C2285127a11475337p9179015j21558239
142c12212591L981686a16848101A07579562J59558501J17834351l9307528I5642467
150i6735281j38152108j50993120j84184a44904090F1558376J55888906J68303358
157C85750640l1753802j57342479C5930758b01001366j52717075J08856476a16879693
165b5343146A54837270J12268875M2963455O4257468j57054988a18997147j68511366
172b87508513J2515799L0781331Q5073833H615614J66076470J45588868O3307746
179C83588698j16978697c6078288k42347352J2450155M1727381k6936822a00398785
187A15859981J24142506J63053545L067239A01671902a17345043q7216050j39346527
194c43907620P1350461c5663311F9893805J77780867J31703649j50528613A03438273
202G6691020a50504987j48078997J00206765M4047344f9570704A61654582O8247969
209B29902551n2416737J9446870o4161704g4749893j15915870k1942305J4889104
216a97718964M8285588a6805990A90563998J30365370q097667j23567105g0782003
224b61821280N7454856R2115794J0732078a0295606A04433794Q5971067R6999803
231B87404664q3633534c0085362q4073397m0410921q4465358P3658187e6161891
239C8597716J94677553Q4569575A39535667h442800k1621714r3552177q4248897
246b07865588J9643428O9532229a39003A88241083Q2118218r9348918E2754880
254i481373n4221644j12358749l4946487O7800779e0595488G0608402J18446971
261A89055373J5537356o3943083o6023855d3842091j20065701l9881933L2054364
268a71735361P8595887B3550708J02365453N8182844J880463H2939860c5550598
276h5399522Q389608q1927439n9289559Q9436075D3064699J22973782R6233862
283B62272343q8437362h3661730m8985608O4603048q5935020k8013041e4803655
291A3585658Q1633337J04772039r6921193c5910594e391648j2969696p5556679
298i3918023j2496801J5928030a9186044F8902373l993328A5767042K2984368
305C8751410K7882633B6559255f9622006j11109834L113759g9802491C6426515
313H8610632B7729833j2540913M1598015b1690381j01961910N8588485k7162978
320i2226784l4210482C9798582O8963195A9573732P1045504m15962i0435139K6938329
328f3496810A096623a07507916J7426141B9535504j56367N4966323J0071683g0094159
337a19542745c6469736o875618n622626j8728662n3563063e0955004G3443341
345D5535388b4005322L017772A8631432E913901e8414823m4841716K7526028a7445531
354G5166718M0269977B693710a1128104I4788994A8913570a00865204K7065525
361g3799679K1473629J5478137F6217525l1601817g6667253c6674814A5763587
369a4375522M4969l5444166n8046556L5685894K9735996R159226D0107302J3923670
377E4030972a8871779k164046a75127A4924819J9856097j110445h794597o515385
385a5309982B9482814J2924274b3161841m6670228A8237907N6456443B8776415
393d474473J61697m7350694K1012747a3110018p8533910l2912234a1661464G1884791
402A6985691b2250505h047629k306891l438892c477104l2808897j5579483C4411586
411E9127090C6596L9059052L5455895n460490j721756C367329g2937058G290269
420D9651531d9932643R225883c316011k415420G5819367N3999606a7437704j01649940
428a19087644K1900016j5380164J8590168C8728682O1783840m1515157B5025852
436E272151P883875B018885i554029r700268l0084801C5009143J36682363n3088276
444A18603230A7525839K702234A401519P543527K8829188d9329037k3948905D4647610
453C2787370a6483068E7345647B2152933a5918203F5155137f7022433j50564467
460b17586900e3001792E2011184F098743N7129337K1850665D0239903N9592480
467I9832383J0274165d3976928o5626888M8752666i214697F0080299L2893698
474I2973997L5583366M4050803n7787709A5237111d3415923o8389950L821346
481a07984527c6252572J3416080e93406G3334212J7691301R153651k7929862b6970186
490g4949683j8203274p1126665P4852558G8836935J6707309J0846414O0315337
497A66705995o9222312D4563378J4530238e3042142j06362025g3389140C5347911
505G1665972L3116426m278263K269703j7360918B6479307g3502967m6009278J4826345
513a04685900c4818904a5693375k9249287C5904951J30925467J2743453F7173101
521i6157317q2877872O7771941i679043A3187969J3868243L5746747P6723876
528A39526835N0922640o2626696d2822682r2716003N6250715L5093499K0960256
535b3234215F1740004L6820848k7085265J8935129o558623c7727314p9245075
542a16972389L9367459k0170439l755764B6747404M8860289A9689654M6745494
549F6435148K6281414D0415505E385912g2816596p9476067M1684567a0652310
557C3477125N4124701L7247758R061302M730206D6432970a30208875n8439707
564a88648582O5231723e3820955E160273N9156969O5610462K4506314m5992146
571A08441872A1315174a38776133o9273948g7032803H871424h4159531L5138803
578d9020728G8329821K1745532L9544203k894432f7931012p7900191e5854710
586i3026052j0599490a0903891B3529330N6150736R1559028G6352041c905873
594A2237890a01579770o1981580O7509941J5613559b8064323A00840253R330709
601A10170962n4417701m02473G491747h6410679m1350180J6280862N4983593a6934459
610i309689F6609159M6338383m9296395B6881252e4665176j01350621g7201555
618B260582e3139496Q125394C3117134K7610792K7456815l9779329g3097784j4494795
626h7592579K7914819k3145608L2918166a0594629A6895826Q9208765J0044949
633A16149540c6292942o2864396d2318951J6395348M896308m302228l5042330
640f0371853J9017644B5563821L2073729j1325099a4381298j1914311k3617381
647d9912990n9818646n605618b4695084E010822g729389C6820645L1091625k7647870
655D0264400j9185450c8660543j11485971R73976a4657057G0910904j6428428
662E4482476j0415736p191462E183748d16658k6693823k5229332J1539604K995101
670c7805108k3692149K5480931A3724871J6592041K142089B003572i7524266L7462324
678f0061942D2395182a798727q6484421L2358589J2771289J9257226F3630270
686D2328178a649740D0081618K5842362a5782633o3822065J6777783H51863N0833979
694E1685842q707405I092187g446028o107271B4086353D888602d7900031K3882140
702b4017891B206485b7942636l251334l3203306j6840208a2574952H539954e270841
711G9530781j3082143d4933057J1404272O08413m8497777A5661962O9982295b5319699
720E595247J06477730m9577518B9914177J5859844b5313173j7752556J3923011
727b9142718o2878674L6548909D7928895L2909901J176004G277088h8302662M2889094
735d5413568B1381371e6383864m3442011L0064157g920530I5088728R032761C0550007
744G605605K977643J4074756J640167d5870277k3466501E3644633M4344222l5017841
752F2971014L6594041j9143122A1348546m3068c7606167q5837097N7372934A3327928
761B1177533J8091601J5219412m435690P056016b0407123o9241259N68910k6974864
769a16054336K2646947C8123372Q3811825L0192106K2934345p5353515c8803435
777f0078218m448882q189586b9404295E3956185R7823149M8674729q7007243A1743961
786C372195A207165c4763398m8208928p8627323j448705B0620814J48516083k3754411
794A45382486F8751429j1087486B7345228d5011430p1453530p8747521J1181225
801a84031256d940055A88021986K9202652k5040734k4398021q1758144a9708242
809a04874984o2053522M4215597d519326F9377601P3956086M7348140k2999689
816A67682138n8894798A2060784a58718287p4232771N9516934O1317395b0531237
824A03882327O5189226j9931713o3258561A8871741b6126744p5503979l8080119
831a39710842K3800229K5086592C4034773J77831774L3475393p1207654k4520842
838A49613444D4260464a07044558p2042583k7838482O8488273G8286037J05396957
845A83682994k7815629J2217967p8230516h220851m2860588j67321592r9886379
852c18289410a49824831A6512204M5031993J06759209J8048586p4122123J469572
859A13699441A8184390a87384471n9776856N8464498g4689424H6301267J05873747
866A92175014P6329227L1597706j48386273g2450154j15405424o1499853M0651974
873b08703457e8148012A1290792L0318988J29728427N8549240n8148794E9849267
881a15525908j30616499l0452021K2156730a15005132G7903811J02958702O2998024
888B43860537Q510566A15490573C642600i7269626j66903722p1381851J49498351
895a86056848A7111904J74837993R9565743k9985541p7650243I0031283a07740573
903b57683516n7061293J6967940a09311228A08386984Q1697425N4352312M0565153
910B85001874A12325828a22426401j47451501n4241739O7824758h9408609D1950544
918A19356181P1946365N8547705o1035035D2919034a22345805q1575052l2908678
925b36829535J6934977P0276875C8737121J95920856R3674592n2627913A10839673
933a24661340j53699876m080265R924122P1377486A8305113K00801856M1020332
940B60127301r821645r6010928d6446839j75771098q0754499j0617063J17281158
947a96308341I89147J48725178Q5369946O053769k4976664q2072488h6167789
955c25065922m9903128J07453447h3383153A15137701J06192800L3438821n281323
962B49487999j07118226c4953136k04499634j24537430O4988440J45636923f5836192
970I9700630J93145017L6178868o8310535A04971963a92452334j84491230N7092185
977c19851379N6057726J23656824I7313705J46343889R1388013q723328A19795203
985h2363299j25907744j44753165R202295J69966242d1852465A38682201K05863336
992C44545537k3177878j06744859r9620300a40419437k33294691j0503742J01829266
999b82388604g5613158A51516483J12157021M8538449j7090662A40988657h1389354
1007b72642608j16595687J04492977g0823820C7551566P4330929J21096811L7003198
1014B69982504l4874491G7982775a53679555j50610471k3762308O9540994g7151968
1022H6106316J62101429J65432881o7940110F5220757a24148490j06230956q8017983
1029c18397429O9356365a18392768c890374B09506873J73707369n3241472A60881665
1037d3961784j99370227p4062877J9701987P2320116b9928824A79007168R2431057
1044B71438225M6375998n9447305D8268633a55626014j10782154n4365983P2880440
1051b47893711c7201688A33247345P3163430Q3699932L9788965j22377066e930622
1059a87958678j08802022N164356J11197515c6823500A17001430J78591716J08659844
1066D04252990p1257229F4481881b32333874j38991232N0635982R6426734i1470313
1074I4905518J45143688Q7302195j2712769A56128551e5475717j28170053n6223952
1081b39869722j5612650N7831480g537946B29437963J48140126m5213209j12909347
1088B19455533G4115965a11347534r9528653m9564970j6226115a18945893A29976779
1096B69410800K7464359p0757249G5429410g1704736j25982335p7411865N6772700
1103b18326236R5809033b4246639A58126201J06185994j1957372J3349769A29598735
1111a51852379r9957122M0039325M8490858a0514571A82479766N7287162N1066440
1118B90833368l7602765G1610423e4705249r7134053j03874994L9593704R1789136
1125a24331456d1403561B06434685J39630395j33350569F8225001c4911606j51633088
1132a86544694n2305083L2117921K7597692c1046280B07287913J11248209n3567407
1139B64968715j29791632A0088702c9939988r2838273o6928887N0809566e1481582
1147H1822508J42017210L805320o4171892k2129548C7017277a23135422j11874783
1154b35010205o5222523O4685513a7208170A16402800R5432303P9754075j17712064
1161A73877114c0522363r3583886r5501257m6994587a23201145a1499382B5405448
1169A83967809J13213622p3905321A06212162a7057717j23112199l4131453L2499619
1176a41801750N2457541B80301J24506866P2538251j3176528H2517397a4255399
1184g6664909o6715925p3082330N717164h2039516F6676460N7574138M053705
1191A28304303k4145582C8716076b018766n5617832j06400036n6077386a01040515
1199F4249401Q1701560K9629738o234608n5596456A4841163h1981723o3802690
1206a45784413j2102886N1714535B6127994N9466196j2809394K4599151j1372006
1213H6011941b1282039p1703331l0164172l0837958Q379828N2642206a9470771
1221I6353791O2140867k9911576D2059454g9648839o2858316L5805305L0147429
1228g6554421j7594840A7826593J16742053J7855648k5445868D2020651c3056521
1236d4388744k5535398n5521162O497543L4187025A1671428J22410354F5749738
1244i641620E4192788A765850a08527283j7025621n6313777l158411A5659051
1252A31107173m7141195R911284j8648759a8858934j8974199l9338450m9162436
1259a26334019N9911602a5707943e104913I5430513K7582621n6615547C0265077
1267c9112354q8303411K9829799d1969566q864049J6490549G833932L7841211
1274D5675143B0319876d0366387J8698066F985948d7015656P547848p317649o7108015
1282a13893472b7074070I2032303C4733096c831550E1058814B2077664b6234759
1290b3227689o4568759J6670171D8533454Q611595B5799648J7881639e930626
1298c9975150J4730618q5165725O717736C3944586N3087204A1243359b7896511
1306d8717480Q285531B2283525J3614466d5245498m1055226b0626184D3288141
1314C5801422A5050272M464312d822171k6162053e980748a912669o986071c465181
1323a0894914j4683041b875405C4236038R090041H139457d0075153J8133258D189001
1332a3488982m197690c894208A126354K232732c236255a79421B3551733p377420
1340A6174313E744191a7577320l9108866D28030P7145673A9448230g0701514b1750418
1349A8076739J6666462K5353323A4017068d7634657B97793L6356361a371293m4342817
1357d5714110J9743649C2116211O238224a9172217d567426E6372953J8686930
1364G5059883O263646B2107391a06709030O354653B186205K803623Q904860M4126474
1372E8021162N017808K3854014j7591089e0813405l4658868c0006890l5606860
1379f5613750b9437788E8952848A0602640K4207412R4458716C6677663d3532042
1387C9370581I179729e4484852b627757A039439b6873776D2782559M0927118J049028
1395H4758705K4592379m9511595b4882947o0776393r737600b8000098B5643082
1403i605150A3623417O6819485L4576700q168301a2781014j22630897J9372104
1410a16039807d0173030G533644N9959450q165677k1911061R6121633k6637014
1417A06900975e8699396O189109A0119499c6527164A8463954N2571613G969987
1425C2085904J07706170F5390757d310153C351345c2951319m2911861R816875
1432f6046305J8223348F411602Q1419214L924599l6685852k6306624a2554255
1440e0484127k4780903k2901842M6515460D2556833Q1388098j1423361k5370171
1447H7151399K056726m2353043c4201462m9333232K4296842J4714216C184888
1455G7307273J0616273J165945N2038599n0637560f0406230j09902803K9784495
1462a40524538O2217937c8163934A9341648K9098644J0655446M5541357Q801810
1469A13438905b979348q8652199o74400n75878K2584259a3158965E3915008Q7466759
1477A41381767L6926170p6301341B3389329d998187m4616184j4908571L146124
1484f1376818j2834114c3811465G5885588K6550955l1618462j2557872B1717432
1492e4080110p8022835k6138974N3173605M2416909a0491950I6423162o90449
1499I5732713k2657871L5735151G104921a73193753M1750447c0951742O376670
1506b4575072G7331332M4633085F0245276K3757186P848527d2418214m7012476
1513h9430690c5417942k5671416b2579989e875174o7966488A2752045J14092542
1520A26844587C8990818d5357881j8913855n1964171J760427c4580710k0854862
1527e5435572L43546B8677728O7536303j3497160C8628720I190518b4343305q1791968
1535a06135273k1051637b5247690B2563302O7603790P2101230G5613431a1337608
1543B7869012b2105873j10400035P548112J4520794M5968390F7246366J3622917
1550H0869283A8734320R943736b8987557q9581129N1870980P067989m3597167
1557a03226884d5064469e991671l7723798E0869992J08490279p1001656d938522
1565c2665809k9698935j3024024L0966529a9003460C926991N1418937O1981076
1572A17327004m9608369c9806870k7351808b0777549k8509734n4494595j4217944
1579a17999822L9667138b278430F0139935B2721684c0363427q094588a1340274
1587a7800072m3438426l9335835M1445851C8797884K9207394k3706840j2874544
1594C1423894j171109e359710j9642470R496188k0570206J5939154E4839054j6112310
1602C8726744d6808743a7709368A7705637c7423968l905600e364971m2853937
1609d8218908j6605894a3448905N112406q373094D144778b6342410l1366595J6023473
1617d1685532B6861732K3967977F979444d1887738a6826155B4542215J7174498
1624D1716713K352401c812545k781329B4249274D059894d4609290J9923920K849070
1632b1836300D1147049N9284398a6169453p7463828f800043j6057005n8097992
1639h0955040d591172F101505b3372063I0732946k8995126a11321619K9157278
1646h2164341I081364m6380M0921158O691732i619347B0322375J7409829a3408116
1655b5533166i9850B0577477L7542764j6012160a3708927O812825A2631001j236264
1663A1394737d219309j8705948J816504j0085095j6664487B7111356N8437335
1670H5548691A5199153L84401M786677f7048161a8510913H1542970d2969553n5155837
1678i8125390C4876226K1262868J0085102O3785394E5840084b0127540B2058597
1686d537197r0164026K9559295a2080100D4583489O6017007j7109896D6168237
1694F3621284A3843964g9487479k5084620L3988261b5060850D7580390K4685423
1701G2265813k1193433J1639700L1582321q158981e951772q4017532P955822J7255703
1709f4757779K880759C7815560Q7991843m154650p03106n0875876e8787642n6668975
1717a15456617e0090654a6932567k1794070C570159N8559848J9058052J1107230
1724I2295289q119081B7155383a2519758j6329011l9883730l0453929d4279992
1732E1321279N7240072J9523205l9483850m2355719j6630409e4738690j04138927
1739a58877617K7959651c5082481C2700130R5216005M1176845H4125223C5575316
1747D844920g8227108p0307174M9818883d604455C4549832K2148587Q2006231
1754A38704650K3399476n0803301n1801324e6608988j43549102M8590566a503671
1762A8690042M7475516O6287361m4056980j0980262K3801300c2207730p9918345
1769a12126075J4411075q5732573K5768656A7022257P4224824O2430271Q4317229
1776B37994581A10488060d1252840R918684q6445264j21863099P5860384a1092676
1784I8573932J29745393K7566625j25763194B0619198c9037236q3498010p0173769
1791a92709015J6823376d6045582E2278095K2007176O6591546J3444565n3003811
1798A01317571n0310421h1810440j75811813J7191134J12849801e8111347H4636532
1806A77807188k0388162L1760537p5123615a22794579n5294711N5471853k2160754
1813a44778191f5542175G2137708R309264Q4686981J07669050j14873296c8286621
1821a38748798n9843616j9277480Q4309533c0549586G0986361Q9092568K4161379
1828A84240308m1575919I762996a31326145p9819696l9293139M1554316e2237154
1836I9895734O8629994K5118247k8593559o8819949C947240a46521200j15785670
1843b62306870M7868192i8108851D2359932J46190964M7718408l7994337m3784887
1850A54490080C0600231b00370400j26477699Q8421947J15899853c4602802F0515642
1858A29726069J7532611L0000549n0392839i2048288j76187877J0581734L4499887
1865b23154544N5140473a2206457A51606585J17760279N9515710r7314047b305702
1873a89873823q6397031J79473R5235147b6963062A20021881J31474791L9758468
1880B91255140j08229654C2012100a21962512j19545353q0572195M4160067a16488804
1888E169402J17467632J21209447l8725470H1856928C6676639a28292714k17766077
1895c46058791N5738557a28339769d6750618A21202077J60986987m9934975m6938262
1902A85315827m6332798i0317202j34995438J4502138n537461O2616906A2504617
1910A43505011J31636054N5239449A34588360a23615974j41176625n8950971M1054008
1917b82689562J41195587b9150971A06577160J43217384M2230000j20754092c5922086
1925a58065558l3431449o3094708M3606162b7445737H8973039J25167330J34329094
1932C48469463r1507279E8725308g954879j38028498j84630568M6924951J39454668
1939a44234326g268341B10922562R9922918q6990495q2661383a822612k29718653
1946b31541265o5458912J5438970N9766811b4759116A19577626N0437150P2171487
1953B42186263L8926186j23102815d6589395j62508848r2782853K6354486a17318097
1961G2587233J61891117P6129763J8047560j16765169b8226229j61304913m6880896
1968b36412038n2203774L2940609f6367811A30613882J18318972O7026782r0761389
1975B25198247A3617642a17901238q5838603o0778277P038314J24850371E0171075
1983B28717028P5108431m4939520j03080786C0354565a20195697j19073762J3518740
1990b25750719R7111494F606748J63819382N8119535m0298344j710964j3188370
1997A73347987b9579071j90764151n5048867N577649J11735355G6293984J63751818
2004B40045802K5683628j0453254j02336180f6932002j69692411m441152M3582351
2011a97483214P1953154B9038028J69235154P3101374k983505p5062844b814968
2019a39636253k0510477j6266521Q283015d0426544G9600122J20579167J20391633
2026C20570922j06859457B9554235a7145723j26624564j38330583O9610160R1455228
2033a21035482c3902958B17095263J13622232j37669870q2265063D8718767a21702480
2041b26532216K7545458K0732898e3953761A27080622J10677556N0038269m2967631
2048B44828816A21175799e3899185j73584161n2412651J00169573e9574907F0248038
2056A82029335L5147597J1869079o8433966a9257253j23887820l6121668n3044275
2063b32311016O9280692f67478F4683087J31196251J21896176j33607932G73998
2071b7237200j07410316j06884643P9667631h0045945A6428106J97702985N7098535
2078B71229626j23772558D5427505b6285271m9662461n4473450n5013614L5399687
2085a50035109c216946A00967729P1064830R176126o0229962o0299077a537396
2093a30783599r6776357L4078728g3202888I4740149J04957570l863493l4627444
2100A61206782G4664526h3859879q4199045l171961J1450071g8990218E8070963
2108A13612905K0856731L2287055o0695878d2041697q3588317m872183l0892064
2115a61394261L5220600B07536R3584849N1464810K7311584m6166425e262727
2123e3672888k2827389n9818152l3063009N8348016D945809J45640001M2920525
2130A93506335p4530211C4748481b298476q6773467o4540960m8550606N455569
2137a96707940g5016828A08250113Q3330658m4090013l6256298D1343564h3186080
2145b07297635M3244170P2169413c1752083G9664374O1999855F0631913K9327010
2152H9958923M8562801G627025a20805542J4116917l6134646J9129405D426473
2160B5826111J8496533R2622447n2373858b8364795l1695244p9488890l0198033
2167a69746962g5943394O151483J7552502I1299565L9031738E5167809j7824389
2174C7343420A694638i0821937M32065K5397890K1670996b094911F4846494K1417171
2182H6263665k1644050B8018158K9574396h079433j47304883K138755P0632356
2189h2613205b8955004F4894372K2571419i148161j4748699B0150144e3210606
2197a03600931L201765k5499900c7980650D8331693k1178795L5186793N3982842
2204A16322533C2197762c9513828j2621559n4629437N2820835E4729712k2965243
2211C1764469g884816D4796752L1356560k1835924B541638e5075411k3607516
2218g8682927K95288L165L5673866Q43845J3305145E7617396J2104695e935641
2227a3598776n460821p8639124k5210654M8369301b4037737F1461297O2478357
2234A23939654l8149061C4844702A1312010a3213338j5993583J128666P269397
2241b0808858B4798778J4799258B065519a4684430A9793849J2637707a4525710
2249c9524609o60208j6849465J8835511g021835m7738826k7993512A0575460M8015916
2257E8591376C295061a1753579A7154477C013849G67536J2912526a8229518e921067
2266F6613863K1920358B5354327d945930A3897913J6091950k796373j1154573
2273A6038917d80356j0702676F116285i861791l5755196J8081612j504216p598373
2281c6637964B0398840O429388a9155121B7180567c205609j15745171e0289560
2289F8994809B1386957J334507L4961768E959498L0573432P2932688B4381161
2297d6467814A6652212J7850032p182018K807316D357554K0391387N1609545C5346872
2306b2572173k5581622j6357625a7467609A8705640i155223L345775B6096898
2314B0561873H158682c1273742r9239A6499489C242514i052458E2945210R825624
2322F2770834k7114458O1235740m6278517c4061269C5382069J8727506c7232196
2330a9680181C1314596A2693523M4011549L5134951C0894816q633933B268160
2338h0367514k5058J7621359c0989908E3070039P019552B0550117N3938079K7498300
2346A01986496I933156f3636482m0436730P556861H857459Q5162802k602447Q809139
2354A00226953r049217j9341909C3310941d7078055k2629939a2318822A0854106
2362d7623707a1245370C5326297K8093881M8530724k8177680c5852780m4992931
2369h0845711L5553478j6550627k8245246L2187066A9634700O0813949M5174488
2376A25623137j0034141D5995394c2033184k5101199k5811064J650269a2436934
2384F0991270M2487678m130404k7614381k5746282j1772293b9092347o8239777
2391i7332124K1214558c5909730a7486824D7727376L4348656k4483801j6677684
2398D0914547j7018907e7497810m9666124c9435166A0616348b9704427o707428
2405c6411855C7656960K3362864J9750737J8393761f04070r7900959M3708889
2412e4796140J5696801k0305106B2356574N2487902O113816J8223862C7199018
2420e2906871a7789686j3314311q2581862K4315384b5061661H594139J11882008
2427A20476147J5161831a4568986k8350016A4164017c7743655m7950536p516255
2434i3210446K897436a2670782I6948970K7537795k8437997B3272112b8281333
2442e9311546p0650766o39256c4207784A6504531K3485773M6545613k5115785
2449F1420132B2693584K223107c6585635n4334501K5506757j3965757J0134540
2456f9244596A0484310J4342477L1825710O6353022C3708751e6321930a0752334
2464d9992142p1276543L6276800J7700368b8202476I3677261K1720205D0419639
2472e609773l0694739k0844118l0120559m5502331M9109658B8442377L2781480
2479F1223857J487564J667515h169632l0630317D176725g1900784l8253622a8821107
2488C8621869J5404426k3722399i565408j3924561f5982j0360545k2940128k78999
2496c3645654k6199601Q420032b5411484l944926f410976D7349639r06613c8847894
2505h6194228J5935091J0785325J7836513B239736M6590059o185335O376414m794989
2513D4225885c9887863l9735476a0821335n914401k4302629e307913D4931984
2521E1619741j8231144F073099d1699525j0091052J2196535k3018436j7020644
2528g9633122K4436524A1439849L7875061j8644495a6491937k4777305g407279
2536b0784785m0876634J1077801a007118m967479D0896410K4575281g337059A2931192
2545H2058444B0597507e4939382a3359321j7185846j9401431A8289148J6302899
2552C4592047I832203K0563750g336029n4859142b4243296h869110l444645o200609
2560a8514364o4834288J0251523C1995817K0744180E546518O183046C40106a0384946
2569B5602745j2634683b4290256B4823546K8150302Q287820A4815403c8165083
2577B401834M1484183A0675935N323796L3856453A1031107a74158l125104j00895434
2585a04194696N02820F813308L2269265k138888j1644090a6773833m673683Q571452
2593a2876064l3497767i905146C7424858A226379N794643L1187117b510833E8135352
2602A15072280C6317544a6782215B7362234C022736N085837J2070350a1508265
2610H733589L0103689j9315398J2869795n324819a9900712p093300k0198659n1327165
2618i8519836d4278256E7834814k4518122r294054K7763170B0450415c09772q685727
2626h995499k8548214N42297B9568862O9106920R324669l2785643l4174127n763761
2634C5276920A37203e0885169K2220372B8197227K6072361p5972a302664k9561710
2642c0864374A1622838L8529074j0767484d3955701q1227587K8283945e220504
2650B2336622K8894211L9121901o468051D1776929k0060591c3023487m5151640
2657g8175127b7678267B8574748m569296K3608422Q1450849R624676m6436277
2664I2253122C0902814a5548302n3832661L634821N699329l451367i766761G7391980
2673A08188910J1532743n0591058d1509544m1930900l8023751m3420105g2989005
2681E2703443J6334810L0028746M1137486o7773829C5550271q889936h8095907
2689a20585907d5667360F272972L9820273M8405074K8158767K5744809m1927745
2696A06474150b5483328r5116764j7808583K9314311a6055399B8054857a4972666
2704C3627648Q1926233k0890579B5522980e6294081p5671337K4093113K3433988
2711h4438317J5651244A9034760Q8688883N5216062L3019059r6149034g1099763
2719a00094402j4237595l7461444d6357725H2760965M3688237N2328686l8401817
2726A40376071A6787867d8318828o4361416m6325034M4698479M0615565c1681633
2734G5971478K0902632l6254470N4450462l5158174g8239440o5270953l1580960
2741a75091353n125410c8898079H6875192K6754074N0319500J5390996p5949854
2748A03389908e043176j20462552p3971902M3733028O9651351b8048625G8457591
2756A64989632K5160179k9680771D3484636a35144335r3723262N928584N7910545
2763a65028468P5353242D2511843J31559050L8562844o5078859E5709128d8269373
2771a55788177l8924924J4591093L5399243b3659089A50783571M7751332m0066016
2778A58468887m2457975C7430129e0491192j12886283p5813958K3295554i5680428
2786E7192373J16146554M9137205n9679655E4129430f3931844j28190862n7032332
2793b49155038P4458542e4984291D07980N7877689R3748414K1855870l9706245
2800A34183708F6275365i5753785j65570863L0408357Q8121186O7726358E6406652
2808A84653501M2299237l4423147F6893369a18219587q1525285l6170428J9231373
2815b16683927h4342558D8309626R6870637J10475687n1527420B9708451f0491748
2823a21127221j00269894Q366217Q9459727d3614810I9092439J01263796n62158
2830A99794077l6673183E2554622i3426427j15214384q3360784M7124735e2106218
2838I2422789N0739931N6777739q839584p9629509A7179139a33400259j40112010
2845b73512269m213407R1298064b7450627A43283895R9634105M2836160l7793572
2852B47960588A9184648a77345247n4163804m1956382O7488402b7471308F1130381
2860A61899703J21048268n8553407D7919508f9444628j12885947n2342353N2023376
2867a82649552L3058974e8947718A30243543P6700373J142068p662756F1798613
2875i5947478n6852871r4818017k1603585g1888189A43246109R3043216K9176562
2882B65465887o6928529G4507349c7777975j06427063o9732643n627741P1051933
2889a48513489E564970J43463234N3262638J6820880n7730943E938934a51771554
2897b30837350k628426P4908300c8994422I3125431J26886095M7663461p4683994
2904A92990993G1850582h3536529j12401568K1910097N2329831L5757094C5376797
2912B15947356N5376170m1197894j08126650c4769193j14845700l3995425j1913490
2919a95523808Q979153f8191431A43652700J13632138j3929831j08758824D453342
2927a09088562p9665614l4661273M1975934f7078293G3181085J29335486O0732960
2934B63249531n9284133n7532762p2021639a07178129j37392678J7953719P7588249
2941a49028839E171489K02190297P1218233k4114133p0055229B8724173a38471416
2949b27222563k7896351P1375852b2858192F7901320R2037932Q6865483q6044175
2956A60760560D3633480a5453238j05624498p8068908N6465090M4717558b4761305
2964A51772038J00192125j7514633o2000815E5862648d2875126p4200253q2346583
2971a99421962J7654398d1504966I9746106J11285181L1353105j18292691C6903510
2979b4027093j10825320r2349738Q395959Q7043331B9678503J42255889P786891
2986A79721283J3473492o1703308c2232825r0211189n3955477m2404385g3898314
2994A19775470R283523L1024427O5061777r4905713C9653747i376355j27727744
3001a37104099m9557340Q0932762M2886607B1361818J23388119L1287524j2030875
3008A64006586p9118293g6925573q5836972j4449238j6579454M4897431b1819856
3016A16642659Q1189336K7154165r4052868a4368305r8810967k8739720J5976206
3023a25942786J2096933c7538891I8975397O5988334J5383039R459217o8565161
3030A21240826b4512512j01128573p5570647k8305142J10672271C9109322Q3415218
3037A22524540J4289254M465217n0897449h431694j10356298p8562175J3623193
3044a83726974O8436020d8393876D6703873O8601966L9066531J846254o1391236
3051I4827388d2421708j01220085J9730312N1313594K6016638H892701P1852110
3058H0744811L8770340K4436020l2180539A664914i6620508m3173405k433584
3065a42227497J5799446N7803069B0765350Q8996451O001665D6638524k0586545
3072B6051979b5670701j01817811l2229577P797717L9992116C6565919J48947789
3079A85513708k6201872o7306619C6579272e1706919o2376065J4468766l496440
3086a03110658c3566070F0221837j2106887J3060924L4162765D2983481A507277
3094c2220698j21207969o310423f7313155K8923235J6008661D1895091L9435311
3101H1330402K249113k6484011b9482033q1780475l9721305J8044546d7126773
3109h047166E1137795J08756384j5535409C4258187e31546n4330667o7664855
3116a22527068L4058528R126763q56808C8635141P7924327l3432470o277016A7882620
3125h3697270J5161537l3660190o0081430d5102209B6162226D304585L9441283
3132D3745868K7578526A9387543K056815k122419i6094026l7525225e2600949
3140b0053575E281288L0347997J6394506K7922645k6939774a4861668n3614122
3147f8475790k8638672L5715638E056260a414084k6844738A8172884L7716023
3154E5888907r148895H909966e5320155k125707K6068346o171498R691424a474277
3163B831020K6074086L1820310B2727965c5777238J4508991k5490601k4644852
3170g1403700e547084F0120740p585559B2809309A0175667a4623571j0369881
3177b4993452O664135o638328K62316d993305D6220723n432353a5888792p881526
3185b3770318A4111032J9862000F59293c0025325M05801g005520A6947532J2140556
3193B9088088h451473j1170168B9148899J6813519C817848c2662499R902282J218645
3201b1541572g326355j3177811P789508E5928880M33289B7220492A2570986d2568655
3210d9183590D0830028j163369c9303386B0851467L4495559B333779J6311038
3217A8644817J778985c5117926F025558O0440509B4923494j0368068m736329c2206997
3226c8525661Q157695J4430370E6389170K7364417B5704517a681741j1550583
3233a3232324j4773855c346087l477333j1889526b381679A1335187L2197950K1775417
3241F5308554k7826965J4764901J1138710c0767384j5644228B8300781f725476
3249g673890D5351938g836285D516637J22619780m5734589b7277606M959489k2293748
3257d4611865l4188787a8387239n910588L14554E7789473J6296714l4627674l847817
3265C5610696A4675417b3803074g416437l1510503l5520016B6717835P8706873
3272A05424708j5737861k4225778j7300100j8498861q992915D162924c3067225
3280d5359710N747401C6792070K9189811B1119144K6503035J9294546a9708983
3288h2332231P783097R167738i578999F3137448k1988014A1870860O728260K0310098
3296C8909218r512924A2581508b0059877N676723D116166A055373L7049816M7328865
3304H5434054o288988k4408131B7282250F243631a2385875j8338995k1605232
3311e2330102k4373892b7824613G1225546M8667728D8418027a7897598k8461219
3318d6358817l0220676j4006187J6943286K1067932b178951G1010211L3370549
3325A04380760k6937613A4724571J0511674D262708f2274248j4661544a4592367
3333B3379084M1728283N1737861n4906862B7860033K8866944B564065e2467424
3341e4609171l1464683J0931736a4376946n041156G316483J03485942l1299979
3348G9502446a8243743k1464084m9290482m8155711f8166501b4603489M80963
3355b4122526G9589170P2941154n6357715C3456705b1928069j9969459o484134
3362d8381662P694138J2308247B110427L1737248N1485836n110067a1356883q280649
3370a9637532i01379n8704865l0643413J881475q652736a5635350E8178622A2335784
3379A9947488M326929f5602600L265748c0972012n6249259b5073108G5868103
3387G703867k135641Q3527986m1531900a1319397A2522014d2484448l6049137
3394g8533585a1757627a061912j831769C9597810J1314557B4047788c2448869
3402h6221809K915844K1881372j1232307J3417625b1308060A9922137M6420645
3409F6342782j5694890b2489445l1330417M959043o352732q23688N528856b1407282
3418A02341873K3232470D5144286A5675573h040593m9702797J6675937m092436
3425d5159889l9747283b9055056F2363246L289133i575185j6668334m205111L881581
3433b6567049q347085j6655751l2974152j2881867L4690907b15233C1055036L8305742
3441F9360778J3414722B6465940e5092523k7558695K3992046b8321778f866591
3449B1037176K6508256K1666016j1650281A3707098c1838902j9502891p38485
3456e2080278K0082166J4500065j959023h030D0697815i689354m8660097a3782665
3465A342381d2894712a7683248n801436l9524061D091904O9081617c008781k6327631
3473b9336412C0670889d448765m653295B6120419a9412385N927264C4245415B345246
3482a0973263C4011965J0118068A7102727b2080450p4989463J5187245B1862593
3490E5884085A5391504b216541n39595j3540917j1105130r321835J526686M889030
3498c0308302A1773360M5514336b870582k3275464E5203594j0011714c0070148
3506F162371a8557n2873730B0204665J7570266b9400701B5465905M4785292A5234114
3515A2687062C340809f2053014b0447480A2966697a8105644C7673760K2387355
3522F0061115c4525467o922647A4233900m972173L9471154J5484009a7415710
3530e5270074e919336A6134934m928530j264018K1970058J4677686A7248256E419589
3539A9263806a307446C440946M0172293a7229934k9421848A7567706K9842660
3546D7410366E919831D49774O874857J9509530M1118763k3821651a7068191j7429293
3554c4497484a6587681e39367A5340753g712940a210470F3981312L2673000D0400058
3563D271161a9017056l1766194j7803758K8313696F336004M2311396M4402652
3570I3050052K122C7107183b7173776J1691130N440658k4250626b913435D2375095
3579B7878515A1873690J8018282J2941884J3239948J9891694l7054817e6432121
3587h2905250b8004783h875292H312268M3297398J5901572N646279j2867833b4257291
3596h8955982K9862533K6254363J1438804D7669201q474755M87547O7908572l9166741
3604F8423824c8258720J4504289a553874o9689846b9593841D7901844j3293434
3611C4608410M2948624N8175128D8491594a8160142l264196m1169632k5542895
3618h8136865K9136803C088648N3322761J5267496k2017342k2967793b904465
3626g666470k3372268p5615115j3351407d6524029B1544298P4630811L4808148
3633A30983257n1256742r104254q314262g9396716o2164751f2882543J7553932
3640d5328611E574594J21605336l4181777C4323219Q7609692m5654652g2522093
3648i8388601k3002211m7388502h2219301A806764M9659193Q3910058O867267
3655A42243282F3503255a5857268r1504274o3410751L5490063L0257752c8149998
3663A06097831P6130068k0833997o3117111H449511e9043628j4708843j7205543
3670i0958014J0191561c8693338a5082918G3005030O0566893l2302503j9923604
3677H1345816l4972124a07643765j08787218M0757953M0879888d6764670F8701470
3685A00854919j4851026J2105994m0729423e3737800r8377215k0342680N6952053
3692a15505642d2007224C5026300R1407708N6631251j6814195o6286472c2949001
3700a50437034j9880280N0262509M5159853A135720P1198212O8867412J3068669
3707A54270013F1054791f6402925p4786345j8970828o366050M3779951d9060240
3715C140940Q2240920P0818472m4724231C1049668F405009f9772444j41071580
3722b10844024M964658i6343253A1798347J48501388J06850059q1516007F6605562
3730D540056a06806688j04913173K6256794N0434779e8845223G6575208N7072834
3737A33648042n1420J4894034D9254762a18750647o5846184l4881498o550390
3744b26028719a08333638A8286446P1633457R7004204N2556657j13920421b8132411
3752a20898785n1526415k1687329N3634782b512014A14583893O2823169N0774305
3759B28181367p6620119a3717216m7461589k7812519j13469569k0837060Q2509330
3766a40788623d4393566A25251596J12440548r3233107D3165318a4317304j24368747
3773a38686051n6271542K1997256K665480d8489908A45233055J4716371j229471
3780A58719955K8598792G5217641f3068297n8688189o4951053p144755e1774310
3788G6694041Q4103772N9496405k9215247H6798753f3622471j36086017l0173977
3795b29882465N8975173N1873024B3820370J04055583K6110458j6857m1715762
3802A12253792d3502570q2519938j0108223k2976382L6617499e2056278D5833767
3810A69851825P2470035n5475380p5822697H087792a45945356n6209201R898878
3817a92255679O2762255C7544481J71688236L5773297o6015783q1402622C736970
3825a15058717j08063426p614013P0181333d0922331A04783948J10544318j4007132
3832B01321134n6760709m7487249e2267786j52809791j6444229O4289377e8073352
3840G4067092J05399530K0800286o184844m0237895B0092030a08400317n7117144
3847a65517461L23391M5714428b6202079F6429279J01021460O9002269n8960684
3854A77492324C4701952e3558998q5758250q4199557O1258266g1808362c627854
3862A57304052J30734823j02032644E4207299e32097j15375918o5099762O0604584
3869a20403193M5624074f688892A29325817O2827970k2507439k6502204G1146542
3877d3945064j02271504o5871223M0406648c4941061I5376109Q1326842L0627099
3884B07330050m4083300F9877364f4794917r2778696j1975551L2797749f8334027
3892F4553036N1520661L9182808P9502888r6812639d9041226m7574759k7563332
3899a24179317m8463747g9487132I72030J1477222J38092869J11503448q2954744
3906A79090825F9957848c8214473j33423661k4895334N0282644N2568976D5374528
3914A73946805K6112867j5550192n7826864a8317833p4373807m5175792q3275694
3921b21143126N8558444d765216A34945325P5998639O98786q3891505D3405373
3929h8431790r0988083O919579M0240129e4200159H4851373L8295360k0422222
3936A02724511N8171101k7243963g69742q8145609m7882533k6541117O5833906
3943i7505095A0948602N3880905O4904974M4938850j5783669p7086505e2038486
3951a55652260k4781545K2895325g7080325F4936291R4306453J7201077m8124109
3958A28319712A3697391f2914622n7129669k3689725J4480211L7073653b6933450
3966I0935966P3142696l5996178n4180914l6614274f9872263q9875410K1607754
3973a38139919N2213064b7487432I7855395N2300066m9725418k1293397P682343
3980H6818989b2934489j16333846k7621715K4907429O0858787D5313335M6328736
3987I1642071j7130074L3179659k8798727a8007733q5797220o4166098j6961331
3994a84932382h0738632g502B4669126R7190654O2367916p2081867B3208780c7441254
4003a38747826j2254591P3576813c7657301a0780318H3333235O5813761j7414782
4010A31732214F2347393f871433r1548664q2895294M281677P0816523c9371643
4018D5075412Q7931596m0583198C3303272A3672140f7735302p5076163K7264985
4025a15546480J9258190c4162673F3336393j8917461q67141Q3963585l5542290
4032I1973086H362847a1464814r4364188l9871268b9973482B608906b9343956
4040D7389939O2988290l9465496k5965433e1638386j02746544R815441M5278285
4047i9291204L7331164e582595C3554571L1823256K1387622A1456015f8434455
4055e8537783j1399690q136727b0194195A1861897L5519267O3826262k7564661
4062H3642765A6496713g274618l2677712m632193J5547364k7245547b3877890
4070D7548462k1345124b811769A2464771C319291c0035688q872359m9425043m3438693
4078a31771783N0774690C741266M1027063O795709J612822k42351B720120f4254200
4087f3852781K0526660Q859545B7475416L6221392j4170825K9100549J4174710
4094I2801242A0664564d7682132l821474K913188J5437697J6125868j0728586
4101b7755439e798781C9090458o089460A501032c482324l2406991k3818266J1752309
4109d7955272j5107173J2304454C8303827M5477201A8482921g487851D4757551
4117C2253400A5213094K7101503b4684810k9541404B5396364L6441413A5628185
4125C6088593P104930B038265Q353070e210173l0075786i571246L132619l8233112
4133d4671739L641309K0326782C458323L6370754A6733649c4629147N832229A0186152
4142A7065139o782977Q010982N489139o6894p665623J4755469J959253F204884
4151E6781005J0819076B019576K3125544L2189094b8427999l4395018h080597
4159a7224445A4880327O0763723A6299003b5450024J1531305k4411180j0713653
4166d9043552g233082q8251B7497866L6085307h439995j3317244E3685205k1519332
4174C2165873j0638097J5922604b092347B584834O0031897j6607418A3584048
4182I299137L612454L6135072r369676b114665j189824D467662d3252713J8117662
4190b5135051B6738167F407501L5800855Q175148c3063002k8225147a618845n29302
4198b148147j3918012D12516K3467460N1195858J6635135C4972736a2545516j6960983
4206b9506499j713464I866589M547682k54388M0698195K6706439k7487429I070615
4215a5791131K995831D559131a7853120l2166298K1584629a1488955D1555612
4223H7568227l0637701B38239J7287312a5645081o6207460K6109144a504130p24668
4231b228798C3644386N6072545l0353124j4855113J0026628C34633e5067050J6898421
4239c8168629J4988594o094764e571637B6792974L0360080L2791365l3886577
4246E6057842b8372155j787022J118049m2251357J3200591b7850381c821091F5852945
4255A16720368C8568104c5626047d572265k0851530l4400140K4850438J3956834
4262b1016663Q623010E7716983J2425566B5733094c490976g1375q653853k7195878
4270c5921106l6413454L4539833A2351367K1260504p412263j813607i459194A3094962
4279B3030857b3266516k2315290r862131J3310567H031933K3529601q987809N3361176
4287G5934901j7955472d4319746j0503956j0057573l9622738a8084589C9272539
4295B2012839L6052530K0530362c578776n1548060r499955j1646260K4522608
4302e1750443a3203787K09286D4768008L3819535B7090948q050857e837338m6197286
4310e2034624i874791l788976p7663657K8589066A3766797L5395406J9790785
4317F8952988m511917A182628a8656159k6940352n4159448K7217814R637469b9998818
4326A9528553J2233995D914115O0754551o92482d4437511n9991036K062587K8885550
4334g3480410g740679C9537778M078942K897865O584449k186141b679758p2210863
4342g4890621m65905b6538156p470341P503297F496736J8431814L842469J7943643
4350D6714662a6674996n0392450J5498869N800731j1315962O498175Q641210I582413
4359F5824770j6511048e748960q203670l8233611j6336765b0194819B2615595
4367A5480431K4169926p00059a6624624e078575D5666780A7055273f0395172J1512328
4375d8882844J0269086l106172A3312539K0267260A2022949M971185F255344e9991340
4384a01970866P608999L3697707E691979K1389431j0558068L1500787J7403475
4391F5427604F115477c7560181j5323658r928597a3546864D8906221j2635775
4398C6270446j3870306J9479149J2841743k5010785h650993j5354893L465017
4405b0540869l6593233K48495b0132663R889315B1410862K4152381a960243m8713358
4413e0673601a0614473D153121c1310886k3516917r381367J5115842B9462790
4421E8250474K221575K5340944m2566243a4014963j815625m1197117J1721026
4428d5306679F2212369N293194A0146510L3607685j1533871g281670C760141b9741627
4437e0386115F059896M57162b4295958K589357k2732671J6342473D2129740A1894273
4446a4059798B7786155B271468c4586525I224417N708452l233726M0573635J316637
4454E3589415A2302733P592524J1045392j547039M242695A2510900J4486260p347650
4462A9649510g017701j7607651H396651J481194o95570l700396d1308391J696707
4470c9611684A6113230J6302128D380539a5517046q928842I778555Q259219a3621775
4479H298590M4371922o581459N956183j0789408b6859832E21783Q0568499k8269546
4487E2820736h010975A5964144J2548347J546609R916479E470620c1456148f895051
4496f57389m455837j2427334b508743G705402J5535847A0896849b2269274l982050
4504b6251324J2497493j4901997G494512N5661735J3894559k1060901j1803920
4511D4185985d265070l5808183A3226885K5064366A3562971J4886734K9716406
4518E8166111k7729878A0447585N219434J0623893J1283150A5717074d0003714
4526h1729226p19632b8426592D5502595R082041j5956495K1621221k0012829b7179294
4535f2543911j2041291J9914970a118357C5199291L5225314L6223966j2692274
4542I3956297j5323385A8732638g1843506Q955045I64576c0004175k570710B8791892
4551E2476964L5245000J3663225I717826g4334430J0240263j0778814J8297256
4558e6575725b5945741l596464C1479852M8928920C3103063J0372071L0751015
4565G4226149b091343n3453271r745886m4993367M6573149H1309418L2832627
4572A14142045j1179452l042355C4851908b3647865k9360249n0086592K0275770
4579h2818936h490134a064462D3062601M6578104l7379382k3529331A1697281
4587f9017796m4962627N1271464O716150Q798589A0667565O3589823K6983511
4594A01240899o838943B7328761d3025528n9800629k4783101N6913684b6267500
4602B9045631R2812790K1176878C9234043a2015374j8884573m0276654j95343
4609g1371944j5343716k8695647e0410757F5731252M1636797J9968091n5509036
4616G1827104b7685262k4135034n0351109p5563920M0848900b1853837C4572546
4624A02847780M5460694n0741386C4303961A69043h8565899q8754869J5730718
4631a61590050g8412597C554280Q2639878N2107816n570709n1357357A1427249
4639i1504710n9323046j0032695L0290750d2872834D8499525N9077132M2330856
4646A49907513k5445513a103221q0679370J382201j7218673k5460525K9776966
4653i3302622L3249440A7519916J00766921L8682478n3736265B9117386f2718405
4661a30258763n3843819K533256g3207620G2768288N7956717K8698805k9092355
4668A30331455B1938636f3406824m9010362n1094009L2304505d5112173D5025586
4676H6407736K6097572p260019j7415809F454892a15087792l1877904N37756L2246478
4684a14181462f805925F2889921J0987953O0406341R00978E373984i3655241m7634134
4692a41289375l7322902O6625103d0127200A567897J04231934O1162782m6391638
4699A20570975l2928696a210090j26145372J858005P228770k8288110c8650927
4707A27768092M8218103J7008312m6425402a5627256j02722597l6927847k9792788
4714a85070488L5944475e1113390E0749836R1715587M756598m1913815l4843466
4721G0464740i896734j11800070n3849885j328925N4187883F851849J20288170
4728A27140019O2745193R631170o5675916C2220773f9860573r9618895q91666
4735a70371134g3533013b4555819D1239022J30798925P232061o7385366m5648710
4742F6235932d9471430j05193129K1751297J5734702r182187e4363900E5379992
4750A52069085M0950485n5510342A1297330h0946351o3081028l8519704N7294135
4757a25252948b1756794A06962610J12216612J337816j01015841C1879281b0425814
4765h5257310o0524620K1271436e6666486C6337874J11070961L8806591n2892451
4772A33322975E3806071b9451238r1973895n7324293K0253528g8428565A4524894
4780G4208345M1068174L9416060k0572769C3757196e5007556p6729915m1263851
4787a73001322Q5114113A6691798M4475483O4916188P6793250K166583p0823782
4794A34219520B2753597a11022098p5747337N30708Q0013508B7595216J17971290
4801A45566506N5817725n875853H9043654e6391017o3034857l4411895k0976830
4808a74814599N1989592c4540440F3468484R3977063K0812324k2115210m5830319
4815A10312342A580243a05711396l4311877k9236390g4949701I9152383N5691026
4822A54843409p537842N3873206m7547524B6430361d3587211j17943307p0280055
4829b31810573a15343045E58822N4068119P4187771J4185906l7364549k0957515
4836H4678554c3694751j28206740P032139K5654128K6733502B1459319R5509431
4843A16968750M2501640N2124857o1691368i58026r5278064l2455692J5510765
4850a13181017M7822959B179403R4915189O5649973o293871k5030742F4385695
4858f9220141p3430406n692786j8538645h0540993F4265170O1010203P814789
4865A33090162j3216441D1779343d2097578n9486408o9359207K9397283d3460776
4873B0946023P8508479O2933022l9055598k6325936j6801015c9008413j05184972
4880a44193385K1476529M0164170L0379821C9319132P7310344M1557144N191708
4887A63378328o5661680d3188713j27663427m6223389N1372461h1972079a0253211
4895I3369328P0654547j4658005F8185109b7444594q1428961m3578317K4137159
4902a28314713M6035829c5531949E0333969R1416294K1283122n4129276m6310248
4909F2593861a6452928p5744288l8325991o961743O1135782E667015P0650131
4916G6317146K2051559N830438m3435438A2189519c1481804j09806890n7707568
4923a98996262O3338825d2107879A6514939P5851662K8437132k8832918m2647249
4930D9323566a9619476r1516392m4300932L1527688c7922008B6597332M2151453
4937F8748785N3698592J220522C7840479b1468785m0152848n0629933J2990043
4944i9261523d4699804O986553H530986P0161387j4232989j8300062A5698154
4952f9900681j3686995j7536211m8497058P3662240F3512553J8859714L718938
4959H6091205N619136a4798530m4764478i578934o8914159m6071901e8577998
4967I530446L3565026M6734373q761007C9814473j7250361d7052750n2762414
4974i9815164j4103807J7481042c6415090C2282637L347856L0665637K3234424
4981H9530554k9905210a8581267q2632825m1034337L6856058c9352660B967835
4989F7087221J3418442j6268822L246970A1641761i1782107K0719749J6420399
4996e4641959m2099354d3927853C7415325J2498436K2653847q03072f534582m1776307
5004d8310889J4596495r054161J08720l277089K095565A035745M2242944j283825
5012D1994864K3351886l944864i583241m8039097k1806071l610473c6796838B7202938
5021B9368202j427945J4845236J723144h45486n4794183j7320351L0304192c056847
5030A4233089K3513168k682068A2516692E673169b262612k6663814P54593A8741680
5039B5933662a7689883r11075C3416635J611493j3712857l339217b6428253o211250
5047c2639503A2895097E334997b1013768b993614B6355238j0015159J893575a3685021
5056a5686453A2949214h842813l1297595J0665509f820292D7779868L4893978
5063H2673846C9471995a5798988k803779E956696J653086f947955A616754K2091412
5071B3708166j87937j412M0514180B5726400a9418296A0494493b2409n2856617
5079e2879026D004464J2335716c8758544g540351C2652515E150722J8008097n013532
5087A8145287d2667062f959998B6796113c533066g51174C4322675a127674C5860830
5096D8023145b7248611A0334021P9738143k7210512A8506480E937617c3367584
5104b0270401B6545081A0546384d937216a401755B9546057R505789a2282044k7870330
5112d0152374a995345f46645j9882617B813730f902169m911850B7998226P220498
5120C5218724A452948L2902898J0968259j1460490L601037d901968j7816530B2011671
5129B903847M14031N5957093J4399124k6447916j611615B881653g7219316K4542534
5137e2676782a7084794r950718a3340994B7730010P206973r375363C267462b7224881
5146c1122458O354958h055805A5500029m862779K825003K3914346j6546185A891208
5155D1568283K2921789k7706797B712343a5615103p129766C290179L4494865J427052
5163C9212096j9434298K401929D462093b8925850k4144184j406416a7869798A0954145
5172A472885g929127B7114395o451133a7119503k810591j8716907j1371122I664989
5181F3821810B6554766K812012M7118154j9201748a302362j0991219j2888992
5188b5182573o242156B327657J2291781E882924K1793203K9765128j4358056b7754380
5197g6251342J2177479J8466233O934833J464832J766565a2468666D9253738J733500
5205E0987238k0232758F440753e7721809r925570a8315921j9475807d785261I6375785
5214F1910632B172526O0483784j6311880b0429960B778730c1615476p0597371
5221a02212847d5265181A0520613e283920B7810998L4928238A7136833h294947
5229f3269473m8217286L4732891L0079976J2543799A0394752L3869778K240233
5236D6504763J0641742I469725f2802416j972414b5676737A4953820J3796381
5243B8750201E4834J9959661J4524845j5978243j164732J2121511c1784921j1826368
5251d3611289J4968219n5787558K1174598B7471519N979906i634206K917077j5983932
5259b2701061k4586421J5361693l4911985j3835685c3105245F354261L9417495
5266D5771756J0043309B0345893F640101P930333e3319581m5813540M3955211
5273e5177910H463942M5450309J5081598j9734138A5974092F571894a9853544
5281e9484095k2325774M468517b3674543A8348407D959709l81361J5467205a0086857
5290b5335066a2275245l1005763k9467397J4156655J7658500K13660C4815107
5298A07751695k5977018B6820324g686576l4233539l4340560K4705650K4001264
5305b7553761a0737625C8071882J0807265B3861587l395594k424295a7193628
5313c6116297l9723309k2501068d1080219B1949901H510313Q198322L1926940
5320D8635575j4480776a134157k2911889m5122941j9300024a9734963E0027029
5328B4886243c341751C5572804J6347156A0013553d68492k1394755l3343622a5988728
5337B5582841b1075210O0384C7599381o932820j0750304l177950d2524195n242795
5345d7766990a28700k6740823Q218781D5158070A1483637a3760304D1210090a0060345
5354b9961386B6902806b233866o1855857e134007B9928136n293807K7798383K39860
5362E2672572B0138600h241824l5527473j8922827K5565635D789274N8582769
5369F3372043O320346A6091340a0008731D127829a9109929n173809b850670j2469764
5377a5320434A6847046J8061260h751759C593709Q319657j220259L0813294l882697
5385C7623704b3034526g484498B607510e3140553K1801550D7748569j08284J1676592
5393E9316877o065119a3936965k1849893E538867R494322a1768607K880642B979085
5402D1334991O073308B0783468O437385N441214F179334M640942h591599k3504833
5410c2096432A3305253N1416423A3701854b5554901J2692016E874109K9928774
5417C5802883J0953616A5091813i158972o89482k1098886P987247d85934A513403
5426B6050232L0066915j8569345j2010996J4164389q996545b8539125a0033917
5434C6640747j3776356r908248J8562694I968486k469206O3775550j6589955a1596088
5443a3166769j2497103l3687689J5455557B027006L3127413J9174932j4999130
5450C9330221a6008176j3887428f145868B1764746j170468b3599409r272555B32598
5459D4420042J4239648j6681222O163854J8739543A6913017c7719535J2752060
5466b4967475p141309J4216241F8713489p241133e134322C4588673J0893018e3792151
5475g5009757L6283079k0830129A773043N9484093G006879G33071L9831637c81152
5484a2388968J134754l2176274J7463358A4957598B62340M6408831N8389496l5121853
5492F9938814B0149478G77742c9558403O274398c396237j0184938j0620193J1374816
5500a2826552C4471419L3266063l3004539C72854c353240n9158591p0828354L6605188
5508i6734997K9198518c1139877H9130606L1204870E7090926k6220567e149089
5516h0663886j3048075K0136986c1454262C8727295L8598452j043382J0456028
5523H6738393k3425604I587276a5116867l5956891m7177293M0567772J1938753
5530d5744526p049271D795854P1045507J9065098l7828679c1910739p4583568
5537a06494307j5414525J5524381L3361353b2345501E047290N1677864P2237568
5544A28962722m3565051h131763j2721279j3268106m8999553R926078L0517476
5551d2677147a9147350F2264238Q3476262l6692408B8742183a8176715m7213665
5558f5390380n5230181L916276L8246114b7301174C2467676K6006516k0838940
5565C7635252j1949274e970524o2918732k6525243p857646N488236d3848726E2414036
5574F3521086J8559547L7128971E9293641c6446959l3218214k6491581j108882
5581i7265636c9941636D0450435L2457404J8196840J2145291D6784174e9231953
5589a00448171J3550607j8769624R16687M8943790b5805362D3952252Q0859219
5596A24811471m1811643A9369957c3506795q0623910m8762157L9280859K9777513
5603i3834490A0120761J60741320K590145H4238677k0688363e793991j10084026
5610a15878017J1178933J3592054k4578638g504928A04040170o414731o574759
5617I1050680o914711D035903e3202786o5785634l6879819K6671619N5138849
5624g4057771a2308597G1357769K7927947M801996j613247F468881a03735398
5632a26881561J4618374L3262857G33336N2783065M6429138N1682573k6838137
5639A24789975E2806481a0743115j05125040l6569248M6882998L5448787B091288
5647A52416277R095315p4566808B5999078f2571884o9988678P849770K8522476
5654i6188316L4969398G551691M9524719M6002141N287363m4550152B5263215
5662b1011626r5372503k1249252e9773791C362471O2707967O3749503j079371
5669A28740570j3208773k1338876a3199953j25493612k8280773K5325914b6785573
5677G9326167J5657395J0663801K3628299F0703662c1100325n0116826m7199410
5684a28416561j7919319f9845002A298675L8569855Q9318805Q2161095n6957831
5691A54390599C8124215e3233190q4485744l5044590O6537986a3740452D6584558
5699A33906547N1950467m4839943F7846136c78271q3132770o5507872J244124
5706a47774789M6451915I390319J04767916L8534756j2214037k9617112C3182977
5714d9172514o1049104l3831654J4911685d4946961G5868241M3414791J2130520
5721A31413552K1764423m5787890b2820620n3005042k5387421m0805144O3518976
5728g8499251B0767075K8961258N9107422R8566472n6495880C8553073d4797528
5736a45468641l1413385Q5184705b2537469F4698017J08228686L566386p3214921
5743A03278168D9952990e9791329n8359107L7946126k022821J2356212C1577852
5751A14198228J5077736m35418n9604479d368261m7349935n1347234j6955633
5758a20021063K0226349d2103676H9223911O7477824k5315559k6581625k3431641
5765H1372910c2832453q3972662k0975845P344073e0060119H8501262L6363177
5772A24864439J9690919O579335o9047753H034954i0338047q4277574K3017006
5779a51598615g0654567i551774I1090942O2805706q127196l7394325C8176365
5787h7189562o3321184P462767L6872879c5132409D6448984O2440375N2333968
5794A61223327k7439078F5398703B8294090e1277887r4775834k981016O0902892
5801h8131845b9789990I9363555Q7592812o1148238F2357122l0526004d9612777
5809a32749774j8211430J8215031e8359983D3093059M9810438J844089j713799
5816I3033787l2330086E261232f3541983p0915741j5654248g1264601A1740362
5824D9372845N6582245N3619590m1727640C2981067c7224887r2137020m0122022
5831a69483929h3562115E846997K4835587O3195240L2271541n5320807h953553
5839d8704106n0421509k5009325K2147858K9234050b8461993D2840943O2893548
5846A05734491r080307C0145641c2418237l7484577k5883200J6527158J2137962
5853f7120894b9115689E9350421L6259332j233448J8994023D9417169d3990045
5861f7282646n2813097m3193280f4259413E2951612l223028L2018676K8962555
5868A10709815B4566250d7132850m2910254q1940276L818144g3280159a0020070
5876E1895097N4647155j0452129k7144388B832013h6436135J811384c8924866
5884e6324769K1199883H302126K4721807O6043686L7781053o5852222g349096
5892f7529145l6949858Q839948P176731K5057192B6977183M6576688k9165710
5899D4388161L331695B069545f9452289j91028j7153464n3418415O4256666B9777716
5908F7113774J1281905j7175196A8110305F505226a6122119l6240678r92361Q725561
5916d4629597E49285O3320540N755601k4622336Q319455A2486443f5450229L605269
5924f1844960n518423l46836a7306475i13836D715165L2834325p984223b2828812
5933b4119912l4986436k5213871c1360328J0330134Q955153F5053478M2557462
5940A07610940C3952285A092134f99994k4054030R581385F455933b3664997j2190178
5948c5855175C1102969M6366504k0432117A6355436B403155c6467344k3686703
[truncated: 222,080 more chars]
