# Supplementary material for: Synthesis and systematic evaluation of four stereoisomers of BMS compound A enabled by a diastereoselective cyclopropanation on a chiral ketal intermediate
Source: RSC Adv. 2026 Jul 12. Online ahead of print. doi: 10.1039/d6ra02434c (PMC13356873; doi:10.1039/d6ra02434c)
Supplement: RA-OLF-D6RA02434C-s002 [file RA-OLF-D6RA02434C-s002.zip › NMR/isomer2-1H.dx]

##TITLE=feijun-20-022deisire-500
##JCAMPDX= 6.0         $$ Bruker NMR JCAMP-DX V2.0
##DATA TYPE= NMR FID
##DATA CLASS= NTUPLES
##ORIGIN= feijun
##OWNER= feijun
##LONG DATE= 2025/06/11 20:41:45+0000
$$ TopSpin 4.3.0
$$ 2025-06-11 16:41:51.267 -0400  nmrsu@CZC2439Y0Q
$$ Compression mode = diff/dup
##.OBSERVE FREQUENCY= 499.78608616
##.OBSERVE NUCLEUS= ^1H
##.DELAY= (10.45302, 10.45302)
##.ACQUISITION MODE= SIMULTANEOUS (DQD)
##.ACQUISITION SCHEME= undefined
##.AVERAGES= 16
##.DIGITISER RES= 32
##SPECTROMETER/DATA SYSTEM= AS500-NEO
##.PULSE SEQUENCE= zg30
##.SOLVENT NAME= CDCl3
##.SHIFT REFERENCE= INTERNAL, CDCl3, 1, 16.0316
##AUDIT TRAIL= $$ (NUMBER, WHEN, WHO, WHERE, PROCESS, VERSION, WHAT)
$$ ##TITLE= Audit trail, TopSpin 4.3.0
$$ ##JCAMPDX= 5.01
$$ ##ORIGIN= Bruker BioSpin GmbH
$$ ##OWNER= root
$$ $$ /root/.topspin-BladeEpu/local_acqu/feijun-20-022deisire-500/10/audita.txt
$$ ##AUDIT TRAIL=  $$ (NUMBER, WHEN, WHO, WHERE, PROCESS, VERSION, WHAT)
(   1,<2025-06-11T20:40:27.273+0000>,<CZC2439Y0Q\nmrsu>,<CZC2439Y0Q>,<go4>,<TopSpin 4.3.0>,
      <acquisition in progress>)
$$ $$ D:/nmrdata/feijun/feijun/feijun-20-022deisire-500/10/audita.txt
(   2,<2025-06-11T20:41:46.300+0000>,<CZC2439Y0Q\nmrsu>,<CZC2439Y0Q>,<go4>,<TopSpin 4.3.0>,
      <created by zg on 'AS500-NEO' (CZC2439Y0Q) by user 'CZC2439Y0Q\nmrsu'
       on data set with UUID '4e91b5be-4704-11f0-ba38-0030d62e29c5'
       started at 2025-06-11 20:40:27.272 +0000, POWCHK enabled, PULCHK disabled,
       completed at 2025-06-11 20:41:46.300 +0000
       configuration hash MD5:
       AC 46 8B 33 C2 C2 F7 70 84 BE B9 85 25 27 F1 A1
       double data hash MD5: 64K
       C8 72 38 92 52 5D 1A CC A9 AA 6B F9 41 D7 FB C5>)
(   3,<2025-06-11T16:41:46.029-0400>,<nmrsu>,<CZC2439Y0Q>,<xwish3>,<TopSpin 4.3.0>,
      <ICON-NMR User ID: feijun
       double data hash MD5: 64K
       C8 72 38 92 52 5D 1A CC A9 AA 6B F9 41 D7 FB C5>)
$$ ##END=
$$ 
$$ $$ hash MD5
$$ $$ 0C 78 FB CF D0 AD 2F 71 00 AA 7C 66 95 DB 96 40
##$RELAX= 
##$BRUKER FILE EXP=format.temp
$$ EDIT_PAR COMMAND FILE
$$ 
$$ DI_MODE         LONG
$$ ED_ENTRY        ACQU
$$ ORDER           FILE
$$ 
$$ 
$$ HEADER		"F2 - Acquisition Parameters"
$$ T_NAME		Date_
$$ 		TYPE	R64
$$ 		CLASS	ACQU
$$ 		SUBRANGE 0.0 50000000
$$ 		REL	"Date_=itodate(DATE)"
$$ 		INV_REL	"DATE=datetoi(Date_,DATE)"
$$ 		FORMAT	"%14.0f"
$$ 		TEXT	" "
$$ END
$$ T_NAME		Time
$$ 		TYPE	R32
$$ 		CLASS	ACQU
$$ 		SUBRANGE 0.0 1000000
$$ 		REL	"Time=itotime(DATE)"
$$ 		INV_REL	"DATE=timetoi(Time,DATE)"
$$ 		FORMAT	"%14.2f h"
$$ 		TEXT	" "
$$ END
$$ NAME		INSTRUM
$$ 		TEXT	" "
$$ END
$$ NAME		PROBHD
$$ 		FORMAT	"%14.14s"
$$ 		TEXT	" "
$$ END
$$ NAME		PULPROG
$$ 		TEXT	" "
$$ END
$$ NAME		TD
$$ 		TEXT	" "
$$ END
$$ NAME		SOLVENT
$$ 		TEXT	" "
$$ END
$$ NAME		NS
$$ 		TEXT	" "
$$ END
$$ NAME		DS
$$ 		TEXT	" "
$$ END
$$ T_NAME		SWH
$$ 		TYPE	R64
$$ 		CLASS	ACQU
$$ 		SUBRANGE 0.0 1e8
$$ 		REL	"SWH=SW*SFO1"
$$ 		INV_REL "SW=SWH/SFO1"
$$ 		UNIT	"Hz"
$$ 		FORMAT	"%14.3f Hz"
$$ 		TEXT	" "
$$ END
$$ T_NAME          FIDRES
$$                 TYPE    R32
$$                 CLASS   ACQU
$$                 SUBRANGE 0.0 100000
$$                 REL     "FIDRES=2*SW*SFO1/TD"
$$                 INV_REL "TD = nextpow(2*SW*SFO1/FIDRES)"
$$ 		UNIT	"Hz"
$$ 		FORMAT	"%14.6f Hz"
$$ 		TEXT	" "
$$ END
$$ T_NAME          AQ
$$ 		TYPE	R32
$$ 		CLASS	ACQU
$$ 		SUBRANGE 0.0 1000
$$ 		REL	"AQ=aqcalc(SW,SFO1,TD,DIGTYP)"
$$ 		INV_REL	"TD=tdcalc(SW,SFO1,1.0e6*AQ,DIGTYP)"
$$ 		UNIT	"sec"
$$ 		FORMAT	"%14.7f sec"
$$ 		TEXT	" "
$$ END
$$ NAME		RG
$$ 		TEXT	" "
$$ END
$$ T_NAME          DW
$$ 		TYPE	R32
$$ 		CLASS	ACQU
$$ 		SUBRANGE 0.0 1000000
$$ 		REL	"DW=1/(2*SW*SFO1)"
$$ 		INV_REL	"SW=1000000/(2*(0.005+DW)*SFO1)"
$$ 		UNIT	"usec"
$$ 		FORMAT	"%14.3lf usec"
$$ 		TEXT	" "
$$ END
$$ NAME		DE
$$ 		FORMAT	"%14.2f usec"
$$ 		TEXT	" "
$$ END
$$ NAME		TE
$$ 		FORMAT	"%14.1f K"
$$ 		TEXT	" "
$$ END
$$ T_NAME		D1
$$ TYPE	R32
$$ CLASS	ACQU
$$ SUBRANGE 0.0 1e38
$$ REL	"D1=D[1]"
$$ INV_REL	"D[1]=D1"
$$ UNIT	"sec"
$$ FORMAT	"%14.8f sec"
$$ TEXT	" "
$$ END
$$ NAME		TD0
$$ TEXT	" "
$$ END
$$ NAME		SFO1
$$ FORMAT	"%14.7f MHz"
$$ TEXT	" "
$$ END
$$ NAME		NUC1
$$ NONEDIT
$$ TEXT	" "
$$ END
$$ T_NAME		P0
$$ TYPE	R32
$$ CLASS	ACQU
$$ SUBRANGE 0.0 1.0e10
$$ REL	"P0=P[0]"
$$ INV_REL	"P[0]=P0"
$$ UNIT	"usec"
$$ FORMAT	"%14.2f usec"
$$ TEXT	" "
$$ END
$$ T_NAME		P1
$$ TYPE	R32
$$ CLASS	ACQU
$$ SUBRANGE 0.0 1.0e10
$$ REL	"P1=P[1]"
$$ INV_REL	"P[1]=P1"
$$ UNIT	"usec"
$$ FORMAT	"%14.2f usec"
$$ TEXT	" "
$$ END
$$ T_NAME		PLW1
$$ TYPE	R32
$$ CLASS	ACQU
$$ REL	"PLW1=PLW[1]"
$$ INV_REL	"PLW[1]=PLW1"
$$ UNIT	"W"
$$ FORMAT	"%14.8f W"
$$ TEXT	"power PLW1 "
$$ END
##$RELAX= 
##$BRUKER FILE EXP=scon2
$$ ##TITLE= Parameter file, TopSpin 4.3.0
$$ ##JCAMPDX= 5.0
$$ ##DATATYPE= Parameter Values
$$ ##NPOINTS= 1	$$ modification sequence number
$$ ##ORIGIN= Bruker BioSpin GmbH
$$ ##OWNER= nmrsu
$$ $$ 2025-06-11 16:40:26.725 -0400  nmrsu@CZC2439Y0Q
$$ $$ D:/nmrdata/feijun/feijun/feijun-20-022deisire-500/10/scon2
$$ $$ process C:\Bruker\TopSpin4.3.0\prog\mod\acqdataserver.exe
$$ ##$BLKTR= (0..32)
$$ 3 3 3 3 3 3 3 3 3 3 3 3 3 3 3 3 3 3 3 3 3 3 3 3 3 3 3 3 3 3 3 3 3
$$ ##$DE1= 4.5
$$ ##$DEADC= 0.5
$$ ##$DEPA= 4.5
$$ ##$DERX= 1.5
$$ ##$GRADPRE= (0..1)
$$ 10 10
$$ ##$HD_BLKTR= (0..32)
$$ 1 1 1 1 1 1 1 1 1 1 1 1 1 1 1 1 1 1 1 1 1 1 1 1 1 1 1 1 1 1 1 1 1
$$ ##$HD_DE1= 5
$$ ##$HD_DEADC= 0
$$ ##$HD_DEPA= 2.5
$$ ##$HD_DERX= 0
$$ ##END=
##$RELAX= 
##$BRUKER FILE EXP=prosol_History
##$RELAX= 
##$BRUKER FILE EXP=shimvalues
$$ # Wed Jun 11 20:41:45 2025
$$ #$$PROBEIDENTIFIER=Z168772_0026
$$ #$$PROBENAME=CPP1.1 BBO 500S2 BB-H&F-D-05 Z XT
$$ #$$SHIMID=292722
$$ #
$$ # Active Shim Gradients
$$ #
$$ Z           		1760            
$$ Z2          		1148            
$$ Z3          		372             
$$ Z4          		-1056           
$$ Z5          		-179            
$$ Z6          		3913            
$$ Z7          		14592           
$$ Z8          		32307           
$$ X           		81              
$$ XZ          		489             
$$ XZ2         		7863            
$$ XZ3         		-6609           
$$ XZ4         		-1007           
$$ XZ5         		-2651           
$$ Y           		831             
$$ YZ          		-2445           
$$ YZ2         		-20838          
$$ YZ3         		-16717          
$$ YZ4         		3727            
$$ YZ5         		-9005           
$$ XY          		4400            
$$ XYZ         		-917            
$$ XYZ2        		-2464           
$$ XYZ3        		982             
$$ XYZ4        		410             
$$ XYZ5        		-1222           
$$ (X2-Y2)     		1236            
$$ (X2-Y2)Z    		-4279           
$$ (X2-Y2)Z2   		-5179           
$$ (X2-Y2)Z3   		-975            
$$ (X2-Y2)Z4   		-3312           
$$ (X2-Y2)Z5   		107             
$$ X3          		48297           
$$ X3Z         		-13561          
$$ Y3          		-4998           
$$ Y3Z         		-14022          
$$ #
$$ # Lock Parameter
$$ #
$$ FIELD		-381.293
$$ LOCKPHASE		   2.128
$$ LOCKPOWER		 -27.000
$$ LOCKGAIN		 127.917
$$ LOCKDC		 -75.000
$$ LOCKSHIFT		   7.240
$$ LOOPGAIN		 -12.000
$$ LOOPTIME		   0.400
$$ LOOPFILTER		 100.000
$$ #
$$ IEEE64_VERSION_CODE 1
$$ #
$$ # Shim currents 
$$ #
$$ SHIM_SETTING [ 1]     2962.76145057
$$ SHIM_SETTING [ 2]   -15166.25385765
$$ SHIM_SETTING [ 3]    -8200.47642463
$$ SHIM_SETTING [ 4]    29230.75549797
$$ SHIM_SETTING [ 5]   -16578.67763253
$$ SHIM_SETTING [ 6]   -12213.52504951
$$ SHIM_SETTING [ 7]    48073.96101260
$$ SHIM_SETTING [ 8]    18875.44263988
$$ SHIM_SETTING [ 9]     6606.38142101
$$ SHIM_SETTING [10]     -187.21954061
$$ SHIM_SETTING [11]        0.00000000
$$ SHIM_SETTING [12]     9023.98163819
$$ SHIM_SETTING [13]   -19020.64868576
$$ SHIM_SETTING [14]    30001.29708988
$$ SHIM_SETTING [15]      917.15174257
$$ SHIM_SETTING [16]    13731.33249087
$$ SHIM_SETTING [17]     2260.29941852
$$ SHIM_SETTING [18]   -10240.48742532
$$ SHIM_SETTING [19]   -10361.83559391
$$ SHIM_SETTING [20]     4108.20828857
$$ SHIM_SETTING [21]   -10884.63864172
$$ SHIM_SETTING [22]     -950.30849954
$$ SHIM_SETTING [23]     5976.81690372
$$ SHIM_SETTING [24]    10704.51698678
$$ SHIM_SETTING [25]    -2376.94121048
$$ SHIM_SETTING [26]     1270.52908040
$$ SHIM_SETTING [27]    16846.70894179
$$ SHIM_SETTING [28]   -38508.32686697
$$ SHIM_SETTING [29]     2212.68826319
$$ SHIM_SETTING [30]     3103.00622383
$$ SHIM_SETTING [31]    24094.42188002
$$ SHIM_SETTING [32]     2864.93850477
$$ SHIM_SETTING [33]       20.80218259
$$ SHIM_SETTING [34]     1125.04203496
$$ SHIM_SETTING [35]     4116.88522158
$$ SHIM_SETTING [36]     7470.97897394
$$ SHIM_SETTING [37]    30848.98734389
$$ SHIM_SETTING [38]   -11657.25077693
$$ SHIM_SETTING [39]    -2974.13597104
$$ SHIM_SETTING [40]        0.00000000
##$RELAX= 
##$BRUKER FILE EXP=uxnmr.par
$$ ##TITLE= Parameter file, TopSpin 4.3.0
$$ ##JCAMPDX= 5.0
$$ ##DATATYPE= Parameter Values
$$ ##NPOINTS= 2	$$ modification sequence number
$$ ##ORIGIN= Bruker BioSpin GmbH
$$ ##OWNER= root
$$ $$ 2025-05-23 15:50:12.005 +0000  root@BladeEpu
$$ $$ /opt/topspin/conf/instr/spect/uxnmr.par
$$ $$ process /opt/topspin/prog/mod/hconfserver
$$ ##$ACBTAT= (0..64)
$$ 0 66 72 50 0 0 0 0 0 0 0 0 0 0 0 0 0 0 0 0 0 0 0 0 0 0 0 0 0 0 0 0 0 0
$$ 0 0 0 0 0 0 0 0 0 0 0 0 0 0 0 0 0 0 0 0 0 0 0 0 0 0 0 0 0 0 0
$$ ##$ACBTBLK= (0..64)
$$ 0 34 33 41 0 0 0 0 0 0 0 0 0 0 0 0 0 0 0 0 0 0 0 0 0 0 0 0 0 0 0 0 0 0
$$ 0 0 0 0 0 0 0 0 0 0 0 0 0 0 0 0 0 0 0 0 0 0 0 0 0 0 0 0 0 0 0
$$ ##$ACBTCTL= (0..64)
$$ 0 6 6 6 0 0 0 0 0 0 0 0 0 0 0 0 0 0 0 0 0 0 0 0 0 0 0 0 0 0 0 0 0 0 0 0
$$ 0 0 0 0 0 0 0 0 0 0 0 0 0 0 0 0 0 0 0 0 0 0 0 0 0 0 0 0 0
$$ ##$ACBTDI= (0..64)
$$ 0 -1062706421 -1062706421 -1062706422 0 0 0 0 0 0 0 0 0 0 0 0 0 0 0 0 0
$$ 0 0 0 0 0 0 0 0 0 0 0 0 0 0 0 0 0 0 0 0 0 0 0 0 0 0 0 0 0 0 0 0 0 0 0 0
$$ 0 0 0 0 0 0 0 0
$$ ##$ACBTDM= (0..64)
$$ 0 10 25 10 0 0 0 0 0 0 0 0 0 0 0 0 0 0 0 0 0 0 0 0 0 0 0 0 0 0 0 0 0 0
$$ 0 0 0 0 0 0 0 0 0 0 0 0 0 0 0 0 0 0 0 0 0 0 0 0 0 0 0 0 0 0 0
$$ ##$ACBTFHI= (0..64)
$$ 0 601 601 78 0 0 0 0 0 0 0 0 0 0 0 0 0 0 0 0 0 0 0 0 0 0 0 0 0 0 0 0 0
$$ 0 0 0 0 0 0 0 0 0 0 0 0 0 0 0 0 0 0 0 0 0 0 0 0 0 0 0 0 0 0 0 0
$$ ##$ACBTFL= (0..64)
$$ 0 248 248 8 0 0 0 0 0 0 0 0 0 0 0 0 0 0 0 0 0 0 0 0 0 0 0 0 0 0 0 0 0 0
$$ 0 0 0 0 0 0 0 0 0 0 0 0 0 0 0 0 0 0 0 0 0 0 0 0 0 0 0 0 0 0 0
$$ ##$ACBTFLO= (0..64)
$$ 0 15 180 76 0 0 0 0 0 0 0 0 0 0 0 0 0 0 0 0 0 0 0 0 0 0 0 0 0 0 0 0 0 0
$$ 0 0 0 0 0 0 0 0 0 0 0 0 0 0 0 0 0 0 0 0 0 0 0 0 0 0 0 0 0 0 0
$$ ##$ACBTINP= (0..64)
$$ 0 2 1 9 0 0 0 0 0 0 0 0 0 0 0 0 0 0 0 0 0 0 0 0 0 0 0 0 0 0 0 0 0 0 0 0
$$ 0 0 0 0 0 0 0 0 0 0 0 0 0 0 0 0 0 0 0 0 0 0 0 0 0 0 0 0 0
$$ ##$ACBTOUT= (0..64)
$$ 0 0 3 1 0 0 0 0 0 0 0 0 0 0 0 0 0 0 0 0 0 0 0 0 0 0 0 0 0 0 0 0 0 0 0 0
$$ 0 0 0 0 0 0 0 0 0 0 0 0 0 0 0 0 0 0 0 0 0 0 0 0 0 0 0 0 0
$$ ##$ACBTPO= (0..64)
$$ 0 500000 100000 5000 0 0 0 0 0 0 0 0 0 0 0 0 0 0 0 0 0 0 0 0 0 0 0 0 0
$$ 0 0 0 0 0 0 0 0 0 0 0 0 0 0 0 0 0 0 0 0 0 0 0 0 0 0 0 0 0 0 0 0 0 0 0 0
$$ ##$ACBTPW= (0..64)
$$ 0 100 100 1000 0 0 0 0 0 0 0 0 0 0 0 0 0 0 0 0 0 0 0 0 0 0 0 0 0 0 0 0
$$ 0 0 0 0 0 0 0 0 0 0 0 0 0 0 0 0 0 0 0 0 0 0 0 0 0 0 0 0 0 0 0 0 0
$$ ##$ACBTSB= (0..64)
$$ 0 8227 8260 0 0 0 0 0 0 0 0 0 0 0 0 0 0 0 0 0 0 0 0 0 0 0 0 0 0 0 0 0 0
$$ 0 0 0 0 0 0 0 0 0 0 0 0 0 0 0 0 0 0 0 0 0 0 0 0 0 0 0 0 0 0 0 0
$$ ##$ACBTSDT= (0..64)
$$ 0 2 2 2 0 0 0 0 0 0 0 0 0 0 0 0 0 0 0 0 0 0 0 0 0 0 0 0 0 0 0 0 0 0 0 0
$$ 0 0 0 0 0 0 0 0 0 0 0 0 0 0 0 0 0 0 0 0 0 0 0 0 0 0 0 0 0
$$ ##$AMPDFLT= no
$$ ##$AdmCrpWbWiring= (0..1)
$$ 0 0
$$ ##$AppEth= <no>
$$ ##$AppPort= <no>
$$ ##$BACSAIR= yes
$$ ##$BACSCAP= 0
$$ ##$BACSDEL= 10
$$ ##$BACSOPT= <>
$$ ##$BFREQ= 499.783
$$ ##$BGAETH= (0..9)
$$ <no> <no> <no> <no> <no> <no> <no> <no> <no> <no>
$$ ##$BIRDS= yes
$$ ##$BMPC= 0
$$ ##$BMPCTY= <no>
$$ ##$BPSUTY= <no>
$$ ##$BSAETH= (0..9)
$$ <no> <no> <no> <no> <no> <no> <no> <no> <no> <no>
$$ ##$BSMS= 2
$$ ##$BSMS19FLock= no
$$ ##$BSMSETH= <192.168.99.10>
$$ ##$BgaChFac2= (0..9)
$$ 0 0 0 0 0 0 0 0 0 0
$$ ##$BgaChMap= (0..9)
$$ 0 0 0 0 0 0 0 0 0 0
$$ ##$BgaChMaxv= (0..9)
$$ 0 0 0 0 0 0 0 0 0 0
$$ ##$BgaChRouting= (0..63)
$$ 0 0 0 0 0 0 0 0 0 0 0 0 0 0 0 0 0 0 0 0 0 0 0 0 0 0 0 0 0 0 0 0 0 0 0 0
$$ 0 0 0 0 0 0 0 0 0 0 0 0 0 0 0 0 0 0 0 0 0 0 0 0 0 0 0 0
$$ ##$BgaChShimMap= (0..9)
$$ 0 0 0 0 0 0 0 0 0 0
$$ ##$BgaChShimMaxv= (0..9)
$$ 0 0 0 0 0 0 0 0 0 0
$$ ##$BlaEth= (0..31)
$$ <192.168.99.11> <192.168.99.10> <no> <no> <no> <no> <no> <no> <no> <no>
$$ <no> <no> <no> <no> <no> <no> <no> <no> <no> <no> <no> <no> <no> <no> <no>
$$ <no> <no> <no> <no> <no> <no> <no>
$$ ##$BlaHpLpViaTTL= (0..31)
$$ 0 0 0 0 0 0 0 0 0 0 0 0 0 0 0 0 0 0 0 0 0 0 0 0 0 0 0 0 0 0 0 0
$$ ##$BlaNam= (0..31)
$$ <AV4 BLABBH500/100 200-600> <BSMS/2 LOCK TRANSCEIVER 500> <> <> <> <> <>
$$ <> <> <> <> <> <> <> <> <> <> <> <> <> <> <> <> <> <> <> <> <> <> <> <>
$$ <>
$$ ##$BlaPN= (0..31)
$$ <W144061> <Z109889> <> <> <> <> <> <> <> <> <> <> <> <> <> <> <> <> <>
$$ <> <> <> <> <> <> <> <> <> <> <> <> <>
$$ ##$BlaSN= (0..31)
$$ <001479> <01643> <> <> <> <> <> <> <> <> <> <> <> <> <> <> <> <> <> <>
$$ <> <> <> <> <> <> <> <> <> <> <> <>
$$ ##$BmpcEth= <no>
$$ ##$BmpcFw= <no>
$$ ##$BmpcPn= <no>
$$ ##$BmpcPort= <no>
$$ ##$BmpcSn= <no>
$$ ##$BmuEth= <no>
$$ ##$BmuFw= <no>
$$ ##$BmuPn= <no>
$$ ##$BmuSn= <no>
$$ ##$BnlEth= <no>
$$ ##$BnlFw= <no>
$$ ##$BnlPn= <no>
$$ ##$BnlSn= <no>
$$ ##$BpduEth= (0..7)
$$ <no> <no> <no> <no> <no> <no> <no> <no>
$$ ##$BsaChMap1= (0..9)
$$ 0 0 0 0 0 0 0 0 0 0
$$ ##$BsaChMap2= (0..9)
$$ 0 0 0 0 0 0 0 0 0 0
$$ ##$BsaChShimMaxv= (0..9)
$$ 0 0 0 0 0 0 0 0 0 0
$$ ##$BsmsAuxEth= <no>
$$ ##$BsmsLockNuclei= (0..15)
$$ <2H> <no> <no> <no> <no> <no> <no> <no> <no> <no> <no> <no> <no> <no> <no>
$$ <no>
$$ ##$CSW1= (0..31)
$$ 2 1 9 0 0 0 0 0 0 0 0 0 0 0 0 0 0 0 0 0 0 0 0 0 0 0 0 0 0 0 0 0
$$ ##$CSW2= (0..31)
$$ 0 0 0 0 0 0 0 0 0 0 0 0 0 0 0 0 0 0 0 0 0 0 0 0 0 0 0 0 0 0 0 0
$$ ##$CSWNUM= (0..15)
$$ 2 1 0 0 0 0 0 0 0 0 0 0 0 0 0 0
$$ ##$CmrEth= <no>
$$ ##$CmrPartNo= <no>
$$ ##$CmrPort= <no>
$$ ##$CmrSerNo= <no>
$$ ##$CmrType= -1
$$ ##$ConsolePnSn= <Z176505 / 154>
$$ ##$CryoCoolUnitEth= <no>
$$ ##$CryoCoolUnitFw= <no>
$$ ##$CryoCoolUnitPn= <no>
$$ ##$CryoCoolUnitSn= <no>
$$ ##$CryoProAccPnSn= <>
$$ ##$Ctb1Eth= <no>
$$ ##$CustRegisterNo= <>
$$ ##$DATSTAT= no
$$ ##$DPPFAC= 1
$$ ##$DateTimeCreated= <2025-05-23T15:49:43+0000>
$$ ##$Description= <AS500-NEO>
$$ ##$DrxFiltGrpDel= (0..23)
$$ <68,36,20,9,5,3,2> <68,36,20,9,5,3,2> <> <> <> <> <> <> <> <> <> <> <>
$$ <> <> <> <> <> <> <> <> <> <> <>
$$ ##$EcuType= 2
$$ ##$EpuMacAddress= <00:30:d6:2e:29:c5>
$$ ##$FCubeDrxDevice= (0..23)
$$ </dev/bbu/drx9.5> </dev/bbu/drx11.5> <> <> <> <> <> <> <> <> <> <> <> <>
$$ <> <> <> <> <> <> <> <> <> <>
$$ ##$FCubeEth= (0..23)
$$ <192.168.180.38> <192.168.180.46> <no> <no> <no> <no> <no> <no> <no> <no>
$$ <no> <no> <no> <no> <no> <no> <no> <no> <no> <no> <no> <no> <no> <no>
$$ ##$FCubeRtdDevice= (0..23)
$$ </dev/bbu/rtd9.4> </dev/bbu/rtd11.4> <> <> <> <> <> <> <> <> <> <> <> <>
$$ <> <> <> <> <> <> <> <> <> <>
$$ ##$FCubeSeqDevice= (0..23)
$$ <> <> <> <> <> <> <> <> <> <> <> <> <> <> <> <> <> <> <> <> <> <> <> <>
$$ ##$FUNCMOD= <>
$$ ##$FuncModBisDat= (0..7)
$$ 0 0 0 0 0 0 0 0
$$ ##$FuncModFRange= (0..7)
$$ <> <> <> <> <> <> <> <>
$$ ##$FuncModPN= (0..7)
$$ <> <> <> <> <> <> <> <>
$$ ##$FuncModSN= (0..7)
$$ <> <> <> <> <> <> <> <>
$$ ##$GCUTYPE= 20
$$ ##$GCubeEth= <192.168.180.18>
$$ ##$GCubeFpfAddr= (0..9)
$$ -1 -1 -1 -1 -1 -1 -1 -1 -1 -1
$$ ##$GCubeProcDevice= (0..1)
$$ </dev/bbu/gproc4.7> <no>
$$ ##$GCubeRtdDevice= (0..1)
$$ </dev/bbu/rtd4.4> <no>
$$ ##$GCubeSeqDevice= (0..1)
$$ <> <>
$$ ##$GCubeSpfAddr= (0..63)
$$ -1 -1 -1 -1 -1 -1 -1 -1 -1 -1 -1 -1 -1 -1 -1 -1 -1 -1 -1 -1 -1 -1 -1 -1
$$ -1 -1 -1 -1 -1 -1 -1 -1 -1 -1 -1 -1 -1 -1 -1 -1 -1 -1 -1 -1 -1 -1 -1 -1
$$ -1 -1 -1 -1 -1 -1 -1 -1 -1 -1 -1 -1 -1 -1 -1 -1
$$ ##$GRADRES= 1
$$ ##$Gctu2Eth= <no>
$$ ##$GcubeSaCtrEth= <no>
$$ ##$GradAmpMaxCurX= (0..10)
$$ 0 0 0 0 0 0 0 0 0 0 0
$$ ##$GradAmpMaxCurY= (0..10)
$$ 0 0 0 0 0 0 0 0 0 0 0
$$ ##$GradAmpMaxCurZ= (0..10)
$$ 10 0 0 0 0 0 0 0 0 0 0
$$ ##$GradAmpName= (0..9)
$$ <GAB in BSMS> <> <> <> <> <> <> <> <> <>
$$ ##$GradAmpPN= (0..9)
$$ <> <> <> <> <> <> <> <> <> <>
$$ ##$GradAmpSN= (0..9)
$$ <> <> <> <> <> <> <> <> <> <>
$$ ##$GradAmpType= (0..10)
$$ 2 0 0 0 0 0 0 0 0 0 0
$$ ##$GradPowClkTime= (0..9)
$$ 0 0 0 0 0 0 0 0 0 0
$$ ##$GradPowIcw= (0..9)
$$ 0 0 0 0 0 0 0 0 0 0
$$ ##$GradPowImax= (0..9)
$$ 0 0 0 0 0 0 0 0 0 0
$$ ##$GradPowType= (0..9)
$$ 0 0 0 0 0 0 0 0 0 0
$$ ##$GradPowVmax= (0..9)
$$ 0 0 0 0 0 0 0 0 0 0
$$ ##$HpprCoverType= 2
$$ ##$LDUETH= <no>
$$ ##$LOCKCONF= <DLM>
$$ ##$LOCSWID= 0
$$ ##$LOCSWIF= 0
$$ ##$Location= <SB 205>
$$ ##$LtMasEth= <no>
$$ ##$LtMasType= 0
$$ ##$MAS= 0
$$ ##$MASETIME= 10
$$ ##$MASITIME= 10
$$ ##$MAS_CT= 5
$$ ##$MAS_SG= 0
$$ ##$MAS_TO= 0
$$ ##$MagnCoilPnSn= <Oxford AS500>
$$ ##$MagnDewarPnSn= <>
$$ ##$MagnetPolarity= 2
$$ ##$MasEth= <no>
$$ ##$MwscuEth= <no>
$$ ##$MwscuPort= <no>
$$ ##$NAMPD= (0..32)
$$ <> <HPLNA 1H19F> <2H> <XBB19F 2HP> <> <> <> <> <> <> <> <> <> <> <> <>
$$ <> <> <> <> <> <> <> <> <> <> <> <> <> <> <> <> <>
$$ ##$NFCU= 2
$$ ##$NRCU= 2
$$ ##$NSGU= 2
$$ ##$NumActDetuneCtr= 0
$$ ##$NumVpu= 0
$$ ##$OrderNo= <5061597>
$$ ##$POWCHK= yes
$$ ##$PRAMD1= (0..7)
$$ 6 0 0 1610612736 4 0 0 536870912
$$ ##$PRAMD10= (0..7)
$$ 0 0 0 0 0 0 0 0
$$ ##$PRAMD11= (0..7)
$$ 0 0 0 0 0 0 0 0
$$ ##$PRAMD12= (0..7)
$$ 0 0 0 0 0 0 0 0
$$ ##$PRAMD13= (0..7)
$$ 0 0 0 0 0 0 0 0
$$ ##$PRAMD14= (0..7)
$$ 0 0 0 0 0 0 0 0
$$ ##$PRAMD15= (0..7)
$$ 0 0 0 0 0 0 0 0
$$ ##$PRAMD16= (0..7)
$$ 0 0 0 0 0 0 0 0
$$ ##$PRAMD17= (0..7)
$$ 0 0 0 0 0 0 0 0
$$ ##$PRAMD18= (0..7)
$$ 0 0 0 0 0 0 0 0
$$ ##$PRAMD19= (0..7)
$$ 0 0 0 0 0 0 0 0
$$ ##$PRAMD2= (0..7)
$$ 0 1048576 0 536870912 0 1048576 0 536870912
$$ ##$PRAMD20= (0..7)
$$ 0 0 0 0 0 0 0 0
$$ ##$PRAMD21= (0..7)
$$ 0 0 0 0 0 0 0 0
$$ ##$PRAMD22= (0..7)
$$ 0 0 0 0 0 0 0 0
$$ ##$PRAMD23= (0..7)
$$ 0 0 0 0 0 0 0 0
$$ ##$PRAMD24= (0..7)
$$ 0 0 0 0 0 0 0 0
$$ ##$PRAMD25= (0..7)
$$ 0 0 0 0 0 0 0 0
$$ ##$PRAMD26= (0..7)
$$ 0 0 0 0 0 0 0 0
$$ ##$PRAMD27= (0..7)
$$ 0 0 0 0 0 0 0 0
$$ ##$PRAMD28= (0..7)
$$ 0 0 0 0 0 0 0 0
$$ ##$PRAMD29= (0..7)
$$ 0 0 0 0 0 0 0 0
$$ ##$PRAMD3= (0..7)
$$ 2147483644 2147483647 2147483647 603979775 0 0 0 0
$$ ##$PRAMD30= (0..7)
$$ 0 0 0 0 0 0 0 0
$$ ##$PRAMD31= (0..7)
$$ 0 0 0 0 0 0 0 0
$$ ##$PRAMD32= (0..7)
$$ 0 0 0 0 0 0 0 0
$$ ##$PRAMD4= (0..7)
$$ 0 0 0 0 0 0 0 0
$$ ##$PRAMD5= (0..7)
$$ 0 0 0 0 0 0 0 0
$$ ##$PRAMD6= (0..7)
$$ 0 0 0 0 0 0 0 0
$$ ##$PRAMD7= (0..7)
$$ 0 0 0 0 0 0 0 0
$$ ##$PRAMD8= (0..7)
$$ 0 0 0 0 0 0 0 0
$$ ##$PRAMD9= (0..7)
$$ 0 0 0 0 0 0 0 0
$$ ##$PRAMLED= (0..1)
$$ 0 0
$$ ##$PRAMPTP= 1
$$ ##$PREEMPTYPE= 0
$$ ##$PREREC= (0..31)
$$ 1 1 2 0 0 0 0 0 0 0 0 0 0 0 0 0 0 0 0 0 0 0 0 0 0 0 0 0 0 0 0 0
$$ ##$PTSFMX= (0..23)
$$ 1290 1290 0 0 0 0 0 0 0 0 0 0 0 0 0 0 0 0 0 0 0 0 0 0
$$ ##$PULCHK= no
$$ ##$PduEth= (0..7)
$$ <192.168.99.99> <no> <no> <no> <no> <no> <no> <no>
$$ ##$PramDutyCycPerc= (0..31)
$$ 4 2 2 0 0 0 0 0 0 0 0 0 0 0 0 0 0 0 0 0 0 0 0 0 0 0 0 0 0 0 0 0
$$ ##$PramPPowNucW1= (0..127)
$$ <> <> <> <> <> <> <> <> <> <> <> <> <> <> <> <> <> <> <> <> <> <> <> <>
$$ <> <> <> <> <> <> <> <> <> <> <> <> <> <> <> <> <> <> <> <> <> <> <> <>
$$ <> <> <> <> <> <> <> <> <> <> <> <> <> <> <> <> <> <> <> <> <> <> <> <>
$$ <> <> <> <> <> <> <> <> <> <> <> <> <> <> <> <> <> <> <> <> <> <> <> <>
$$ <> <> <> <> <> <> <> <> <> <> <> <> <> <> <> <> <> <> <> <> <> <> <> <>
$$ <> <> <> <> <> <> <> <>
$$ ##$PramPPowNucW10= (0..127)
$$ <> <> <> <> <> <> <> <> <> <> <> <> <> <> <> <> <> <> <> <> <> <> <> <>
$$ <> <> <> <> <> <> <> <> <> <> <> <> <> <> <> <> <> <> <> <> <> <> <> <>
$$ <> <> <> <> <> <> <> <> <> <> <> <> <> <> <> <> <> <> <> <> <> <> <> <>
$$ <> <> <> <> <> <> <> <> <> <> <> <> <> <> <> <> <> <> <> <> <> <> <> <>
$$ <> <> <> <> <> <> <> <> <> <> <> <> <> <> <> <> <> <> <> <> <> <> <> <>
$$ <> <> <> <> <> <> <> <>
$$ ##$PramPPowNucW11= (0..127)
$$ <> <> <> <> <> <> <> <> <> <> <> <> <> <> <> <> <> <> <> <> <> <> <> <>
$$ <> <> <> <> <> <> <> <> <> <> <> <> <> <> <> <> <> <> <> <> <> <> <> <>
$$ <> <> <> <> <> <> <> <> <> <> <> <> <> <> <> <> <> <> <> <> <> <> <> <>
$$ <> <> <> <> <> <> <> <> <> <> <> <> <> <> <> <> <> <> <> <> <> <> <> <>
$$ <> <> <> <> <> <> <> <> <> <> <> <> <> <> <> <> <> <> <> <> <> <> <> <>
$$ <> <> <> <> <> <> <> <>
$$ ##$PramPPowNucW12= (0..127)
$$ <> <> <> <> <> <> <> <> <> <> <> <> <> <> <> <> <> <> <> <> <> <> <> <>
$$ <> <> <> <> <> <> <> <> <> <> <> <> <> <> <> <> <> <> <> <> <> <> <> <>
$$ <> <> <> <> <> <> <> <> <> <> <> <> <> <> <> <> <> <> <> <> <> <> <> <>
$$ <> <> <> <> <> <> <> <> <> <> <> <> <> <> <> <> <> <> <> <> <> <> <> <>
$$ <> <> <> <> <> <> <> <> <> <> <> <> <> <> <> <> <> <> <> <> <> <> <> <>
$$ <> <> <> <> <> <> <> <>
$$ ##$PramPPowNucW13= (0..127)
$$ <> <> <> <> <> <> <> <> <> <> <> <> <> <> <> <> <> <> <> <> <> <> <> <>
$$ <> <> <> <> <> <> <> <> <> <> <> <> <> <> <> <> <> <> <> <> <> <> <> <>
$$ <> <> <> <> <> <> <> <> <> <> <> <> <> <> <> <> <> <> <> <> <> <> <> <>
$$ <> <> <> <> <> <> <> <> <> <> <> <> <> <> <> <> <> <> <> <> <> <> <> <>
$$ <> <> <> <> <> <> <> <> <> <> <> <> <> <> <> <> <> <> <> <> <> <> <> <>
$$ <> <> <> <> <> <> <> <>
$$ ##$PramPPowNucW14= (0..127)
$$ <> <> <> <> <> <> <> <> <> <> <> <> <> <> <> <> <> <> <> <> <> <> <> <>
$$ <> <> <> <> <> <> <> <> <> <> <> <> <> <> <> <> <> <> <> <> <> <> <> <>
$$ <> <> <> <> <> <> <> <> <> <> <> <> <> <> <> <> <> <> <> <> <> <> <> <>
$$ <> <> <> <> <> <> <> <> <> <> <> <> <> <> <> <> <> <> <> <> <> <> <> <>
$$ <> <> <> <> <> <> <> <> <> <> <> <> <> <> <> <> <> <> <> <> <> <> <> <>
$$ <> <> <> <> <> <> <> <>
$$ ##$PramPPowNucW15= (0..127)
$$ <> <> <> <> <> <> <> <> <> <> <> <> <> <> <> <> <> <> <> <> <> <> <> <>
$$ <> <> <> <> <> <> <> <> <> <> <> <> <> <> <> <> <> <> <> <> <> <> <> <>
$$ <> <> <> <> <> <> <> <> <> <> <> <> <> <> <> <> <> <> <> <> <> <> <> <>
$$ <> <> <> <> <> <> <> <> <> <> <> <> <> <> <> <> <> <> <> <> <> <> <> <>
$$ <> <> <> <> <> <> <> <> <> <> <> <> <> <> <> <> <> <> <> <> <> <> <> <>
$$ <> <> <> <> <> <> <> <>
$$ ##$PramPPowNucW16= (0..127)
$$ <> <> <> <> <> <> <> <> <> <> <> <> <> <> <> <> <> <> <> <> <> <> <> <>
$$ <> <> <> <> <> <> <> <> <> <> <> <> <> <> <> <> <> <> <> <> <> <> <> <>
$$ <> <> <> <> <> <> <> <> <> <> <> <> <> <> <> <> <> <> <> <> <> <> <> <>
$$ <> <> <> <> <> <> <> <> <> <> <> <> <> <> <> <> <> <> <> <> <> <> <> <>
$$ <> <> <> <> <> <> <> <> <> <> <> <> <> <> <> <> <> <> <> <> <> <> <> <>
$$ <> <> <> <> <> <> <> <>
$$ ##$PramPPowNucW17= (0..127)
$$ <> <> <> <> <> <> <> <> <> <> <> <> <> <> <> <> <> <> <> <> <> <> <> <>
$$ <> <> <> <> <> <> <> <> <> <> <> <> <> <> <> <> <> <> <> <> <> <> <> <>
$$ <> <> <> <> <> <> <> <> <> <> <> <> <> <> <> <> <> <> <> <> <> <> <> <>
$$ <> <> <> <> <> <> <> <> <> <> <> <> <> <> <> <> <> <> <> <> <> <> <> <>
$$ <> <> <> <> <> <> <> <> <> <> <> <> <> <> <> <> <> <> <> <> <> <> <> <>
$$ <> <> <> <> <> <> <> <>
$$ ##$PramPPowNucW18= (0..127)
$$ <> <> <> <> <> <> <> <> <> <> <> <> <> <> <> <> <> <> <> <> <> <> <> <>
$$ <> <> <> <> <> <> <> <> <> <> <> <> <> <> <> <> <> <> <> <> <> <> <> <>
$$ <> <> <> <> <> <> <> <> <> <> <> <> <> <> <> <> <> <> <> <> <> <> <> <>
$$ <> <> <> <> <> <> <> <> <> <> <> <> <> <> <> <> <> <> <> <> <> <> <> <>
$$ <> <> <> <> <> <> <> <> <> <> <> <> <> <> <> <> <> <> <> <> <> <> <> <>
$$ <> <> <> <> <> <> <> <>
$$ ##$PramPPowNucW19= (0..127)
$$ <> <> <> <> <> <> <> <> <> <> <> <> <> <> <> <> <> <> <> <> <> <> <> <>
$$ <> <> <> <> <> <> <> <> <> <> <> <> <> <> <> <> <> <> <> <> <> <> <> <>
$$ <> <> <> <> <> <> <> <> <> <> <> <> <> <> <> <> <> <> <> <> <> <> <> <>
$$ <> <> <> <> <> <> <> <> <> <> <> <> <> <> <> <> <> <> <> <> <> <> <> <>
$$ <> <> <> <> <> <> <> <> <> <> <> <> <> <> <> <> <> <> <> <> <> <> <> <>
$$ <> <> <> <> <> <> <> <>
$$ ##$PramPPowNucW2= (0..127)
$$ <> <> <> <> <> <> <> <> <> <> <> <> <> <> <> <> <> <> <> <> <> <> <> <>
$$ <> <> <> <> <> <> <> <> <> <> <> <> <> <> <> <> <> <> <> <> <> <> <> <>
$$ <> <> <> <> <> <> <> <> <> <> <> <> <> <> <> <> <> <> <> <> <> <> <> <>
$$ <> <> <> <> <> <> <> <> <> <> <> <> <> <> <> <> <> <> <> <> <> <> <> <>
$$ <> <> <> <> <> <> <> <> <> <> <> <> <> <> <> <> <> <> <> <> <> <> <> <>
$$ <> <> <> <> <> <> <> <>
$$ ##$PramPPowNucW20= (0..127)
$$ <> <> <> <> <> <> <> <> <> <> <> <> <> <> <> <> <> <> <> <> <> <> <> <>
$$ <> <> <> <> <> <> <> <> <> <> <> <> <> <> <> <> <> <> <> <> <> <> <> <>
$$ <> <> <> <> <> <> <> <> <> <> <> <> <> <> <> <> <> <> <> <> <> <> <> <>
$$ <> <> <> <> <> <> <> <> <> <> <> <> <> <> <> <> <> <> <> <> <> <> <> <>
$$ <> <> <> <> <> <> <> <> <> <> <> <> <> <> <> <> <> <> <> <> <> <> <> <>
$$ <> <> <> <> <> <> <> <>
$$ ##$PramPPowNucW21= (0..127)
$$ <> <> <> <> <> <> <> <> <> <> <> <> <> <> <> <> <> <> <> <> <> <> <> <>
$$ <> <> <> <> <> <> <> <> <> <> <> <> <> <> <> <> <> <> <> <> <> <> <> <>
$$ <> <> <> <> <> <> <> <> <> <> <> <> <> <> <> <> <> <> <> <> <> <> <> <>
$$ <> <> <> <> <> <> <> <> <> <> <> <> <> <> <> <> <> <> <> <> <> <> <> <>
$$ <> <> <> <> <> <> <> <> <> <> <> <> <> <> <> <> <> <> <> <> <> <> <> <>
$$ <> <> <> <> <> <> <> <>
$$ ##$PramPPowNucW22= (0..127)
$$ <> <> <> <> <> <> <> <> <> <> <> <> <> <> <> <> <> <> <> <> <> <> <> <>
$$ <> <> <> <> <> <> <> <> <> <> <> <> <> <> <> <> <> <> <> <> <> <> <> <>
$$ <> <> <> <> <> <> <> <> <> <> <> <> <> <> <> <> <> <> <> <> <> <> <> <>
$$ <> <> <> <> <> <> <> <> <> <> <> <> <> <> <> <> <> <> <> <> <> <> <> <>
$$ <> <> <> <> <> <> <> <> <> <> <> <> <> <> <> <> <> <> <> <> <> <> <> <>
$$ <> <> <> <> <> <> <> <>
$$ ##$PramPPowNucW23= (0..127)
$$ <> <> <> <> <> <> <> <> <> <> <> <> <> <> <> <> <> <> <> <> <> <> <> <>
$$ <> <> <> <> <> <> <> <> <> <> <> <> <> <> <> <> <> <> <> <> <> <> <> <>
$$ <> <> <> <> <> <> <> <> <> <> <> <> <> <> <> <> <> <> <> <> <> <> <> <>
$$ <> <> <> <> <> <> <> <> <> <> <> <> <> <> <> <> <> <> <> <> <> <> <> <>
$$ <> <> <> <> <> <> <> <> <> <> <> <> <> <> <> <> <> <> <> <> <> <> <> <>
$$ <> <> <> <> <> <> <> <>
$$ ##$PramPPowNucW24= (0..127)
$$ <> <> <> <> <> <> <> <> <> <> <> <> <> <> <> <> <> <> <> <> <> <> <> <>
$$ <> <> <> <> <> <> <> <> <> <> <> <> <> <> <> <> <> <> <> <> <> <> <> <>
$$ <> <> <> <> <> <> <> <> <> <> <> <> <> <> <> <> <> <> <> <> <> <> <> <>
$$ <> <> <> <> <> <> <> <> <> <> <> <> <> <> <> <> <> <> <> <> <> <> <> <>
$$ <> <> <> <> <> <> <> <> <> <> <> <> <> <> <> <> <> <> <> <> <> <> <> <>
$$ <> <> <> <> <> <> <> <>
$$ ##$PramPPowNucW25= (0..127)
$$ <> <> <> <> <> <> <> <> <> <> <> <> <> <> <> <> <> <> <> <> <> <> <> <>
$$ <> <> <> <> <> <> <> <> <> <> <> <> <> <> <> <> <> <> <> <> <> <> <> <>
$$ <> <> <> <> <> <> <> <> <> <> <> <> <> <> <> <> <> <> <> <> <> <> <> <>
$$ <> <> <> <> <> <> <> <> <> <> <> <> <> <> <> <> <> <> <> <> <> <> <> <>
$$ <> <> <> <> <> <> <> <> <> <> <> <> <> <> <> <> <> <> <> <> <> <> <> <>
$$ <> <> <> <> <> <> <> <>
$$ ##$PramPPowNucW26= (0..127)
$$ <> <> <> <> <> <> <> <> <> <> <> <> <> <> <> <> <> <> <> <> <> <> <> <>
$$ <> <> <> <> <> <> <> <> <> <> <> <> <> <> <> <> <> <> <> <> <> <> <> <>
$$ <> <> <> <> <> <> <> <> <> <> <> <> <> <> <> <> <> <> <> <> <> <> <> <>
$$ <> <> <> <> <> <> <> <> <> <> <> <> <> <> <> <> <> <> <> <> <> <> <> <>
$$ <> <> <> <> <> <> <> <> <> <> <> <> <> <> <> <> <> <> <> <> <> <> <> <>
$$ <> <> <> <> <> <> <> <>
$$ ##$PramPPowNucW27= (0..127)
$$ <> <> <> <> <> <> <> <> <> <> <> <> <> <> <> <> <> <> <> <> <> <> <> <>
$$ <> <> <> <> <> <> <> <> <> <> <> <> <> <> <> <> <> <> <> <> <> <> <> <>
$$ <> <> <> <> <> <> <> <> <> <> <> <> <> <> <> <> <> <> <> <> <> <> <> <>
$$ <> <> <> <> <> <> <> <> <> <> <> <> <> <> <> <> <> <> <> <> <> <> <> <>
$$ <> <> <> <> <> <> <> <> <> <> <> <> <> <> <> <> <> <> <> <> <> <> <> <>
$$ <> <> <> <> <> <> <> <>
$$ ##$PramPPowNucW28= (0..127)
$$ <> <> <> <> <> <> <> <> <> <> <> <> <> <> <> <> <> <> <> <> <> <> <> <>
$$ <> <> <> <> <> <> <> <> <> <> <> <> <> <> <> <> <> <> <> <> <> <> <> <>
$$ <> <> <> <> <> <> <> <> <> <> <> <> <> <> <> <> <> <> <> <> <> <> <> <>
$$ <> <> <> <> <> <> <> <> <> <> <> <> <> <> <> <> <> <> <> <> <> <> <> <>
$$ <> <> <> <> <> <> <> <> <> <> <> <> <> <> <> <> <> <> <> <> <> <> <> <>
$$ <> <> <> <> <> <> <> <>
$$ ##$PramPPowNucW29= (0..127)
$$ <> <> <> <> <> <> <> <> <> <> <> <> <> <> <> <> <> <> <> <> <> <> <> <>
$$ <> <> <> <> <> <> <> <> <> <> <> <> <> <> <> <> <> <> <> <> <> <> <> <>
$$ <> <> <> <> <> <> <> <> <> <> <> <> <> <> <> <> <> <> <> <> <> <> <> <>
$$ <> <> <> <> <> <> <> <> <> <> <> <> <> <> <> <> <> <> <> <> <> <> <> <>
$$ <> <> <> <> <> <> <> <> <> <> <> <> <> <> <> <> <> <> <> <> <> <> <> <>
$$ <> <> <> <> <> <> <> <>
$$ ##$PramPPowNucW3= (0..127)
$$ <> <> <> <> <> <> <> <> <> <> <> <> <> <> <> <> <> <> <> <> <> <> <> <>
$$ <> <> <> <> <> <> <> <> <> <> <> <> <> <> <> <> <> <> <> <> <> <> <> <>
$$ <> <> <> <> <> <> <> <> <> <> <> <> <> <> <> <> <> <> <> <> <> <> <> <>
$$ <> <> <> <> <> <> <> <> <> <> <> <> <> <> <> <> <> <> <> <> <> <> <> <>
$$ <> <> <> <> <> <> <> <> <> <> <> <> <> <> <> <> <> <> <> <> <> <> <> <>
$$ <> <> <> <> <> <> <> <>
$$ ##$PramPPowNucW30= (0..127)
$$ <> <> <> <> <> <> <> <> <> <> <> <> <> <> <> <> <> <> <> <> <> <> <> <>
$$ <> <> <> <> <> <> <> <> <> <> <> <> <> <> <> <> <> <> <> <> <> <> <> <>
$$ <> <> <> <> <> <> <> <> <> <> <> <> <> <> <> <> <> <> <> <> <> <> <> <>
$$ <> <> <> <> <> <> <> <> <> <> <> <> <> <> <> <> <> <> <> <> <> <> <> <>
$$ <> <> <> <> <> <> <> <> <> <> <> <> <> <> <> <> <> <> <> <> <> <> <> <>
$$ <> <> <> <> <> <> <> <>
$$ ##$PramPPowNucW31= (0..127)
$$ <> <> <> <> <> <> <> <> <> <> <> <> <> <> <> <> <> <> <> <> <> <> <> <>
$$ <> <> <> <> <> <> <> <> <> <> <> <> <> <> <> <> <> <> <> <> <> <> <> <>
$$ <> <> <> <> <> <> <> <> <> <> <> <> <> <> <> <> <> <> <> <> <> <> <> <>
$$ <> <> <> <> <> <> <> <> <> <> <> <> <> <> <> <> <> <> <> <> <> <> <> <>
$$ <> <> <> <> <> <> <> <> <> <> <> <> <> <> <> <> <> <> <> <> <> <> <> <>
$$ <> <> <> <> <> <> <> <>
$$ ##$PramPPowNucW32= (0..127)
$$ <> <> <> <> <> <> <> <> <> <> <> <> <> <> <> <> <> <> <> <> <> <> <> <>
$$ <> <> <> <> <> <> <> <> <> <> <> <> <> <> <> <> <> <> <> <> <> <> <> <>
$$ <> <> <> <> <> <> <> <> <> <> <> <> <> <> <> <> <> <> <> <> <> <> <> <>
$$ <> <> <> <> <> <> <> <> <> <> <> <> <> <> <> <> <> <> <> <> <> <> <> <>
$$ <> <> <> <> <> <> <> <> <> <> <> <> <> <> <> <> <> <> <> <> <> <> <> <>
$$ <> <> <> <> <> <> <> <>
$$ ##$PramPPowNucW4= (0..127)
$$ <> <> <> <> <> <> <> <> <> <> <> <> <> <> <> <> <> <> <> <> <> <> <> <>
$$ <> <> <> <> <> <> <> <> <> <> <> <> <> <> <> <> <> <> <> <> <> <> <> <>
$$ <> <> <> <> <> <> <> <> <> <> <> <> <> <> <> <> <> <> <> <> <> <> <> <>
$$ <> <> <> <> <> <> <> <> <> <> <> <> <> <> <> <> <> <> <> <> <> <> <> <>
$$ <> <> <> <> <> <> <> <> <> <> <> <> <> <> <> <> <> <> <> <> <> <> <> <>
$$ <> <> <> <> <> <> <> <>
$$ ##$PramPPowNucW5= (0..127)
$$ <> <> <> <> <> <> <> <> <> <> <> <> <> <> <> <> <> <> <> <> <> <> <> <>
$$ <> <> <> <> <> <> <> <> <> <> <> <> <> <> <> <> <> <> <> <> <> <> <> <>
$$ <> <> <> <> <> <> <> <> <> <> <> <> <> <> <> <> <> <> <> <> <> <> <> <>
$$ <> <> <> <> <> <> <> <> <> <> <> <> <> <> <> <> <> <> <> <> <> <> <> <>
$$ <> <> <> <> <> <> <> <> <> <> <> <> <> <> <> <> <> <> <> <> <> <> <> <>
$$ <> <> <> <> <> <> <> <>
$$ ##$PramPPowNucW6= (0..127)
$$ <> <> <> <> <> <> <> <> <> <> <> <> <> <> <> <> <> <> <> <> <> <> <> <>
$$ <> <> <> <> <> <> <> <> <> <> <> <> <> <> <> <> <> <> <> <> <> <> <> <>
$$ <> <> <> <> <> <> <> <> <> <> <> <> <> <> <> <> <> <> <> <> <> <> <> <>
$$ <> <> <> <> <> <> <> <> <> <> <> <> <> <> <> <> <> <> <> <> <> <> <> <>
$$ <> <> <> <> <> <> <> <> <> <> <> <> <> <> <> <> <> <> <> <> <> <> <> <>
$$ <> <> <> <> <> <> <> <>
$$ ##$PramPPowNucW7= (0..127)
$$ <> <> <> <> <> <> <> <> <> <> <> <> <> <> <> <> <> <> <> <> <> <> <> <>
$$ <> <> <> <> <> <> <> <> <> <> <> <> <> <> <> <> <> <> <> <> <> <> <> <>
$$ <> <> <> <> <> <> <> <> <> <> <> <> <> <> <> <> <> <> <> <> <> <> <> <>
$$ <> <> <> <> <> <> <> <> <> <> <> <> <> <> <> <> <> <> <> <> <> <> <> <>
$$ <> <> <> <> <> <> <> <> <> <> <> <> <> <> <> <> <> <> <> <> <> <> <> <>
$$ <> <> <> <> <> <> <> <>
$$ ##$PramPPowNucW8= (0..127)
$$ <> <> <> <> <> <> <> <> <> <> <> <> <> <> <> <> <> <> <> <> <> <> <> <>
$$ <> <> <> <> <> <> <> <> <> <> <> <> <> <> <> <> <> <> <> <> <> <> <> <>
$$ <> <> <> <> <> <> <> <> <> <> <> <> <> <> <> <> <> <> <> <> <> <> <> <>
$$ <> <> <> <> <> <> <> <> <> <> <> <> <> <> <> <> <> <> <> <> <> <> <> <>
$$ <> <> <> <> <> <> <> <> <> <> <> <> <> <> <> <> <> <> <> <> <> <> <> <>
$$ <> <> <> <> <> <> <> <>
$$ ##$PramPPowNucW9= (0..127)
$$ <> <> <> <> <> <> <> <> <> <> <> <> <> <> <> <> <> <> <> <> <> <> <> <>
$$ <> <> <> <> <> <> <> <> <> <> <> <> <> <> <> <> <> <> <> <> <> <> <> <>
$$ <> <> <> <> <> <> <> <> <> <> <> <> <> <> <> <> <> <> <> <> <> <> <> <>
$$ <> <> <> <> <> <> <> <> <> <> <> <> <> <> <> <> <> <> <> <> <> <> <> <>
$$ <> <> <> <> <> <> <> <> <> <> <> <> <> <> <> <> <> <> <> <> <> <> <> <>
$$ <> <> <> <> <> <> <> <>
$$ ##$PramPeakPowerW= (0..31)
$$ 4000 500 500 0 0 0 0 0 0 0 0 0 0 0 0 0 0 0 0 0 0 0 0 0 0 0 0 0 0 0 0 0
$$ ##$PramPowerSwitch= (0..31)
$$ 0 0 0 0 0 0 0 0 0 0 0 0 0 0 0 0 0 0 0 0 0 0 0 0 0 0 0 0 0 0 0 0
$$ ##$PramPulWidthMs= (0..31)
$$ 10 0.1 0.1 0 0 0 0 0 0 0 0 0 0 0 0 0 0 0 0 0 0 0 0 0 0 0 0 0 0 0 0 0
$$ ##$PreampModBisDat= (0..31)
$$ 20230508 20230509 20230510 0 0 0 0 0 0 0 0 0 0 0 0 0 0 0 0 0 0 0 0 0 0
$$ 0 0 0 0 0 0 0
$$ ##$PreampModMulAtm= (0..31)
$$ 0 0 0 0 0 0 0 0 0 0 0 0 0 0 0 0 0 0 0 0 0 0 0 0 0 0 0 0 0 0 0 0
$$ ##$PreampModPN= (0..31)
$$ <Z103204> <Z003472> <Z102026> <> <> <> <> <> <> <> <> <> <> <> <> <> <>
$$ <> <> <> <> <> <> <> <> <> <> <> <> <> <> <>
$$ ##$PreampModSN= (0..31)
$$ <01683> <02339> <00780> <> <> <> <> <> <> <> <> <> <> <> <> <> <> <> <>
$$ <> <> <> <> <> <> <> <> <> <> <> <> <>
$$ ##$ProdigyEth= <192.168.98.13>
$$ ##$ProdigyFw= <20220610>
$$ ##$ProdigyPn= <Z127349>
$$ ##$ProdigySn= <871>
$$ ##$RGTYPE= (0..31)
$$ 9 9 0 0 0 0 0 0 0 0 0 0 0 0 0 0 0 0 0 0 0 0 0 0 0 0 0 0 0 0 0 0
$$ ##$RG_max= (0..31)
$$ 101 101 -1 -1 -1 -1 -1 -1 -1 -1 -1 -1 -1 -1 -1 -1 -1 -1 -1 -1 -1 -1 -1
$$ -1 -1 -1 -1 -1 -1 -1 -1 -1
$$ ##$RG_min= (0..31)
$$ 0.25 0.25 -1 -1 -1 -1 -1 -1 -1 -1 -1 -1 -1 -1 -1 -1 -1 -1 -1 -1 -1 -1 -1
$$ -1 -1 -1 -1 -1 -1 -1 -1 -1
$$ ##$RG_tab1= (0..127)
$$ 0.25 0.28 0.32 0.35 0.4 0.44 0.5 0.56 0.64 0.7 0.8 0.89 1 1.12 1.28 1.4
$$ 1.6 1.78 2 2.25 2.56 2.8 3.2 3.56 4 4.5 5 5.6 6.35 7.12 8 9 10 11.3 12.7
$$ 14.2 16 18 20.2 22.6 25.4 28.5 32 36 40.3 45.2 50.8 57 64 71.8 80.6 90.5
$$ 101 -1 -1 -1 -1 -1 -1 -1 -1 -1 -1 -1 -1 -1 -1 -1 -1 -1 -1 -1 -1 -1 -1 -1
$$ -1 -1 -1 -1 -1 -1 -1 -1 -1 -1 -1 -1 -1 -1 -1 -1 -1 -1 -1 -1 -1 -1 -1 -1
$$ -1 -1 -1 -1 -1 -1 -1 -1 -1 -1 -1 -1 -1 -1 -1 -1 -1 -1 -1 -1 -1 -1 -1 -1
$$ -1 -1 -1 -1
$$ ##$RG_tab10= (0..127)
$$ -1 -1 -1 -1 -1 -1 -1 -1 -1 -1 -1 -1 -1 -1 -1 -1 -1 -1 -1 -1 -1 -1 -1 -1
$$ -1 -1 -1 -1 -1 -1 -1 -1 -1 -1 -1 -1 -1 -1 -1 -1 -1 -1 -1 -1 -1 -1 -1 -1
$$ -1 -1 -1 -1 -1 -1 -1 -1 -1 -1 -1 -1 -1 -1 -1 -1 -1 -1 -1 -1 -1 -1 -1 -1
$$ -1 -1 -1 -1 -1 -1 -1 -1 -1 -1 -1 -1 -1 -1 -1 -1 -1 -1 -1 -1 -1 -1 -1 -1
$$ -1 -1 -1 -1 -1 -1 -1 -1 -1 -1 -1 -1 -1 -1 -1 -1 -1 -1 -1 -1 -1 -1 -1 -1
$$ -1 -1 -1 -1 -1 -1 -1 -1
$$ ##$RG_tab11= (0..127)
$$ -1 -1 -1 -1 -1 -1 -1 -1 -1 -1 -1 -1 -1 -1 -1 -1 -1 -1 -1 -1 -1 -1 -1 -1
$$ -1 -1 -1 -1 -1 -1 -1 -1 -1 -1 -1 -1 -1 -1 -1 -1 -1 -1 -1 -1 -1 -1 -1 -1
$$ -1 -1 -1 -1 -1 -1 -1 -1 -1 -1 -1 -1 -1 -1 -1 -1 -1 -1 -1 -1 -1 -1 -1 -1
$$ -1 -1 -1 -1 -1 -1 -1 -1 -1 -1 -1 -1 -1 -1 -1 -1 -1 -1 -1 -1 -1 -1 -1 -1
$$ -1 -1 -1 -1 -1 -1 -1 -1 -1 -1 -1 -1 -1 -1 -1 -1 -1 -1 -1 -1 -1 -1 -1 -1
$$ -1 -1 -1 -1 -1 -1 -1 -1
$$ ##$RG_tab12= (0..127)
$$ -1 -1 -1 -1 -1 -1 -1 -1 -1 -1 -1 -1 -1 -1 -1 -1 -1 -1 -1 -1 -1 -1 -1 -1
$$ -1 -1 -1 -1 -1 -1 -1 -1 -1 -1 -1 -1 -1 -1 -1 -1 -1 -1 -1 -1 -1 -1 -1 -1
$$ -1 -1 -1 -1 -1 -1 -1 -1 -1 -1 -1 -1 -1 -1 -1 -1 -1 -1 -1 -1 -1 -1 -1 -1
$$ -1 -1 -1 -1 -1 -1 -1 -1 -1 -1 -1 -1 -1 -1 -1 -1 -1 -1 -1 -1 -1 -1 -1 -1
$$ -1 -1 -1 -1 -1 -1 -1 -1 -1 -1 -1 -1 -1 -1 -1 -1 -1 -1 -1 -1 -1 -1 -1 -1
$$ -1 -1 -1 -1 -1 -1 -1 -1
$$ ##$RG_tab13= (0..127)
$$ -1 -1 -1 -1 -1 -1 -1 -1 -1 -1 -1 -1 -1 -1 -1 -1 -1 -1 -1 -1 -1 -1 -1 -1
$$ -1 -1 -1 -1 -1 -1 -1 -1 -1 -1 -1 -1 -1 -1 -1 -1 -1 -1 -1 -1 -1 -1 -1 -1
$$ -1 -1 -1 -1 -1 -1 -1 -1 -1 -1 -1 -1 -1 -1 -1 -1 -1 -1 -1 -1 -1 -1 -1 -1
$$ -1 -1 -1 -1 -1 -1 -1 -1 -1 -1 -1 -1 -1 -1 -1 -1 -1 -1 -1 -1 -1 -1 -1 -1
$$ -1 -1 -1 -1 -1 -1 -1 -1 -1 -1 -1 -1 -1 -1 -1 -1 -1 -1 -1 -1 -1 -1 -1 -1
$$ -1 -1 -1 -1 -1 -1 -1 -1
$$ ##$RG_tab14= (0..127)
$$ -1 -1 -1 -1 -1 -1 -1 -1 -1 -1 -1 -1 -1 -1 -1 -1 -1 -1 -1 -1 -1 -1 -1 -1
$$ -1 -1 -1 -1 -1 -1 -1 -1 -1 -1 -1 -1 -1 -1 -1 -1 -1 -1 -1 -1 -1 -1 -1 -1
$$ -1 -1 -1 -1 -1 -1 -1 -1 -1 -1 -1 -1 -1 -1 -1 -1 -1 -1 -1 -1 -1 -1 -1 -1
$$ -1 -1 -1 -1 -1 -1 -1 -1 -1 -1 -1 -1 -1 -1 -1 -1 -1 -1 -1 -1 -1 -1 -1 -1
$$ -1 -1 -1 -1 -1 -1 -1 -1 -1 -1 -1 -1 -1 -1 -1 -1 -1 -1 -1 -1 -1 -1 -1 -1
$$ -1 -1 -1 -1 -1 -1 -1 -1
$$ ##$RG_tab15= (0..127)
$$ -1 -1 -1 -1 -1 -1 -1 -1 -1 -1 -1 -1 -1 -1 -1 -1 -1 -1 -1 -1 -1 -1 -1 -1
$$ -1 -1 -1 -1 -1 -1 -1 -1 -1 -1 -1 -1 -1 -1 -1 -1 -1 -1 -1 -1 -1 -1 -1 -1
$$ -1 -1 -1 -1 -1 -1 -1 -1 -1 -1 -1 -1 -1 -1 -1 -1 -1 -1 -1 -1 -1 -1 -1 -1
$$ -1 -1 -1 -1 -1 -1 -1 -1 -1 -1 -1 -1 -1 -1 -1 -1 -1 -1 -1 -1 -1 -1 -1 -1
$$ -1 -1 -1 -1 -1 -1 -1 -1 -1 -1 -1 -1 -1 -1 -1 -1 -1 -1 -1 -1 -1 -1 -1 -1
$$ -1 -1 -1 -1 -1 -1 -1 -1
$$ ##$RG_tab16= (0..127)
$$ -1 -1 -1 -1 -1 -1 -1 -1 -1 -1 -1 -1 -1 -1 -1 -1 -1 -1 -1 -1 -1 -1 -1 -1
$$ -1 -1 -1 -1 -1 -1 -1 -1 -1 -1 -1 -1 -1 -1 -1 -1 -1 -1 -1 -1 -1 -1 -1 -1
$$ -1 -1 -1 -1 -1 -1 -1 -1 -1 -1 -1 -1 -1 -1 -1 -1 -1 -1 -1 -1 -1 -1 -1 -1
$$ -1 -1 -1 -1 -1 -1 -1 -1 -1 -1 -1 -1 -1 -1 -1 -1 -1 -1 -1 -1 -1 -1 -1 -1
$$ -1 -1 -1 -1 -1 -1 -1 -1 -1 -1 -1 -1 -1 -1 -1 -1 -1 -1 -1 -1 -1 -1 -1 -1
$$ -1 -1 -1 -1 -1 -1 -1 -1
$$ ##$RG_tab17= (0..127)
$$ -1 -1 -1 -1 -1 -1 -1 -1 -1 -1 -1 -1 -1 -1 -1 -1 -1 -1 -1 -1 -1 -1 -1 -1
$$ -1 -1 -1 -1 -1 -1 -1 -1 -1 -1 -1 -1 -1 -1 -1 -1 -1 -1 -1 -1 -1 -1 -1 -1
$$ -1 -1 -1 -1 -1 -1 -1 -1 -1 -1 -1 -1 -1 -1 -1 -1 -1 -1 -1 -1 -1 -1 -1 -1
$$ -1 -1 -1 -1 -1 -1 -1 -1 -1 -1 -1 -1 -1 -1 -1 -1 -1 -1 -1 -1 -1 -1 -1 -1
$$ -1 -1 -1 -1 -1 -1 -1 -1 -1 -1 -1 -1 -1 -1 -1 -1 -1 -1 -1 -1 -1 -1 -1 -1
$$ -1 -1 -1 -1 -1 -1 -1 -1
$$ ##$RG_tab18= (0..127)
$$ -1 -1 -1 -1 -1 -1 -1 -1 -1 -1 -1 -1 -1 -1 -1 -1 -1 -1 -1 -1 -1 -1 -1 -1
$$ -1 -1 -1 -1 -1 -1 -1 -1 -1 -1 -1 -1 -1 -1 -1 -1 -1 -1 -1 -1 -1 -1 -1 -1
$$ -1 -1 -1 -1 -1 -1 -1 -1 -1 -1 -1 -1 -1 -1 -1 -1 -1 -1 -1 -1 -1 -1 -1 -1
$$ -1 -1 -1 -1 -1 -1 -1 -1 -1 -1 -1 -1 -1 -1 -1 -1 -1 -1 -1 -1 -1 -1 -1 -1
$$ -1 -1 -1 -1 -1 -1 -1 -1 -1 -1 -1 -1 -1 -1 -1 -1 -1 -1 -1 -1 -1 -1 -1 -1
$$ -1 -1 -1 -1 -1 -1 -1 -1
$$ ##$RG_tab19= (0..127)
$$ -1 -1 -1 -1 -1 -1 -1 -1 -1 -1 -1 -1 -1 -1 -1 -1 -1 -1 -1 -1 -1 -1 -1 -1
$$ -1 -1 -1 -1 -1 -1 -1 -1 -1 -1 -1 -1 -1 -1 -1 -1 -1 -1 -1 -1 -1 -1 -1 -1
$$ -1 -1 -1 -1 -1 -1 -1 -1 -1 -1 -1 -1 -1 -1 -1 -1 -1 -1 -1 -1 -1 -1 -1 -1
$$ -1 -1 -1 -1 -1 -1 -1 -1 -1 -1 -1 -1 -1 -1 -1 -1 -1 -1 -1 -1 -1 -1 -1 -1
$$ -1 -1 -1 -1 -1 -1 -1 -1 -1 -1 -1 -1 -1 -1 -1 -1 -1 -1 -1 -1 -1 -1 -1 -1
$$ -1 -1 -1 -1 -1 -1 -1 -1
$$ ##$RG_tab2= (0..127)
$$ 0.25 0.28 0.32 0.35 0.4 0.44 0.5 0.56 0.64 0.7 0.8 0.89 1 1.12 1.28 1.4
$$ 1.6 1.78 2 2.25 2.56 2.8 3.2 3.56 4 4.5 5 5.6 6.35 7.12 8 9 10 11.3 12.7
$$ 14.2 16 18 20.2 22.6 25.4 28.5 32 36 40.3 45.2 50.8 57 64 71.8 80.6 90.5
$$ 101 -1 -1 -1 -1 -1 -1 -1 -1 -1 -1 -1 -1 -1 -1 -1 -1 -1 -1 -1 -1 -1 -1 -1
$$ -1 -1 -1 -1 -1 -1 -1 -1 -1 -1 -1 -1 -1 -1 -1 -1 -1 -1 -1 -1 -1 -1 -1 -1
$$ -1 -1 -1 -1 -1 -1 -1 -1 -1 -1 -1 -1 -1 -1 -1 -1 -1 -1 -1 -1 -1 -1 -1 -1
$$ -1 -1 -1 -1
$$ ##$RG_tab20= (0..127)
$$ -1 -1 -1 -1 -1 -1 -1 -1 -1 -1 -1 -1 -1 -1 -1 -1 -1 -1 -1 -1 -1 -1 -1 -1
$$ -1 -1 -1 -1 -1 -1 -1 -1 -1 -1 -1 -1 -1 -1 -1 -1 -1 -1 -1 -1 -1 -1 -1 -1
$$ -1 -1 -1 -1 -1 -1 -1 -1 -1 -1 -1 -1 -1 -1 -1 -1 -1 -1 -1 -1 -1 -1 -1 -1
$$ -1 -1 -1 -1 -1 -1 -1 -1 -1 -1 -1 -1 -1 -1 -1 -1 -1 -1 -1 -1 -1 -1 -1 -1
$$ -1 -1 -1 -1 -1 -1 -1 -1 -1 -1 -1 -1 -1 -1 -1 -1 -1 -1 -1 -1 -1 -1 -1 -1
$$ -1 -1 -1 -1 -1 -1 -1 -1
$$ ##$RG_tab21= (0..127)
$$ -1 -1 -1 -1 -1 -1 -1 -1 -1 -1 -1 -1 -1 -1 -1 -1 -1 -1 -1 -1 -1 -1 -1 -1
$$ -1 -1 -1 -1 -1 -1 -1 -1 -1 -1 -1 -1 -1 -1 -1 -1 -1 -1 -1 -1 -1 -1 -1 -1
$$ -1 -1 -1 -1 -1 -1 -1 -1 -1 -1 -1 -1 -1 -1 -1 -1 -1 -1 -1 -1 -1 -1 -1 -1
$$ -1 -1 -1 -1 -1 -1 -1 -1 -1 -1 -1 -1 -1 -1 -1 -1 -1 -1 -1 -1 -1 -1 -1 -1
$$ -1 -1 -1 -1 -1 -1 -1 -1 -1 -1 -1 -1 -1 -1 -1 -1 -1 -1 -1 -1 -1 -1 -1 -1
$$ -1 -1 -1 -1 -1 -1 -1 -1
$$ ##$RG_tab22= (0..127)
$$ -1 -1 -1 -1 -1 -1 -1 -1 -1 -1 -1 -1 -1 -1 -1 -1 -1 -1 -1 -1 -1 -1 -1 -1
$$ -1 -1 -1 -1 -1 -1 -1 -1 -1 -1 -1 -1 -1 -1 -1 -1 -1 -1 -1 -1 -1 -1 -1 -1
$$ -1 -1 -1 -1 -1 -1 -1 -1 -1 -1 -1 -1 -1 -1 -1 -1 -1 -1 -1 -1 -1 -1 -1 -1
$$ -1 -1 -1 -1 -1 -1 -1 -1 -1 -1 -1 -1 -1 -1 -1 -1 -1 -1 -1 -1 -1 -1 -1 -1
$$ -1 -1 -1 -1 -1 -1 -1 -1 -1 -1 -1 -1 -1 -1 -1 -1 -1 -1 -1 -1 -1 -1 -1 -1
$$ -1 -1 -1 -1 -1 -1 -1 -1
$$ ##$RG_tab23= (0..127)
$$ -1 -1 -1 -1 -1 -1 -1 -1 -1 -1 -1 -1 -1 -1 -1 -1 -1 -1 -1 -1 -1 -1 -1 -1
$$ -1 -1 -1 -1 -1 -1 -1 -1 -1 -1 -1 -1 -1 -1 -1 -1 -1 -1 -1 -1 -1 -1 -1 -1
$$ -1 -1 -1 -1 -1 -1 -1 -1 -1 -1 -1 -1 -1 -1 -1 -1 -1 -1 -1 -1 -1 -1 -1 -1
$$ -1 -1 -1 -1 -1 -1 -1 -1 -1 -1 -1 -1 -1 -1 -1 -1 -1 -1 -1 -1 -1 -1 -1 -1
$$ -1 -1 -1 -1 -1 -1 -1 -1 -1 -1 -1 -1 -1 -1 -1 -1 -1 -1 -1 -1 -1 -1 -1 -1
$$ -1 -1 -1 -1 -1 -1 -1 -1
$$ ##$RG_tab24= (0..127)
$$ -1 -1 -1 -1 -1 -1 -1 -1 -1 -1 -1 -1 -1 -1 -1 -1 -1 -1 -1 -1 -1 -1 -1 -1
$$ -1 -1 -1 -1 -1 -1 -1 -1 -1 -1 -1 -1 -1 -1 -1 -1 -1 -1 -1 -1 -1 -1 -1 -1
$$ -1 -1 -1 -1 -1 -1 -1 -1 -1 -1 -1 -1 -1 -1 -1 -1 -1 -1 -1 -1 -1 -1 -1 -1
$$ -1 -1 -1 -1 -1 -1 -1 -1 -1 -1 -1 -1 -1 -1 -1 -1 -1 -1 -1 -1 -1 -1 -1 -1
$$ -1 -1 -1 -1 -1 -1 -1 -1 -1 -1 -1 -1 -1 -1 -1 -1 -1 -1 -1 -1 -1 -1 -1 -1
$$ -1 -1 -1 -1 -1 -1 -1 -1
$$ ##$RG_tab3= (0..127)
$$ -1 -1 -1 -1 -1 -1 -1 -1 -1 -1 -1 -1 -1 -1 -1 -1 -1 -1 -1 -1 -1 -1 -1 -1
$$ -1 -1 -1 -1 -1 -1 -1 -1 -1 -1 -1 -1 -1 -1 -1 -1 -1 -1 -1 -1 -1 -1 -1 -1
$$ -1 -1 -1 -1 -1 -1 -1 -1 -1 -1 -1 -1 -1 -1 -1 -1 -1 -1 -1 -1 -1 -1 -1 -1
$$ -1 -1 -1 -1 -1 -1 -1 -1 -1 -1 -1 -1 -1 -1 -1 -1 -1 -1 -1 -1 -1 -1 -1 -1
$$ -1 -1 -1 -1 -1 -1 -1 -1 -1 -1 -1 -1 -1 -1 -1 -1 -1 -1 -1 -1 -1 -1 -1 -1
$$ -1 -1 -1 -1 -1 -1 -1 -1
$$ ##$RG_tab4= (0..127)
$$ -1 -1 -1 -1 -1 -1 -1 -1 -1 -1 -1 -1 -1 -1 -1 -1 -1 -1 -1 -1 -1 -1 -1 -1
$$ -1 -1 -1 -1 -1 -1 -1 -1 -1 -1 -1 -1 -1 -1 -1 -1 -1 -1 -1 -1 -1 -1 -1 -1
$$ -1 -1 -1 -1 -1 -1 -1 -1 -1 -1 -1 -1 -1 -1 -1 -1 -1 -1 -1 -1 -1 -1 -1 -1
$$ -1 -1 -1 -1 -1 -1 -1 -1 -1 -1 -1 -1 -1 -1 -1 -1 -1 -1 -1 -1 -1 -1 -1 -1
$$ -1 -1 -1 -1 -1 -1 -1 -1 -1 -1 -1 -1 -1 -1 -1 -1 -1 -1 -1 -1 -1 -1 -1 -1
$$ -1 -1 -1 -1 -1 -1 -1 -1
$$ ##$RG_tab5= (0..127)
$$ -1 -1 -1 -1 -1 -1 -1 -1 -1 -1 -1 -1 -1 -1 -1 -1 -1 -1 -1 -1 -1 -1 -1 -1
$$ -1 -1 -1 -1 -1 -1 -1 -1 -1 -1 -1 -1 -1 -1 -1 -1 -1 -1 -1 -1 -1 -1 -1 -1
$$ -1 -1 -1 -1 -1 -1 -1 -1 -1 -1 -1 -1 -1 -1 -1 -1 -1 -1 -1 -1 -1 -1 -1 -1
$$ -1 -1 -1 -1 -1 -1 -1 -1 -1 -1 -1 -1 -1 -1 -1 -1 -1 -1 -1 -1 -1 -1 -1 -1
$$ -1 -1 -1 -1 -1 -1 -1 -1 -1 -1 -1 -1 -1 -1 -1 -1 -1 -1 -1 -1 -1 -1 -1 -1
$$ -1 -1 -1 -1 -1 -1 -1 -1
$$ ##$RG_tab6= (0..127)
$$ -1 -1 -1 -1 -1 -1 -1 -1 -1 -1 -1 -1 -1 -1 -1 -1 -1 -1 -1 -1 -1 -1 -1 -1
$$ -1 -1 -1 -1 -1 -1 -1 -1 -1 -1 -1 -1 -1 -1 -1 -1 -1 -1 -1 -1 -1 -1 -1 -1
$$ -1 -1 -1 -1 -1 -1 -1 -1 -1 -1 -1 -1 -1 -1 -1 -1 -1 -1 -1 -1 -1 -1 -1 -1
$$ -1 -1 -1 -1 -1 -1 -1 -1 -1 -1 -1 -1 -1 -1 -1 -1 -1 -1 -1 -1 -1 -1 -1 -1
$$ -1 -1 -1 -1 -1 -1 -1 -1 -1 -1 -1 -1 -1 -1 -1 -1 -1 -1 -1 -1 -1 -1 -1 -1
$$ -1 -1 -1 -1 -1 -1 -1 -1
$$ ##$RG_tab7= (0..127)
$$ -1 -1 -1 -1 -1 -1 -1 -1 -1 -1 -1 -1 -1 -1 -1 -1 -1 -1 -1 -1 -1 -1 -1 -1
$$ -1 -1 -1 -1 -1 -1 -1 -1 -1 -1 -1 -1 -1 -1 -1 -1 -1 -1 -1 -1 -1 -1 -1 -1
$$ -1 -1 -1 -1 -1 -1 -1 -1 -1 -1 -1 -1 -1 -1 -1 -1 -1 -1 -1 -1 -1 -1 -1 -1
$$ -1 -1 -1 -1 -1 -1 -1 -1 -1 -1 -1 -1 -1 -1 -1 -1 -1 -1 -1 -1 -1 -1 -1 -1
$$ -1 -1 -1 -1 -1 -1 -1 -1 -1 -1 -1 -1 -1 -1 -1 -1 -1 -1 -1 -1 -1 -1 -1 -1
$$ -1 -1 -1 -1 -1 -1 -1 -1
$$ ##$RG_tab8= (0..127)
$$ -1 -1 -1 -1 -1 -1 -1 -1 -1 -1 -1 -1 -1 -1 -1 -1 -1 -1 -1 -1 -1 -1 -1 -1
$$ -1 -1 -1 -1 -1 -1 -1 -1 -1 -1 -1 -1 -1 -1 -1 -1 -1 -1 -1 -1 -1 -1 -1 -1
$$ -1 -1 -1 -1 -1 -1 -1 -1 -1 -1 -1 -1 -1 -1 -1 -1 -1 -1 -1 -1 -1 -1 -1 -1
$$ -1 -1 -1 -1 -1 -1 -1 -1 -1 -1 -1 -1 -1 -1 -1 -1 -1 -1 -1 -1 -1 -1 -1 -1
$$ -1 -1 -1 -1 -1 -1 -1 -1 -1 -1 -1 -1 -1 -1 -1 -1 -1 -1 -1 -1 -1 -1 -1 -1
$$ -1 -1 -1 -1 -1 -1 -1 -1
$$ ##$RG_tab9= (0..127)
$$ -1 -1 -1 -1 -1 -1 -1 -1 -1 -1 -1 -1 -1 -1 -1 -1 -1 -1 -1 -1 -1 -1 -1 -1
$$ -1 -1 -1 -1 -1 -1 -1 -1 -1 -1 -1 -1 -1 -1 -1 -1 -1 -1 -1 -1 -1 -1 -1 -1
$$ -1 -1 -1 -1 -1 -1 -1 -1 -1 -1 -1 -1 -1 -1 -1 -1 -1 -1 -1 -1 -1 -1 -1 -1
$$ -1 -1 -1 -1 -1 -1 -1 -1 -1 -1 -1 -1 -1 -1 -1 -1 -1 -1 -1 -1 -1 -1 -1 -1
$$ -1 -1 -1 -1 -1 -1 -1 -1 -1 -1 -1 -1 -1 -1 -1 -1 -1 -1 -1 -1 -1 -1 -1 -1
$$ -1 -1 -1 -1 -1 -1 -1 -1
$$ ##$RXFMAX= (0..23)
$$ 1290 1290 -1 -1 -1 -1 -1 -1 -1 -1 -1 -1 -1 -1 -1 -1 -1 -1 -1 -1 -1 -1 -1
$$ -1
$$ ##$RXFMIN= (0..23)
$$ 5 5 -1 -1 -1 -1 -1 -1 -1 -1 -1 -1 -1 -1 -1 -1 -1 -1 -1 -1 -1 -1 -1 -1
$$ ##$RheoNmrEth= <no>
$$ ##$SGUC1= (0..23)
$$ 18 17 0 0 0 0 0 0 0 0 0 0 0 0 0 0 0 0 0 0 0 0 0 0
$$ ##$SGUC2= (0..23)
$$ 33 0 0 0 0 0 0 0 0 0 0 0 0 0 0 0 0 0 0 0 0 0 0 0
$$ ##$SLCBCONF= <SHNV>
$$ ##$SPECTR= 13
$$ ##$SYNCTRIG= 0
$$ ##$SamChgEth= (0..3)
$$ <192.168.99.10> <no> <no> <no>
$$ ##$SamChgPort= (0..3)
$$ <80> <no> <no> <no>
$$ ##$SamChgProtocol= (0..3)
$$ <CORBA> <> <> <>
$$ ##$ServiceNo= <>
$$ ##$Sgu10PowerLevel= (0..7)
$$ 0 0 0 0 0 0 0 0
$$ ##$Sgu11PowerLevel= (0..7)
$$ 0 0 0 0 0 0 0 0
$$ ##$Sgu12PowerLevel= (0..7)
$$ 0 0 0 0 0 0 0 0
$$ ##$Sgu13PowerLevel= (0..7)
$$ 0 0 0 0 0 0 0 0
$$ ##$Sgu14PowerLevel= (0..7)
$$ 0 0 0 0 0 0 0 0
$$ ##$Sgu15PowerLevel= (0..7)
$$ 0 0 0 0 0 0 0 0
$$ ##$Sgu16PowerLevel= (0..7)
$$ 0 0 0 0 0 0 0 0
$$ ##$Sgu17PowerLevel= (0..7)
$$ 0 0 0 0 0 0 0 0
$$ ##$Sgu18PowerLevel= (0..7)
$$ 0 0 0 0 0 0 0 0
$$ ##$Sgu19PowerLevel= (0..7)
$$ 0 0 0 0 0 0 0 0
$$ ##$Sgu1PowerLevels= (0..7)
$$ 90 74 58 42 26 10 0 0
$$ ##$Sgu20PowerLevel= (0..7)
$$ 0 0 0 0 0 0 0 0
$$ ##$Sgu21PowerLevel= (0..7)
$$ 0 0 0 0 0 0 0 0
$$ ##$Sgu22PowerLevel= (0..7)
$$ 0 0 0 0 0 0 0 0
$$ ##$Sgu23PowerLevel= (0..7)
$$ 0 0 0 0 0 0 0 0
$$ ##$Sgu24PowerLevel= (0..7)
$$ 0 0 0 0 0 0 0 0
$$ ##$Sgu2PowerLevels= (0..7)
$$ 90 74 58 42 26 10 0 0
$$ ##$Sgu3PowerLevels= (0..7)
$$ 0 0 0 0 0 0 0 0
$$ ##$Sgu4PowerLevels= (0..7)
$$ 0 0 0 0 0 0 0 0
$$ ##$Sgu5PowerLevels= (0..7)
$$ 0 0 0 0 0 0 0 0
$$ ##$Sgu6PowerLevels= (0..7)
$$ 0 0 0 0 0 0 0 0
$$ ##$Sgu7PowerLevels= (0..7)
$$ 0 0 0 0 0 0 0 0
$$ ##$Sgu8PowerLevels= (0..7)
$$ 0 0 0 0 0 0 0 0
$$ ##$Sgu9PowerLevels= (0..7)
$$ 0 0 0 0 0 0 0 0
$$ ##$SguType= 4
$$ ##$ShimMaxVal= 32760
$$ ##$ShimPow1Ch2Sh= (0..38)
$$ 1 2 3 21 4 4 27 27 4 4 63 26 26 25 7 7 20 20 31 31 0 0 0 0 0 0 0 0 0 0
$$ 0 0 0 0 0 0 0 0 0
$$ ##$ShimPow1Imax= (0..38)
$$ 1 1 1 1 1 1 1 1 1 1 1 1 1 1 1 1 1 1 1 1 0 0 0 0 0 0 0 0 0 0 0 0 0 0 0 0
$$ 0 0 0
$$ ##$ShimPow1NChan= 20
$$ ##$ShimPow1TotIMax= 6
$$ ##$ShimPow1Vmax= (0..38)
$$ 20 20 20 20 20 20 20 20 20 20 20 20 20 20 20 20 20 20 20 20 0 0 0 0 0 0
$$ 0 0 0 0 0 0 0 0 0 0 0 0 0
$$ ##$ShimPow2Ch2Sh= (0..38)
$$ 15 15 33 33 35 35 25 8 38 38 23 8 14 14 36 36 32 32 23 63 0 0 0 0 0 0 0
$$ 0 0 0 0 0 0 0 0 0 0 0 0
$$ ##$ShimPow2Imax= (0..38)
$$ 1 1 1 1 1 1 1 1 1 1 1 1 1 1 1 1 1 1 1 1 0 0 0 0 0 0 0 0 0 0 0 0 0 0 0 0
$$ 0 0 0
$$ ##$ShimPow2NChan= 20
$$ ##$ShimPow2TotIMax= 6
$$ ##$ShimPow2Vmax= (0..38)
$$ 20 20 20 20 20 20 20 20 20 20 20 20 20 20 20 20 20 20 20 20 0 0 0 0 0 0
$$ 0 0 0 0 0 0 0 0 0 0 0 0 0
$$ ##$ShimPow3Ch2Sh= (0..38)
$$ 0 0 0 0 0 0 0 0 0 0 0 0 0 0 0 0 0 0 0 0 0 0 0 0 0 0 0 0 0 0 0 0 0 0 0 0
$$ 0 0 0
$$ ##$ShimPow3Imax= (0..38)
$$ 0 0 0 0 0 0 0 0 0 0 0 0 0 0 0 0 0 0 0 0 0 0 0 0 0 0 0 0 0 0 0 0 0 0 0 0
$$ 0 0 0
$$ ##$ShimPow3NChan= 0
$$ ##$ShimPow3TotIMax= 0
$$ ##$ShimPow3Vmax= (0..38)
$$ 0 0 0 0 0 0 0 0 0 0 0 0 0 0 0 0 0 0 0 0 0 0 0 0 0 0 0 0 0 0 0 0 0 0 0 0
$$ 0 0 0
$$ ##$ShimPow4Ch2Sh= (0..38)
$$ 0 0 0 0 0 0 0 0 0 0 0 0 0 0 0 0 0 0 0 0 0 0 0 0 0 0 0 0 0 0 0 0 0 0 0 0
$$ 0 0 0
$$ ##$ShimPow4Imax= (0..38)
$$ 0 0 0 0 0 0 0 0 0 0 0 0 0 0 0 0 0 0 0 0 0 0 0 0 0 0 0 0 0 0 0 0 0 0 0 0
$$ 0 0 0
$$ ##$ShimPow4NChan= 0
$$ ##$ShimPow4TotIMax= 0
$$ ##$ShimPow4Vmax= (0..38)
$$ 0 0 0 0 0 0 0 0 0 0 0 0 0 0 0 0 0 0 0 0 0 0 0 0 0 0 0 0 0 0 0 0 0 0 0 0
$$ 0 0 0
$$ ##$ShimPow5Ch2Sh= (0..38)
$$ 0 0 0 0 0 0 0 0 0 0 0 0 0 0 0 0 0 0 0 0 0 0 0 0 0 0 0 0 0 0 0 0 0 0 0 0
$$ 0 0 0
$$ ##$ShimPow5Imax= (0..38)
$$ 0 0 0 0 0 0 0 0 0 0 0 0 0 0 0 0 0 0 0 0 0 0 0 0 0 0 0 0 0 0 0 0 0 0 0 0
$$ 0 0 0
$$ ##$ShimPow5NChan= 0
$$ ##$ShimPow5TotIMax= 0
$$ ##$ShimPow5Vmax= (0..38)
$$ 0 0 0 0 0 0 0 0 0 0 0 0 0 0 0 0 0 0 0 0 0 0 0 0 0 0 0 0 0 0 0 0 0 0 0 0
$$ 0 0 0
$$ ##$ShimPow6Ch2Sh= (0..38)
$$ 0 0 0 0 0 0 0 0 0 0 0 0 0 0 0 0 0 0 0 0 0 0 0 0 0 0 0 0 0 0 0 0 0 0 0 0
$$ 0 0 0
$$ ##$ShimPow6Imax= (0..38)
$$ 0 0 0 0 0 0 0 0 0 0 0 0 0 0 0 0 0 0 0 0 0 0 0 0 0 0 0 0 0 0 0 0 0 0 0 0
$$ 0 0 0
$$ ##$ShimPow6NChan= 0
$$ ##$ShimPow6TotIMax= 0
$$ ##$ShimPow6Vmax= (0..38)
$$ 0 0 0 0 0 0 0 0 0 0 0 0 0 0 0 0 0 0 0 0 0 0 0 0 0 0 0 0 0 0 0 0 0 0 0 0
$$ 0 0 0
$$ ##$ShimPow7Ch2Sh= (0..38)
$$ 0 0 0 0 0 0 0 0 0 0 0 0 0 0 0 0 0 0 0 0 0 0 0 0 0 0 0 0 0 0 0 0 0 0 0 0
$$ 0 0 0
$$ ##$ShimPow7Imax= (0..38)
$$ 0 0 0 0 0 0 0 0 0 0 0 0 0 0 0 0 0 0 0 0 0 0 0 0 0 0 0 0 0 0 0 0 0 0 0 0
$$ 0 0 0
$$ ##$ShimPow7NChan= 0
$$ ##$ShimPow7TotIMax= 0
$$ ##$ShimPow7Vmax= (0..38)
$$ 0 0 0 0 0 0 0 0 0 0 0 0 0 0 0 0 0 0 0 0 0 0 0 0 0 0 0 0 0 0 0 0 0 0 0 0
$$ 0 0 0
$$ ##$ShimPow8Ch2Sh= (0..38)
$$ 0 0 0 0 0 0 0 0 0 0 0 0 0 0 0 0 0 0 0 0 0 0 0 0 0 0 0 0 0 0 0 0 0 0 0 0
$$ 0 0 0
$$ ##$ShimPow8Imax= (0..38)
$$ 0 0 0 0 0 0 0 0 0 0 0 0 0 0 0 0 0 0 0 0 0 0 0 0 0 0 0 0 0 0 0 0 0 0 0 0
$$ 0 0 0
$$ ##$ShimPow8NChan= 0
$$ ##$ShimPow8TotIMax= 0
$$ ##$ShimPow8Vmax= (0..38)
$$ 0 0 0 0 0 0 0 0 0 0 0 0 0 0 0 0 0 0 0 0 0 0 0 0 0 0 0 0 0 0 0 0 0 0 0 0
$$ 0 0 0
$$ ##$ShimPowMaxUA= (0..63)
$$ 130000 130000 130000 130000 130000 130000 130000 130000 130000 130000 130000
$$ 130000 130000 130000 130000 130000 130000 130000 130000 130000 130000 130000
$$ 130000 130000 130000 130000 130000 130000 130000 130000 130000 130000 130000
$$ 130000 130000 130000 130000 130000 130000 130000 0 0 0 0 0 0 0 0 0 0 0
$$ 0 0 0 0 0 0 0 0 0 0 0 0 0
$$ ##$ShimPowMaxUG= (0..63)
$$ 2147483647 2147483647 2147483647 2147483647 2147483647 2147483647 2147483647
$$ 2147483647 2147483647 2147483647 2147483647 2147483647 2147483647 2147483647
$$ 2147483647 2147483647 2147483647 2147483647 2147483647 2147483647 2147483647
$$ 2147483647 2147483647 2147483647 2147483647 2147483647 2147483647 2147483647
$$ 2147483647 2147483647 2147483647 2147483647 2147483647 2147483647 2147483647
$$ 2147483647 2147483647 2147483647 2147483647 0 0 0 0 0 0 0 0 0 0 0 0 0 0
$$ 0 0 0 0 0 0 0 0 0 0 0
$$ ##$ShimPowNum= 2
$$ ##$ShimPowRcbType= 3
$$ ##$ShimPowRes= (0..63)
$$ 1e-20 1e-20 1e-20 1e-20 1e-20 1e-20 1e-20 1e-20 1e-20 1e-20 1e-20 1e-20
$$ 1e-20 1e-20 1e-20 1e-20 1e-20 1e-20 1e-20 1e-20 1e-20 1e-20 1e-20 1e-20
$$ 1e-20 1e-20 1e-20 1e-20 1e-20 1e-20 1e-20 1e-20 1e-20 1e-20 1e-20 1e-20
$$ 1e-20 1e-20 1e-20 1e-20 0 0 0 0 0 0 0 0 0 0 0 0 0 0 0 0 0 0 0 0 0 0 0 0
$$ ##$ShimPowRng0= (0..63)
$$ 1 1 1 1 1 1 1 1 1 1 1 1 1 1 1 1 1 1 1 1 1 1 1 1 1 1 1 1 1 1 1 1 1 1 1 1
$$ 1 1 1 1 0 0 0 0 0 0 0 0 0 0 0 0 0 0 0 0 0 0 0 0 0 0 0 0
$$ ##$ShimPowRng1= (0..63)
$$ 1 1 1 1 1 1 1 1 1 1 1 1 1 1 1 1 1 1 1 1 1 1 1 1 1 1 1 1 1 1 1 1 1 1 1 1
$$ 1 1 1 1 0 0 0 0 0 0 0 0 0 0 0 0 0 0 0 0 0 0 0 0 0 0 0 0
$$ ##$ShimPowRng2= (0..63)
$$ 1 1 1 1 1 1 1 1 1 1 1 1 1 1 1 1 1 1 1 1 1 1 1 1 1 1 1 1 1 1 1 1 1 1 1 1
$$ 1 1 1 1 0 0 0 0 0 0 0 0 0 0 0 0 0 0 0 0 0 0 0 0 0 0 0 0
$$ ##$ShimPowRng3= (0..63)
$$ 1 1 1 1 1 1 1 1 1 1 1 1 1 1 1 1 1 1 1 1 1 1 1 1 1 1 1 1 1 1 1 1 1 1 1 1
$$ 1 1 1 1 0 0 0 0 0 0 0 0 0 0 0 0 0 0 0 0 0 0 0 0 0 0 0 0
$$ ##$ShimPowType1= 8
$$ ##$ShimPowType2= 8
$$ ##$ShimPowType3= 0
$$ ##$ShimPowType4= 0
$$ ##$ShimPowType5= 0
$$ ##$ShimPowType6= 0
$$ ##$ShimPowType7= 0
$$ ##$ShimPowType8= 0
$$ ##$ShimSysActGrad= (0..63)
$$ 1 2 3 4 13 5 7 11 10 9 6 8 12 18 19 20 21 15 22 23 24 14 25 16 26 17 27
$$ 28 31 32 33 34 35 36 37 38 0 0 0 0 0 0 0 0 0 0 0 0 0 0 0 0 0 0 0 0 0 0
$$ 0 0 0 0 0 0
$$ ##$ShimSysAngle= <>
$$ ##$ShimSysFunc= (0..63)
$$ 1 2 3 4 5 6 7 8 9 10 0 37 38 35 16 15 14 13 12 11 28 27 26 25 24 23 36
$$ 22 30 29 20 21 34 33 32 31 17 18 19 0 0 0 0 0 0 0 0 0 0 0 0 0 0 0 0 0 0
$$ 0 0 0 0 0 0 0
$$ ##$ShimSysMatId= <292722ba.dat>
$$ ##$ShimSysMatrix= 1
$$ ##$ShimSysMinMaxUG= 130000
$$ ##$ShimSysOffset= <N/A>
$$ ##$ShimSysType= 4
$$ ##$ShimUnit= 3
$$ ##$SpectrOsVersion= <4.3.180.20230524>
$$ ##$TCubeEth= <192.168.180.18>
$$ ##$TCubeSeqDevice= <>
$$ ##$TopSpinVersion= <TopSpin 4.3.0>
$$ ##$TrxFreqFormula= (0..23)
$$ <TrxFreqFormula(2.0,499783000.000000,'TRX',Trx(1.0,'TRX 1200.1',2,5.000000,1290.000000))>
$$ <TrxFreqFormula(2.0,499783000.000000,'TRX',Trx(1.0,'TRX 1200.2',2,5.000000,1290.000000))>
$$ <> <> <> <> <> <> <> <> <> <> <> <> <> <> <> <> <> <> <> <> <> <>
$$ ##$TrxPN= (0..23)
$$ <Z148391> <Z148391> <> <> <> <> <> <> <> <> <> <> <> <> <> <> <> <> <>
$$ <> <> <> <> <>
$$ ##$TrxSN= (0..23)
$$ <09687> <09686> <> <> <> <> <> <> <> <> <> <> <> <> <> <> <> <> <> <> <>
$$ <> <> <>
$$ ##$VCubeEth= (0..23)
$$ <no> <no> <no> <no> <no> <no> <no> <no> <no> <no> <no> <no> <no> <no> <no>
$$ <no> <no> <no> <no> <no> <no> <no> <no> <no>
$$ ##$VTU= 2
$$ ##$VTUETH= <192.168.99.10>
$$ ##$ValueLine= no
$$ ##$VpuPN= (0..23)
$$ <no> <no> <no> <no> <no> <no> <no> <no> <no> <no> <no> <no> <no> <no> <no>
$$ <no> <no> <no> <no> <no> <no> <no> <no> <no>
$$ ##$VpuSN= (0..23)
$$ <no> <no> <no> <no> <no> <no> <no> <no> <no> <no> <no> <no> <no> <no> <no>
$$ <no> <no> <no> <no> <no> <no> <no> <no> <no>
$$ ##$WBREFAM= (0..31)
$$ 100 100 100 100 100 100 100 100 100 100 100 100 100 100 100 100 100 100
$$ 100 100 100 100 100 100 100 100 100 100 100 100 100 100
$$ ##$WBREFLM= (0..31)
$$ 2 0 0 0 0 0 0 0 0 0 0 0 0 0 0 0 0 0 0 0 0 0 0 0 0 0 0 0 0 0 0 0
$$ ##$WBREFPH= (0..31)
$$ 0 0 0 0 0 0 0 0 0 0 0 0 0 0 0 0 0 0 0 0 0 0 0 0 0 0 0 0 0 0 0 0
$$ ##$WBSGU= (0..31)
$$ 1 1 2 0 0 0 0 0 0 0 0 0 0 0 0 0 0 0 0 0 0 0 0 0 0 0 0 0 0 0 0 0
$$ ##END=
##$RELAX= 
##$BRUKER FILE PROC=intrng
$$ P 0
$$ 7.641425   6.290436
$$ 6.098397   5.572962
$$ 4.000930   0.238616
##$RELAX= 
##$BRUKER FILE PROC=peaklist.xml
$$ <?xml version="1.0" encoding="UTF-8"?>
$$ <PeakList>
$$   <PeakList1D>
$$     <PeakList1DHeader creator="nmrsu" date="2025-06-11T16:41:49.455-04:00" expNo="10" name="feijun-20-022deisire-500" owner="" procNo="1" source="D:/nmrdata/feijun/feijun">
$$       <PeakPickDetails>F1=16.031601ppm, F2=-3.977080ppm, MI=0.10cm, MAXI=10000.00cm, PC=1.000
$$       </PeakPickDetails>
$$     </PeakList1DHeader>
$$     <Peak1D F1="7.368432" intensity="3.370822e+00" type="0"/>
$$     <Peak1D F1="7.363452" intensity="3.343536e+00" type="0"/>
$$     <Peak1D F1="7.332117" intensity="3.604358e+00" type="0"/>
$$     <Peak1D F1="7.315186" intensity="3.908376e+00" type="0"/>
$$     <Peak1D F1="7.135687" intensity="3.436065e+00" type="0"/>
$$     <Peak1D F1="6.970780" intensity="1.956428e+00" type="0"/>
$$     <Peak1D F1="6.965689" intensity="1.887081e+00" type="0"/>
$$     <Peak1D F1="6.953852" intensity="1.780905e+00" type="0"/>
$$     <Peak1D F1="6.948761" intensity="1.679424e+00" type="0"/>
$$     <Peak1D F1="6.680251" intensity="4.386122e+00" type="0"/>
$$     <Peak1D F1="6.677633" intensity="4.243110e+00" type="0"/>
$$     <Peak1D F1="6.628052" intensity="1.549053e-01" type="0"/>
$$     <Peak1D F1="6.613452" intensity="1.518480e+00" type="0"/>
$$     <Peak1D F1="6.610530" intensity="1.257689e+00" type="0"/>
$$     <Peak1D F1="6.597436" intensity="3.477409e+00" type="0"/>
$$     <Peak1D F1="6.594510" intensity="3.096118e+00" type="0"/>
$$     <Peak1D F1="6.575397" intensity="5.346188e+00" type="0"/>
$$     <Peak1D F1="6.559436" intensity="2.147924e+00" type="0"/>
$$     <Peak1D F1="5.807883" intensity="1.405857e-01" type="0"/>
$$     <Peak1D F1="5.803143" intensity="1.209145e-01" type="0"/>
$$     <Peak1D F1="5.779939" intensity="1.500000e+01" type="0"/>
$$     <Peak1D F1="3.654113" intensity="1.018183e-01" type="0"/>
$$     <Peak1D F1="3.460880" intensity="1.832328e-01" type="0"/>
$$     <Peak1D F1="3.436706" intensity="1.087779e+01" type="0"/>
$$     <Peak1D F1="2.494350" intensity="2.923231e+00" type="0"/>
$$     <Peak1D F1="2.469510" intensity="3.863546e+00" type="0"/>
$$     <Peak1D F1="2.103650" intensity="9.191771e-01" type="0"/>
$$     <Peak1D F1="2.093700" intensity="1.657110e+00" type="0"/>
$$     <Peak1D F1="2.083022" intensity="1.392110e+00" type="0"/>
$$     <Peak1D F1="2.075305" intensity="1.638543e+00" type="0"/>
$$     <Peak1D F1="2.065278" intensity="1.958724e+00" type="0"/>
$$     <Peak1D F1="2.054962" intensity="1.218111e+00" type="0"/>
$$     <Peak1D F1="1.917020" intensity="6.708977e-01" type="0"/>
$$     <Peak1D F1="1.909533" intensity="6.665715e-01" type="0"/>
$$     <Peak1D F1="1.891157" intensity="1.262332e+00" type="0"/>
$$     <Peak1D F1="1.850316" intensity="9.777890e-01" type="0"/>
$$     <Peak1D F1="1.838793" intensity="1.059372e+00" type="0"/>
$$     <Peak1D F1="1.830096" intensity="9.204477e-01" type="0"/>
$$     <Peak1D F1="1.823632" intensity="7.786476e-01" type="0"/>
$$     <Peak1D F1="1.818621" intensity="9.861409e-01" type="0"/>
$$     <Peak1D F1="1.812827" intensity="6.588599e-01" type="0"/>
$$     <Peak1D F1="1.803835" intensity="5.154680e-01" type="0"/>
$$     <Peak1D F1="1.792236" intensity="5.142377e-01" type="0"/>
$$     <Peak1D F1="1.762224" intensity="7.386536e-01" type="0"/>
$$     <Peak1D F1="1.752249" intensity="8.608437e-01" type="0"/>
$$     <Peak1D F1="1.739979" intensity="9.098738e-01" type="0"/>
$$     <Peak1D F1="1.730686" intensity="1.104608e+00" type="0"/>
$$     <Peak1D F1="1.723749" intensity="7.777064e-01" type="0"/>
$$     <Peak1D F1="1.711403" intensity="7.587959e-01" type="0"/>
$$     <Peak1D F1="1.701480" intensity="7.138127e-01" type="0"/>
$$     <Peak1D F1="1.508957" intensity="7.387907e-01" type="0"/>
$$     <Peak1D F1="1.495335" intensity="7.083780e-01" type="0"/>
$$     <Peak1D F1="1.484294" intensity="8.692012e-01" type="0"/>
$$     <Peak1D F1="1.303533" intensity="4.107739e-01" type="0"/>
$$     <Peak1D F1="1.292280" intensity="4.721687e-01" type="0"/>
$$     <Peak1D F1="1.281788" intensity="7.905736e-01" type="0"/>
$$     <Peak1D F1="1.270961" intensity="8.130264e-01" type="0"/>
$$     <Peak1D F1="1.256935" intensity="7.062488e-01" type="0"/>
$$     <Peak1D F1="1.246205" intensity="6.279876e-01" type="0"/>
$$     <Peak1D F1="1.235369" intensity="3.339980e-01" type="0"/>
$$     <Peak1D F1="1.224137" intensity="2.758954e-01" type="0"/>
$$     <Peak1D F1="1.148310" intensity="5.668176e-01" type="0"/>
$$     <Peak1D F1="1.135553" intensity="1.205485e+00" type="0"/>
$$     <Peak1D F1="1.129149" intensity="1.468261e+00" type="0"/>
$$     <Peak1D F1="1.120816" intensity="1.162154e+00" type="0"/>
$$     <Peak1D F1="1.109017" intensity="5.800725e-01" type="0"/>
$$     <Peak1D F1="0.839234" intensity="1.510139e+00" type="0"/>
$$     <Peak1D F1="0.830161" intensity="1.610590e+00" type="0"/>
$$     <Peak1D F1="0.820357" intensity="1.407479e+00" type="0"/>
$$     <Peak1D F1="0.811329" intensity="1.319245e+00" type="0"/>
$$     <Peak1D F1="0.393268" intensity="1.586249e+00" type="0"/>
$$     <Peak1D F1="0.383019" intensity="2.304606e+00" type="0"/>
$$     <Peak1D F1="0.372284" intensity="1.411902e+00" type="0"/>
$$   </PeakList1D>
$$ </PeakList>
##$RELAX= 
##$BRUKER FILE PROC=peakrng
$$ P    #regions in PPM
$$ # 2025-06-11 16:41:49 -0400  nmrsu@CZC2439Y0Q
$$ # low field   high field   mi   maxi
$$   16.0316009521484  -3.97707986044953  0.100  10000.000  # for region 1
##$RELAX= 
$$ Bruker specific parameters
$$ --------------------------
##$DATPATH= <D:/nmrdata/feijun/feijun>
##$EXPNO= 10
##$NAME= <feijun-20-022deisire-500>
##$PROCNO= 1
##$ACQT0= -2.04698104669894
##$AMP= (0..31)
100 100 100 100 100 100 100 100 100 100 100 100 100 100 100 100 100 100
100 100 100 100 100 100 100 100 100 100 100 100 100 100
##$AMPCOIL= (0..32)
-1 0 0 0 0 0 0 0 0 0 0 0 0 0 0 0 0 0 0 0 0 0 0 0 0 0 0 0 0 0 0 0 0
##$AQSEQ= 0
##$AQ_mod= 3
##$AUNM= <au_zg>
##$AUTOPOS= <14 >
##$BF1= 499.783
##$BF2= 499.783
##$BF3= 499.783
##$BF4= 499.783
##$BF5= 499.783
##$BF6= 499.783
##$BF7= 499.783
##$BF8= 499.783
##$BWFAC= (0..63)
0 0 0 0 0 0 0 0 0 0 0 0 0 0 0 0 0 0 0 0 0 0 0 0 0 0 0 0 0 0 0 0 0 0 0 0
0 0 0 0 0 0 0 0 0 0 0 0 0 0 0 0 0 0 0 0 0 0 0 0 0 0 0 0
##$BYTORDA= 0
##$CHANFCU= (0..24)
0 1 0 0 0 0 0 0 0 0 0 0 0 0 0 0 0 0 0 0 0 0 0 0 0
##$CHANREC= (0..24)
0 1 0 0 0 0 0 0 0 0 0 0 0 0 0 0 0 0 0 0 0 0 0 0 0
##$CHEMSTR= <none>
##$CNST= (0..63)
1 1 1 1 1 1 1 1 1 1 1 1 1 1 1 1 1 1 1 1 1 1 1 1 1 1 1 1 1 1 1 1 1 1 1 1
1 1 1 1 1 1 1 1 1 1 1 1 1 1 1 1 1 1 1 1 1 1 1 1 1 1 1 1
##$CPDPRG= (0..8)
<> <> <> <> <> <> <> <> <>
##$D= (0..63)
0 1 0 0 0 0 0 0 0 0 0 0 0 0 0 0 0.0002 0 0 0 0 0 0 0 0 0 0 0 0 0 0 0 0
0 0 0 0 0 0 0 0 0 0 0 0 0 0 0 0 0 0 0 0 0 0 0 0 0 0 0 0 0 0 0
##$DATE= 1749674505
##$DATE_START= 1749674427
##$DE= 10.45302
##$DECBNUC= <off>
##$DECIM= 2000
##$DECNUC= <off>
##$DECSTAT= 4
##$DIGMOD= 3
##$DIGTYP= 17
##$DR= 32
##$DS= 2
##$DSPFIRM= 4
##$DSPFVS= 21
##$DTYPA= 2
##$EXP= <PROTON>
##$ExpStatus= 4
##$FCUCHAN= (0..9)
0 1 0 0 0 0 0 0 0 0
##$FILCOR= 0
##$FL1= 0
##$FL2= 0
##$FL3= 0
##$FL4= 0
##$FN_INDIRECT= (0..7)
0 0 0 0 0 0 0 0
##$FOV= 0
##$FQ1LIST= <>
##$FQ2LIST= <>
##$FQ3LIST= <>
##$FQ4LIST= <>
##$FQ5LIST= <>
##$FQ6LIST= <>
##$FQ7LIST= <>
##$FQ8LIST= <>
##$FS= (0..7)
83 83 83 83 83 83 83 83
##$FTLPGN= 0
##$FW= 2.4e+08
##$FnILOOP= 0
##$FnMODE= 0
##$FnTYPE= 0
##$GPNAM= (0..31)
<> <> <> <> <> <> <> <> <> <> <> <> <> <> <> <> <> <> <> <> <> <> <> <>
<> <> <> <> <> <> <> <>
##$GPX= (0..31)
0 0 0 0 0 0 0 0 0 0 0 0 0 0 0 0 0 0 0 0 0 0 0 0 0 0 0 0 0 0 0 0
##$GPY= (0..31)
0 0 0 0 0 0 0 0 0 0 0 0 0 0 0 0 0 0 0 0 0 0 0 0 0 0 0 0 0 0 0 0
##$GPZ= (0..31)
0 0 0 0 0 0 0 0 0 0 0 0 0 0 0 0 0 0 0 0 0 0 0 0 0 0 0 0 0 0 0 0
##$GRPDLY= 76
##$HDDUTY= 20
##$HDRATE= 1
##$HGAIN= (0..3)
0 0 0 0
##$HOLDER= 14
##$HPMOD= (0..32)
0 0 0 0 0 0 0 0 0 0 0 0 0 0 0 0 0 0 0 0 0 0 0 0 0 0 0 0 0 0 0 0 0
##$HPPRGN= 0
##$IN= (0..63)
0 0 0 0 0 0 0 0 0 0 0 0 0 0 0 0 0 0 0 0 0 0 0 0 0 0 0 0 0 0 0 0 0 0 0 0
0 0 0 0 0 0 0 0 0 0 0 0 0 0 0 0 0 0 0 0 0 0 0 0 0 0 0 0
##$INF= (0..7)
0 0 0 0 0 0 0 0
##$INP= (0..63)
0 0 0 0 0 0 0 0 0 0 0 0 0 0 0 0 0 0 0 0 0 0 0 0 0 0 0 0 0 0 0 0 0 0 0 0
0 0 0 0 0 0 0 0 0 0 0 0 0 0 0 0 0 0 0 0 0 0 0 0 0 0 0 0
##$INSTRUM= <AS500-NEO>
##$INTEGFAC= (0..63)
0 0 0 0 0 0 0 0 0 0 0 0 0 0 0 0 0 0 0 0 0 0 0 0 0 0 0 0 0 0 0 0 0 0 0 0
0 0 0 0 0 0 0 0 0 0 0 0 0 0 0 0 0 0 0 0 0 0 0 0 0 0 0 0
##$L= (0..31)
1 1 1 1 1 1 1 1 1 1 1 1 1 1 1 1 1 1 1 1 1 1 1 1 1 1 1 1 1 1 1 1
##$LFILTER= 100
##$LGAIN= -12
##$LINPSTP= 0
##$LOCKED= yes
##$LOCKFLD= -321
##$LOCKGN= 127.917366027832
##$LOCKPOW= -27
##$LOCKPPM= 7.23999977111816
##$LOCNUC= <2H>
##$LOCPHAS= 2.127572
##$LOCSHFT= yes
##$LOCSW= 0
##$LTIME= 0.400000005960464
##$MASR= 5000
##$MULEXPNO= (0..15)
0 0 0 0 0 0 0 0 0 0 0 0 0 0 0 0
##$NBL= 1
##$NC= 0
##$NLOGCH= 2
##$NOVFLW= 0
##$NS= 16
##$NUC1= <1H>
##$NUC2= <off>
##$NUC3= <off>
##$NUC4= <off>
##$NUC5= <off>
##$NUC6= <off>
##$NUC7= <off>
##$NUC8= <off>
##$NUCLEUS= <off>
##$NUSLIST= <automatic>
##$NusAMOUNT= 100
##$NusFPNZ= no
##$NusJSP= 0
##$NusSEED= 54321
##$NusSPTYPE= 0
##$NusT2= 1
##$NusTD= 0
##$O1= 3086.16
##$O2= 3086.16
##$O3= 3086.16
##$O4= 3086.16
##$O5= 3086.16
##$O6= 3086.16
##$O7= 3086.16
##$O8= 3086.16
##$OVERFLW= 0
##$P= (0..63)
4 12 24 0 0 19.8 30 60 20000 0 0 80000 80000 1000 0 0 1000 2500 100000
600 0 0 0 0 0 216 100000 12 0 1000 0 0 20000 0 0 0 0 0 0 0 2000 0 0 0 240
0 80000 46600 10000 30000 66000 0 3960 0 4000 0 0 0 0 0 0 0 0 0
##$PACOIL= (0..32)
2 3 1 0 0 0 0 0 0 0 0 0 0 0 0 0 0 0 0 0 0 0 0 0 0 0 0 0 0 0 0 0 0
##$PAPS= 0
##$PARMODE= 0
##$PCPD= (0..9)
0 80 0 0 0 0 0 0 0 0
##$PEXSEL= (0..9)
1 1 1 1 1 1 1 1 1 1
##$PHCOR= (0..31)
0 0 0 0 0 0 0 0 0 0 0 0 0 0 0 0 0 0 0 0 0 0 0 0 0 0 0 0 0 0 0 0
##$PHLIST= <>
##$PH_ref= 0
##$PL= (0..63)
120 120 120 120 120 120 120 120 120 120 120 120 120 120 120 120 120 120
120 120 120 120 120 120 120 120 120 120 120 120 120 120 120 120 120 120
120 120 120 120 120 120 120 120 120 120 120 120 120 120 120 120 120 120
120 120 120 120 120 120 120 120 120 120
##$PLSTEP= 0.1
##$PLSTRT= -6
##$PLW= (0..63)
0 16.915 0 0 0 0 0 0 0 9.743e-05 2.7064 0.2013 0 0 0 0 0 0 16.915 0.38059
0 0 0 0 0 0 0 0.20883 0 2.7064 0 0 3.8972e-06 0 0 0 0 0 0 0 0 0 0 0 0 0
0 0 0 0 0 0 0 0 0 0 0 0 0 0 0 0 0 0
##$PLWMAX= (0..7)
121.8082 0 0 0 0 0 0 0
##$PQPHASE= 0
##$PQSCALE= 1
##$PR= 1
##$PRECHAN= (0..32)
-1 2 -1 0 1 -1 -1 -1 -1 -1 -1 -1 -1 -1 -1 -1 -1 -1 -1 -1 -1 -1 -1 -1 -1
-1 -1 -1 -1 -1 -1 -1 -1
##$PROBHD= <Z168772_0026 (CPP1.1 BBO 500S2 BB-H&F-D-05 Z XT)>
##$PROBINPUTS= (0..15)
<31P-77Se/10B-35Cl> <1H/19F> <2H> <> <> <> <> <> <> <> <> <> <> <> <> <>
##$PULPROG= <zg30>
##$PW= 0
##$PYNM= <>
##$ProjAngle= 0
##$QNP= 0
##$RECCHAN= (0..9)
0 1 0 0 0 0 0 0 0 0
##$RECPH= 0
##$RECPRE= (0..24)
-1 0 -1 -1 -1 -1 -1 -1 -1 -1 -1 -1 -1 -1 -1 -1 -1 -1 -1 -1 -1 -1 -1 -1
-1
##$RECPRFX= (0..32)
1 0 1 0 0 0 0 0 0 0 0 0 0 0 0 0 0 0 0 0 0 0 0 0 0 0 0 0 0 0 0 0 0
##$RG= 45.2
##$RO= 0
##$RSEL= (0..24)
0 1 0 0 0 0 0 0 0 0 0 0 0 0 0 0 0 0 0 0 0 0 0 0 0
##$SAMPLEID= <>
##$SFO1= 499.78608616
##$SFO2= 499.78608616
##$SFO3= 499.78608616
##$SFO4= 499.78608616
##$SFO5= 499.78608616
##$SFO6= 499.78608616
##$SFO7= 499.78608616
##$SFO8= 499.78608616
##$SOLVENT= <CDCl3>
##$SOLVOLD= <off>
##$SP= (0..63)
120 120 120 120 120 120 120 120 120 120 120 120 120 120 120 120 120 120
120 120 120 120 120 120 120 120 120 120 120 120 120 120 120 120 120 120
120 120 120 120 120 120 120 120 120 120 120 120 120 120 120 120 120 120
120 120 120 120 120 120 120 120 120 120
##$SPECTR= 0
##$SPINCNT= 0
##$SPNAM= (0..63)
<> <Gaus1_270.1000> <Gaus1_180r.1000> <> <> <Sinc1.1000> <Squa100.1000>
<> <Squa100.1000> <> <Sinc1.1000> <Sinc1.1000> <> <> <> <> <> <> <> <Sinc1.1000>
<Sinc1.1000> <Sinc1.1000> <Sinc1.1000> <> <> <> <> <> <> <Crp60,20,20.10>
<Bip720,50,20.1> <> <> <Sinc1.1000> <Rsnob.1000> <Gaus1_180r.1000> <Gaus1_180r.1000>
<Crp_psyche.20> <> <> <Gaus1_180i.1000> <Squa100.1000> <> <> <> <> <Reburp.1000>
<> <> <> <> <> <> <> <> <> <> <> <> <> <> <> <> <>
##$SPOAL= (0..63)
0.5 1 0.5 0.5 0.5 0.5 0.5 0.5 0.5 0.5 0.5 0.5 0.5 0.5 0.5 0.5 0.5 0.5 0.5
1 1 1 1 0.5 0.5 0.5 0.5 0.5 0.5 0.5 0.5 0.5 0.5 0.5 0.5 0.5 0.5 0.5 0.5
0.5 0.5 0.5 0.5 0.5 0.5 0.5 0.5 0.5 0.5 0.5 0.5 0.5 0.5 0.5 0.5 0.5 0.5
0.5 0.5 0.5 0.5 0.5 0.5 0.5
##$SPOFFS= (0..63)
0 0 0 0 0 0 0 0 0 0 0 0 0 0 0 0 0 0 0 0 0 0 0 0 0 0 0 0 0 0 0 0 0 0 0 0
0 0 0 0 0 0 0 0 0 0 0 0 0 0 0 0 0 0 0 0 0 0 0 0 0 0 0 0
##$SPPEX= (0..63)
0 0 0 0 0 0 0 0 0 0 0 0 0 0 0 0 0 0 0 0 0 0 0 0 0 0 0 0 0 0 0 0 0 0 0 0
0 0 0 0 0 0 0 0 0 0 0 0 0 0 0 0 0 0 0 0 0 0 0 0 0 0 0 0
##$SPW= (0..63)
0 2.0221e-05 8.9869e-06 0 0 0.0070235 9.743e-05 0 2.4358e-07 0 0.0070235
0.0070235 0 0 0 0 0 0 0 1.43457e-05 2.229993e-05 1.041249e-05 5.615368e-05
0 0 0 0 0 0 0.093039 2.7064 0 0 0.00043897 9.825e-05 8.9869e-06 0.00057516
0.00032131 0 0 1.3204e-05 2.4358e-07 0 0 0 0 0.093678 0 0 0 0 0 0 0 0 0
0 0 0 0 0 0 0 0
##$SUBNAM= (0..9)
<> <> <> <> <> <> <> <> <> <>
##$SW= 20.0085602158973
##$SWIBOX= (0..32)
0 3 0 0 0 0 0 0 0 0 0 0 0 0 0 0 0 0 0 0 0 0 0 0 0 0 0 0 0 0 0 0 0
##$SW_h= 10000
##$SWfinal= 0
##$SigLockShift= 0
##$TD= 65536
##$TD0= 1
##$TD_INDIRECT= (0..7)
0 0 0 0 0 0 0 0
##$TDav= 1
##$TE= 298.0005
##$TE1= 299.4137
##$TE2= 0
##$TE3= 0
##$TE4= 0
##$TEG= 300
##$TE_MAGNET= 0
##$TE_PIDX= 1
##$TE_RAW= 299.4137
##$TE_STAB= (0..9)
2 2 0 0 0 0 0 0 0 0
##$TOTROT= (0..63)
0 0 0 0 0 0 0 0 0 0 0 0 0 0 0 0 0 0 0 0 0 0 0 0 0 0 0 0 0 0 0 0 0 0 0 0
0 0 0 0 0 0 0 0 0 0 0 0 0 0 0 0 0 0 0 0 0 0 0 0 0 0 0 0
##$TUBE_TYPE= <>
##$USERA1= <>
##$USERA10= <>
##$USERA2= <>
##$USERA3= <>
##$USERA4= <>
##$USERA5= <>
##$USERA6= <>
##$USERA7= <>
##$USERA8= <>
##$USERA9= <>
##$UUID= <794299dc-5ff1-4216-88a7-6decbd70b86b>
##$V9= 5
##$VALIDCODE= -1
##$VALIST= <>
##$VCLIST= <>
##$VDLIST= <>
##$VPLIST= <>
##$VTLIST= <>
##$WAVEMAKER= (0..7)
<> <> <> <> <> <> <> <>
##$WBST= 1024
##$WBSW= (0..7)
4 10 10 10 10 10 10 10
##$XL= 0
##$YL= 0
##$YMAX_a= 1506637799.70312
##$YMIN_a= -2480725012.99219
##$ZGOPTNS= <>
##$scaledByNS= no
##$scaledByRG= no
##$shimCoilTempK= 300.7685
##$ABSF1= 10
##$ABSF2= 0
##$ABSG= 5
##$ABSL= 50
##$ALPHA= 0
##$AQORDER= 0
##$ASSFAC= 0
##$ASSFACI= 0
##$ASSFACX= 0
##$ASSWID= 0
##$AUNMP= <proc_1d>
##$AXLEFT= 0
##$AXNAME= <>
##$AXNUC= <off>
##$AXRIGHT= 0
##$AXTYPE= 0
##$AXUNIT= <>
##$AZFE= 0.1
##$AZFW= 0.1
##$BCFW= 1
##$BC_mod= 2
##$BYTORDP= 0
##$COROFFS= 0
##$CY= 15
##$DATMOD= 1
##$DC= 2
##$DFILT= <>
##$DTYPP= 0
##$ERETIC= no
##$F1P= 0
##$F2P= 0
##$FCOR= 0.5
##$FTSIZE= 0
##$FT_mod= 6
##$GAMMA= 1
##$GB= 0
##$INTBC= 1
##$INTSCL= 1
##$ISEN= 128
##$LB= 0.3
##$LEV0= 0
##$LPBIN= 0
##$MAXI= 10000
##$MC2= 0
##$MEAN= 0
##$ME_mod= 0
##$MI= 0.1
##$MddCEXP= no
##$MddCT_SP= no
##$MddF180= no
##$MddLAMBDA= 0
##$MddMEMORY= 0
##$MddMERGE= 0
##$MddNCOMP= 0
##$MddNITER= 0
##$MddNOISE= 0
##$MddPHASE= 0
##$MddSEED= 0
##$MddSRSIZE= 0
##$Mdd_CsALG= 0
##$Mdd_CsLAMBDA= 1
##$Mdd_CsNITER= 0
##$Mdd_CsNORM= 0
##$Mdd_CsVE= yes
##$Mdd_CsZF= 0
##$Mdd_LrLAMBDA= 0
##$Mdd_LrNITER= 0
##$Mdd_LrRANK= 0
##$Mdd_LrZF= 0
##$Mdd_mod= 0
##$NCOEF= 0
##$NC_proc= 0
##$NLEV= 6
##$NOISF1= 0
##$NOISF2= 0
##$NSP= 1
##$NTH_PI= 0
##$NZP= 0
##$OFFSET= 16.0316
##$PC= 1
##$PHC0= -35.14
##$PHC1= 0
##$PH_mod= 1
##$PKNL= yes
##$PPARMOD= 0
##$PPDIAG= 0
##$PPIPTYP= 0
##$PPMPNUM= 2147483647
##$PPRESOL= 1
##$PSCAL= 4
##$PSIGN= 0
##$PYNMP= <>
##$RDF1= 0
##$RDF2= 0
##$RDFWHM= 0
##$RDINT= 0
##$RDPOS= 0
##$REVERSE= no
##$SF= 499.783073839818
##$SI= 65536
##$SIGF1= 0
##$SIGF2= 0
##$SINO= 0
##$SIOLD= 65536
##$SPECTYP= <PROTON>
##$SREF_mod= 1
##$SREGLST= <1H.CDCl3>
##$SSB= 0
##$STSI= 0
##$STSR= 0
##$SW_p= 10000.0000000057
##$SYMM= 0
##$S_DEV= 0
##$TDeff= 0
##$TDoff= 0
##$TI= <feijun-20-022deisire-500

>
##$TILT= no
##$TM1= 0
##$TM2= 0
##$TOPLEV= 0
##$USERP1= <>
##$USERP10= <>
##$USERP2= <>
##$USERP3= <>
##$USERP4= <>
##$USERP5= <>
##$USERP6= <>
##$USERP7= <>
##$USERP8= <>
##$USERP9= <>
##$WDW= 1
##$XDIM= 0
##$YMAX_p= 0
##$YMIN_p= 0
##$CURPLOT= <>
##$CURPRIN= <$>
##$DFORMAT= <normdp>
##$LAYOUT= <+/1D_H.xwp>
##$LFORMAT= <normlp>
##$PFORMAT= <normpl>
$$ End of Bruker specific parameters
$$ ---------------------------------
##NTUPLES= NMR FID
##VAR_NAME=  TIME,          FID/REAL,        FID/IMAG
##SYMBOL=    X,             R,               I
##VAR_TYPE=  INDEPENDENT,   DEPENDENT,       DEPENDENT
##VAR_FORM=  AFFN,          ASDF,            ASDF
##VAR_DIM=   32768,         32768,           32768
##UNITS=     SECONDS,       ARBITRARY UNITS, ARBITRARY UNITS
##FACTOR=    0.0001,        0.0078125,       0.0078125
##FIRST=     0,             623.8046875,     -336.953125
##LAST=      3.2767,        67947.796875,    -230990.625
##MIN=       0,             -2480725012.99219, -2480725012.99219
##MAX=       3.2767,        1506637799.70313, 1506637799.70313
$$ Real data points
##PAGE= N=1
##DATA TABLE= (X++(R..R)), XYDATA
0G9847a78508B77606c29318D34650g78775I39311a290546A735312b233723B867052
11c663373D610136e692420G091990h661862A0516142a2746390A5300786a8213087
20B1711364b5593533C0096863c5243562D1073890d7608959E5151578f3441624
28G2820161h3345200I5035224a07990318A22441911a38415467A55983235a75415352
36A96790239b20150403B45819883b73928522C04526644c37938792C74391134d13938119
44D57002274e03811643E54484338f09571662F69363473g34120563H04431266h80796804
52I63763246a053961968A152347810a259634461A377111840a506070132A648128491
59a805188592A979990300b175541550B395759069b646215558B933704380c267730212
66C661561901d134146434D713346875e442767845F393136835g688526821I566971787
73a2550112334A8042183709c1605961596A72017430713F1663199871a64092574628
79B8334262338J64515376024j0194804207B8481876937c4754128408p826806871
84d2580935279C235925820K3003696271A2834706660e6913568348k4533464527
89h1447032875L3418041344B2243864793L0637630135k6088472620e7401393508
95a09398458052K4361913451a1599965349B7008789920A2923140939e8986874381
101a36459829955L893130979a9170139091F6959790132B7125671812f1687671365
107f4468807604I281150220O0985092875j7113857974b9368553548o3903661753
112i3272215301M6447358326E8604004256K6598396019G979450853f7917753229
118h4581371202M1335530783E0293711167P2958563895n9505360014f9409206213
124i3386338361A058542440M6015814420c200567551n3458313101k2356621640
129g9015502292k866987663c1628384512C7294441195E429985930a05849904104
135a14205873550B7560252356J17897502598l5226262752c617327586n3268844312
140e6886171898i904924457F7543247120K2972527804l7279900397A5936053843
146H218923271N518403787J6313516938K4554868636k656238557B1726595872
152B1832658812L9189159833J7504138496k4267832835A5778483039c1871663774
158f1270128532i685677553H0018102458r575918881c6173209794m9426743903
163h5599953697c1810411233B5536499705K0853632902J1986410968k5096191118
168C3280352457c1915614157r282340485B7374655560K0609453764c6355999389
174a11809468789L0036540137H121832407M6642554701B494822645a00227104613
180a21335683288a0402897124I9370302992j9938525503d383417146k4989845263
185b9373262409e427036382B807576348b717294571m496136252j7994326133j9414799933
191d4622556889P964671261a7268967544l646252570k5145188850j8642755307
196f4703164271J5719953297A714608135L6169844101A8503259540a9364411838
202c1776882403j1787922809j2842526315a1772243938E7724808099k6200374117
207C1524433982f6343989949j1588450411C413361733K8578391515a1348010447
213b0351654083H868505740K548812471k92167237K1683559570A1613683253e4406855495
220e2752631291D0213559908O2305398210l5554983258B599701423a3987128061
226B1511937879M9243675189J9147388217k0058005123k4266856544q123124929
231C7455014689p416232621o533369112M25931442D666190856c0407084644J3245271869
237a7161812775D3913547622Q954624563a7974963363m8791640708L1731812999
242c5034791072A6872165614J6195360581j0376284067E104933348h471778866
248a2787218750r788341392j1038534836g875975300C6471875071j1568269424
253B4903605647b5023597243Q245176842C2583006280j3048077692c2374916838
259a7821239032C8813786165L791985316I083645983f551432680k1376655869
264b7928088549l2671591567J8043849080A7078461311J1126178525a7253702488
270d3915177573Q239893028M848152539M51791199Q490174424K47815593j0255420378
276c1892771168O25640874O409846635j2129520604k9706328047j9910424933
281h6603557243J9481270184i711819961B7622682772c925629568m9005341249
286e2930970817J2860686847H365838033J4791127790j779642469K0866374559
291D2243697913J0870461123j9169261825n812524640Q900783933A6518076691
297d989950780B7024928992L7488511459k4448175754c838003395n061246366
302h899249761d243428266j1317257700M987597232A3140053306Q712799790k358108775
308A9494744321l092993325h208667301k4912855012b602963837E3789780134
314E4227951151A4258844582m346640107K3383811959n664051542D2760709h572133295
321F820928303K6715314074K0101734193j6289015968h431198979j8121174123
326b6552373102D616746363L5346404373N716443042j1987414309j2270045715
331B1422133754n612837173k255771040c283371927k5501367360O933814711A2578982029
338A1729098829b6244095553j0811512898J0788648105k3230297072k2053007096
343g1550264514b9466924993A8736951721d452564634m1165122518Q425471021
348c7192216131J1970245398k0985952378J971549105b807625098A3447022386
354h052501720p913038501g675093333p952816245r977511208a2247507931I203614065
361A9479817323l762508648h095443106l1558200372n633507614J8694368522
366b6592782570J0699992628L875672936I23124222J082332543b1369362627j3012094398
372c4381457025J5878663017e1211803I852585698J2663064787N054368338j1360038715
378A6209980108q062163638k030704490e919575833j588159916B5741840496L1546369773
384E7288210269r608914322B2168926728A0323776855C664475890N912350776
389I576826666L0619309002J4464617762B5855117112F205134912J7673419119
394B3878554031k871314329a8221514054n233875553A9256871921K2226236331
399D1483108252j1856376796j549807325O78467244C443742904a2409704997A2813975777
406C8351386107q597309442A1497520884A435949036a4180128012j7687025192
411c1867153204K68425557a3165056838I399753327J2576885988o485150662C527439447
418G666053980O226458883A46231603g393851762A6635768961J6320129076D686631886
425c5805710297j8642223178q318329783J990905569K6654350595a2851741319
431b8403442310j8226593069J1336943584R364141005j0531402224N066120318
436c1394232696e006610184E353663836b303350759m033045039j2169930692k3679352254
442d2185678744J021354985a0464693220I497356725K325959567N894910034m701632720
448A3016593606a3623481482r318307395C688786545K0233463302p857566782
453A6064683065G691386272k272429266i141201820j5594450453L131632292J0442311466
459a1161708515b889657567A4178513880J8559174969k042131374A1714352679
465c819093550j348817619A2840151257K6906193305L768239484A8527968367
471A146860789K067248581i96986850l938506188A9737991339L0002386218k802817839
477D6937559718j2464577371P449306702j048639773A5634741094G569004712
483C0180828883J1497588479j3043099873j3381857682h48581589k6843739127
488b7692320716p124338865f980090538A9140172204M78615685p519787166D836688297
495h574712295q151615876M130505184J304985817j883133595e114295289a759586016
502b1457961217k1202276680J127291996J2087384574J4593025150I765637944
508B9143441900q922670537c119473195j3170910608m876283273J261890940f726318016
515a39987711k0582692317k5938973849n015984380K145203952l555998784P303724404
521d5784708685K2068677998d864897748G207803186M335712147f984153601k7241389338
527c4225542939P195027237I235014246J3429896847E782001846e157339728k966364395
533h123704123j3570885687o582932916i071369224A3766568182R145200644Q100480107
539C1012248933N550100230j2781617866E625610173o92042438R774831695O854947733
545B1563347163O523698668J534267056j3524924563a880415191q332281606m00440525
551a0613137322A238540201K8979983189J9543890952j5614751473G428255808
557B204882461N684001286l69682934L944718749J0321789287K096045404k731095402
563B1150658851O33529421q898327789c669805483C789520565L3831917397K0603748916
569E8225186878q577425139j7448746149A4538790442e150700368p639130077
574a2789830445c723957826B016234314c318008724n353075433q626640120j7157203055
580c4454927332p451695610J2217631014J2745389293N551910972f03695106F259644937
587a0975258521k6554175934q203303703P195127495R783372330J3608626310
592a5145612023e951140540j0006273075j7043732587j102079242J1951723795
597b2151501649h468424307H558133177J4376287885j896922694H552022603b828945336
604a7246067220j3605306402N754068185f843596259K753361741j1657817685
609a5748052203n226885192l491504728j1446034250K57949163a0082063021A7451586266
616B3757629081j1291876393e977521962j4960186812K937547515a335758901
622F154911087k530132159P203585372J2420464706m711412303B114155398b81759276
629A8198659036K6721933338J9226217804l365993422k3855834761A8363258348
635A8351396405K032579786k635633746P549728346J3170618368n072702646A2651235650
642h55973028k827177922J315679908H227310598J5070800944o3524672G682053429
649e296228600q239616803q975288674J268978224c376635391A4822627749N139070136
655A9961697885n946829015f74521268j5199749689L920528554A0878668104J3592853089
661B4471521193q248385258C815403158b985386281j0661760534j4430895853
666b8078042668n833286896P447789937a0199240637E121793372j291906071a6251484779
673c3361455079J523455472R745431654P283429962O674409140M97131297j5112245978
679b2749843532k0123439454r015767741N07895752O705677541J8230839772e440907961
686h22577309q019177628k610238410K159681740M95846735b32252588A8618013064
693B8200607106r013978697C409582305a2313241046j3049329994L352539891
698b2010031149I23561036J8555987130j577497066p404407547j286497197l118500886
704F092645470e22133204B012634270J5399239082J5402752526J519686073j5353055687
710A8981256264a055078927p206897582a137984530G439694181Q060440311J4728104806
716C0228239298J2436869858o858909510A5270163195C336117005O527239120
721I863356125J7936228717J4560207105l256681360j8443571807H349910613
727I361226905l792154448f208013633a591335436B4248030486J5197065757j4780451925
733B4664644318a378619341j4796851789m92264241h191012144D10885148d94394779
740g919255856m109038436n603452239j4120691234o381521501J8627174755H282897651
747A8014116094q537794014a211314214q144116905p578567048l020553789M280632172
753a5673919784P025542925L214029849n151200946j4027517387j5854984042
758d0468049385o045905103J0575140339a3454371711D515348903j230999495
763C284349408a1416874471r788108924k467890136o398610613n286004761J0608413502
769b4749075403g999557946o37861633j5552837372q542360349L653664579Q388408277
775b0690544444e277958055A8688943136J8344047005J201323468j0500550912
780B7733762697j2665743286F430644954K501680244J2294121855O903523383
785B8129970436o331966578r823860311E315892520c402904419o780760549a201451107
792B1358692160J6526563195L11070784r335487074j1994373466E104349847h79674957
799C928239113J1263412863O602475399n032948012C435395573h444665326l120211970
805a1564877296c713824445A2977169219J7683423530P906627774l895968014
810C4671252509q500962394r966797922E111781593k114176931J4165870514J4658924125
816C1822399301m294543715A1299455053I61653667d870880844p730629497M27178847
822a2174331494C150214931J2963598524o770083924a1368779281k0193172037
827c1561951318j3102793313k730214603P827086264R058751699K234540106k13274808
833b8487855973R44337143m504399483q483965626M791113561a1136960647A3623761087
840A8069419792E684793534h454982986r762839283n568233799J246471384Q908995736
846a3630588948c744957742a94989574l414805098p560794033p751894437P0980191
852a8851502951c863862099A7685627781Q560091982r626191189C184864500e940057817
859a7022334077j1098180989L329554896g249687747D383041234g01263650j1331775580
865a2033039230n200871498M577027437A377230029J8585281620J3317034925
870C3279546574L830418200k170176646q230466455A1854643281A583735062O901791743
876H485526805J6853198433Q929204662k168139538m370843883n098480294p623930497
882A5006535688r50487932J3983283664J7725943314M123420717j0162184473
887C9726510978j4760651701H472968867g685712371o046248188f173502175B549929487
894A501167246d939789779n636869221p239659038o393798115O624038952B894672490
901A9061311836r32286086G662073494b846159225j1268973064q595249798M640596740
907a8069785347c080565802D774479042a205659528r865793358p543231236p303680455
913b5918364577k804306221R238598303d178108741B426010922d343054829j3199649504
919a7542704333j2540683924p049035583L236167933J2454188740h708156391
925b631238920p58909221p065171485j1221540344n122661209J0100240953D57663687
932G606887052A424394761h631285422r508952149r782048175l718018646R216464266
938b2423840126f051823074F673557161N717232278j440043720B064587101e572721227
945A563640420J9305911264J2683296982k699173888q707804167q148361308B268747124
952a0064986276L75621642E787778291J5681623641M391850148l957208072o288333944
958A5615710064n393675904J509279097J1978295727J4832817191P015426273
963D5557852448j573487414o985946425j3948604435E307844549a954818230H445540257
970B2435552659J052087571r632131641D193295178d547981685q888725616j302340313
976a4739047614d369159578G161825303J455526261A047044421a0619726303j3117750705
982b3737477008p570084606N665703598a1164613052b4259393B839666680e13801507
989h801822859q786089509M79881987d561164277I751503649O055029329k552782138
995A3253750840D613080977h723476265j2098525997k455279139P388339184g322233262
1002d646529411m460029626j1112551567j4323134859q097159777N435786403
1007c7203618837J3585086013J0114199082K328793418l169179352q124656405
1012b2469376081j0968789672l863260104J0221003463a0918547234a700994724
1018h21425940k701933389o197223831p745741171J283713659i01428266A7622402208
1025B7826605163K596523766j510898183o344564501o225390105M409769652J4633679360
1031C5385725152J2400524399K360946076o247746760j2935618694A4632498716
1037D140550472J418469017O919859591K889060201l092199833D895717387f876978696
1044a9581883383m761761962Q017153569a341883168A0388154407K684402140
1049A3072556547n591597796a245482943m199084825A65565095J3073930832J2386950504
1055B5626446431O500973977J42022882o868297104A2216336009A311024336J507197770
1061B818222106J1324849525Q222859254j791886042q077168896A819774854i683407834
1068a6400689940L610412104b326996027F181477402R63747106a499951946j6665556424
1074a8165508370j5561621030m076656915O062478978N678978548J54404838l585881338
1080b9493805289p397772082j0993125563p169416572M912509760J5232889852
1085c4908719894J7289407704d899946595g10862014n130531711p948893847q34865941
1091a4625153513e999882927E621061363Q309490424L208092772l156894341C690283635
1098h083670614k568314646D5346813J5308756383Q891037118K29888444n423982751
1104A9051046007I469532280a472232572m942132012a605561680F847134183L383966406
1110A0231100589m594030132d842316989j1401821530m688010702P337072289
1115a3595076932B338297246J5627750507R424247110J696086468n326534553
1120B3759846778q266543105m099796943L799970448Q356564504O363869480r54669816
1126B8959241346r797825747E092283835d256438960J032348401E796624168J2096725425
1132A7893349593J1725437046N982659921n191244263j3045741187H293726790
1138I916704299P159565952M560946617j278731632p209457867A88671087a4921600287
1145b4384805829J416584464R627993219c588227569a37917824m844822255j1583579062
1151a6566319141j2577328130n436299770M735852506R284600075N867556104
1156a4691938356m33131664n347769666q025474653o349207878J601186973J2154962524
1162b1091372720d249014150F918993454l51570407b376485745j0484201310p227723908
1168b0088410963j948609797M311796660Q365963837c478368622k228507544q547105663
1174a4253981829o627330403K070382844g482846218H805285269J5132143128
1179B3937428397P521219487l899417558j2065294929C586756643b965975161
1185d566618204J771558081a57548334k295162464j0557528761j2573007184m315103646
1191b9898350389P152557084h567145392G276535635J3015895321N443582728
1196B5736013684m046754537r229205789F098431210J853147315Q742176555Q945791910
1202B5639546990K600896493m802121690p568094122m859762671J298923907Q828149724
1208B1137538631J4380540666J3301200388M846750081o196176276j3924543588
1213C3545309902j5120507948r090763671k56991336K747791679k545647838B94408908
1220a0734548650j0485965297p788832451K14920980J0882358162b877921170
1226E504070235B236639796h934081672j1527166008o749237021q49122114M067554579
1232b3992052236O093887824K568677432m430084667p690062451m180979211K912933440
1238b8717679869J1616995881A855784149J7006205842M218950703p279846162
1243A5801094532G282205959A417851312c547844074j061803267A184410654M792027347
1249E976438001E4519696a3949836008j1889202750m770398082K204581534Q491518384
1255a9913336922i314170658d392868476m396065009j0786017130j1640419495
1260c1215370110o498466639L396054652J1109810766J0770893340N303353507
1265g133724484M83693980j933056929r5770434a320413913A4032875294J7019755275
1271C1052630569J2333088506L940569049o760000971j4352038191j2218194798
1276A3996054164k761989516M723490594N811193745K516290190k150109910n232308100
1282A6902621167n396951103k701983496M357958474J3799095157J4709299343
1287D1670039542K042139799j1483677735j4237671219E376447788g141658659
1293a3927311091L806113254d495813562k631075370o933860496m314826652k510291693
1299b0885867773J516175324f226680826A4373682114J2159343491k010419360
1304B4522606245p678674371p833157500E11728664e103711424K097175162C448391128
1311F330692147B118389805g244121511r110542485k405698485O236980767a935207841
1318F898496374J853642545F41207751a3535150149j1813657408o152640687j817738416
1324c3319186660L749534006P941250425K608108593p242217121p987637263l34366564
1330c4584514584O555682037J1692548810a285415045H814023294j181311965
1335G632711329E7935422h158431703q010409294k918533448P412243725a123664318
1342A744842406a662378767m316308207n143919042j730818439b854277430A4061439754
1349B3795809820M04145320k602098729o701255921C325819462b281568047E043735205
1356A5818093220M515827062m1418465k494512424o898038338C814392709J957137114
1362E771529823J1747277398J2175950790L480597388o618694788j0631931267
1367A5924729344G367247638H82533790c050442732A721720489J2741341119P151448573
1373B1614510181n673845065G181097380C373038550o90248768M328003593J1574956695
1379A8585750070P378580604o989410890G020185284g24297104j0062444316j2499913134
1385b3286654554J33985426h777808756A407531103a448722473o896619961l619401391
1391a1964743825Q13116614c815389054G385847618P289705833K072015908j379682503
1397A5367886856E832042810a2237075275j3506296271M1974064O313779162L596350671
1403a5791267649n89851315n677165377r515230577n080762372M298506464Q371303110
1409b3984467716Q558995916e996913758f46444686n457670089j2041266275q467075139
1415b6612456189j30844051P842054484g708451227b302822213k850393539l225822729
1421h379038481r19313240k432790408K351831763E910651740J6609117634K198810514
1427B4718579888n964681413l241746992o337483046h78917708C46868234J3518068136
1433A3864936370P442796590l638926357m181236470m900744031e79729957k329285036
1439b909014993H223552616J1393828422J763884032j587214743k495470310H405903690
1446b545723940j949848581C640831393J0866473897O113589235l818008052F492566590
1453A286521156L111325224M141360053M727196284R621688136P309280346m424498829
1459B5772872370j0987094413F021723553B33169626M76761422J0671744932R258990371
1465B0640666351n826480316A480983557e595038361l606351328m711945082R23659147
1471a2989675624e814537330a822259968j371678914n274244299j3332073033
1476b1800256214j4363517106L301633669a5073390428f780855226m623829434
1481a1404684660j105703660K024081025n764493628o050251559N125170547g496560424
1488a003613523C755110916A158177617a4715990554j5046738807J651030098
1493b8111699263J0194341262M896053918J561976417K712290500j57392485m377940287
1499a3282369938m152624232N3255479h676931035G561699119R932176305n405853726
1505A2088021698A912307713b987567886m181198717k757349229b494631647H573509200
1512I243308809D119854348q94897632A001500218c909045382B819210261J8447017505
1518B1266227766J0551705752j657105571k138515906m162687059j1549883302
1523A2309741680E999221643P493584881P702907850j812243087m320343384n326151502
1529I736976401g05127170o915664252c307030579D143239143N741339456Q948109383
1535A8832687982M934183182j0422552678a149590888n72335323F646432147M972047764
1541A1618479911K897962356J674891492m845262315C269318578a190301346l158312662
1547d348614008l95491621E917408056J4339269965P717226G188657557c641985241
1554h937884221k433813192L068589991c777629336k637726842n492998840k965185000
1560a4873540018r193555876j4834637907p18298409J6002877676J0651302576
1565a2965851958j411114957j083415663k097065987r938673236m721963708J0432808311
1571b1785277198a0863235183J765443953K639945566b380120783n627563401
1576h007684184r465283223J290138715f559935283C449473612J0354170046M263033182
1582A8066676840H156229069d139775406J48367897A091666254K61668081K869337475
1588D222671810P291728120J07604735C606758443c613437504n617148639j324268099
1594a0554854242A327649407J5906399799n63445255C929132963a671279428l64534676
1600b035814104m758074604q20899018A529365033Q254652976L042386209K332553248
1606A5158957466l666561410A487508623K486391489J9937195699J4507260796
1611C8418356607j096494769k121586347k30903422q789072958j1617898490k469397717
1617A2093002904K169653591J286181250L278140038j894819817A751648368a1880565531
1624i112017939a436167033D25255363N378135705Q586568542m423092036e155132519
1631a3736938915j752962406j857333334L201918626O920392254k689659547j0045281059
1637a9959864381m140282247j292203835l350787019O833279820b914806198G474864124
1644B212491419c936902214k815039769m518487472j71775104d960800044K100251277
1650b860548767k019998655b319817055k980298361j7582068624j0024913616
1655c2907097656J4572066356i53017142J14595737m494808867J421994874k296880454
1661f208115852p601104629k993418204K305131410N146214412E17021319N277067512
1667E794088831d543417019j3152960017J544429232g084520716a593574759F262257373
1674A5704415199j131209439p251525839r95914819j078170917b70221201E643314312
1681B3660121204M893266640j2755531542G810294266J812171629o30138982J003557710
1687I995884623J0205094317P922868155k010824968l895848901n762950009D556263976
1694c93183627I629581887Q689397568j557481700m04845939Q1053363F022477782
1701c935936185B329541858J1179024776J772730681q05293647m98678509D318794887
1708i475770754m797591189O86825531O03351824f485811822G58072100e850003487
1715a8672252991j291005085N596609770K688695575d392601265F795589136p08383361
1721F087205775d227956753m619064142l385804360r372538684J71160508f322785975
1728E84143299i093903096p294588098N65174167k044658001P90546680e807723806
1735C246256684n34381533l02283158b3215089j3981615686j0980017722P434618029
1741a7550230468g446212047k375291109l076461030J674461598o350274683r936914237
1747b7510691508L882565628a0629337893b833551380B967770307O936451222
1752I904221529j199968190H04537736a913001781A162585008N899598819J1405382966
1758A8467566793Q349358017o648433813r471818693K491307021J893462368o546888722
1764H534552971M929355523J8866826278M213900780j4594700700p362559319
1769A4587375533J950361005o212183998D583235009R634684496R281068099o392657268
1775A7106330336G450092370B849167387d443295961n308330535c235347418E070882461
1782E290104400o06400196j438689260g271871525q224642029g532847985C484845940
1789D750061382L160476725P630531057n495799182d750239196j098504707D813002204
1796H585903401j092174420K360105807k143825703c134112889r706117660m082114953
1802a6922345502R09368838g383699389F01677204e551385088j1152501553o61125563
1808a7365012204m81632724r086929001J022796703a0010725795M292500714j2530245462
1814a8248470543n402202306J645261572q659838908n500407592J5869203898
1819b0296453879c870723269l152496630n016802443N733145255N86644528o140401190
1825a1860633749N515317307H758691801P905914539P52287345j883055345F647272912
1832b683009308B54881863P524023181M32920127J517504870O360849538l195957352
1838A2894222227c99234263n113145656E25574405O247517920O090640007N967725737
1844A8831458069l172109474F550694489k980106586m62948144e60261938C771034558
1851A6865693311K576584013r547186723m110891167m14542012h23215381A131268792
1858A7909156565Q083190409q857183703l313908708M651206239o990277457I26824560
1865H167988542J2958425418j399596200o781194732l759345479a270189299j1433016567
1871a2703205866M173537762A008429577a591241528l650389089F3622721a848048323
1878a6006529660n556410861R340428510c891546835a514494650b44579506m199319525
1884d443899031j0355219669o001103429O15653301J499884751L963475666O004911094
1890h716297317k19863933n356551252k925369345l977337298m131622108J0011998811
1896a5315042442C151030473J214496542h058255360M8504926b158599623j0350852592
1902a2509452215r722310838h382784246G137482261A223153619g761359746K222160536
1908e539199210k242277290p405419539O180023044E547675305M607090833O2037494
1914A0216803632K910050042n174391109c270571090J580063880I726255707L356794645
1920A3083050352j301398853L120368799k296364717A537676325c285678385A243786586
1927D571613154M641233904R826378596J392916913H095509717a54821856D644669057
1934A0922946139K081990404K426446884K745740495J274726421j620022719G971060706
1941c442389972C274933896J9756409840K304600436I853038191m018478072O368073648
1947A2202633767D749285065f806675591C72564858J1500866161l021061624l304674652
1953E547694743K534414136b645207871j7216370738M998454364B448667755G50111432
1960a1870404551K60627480K318620433j1265377333r794165165M767275869Q797457993
1966a6785965274N578807252M404459487j523765554q125714072k496293407O030397790
1972a2918073778N320172531c125778539C777418516J167661780b816739631o873133709
1978i689873340k832362483k525672605K897288636b613421002A063547713c512934587
1985e417690251j485750801p479068842L99760160A619582820R042289804B498055059
1992c040042465f05501569o626657362j0535613375M517739516b893960886N65197574
1998b328763312g60178360E748830715c93875566j2492102950d040764971A7767079938
2005B2309761014n845784671O474885965O681472114j0334962384H429265302
2011A2443053688O858070096J534948506K652160135J08085422j0057857583C259556200
2018C967858911O310800303M254142372K014154424k72191177k708136932m195720152
2024I370907749I28370128h594822889J894402138D500717721J662732353b335521073
2031d825820693l81270464j0253183621m562413914d855522331G423146337E76451768
2038d082136601C531582166A284829923a2642349265n21137589b99848495D781139180
2045C592284478R22248858b976133265j4325756516J063551565b889411097L83572046
2051b505839051q700777733L619709168g75720523r606319022j4935836561j761835429
2057b7079711535O987297091P019870241O298939457j35219031r134978180n174540477
2063b1218342434N767808982N296406128n81458875K317048392h15246096C767161596
2070c03490675j0879548819p727379458P511984052D607266595L783880453A638508018
2077D153506866P649477816n221190747b96358047A0126512453J3156920684j625545169
2083B1657887968k733100552L186487841q437550562b661721354R17893634A0508917800
2090I684198861D659530191P563932412K617720436E30291036e262578853I881132867
2097B0505848306m490927183k13183392O751844694m365090439C793972213c970119956
2104a904045958C823854229N807654979k54047243F98398770f031284150K403094486
2110c628189664I55864226J796380043K935145342N155950362M198623702k35766762
2116A4806196913D588231803a1795751951l522611824a337986400F075573242
2122d633792294q211591132M193348291j4881497p373592958N45945663P519275001
2128g975288926c518315196A982032081M432318575e472143549j8513866276K124808089
2134b1861201736g313262876j925002990j0552193403M602802945P046561783
2139h141094541r925542567j0059012125O883249451Q997831122J464415656d664651735
2146C863163949a582524060j2926464873n96523683f060715681a836801190P46025452
2152a090775738C021686071L579861628k395774398i94194502j130810298D049084355
2159A2876408197L801836645j42377818R72010714l910051553I66240939d626022707
2166F644650349R495578823n407260846m141191789N401255227j311424625I03743470
2173A135704536R176053471K865058193N14558752L985759751o580588143f730815105
2180a1268788424F49605030M241444951a63110196D294263058Q967089267l355995438
2186I905356887C150978873M052375594O672035548K414864748O591304224O654804692
2192B9536363679q392864287D005313662b447518423E82755982d17036458m207293628
2198d624330086M07776196a568487470j811759031o363741071n392897178J519611379
2204a3617273371f004537451a90418948B47355238b103205191p175390971j2750361627
2210b2028957789o331974687O240334269L705910198n913902633O10027997J0180536124
2216a3538026521n54789823j1174583615K097890554g454628434A127603090K147037216
2222C274640306O248520044n36321778d178756527n625763178a344367780E53164512
2229f655459625c014748765G708738526C742568808i293099368o86728678g06897278
2236D840358133L483249754M470333120k197487993A111796171e447684393q48511795
2242f296196188r3042890O85604457a852990907B336222511M32035893a165548866
2249e559208305K104027762F411708422R062536097L213100890J659865848l38435952
2255B0008775305p314856806E925028544L722571673O081027611j199382361P02414384
2261A5231659851O908470004j615473109H360571999l490770853Q116834654L476985735
2267A6463621535j194108259L254549625k329423470I45317479h841940781c726044463
2274b293481460p848262635K111587950D146948663n67847590a0051812706n078362863
2280a5130175569O899326142b743933081i68649204I66672414a384855753q440519026
2286i825374779o781883740j950650513j335211394n93118289M965520803f530324218
2293b073000510m873814719p009890602K799293182D15010348O496991860k534849141
2299D377153067j163607629J224587036b919022178j2985355102m020471691M112580313
2305a5812268658J616290328K009084767e977789480k93969763q725780904m06584868
2311a5404125015d224545631B087339503j88237171N702918784N295650068D373271440
2318g532354230o00213064K703854675k109802783K883228560D505452820P16748520
2324E222201340b959398070j630880869B234013731N203944675L902093417P321533746
2330A8661585569M475416384m554379242p529488184l324951580l32136903J5992576
2336G412038620K068013842N114637488L697292600l502412578F852152447k092076542
2342D760075905O707399137N877175985K74910783P47744812J153034792o785970230
2348A2734371184A528057385b256801890g86140336j767227495M50305701D668458859
2355D220844830h464433271o453122745f963522736a178476921k660605654a860920927
2362D662544655A129897076i796269438l948015468J593762685j2917099L508257941
2368h655181379c05381477H66922085g511832072m652475968L583016899L097744396
2374e483546745N41712670a602674643B823718550j230738022e469619983p299646577
2380a2769266560l405618654J575174771M788771230d855795757K316762213k315786730
2386d854820274n318341741k271601290K770464856K244622564J33324580L304751081
2392c991600224A60650568e138757577j1631570129l526891189N270416167L487435930
2398a1539366798K929630790h4649471F156187421B757038057B87211666O419028886
2404F706240552O075589926J356697946N570580956P705709905l635556723A1836285980
2411F576142256R70625176k087234603q86818034O444053487M553291353n086377649
2417A0483681986D348541823J049936196L686969669K051762539L336973892M617065926
2423A9091250045j2379382o686918970C654412603a957728965j416119149J066927350
2429b306920764A3063051K205528619I64911957d506045193l692979757K616594308
2435e582430642a024127995A692113119M764498117O288578486j357451729A834017205
2442d231507067J220380915J076915657K7343597A656604000J920610196b686166949
2449i715438014K13570139J829803021o75401363L434338730B344873957p13190056
2455A631683901h223734561p040381180n73717250p11121197l50999317M389684045
2461a2510269460L932518007k799070049n136218073j047661205J370075096J898388621
2467a4292237063N402513224i36948984B570893923a171038098n459036962k011029513
2473h641104573Q94645659J463565369b982903169B432982945K524433422A008618993
2480c913881869O84281507D72159333K639500983M474450831O684870026Q60859912
2486A5131841085p049570334B610714696R11243482J572300572R43472097M850628901
2492A0888359748M984783175k243349001n811676862j426725220J350994138K20854608
2498G963240586K803905419N828941706N14474913p510024995B301182130a90463691
2505a647792779o71592530A559731672N570460207M56706495C756120662A646033835
2512B421568628J848187956L609090509N369430537K654917114l786080815D389544542
2519b115252060l718223687j933919201N53053517L404084513a542132509k606546767
2525d148679276m259106312l87633720K917304419b537997572B611387447O220480445
2531H831867892O80646746B527121296e066438699l862391857l448876838l058693032
2537a5436400426J447635486L107154943k693577226o668669367k771378219J786027892
2543b1229206917K516908918M597251713f019505308d12368758j687858785m740157367
2549f840384910k504508498r87997435o9492664L473953501a433948466C90365544
2556b559429763k689785094N35016278K290241784A652026112P018824907O779462820
2562A5450313839R85528034m589097736m983613990k548379523j152196624M46195133
2568C608749133L092139430K819498561j650018778C084473703A52360881L27578474
2574D79939355K267466983M328460384N629290440K504346381l334243993n584229337
2580F291030213B341075093f8039496o39263548B291737580M423729834O16307254
2586G331774668l427305944A216805971J56526049J832363238L962254758O282464800
2592A3450414816M595111891j001926893m747459948m609797997l784666319A388321541
2599B645417961M205741924J326540631m075099197h12587672j897884656o85893761
2605c396366089m78980449a706932036B193083801j83705414d376255901p964601636
2611a2340857537n612412055k980608526j37547759L244967905L744015558Q32293371
2617a3250149043j189404375k85196336J155385641K449371934N158454011A000837070
2624D910190079k434459078c686800711n501498451l314636713j295723389J398740176
2630a2399919088L938797853L530135505L05576989j607458901J03339553b630157434
2637C261577011O576156821N118941525R74710880l728153309F066473276B5267176
2644d318776802r23999676K614093761c61814309j653210379l383431006r36935928
2650f335391622J613305563b005707501C131899265P469261364N018691992q24466629
2656A4795385992m287153236m347659470k921385781L6502034L325647782L379141076
2662I980478397L13928373j491940921j260657189j227012497k43810720L250624100
2668I321609543O162269049M482124644o18214599n063552139o271837283C532449631
2675A691562671k6827496J307612772J947335584Q3900961A592531068b789760361
2682d442140091J732934308G03516498L041067772K32538743a5443389o160838015
2688f176281404n427624320m032812071j851227839K352110781M600630518J586843730
2694h948360605k558685700k334933559M25031058J884024743L119034502c592510106
2701C81851926J05421438b993540400m971163806m058754930k14860382M061499176
2707h176820342c521908763a514494162M41081617k6874156j283121668j239588086
2713c622996455J778470120B334826320L202447822O562114A519349910e437551339
2720a1203863951j277356193J612201541K280526653L789903584e16370317E76621121
2727a272313568k96687134A570831601N007605194M809972690K313372433k266247718
2733A1435534200n100198732A926248940a258613792j753758066f62931572E586273971
2740A0267581281J42847007r37228889R60934162K356008051L451103264M825084833
2746B1066329709L566955184l39328708m041927550o478715062F216801309A001627796
2753G29223662J886187586M7074396H91733782a539237393l186556924k285656193
2759g011450510P45396693K996191001D5945702K662204305n34477460c389221695
2766i810649117j584282851J727247210J202180940K002009151b980730237O54790247
2772b325939990l556129237k867688762O20998282K658959908a745353666A871863247
2779B015183580a777288379m000421344k415302213j521066910Q62632560M375204244
2785d476242042d60253052j63216115l033339710l139302147j959562369J96438465
2791h559234928K356361524K047568056o6370194j515122105l209243198n045240615
2797a3991281460k974531991K699139545N731723516M227119437a913161714f46004672
2804a387994122j227274540J276456619A954012708L451899643L751951331K193993738
2810A1351857420k953119080B967378235j193476683L042401228K851806795L100611326
2816A0768720901M779501764K437390893k608053094l580240816j245804649l9002658
2822A0512512341J188757349K506401524j61039643m959935210C353439956i7314258
2829b438727109n37043837D04126208M853492306J932315483j502747838k812568451
2835B874617708E72759854J09329880K477008444K071331511J43523331r19978129
2841D453974891A570319232d357729079n034486871M29849881L764397057b057249892
2848A11486522R62695542h12644066k718359671J09001684a451108109I7013197
2855B733831821K777269133k526001636d613116594m896256897J13401845L68508827
2861i027462819k53695390J755494496J348751953k695498608m155362026k250598666
2867a5278371060l44791565K266580920N326050703L881337548j147418404k886406749
2873h183018607q67518737r5858411K15487464K660654198a746547041A020695205
2880F79531826b175806380l702627556r56268292L363562599I86313922K607298363
2886C593612285J748809238J051837925j433462671k008332550R36929765L424231910
2892G313625902L775820835L652703346J149959703m018673459n495550732j371504590
2898E006381005P26139436p72137294O88335562L776172819O23633005D639415431
2905B87272048Q71813605K138161689J640268343L285937760K592687929k100254839
2911H715886535m311145436A909013736C75964680c17892136B326069260M053848237
2917F379917497L39913878C315032646B07923832i16889646c66461236A941537743
2924D936692104J949847151N74197243j787196671G03013929c841729421J02825070
2930c738904351h44566370E21952467C9956042a584071381l602278422l942275037
2936i128624840j405466082L41886697Q82470797K849377647K842502278k338529111
2942e956382614n812149401k435389416J524152602J065194973J608464138L858853065
2948f147256653J712522242l139661285l110784044q1305068n8532359N78607758
2954a0246409409M505741005h22618444o79418441l761328135r11803305J462972685
2960d712195640J482988662B5655564N284391765L434092513j53097885j947389957
2966F643652000k640197026j861314518R33515477K755213986J350791966j038682236
2972F142979649k511493040A5652947b868142494K37724105I5477114L598159707
2978C693636821M146711600K778654553j692113788l596686103n67744278J543726421
2984F306185226N82959136J193818003K173478949j476601820C354783885a36499702
2991b40121337b5002485B038478955N798272935M079387435k027371353l064286861
2997F824481111L67929327M80537930r91110144J132522568K816466694p42908033
3003I887919453D846548801f15722855l872587014j784361146J387150023a922462546
3010i91138673j129046655j288173208j997297178k827883851p67371944K433825449
3016f567086060K852534292O94996232k063431152m152601941l822314117o51013269
3022a3708916015J847667629K026224207K284898570K421900346k8473827k656689374
3028g813388464j944113910P8308663J565298903L988278741C25529084A7822546
3035d295085735j472195482J834622064k04954101m99154715e547385E592974652
3042D717768330c67541310k493854507k34890222k28297708J428514100A110290309
3049B172695642F77822410h06742041j007967842o68677288e76302553D421168556
3056I011486928J222083521j806030647k878091691k047929344M0515752J126280755
3062D668315274Q40959292J347297179J355829107j376364695B968755998j454384950
3068A514371048L044582122M478278996L361545546J891028599l83573830k492241214
3074A1413991267k511172015k359468748k325739751P5217129K758916637m8541801
3080G003202718A794045660b990694945q32993141J13832654J92116833e40416623
3087C313555176K32237298A154711861a001091984k887430867k947514257Q89011572
3093e947025536b383340290R8114294l979279808l190538379j027472911j017411898
3099a1499928992k88163466K689896014d300906746h81153471j0710700k910249583
3105c802113754k949059787j59837710K049359952J819618477R33534919J52854696
3111a955643207j508819121l043509066k642559025j017700364J070486993L820511811
3117e277231979h44774197L17610259l566374869j989399289J139703790O17804088
3123d325430218K87955458h03599824C234883986O432852B06511865a902213783
3130b701393840N42095388A038668090L832228178L86624039k035869239r85262359
3136B236388709n84882584C45544289Q03082895M371548017M552754882J511262601
3142A1584192684j011863707j965492606j247610958J019621124K358301689J335124423
3148A2072272649J0539013l82527508k042615908m613223264G89678386A84277102
3155B675916458K501584532M02776039j590919704j885573532q26812669k46940506
3161A030030618n1667505J728389846L294635183Q32258765C397911695a116840856
3168c896740902j506333253J35778083K430742618a021022807j533769407k175005427
3174d729797641m76189922j074017806j839766335J861737584f88568330A959196365
3181g67788051l508575141j366954490q24758705p00193433J102951022K302026102
3187c763292696J331597395q65084184k887176760l382572226j180048065J947139439
3193h799437097K982769785J871689313J29756526j341158880j984840254j118381833
3199h259602440J49631847J163961000K874618648b28298374A110170464a514325512
3206d583368543j47846686J957556726e22445233A824136128K154905559R34162341
3212D913204028n54218158j419253400j104677434J444124490M482267632L882823488
3218A1644270646k5259733k320135311j816094041j828307227k259783958l22376138
3224C072314238K142707996J695703874k79177971j133288621j784430876A716849809
3231B270226426M170473183L869159312N26570909j228971720j214052459k598356382
3237E795049269A658738338h86937729F3631846K145954331j44723725f66824666
3244c408143191p44836735P53829046J641326497A425481820M128024584K340872480
3250G894378884j049849502k736120567A481140144f47030072o49175235a41871305
3257A43858323b706236793m047216204k363144392j114675387r45302901Q75414688
3263a0301160989L539206021L228788416j51020480k886539094k628717759o86912341
3269i886356226J111482453J562432792J140310206P30574253K13214806j356892151
3275f485233867k311727915m75904618K783861995b703623332d43967355F7433945
3282i03939729k301527652k119006826J43800725K158930769g59904751A134819634
3289B631459584J61124324A339792200o62885128K258709155M125514070K941629854
3295A0002760151J53851964j549333853k294994556C025135935c92395463j080119659
3301a472515122F59250208K585257151K69988718j109579732n64736248L4737862
3307A874917959P28593385K589447078M008737323K707529925l08908738k305327425
3313I294989507l038005347B919340584H26540929P61119018K497173645J364177265
3319E449010857o48921042j073817786m08707632J45156894P67703902K012493226
3325F242918419K502860585P43135250k624305984A864316422b920377337k910997457
3331e831374794r53804320J87989885Q91064078P73716133j78414997p41422201
3337e852246216k6466114J322746927b151193197G66186067K067214006p01873368
3343B131526705a965910876n169807234l408424425j342880614o82318343l1629563
3349a2600971055J091328517J265821750l5578967n97388935J390633648M084928909
3355e401226133d58879834C018405799J332278020p88452078A117115229a907549354
3362c743532733k5126085R11122714Q92944269M08707299m15671060j477511200
3368c449066796j212205300J386780484G59925850L522050731P81316429o50847589
3374D412445421r67847790A382689663a439096104n98123911H07267818L450211792
3380D257479610J337151707k63951713l06738575q5814388m26327Q78598272K157284915
3387G973583501K062606260l30643623l131162427B640101755g2061877r16749782
3393i88811659a61771192B538926211L468568908K018301818J33543822N7620310
3399H216961069P50981708N74777337R01451225J884481362O60090738l529645094
3405I459098345C115649553a888733752k618511933j893570288j149500561J014504117
3411f535812417K500678288J056767578j297865191j448829707R19001994a897785310
3418D02982288J69368058h02277753k354192821l628921314l820889289j674523023
3424a2280804200R65120141K112450442K466913129K276979923O24314903r59689300
3430d794714962L20898477a592523076A382776834Q12594672m99526133D12532715
3437b696402658m361229642l042357086J7606421K386284615K853125171J798121416
3443c044851763O44484941O03188421P76598306c40329610A262040011K865084496
3449D127124507J608117288j930743598b31012541l384612317k537454677k020581455
3455h173660990L15305645L122773082a500552535H7120528Q63234994J134359841
3461B084715363J517631595K823682321M249473664L358190627N17118507j543727143
3467A3007084934k095895504k257591149k208700184j143983974Q33040141K344867861
3473H478822125J310611788j873505226l473054948j073588518J283934507M53440331
3479E106660059p20004172K78485183J86021149B165117044b021234632k081320008
3485d102554640L85987653J418931589G3770097K346467521J62662976H12571170
3492d59034316l21490424l27910426l8700182L39818494o71677162k648010291
3498d127004307l442929907k737861045o74694817K088513645L583675710b270104902
3505f3114317A576136195j3380330B7694175g0300377B046195803Q96682426G03135277
3513b516312693k813147608l562870789l781291378j541239105J679067368L323565492
3519i212228713K686179272O52093369q97225697J95186058K223177765K086815910
3525b266002036J097687438A27722974J036527555E0038999b622316881k156414086
3531d778730967q51646439J246606061b72653094C857239273N39146496j175236783
3537C221148986J020520137K070581847J040016k79773996K134910194K185152148
3543A0353579332j167013142l526559947B645882296j292601195P80197173K103508960
3549D236987234K043726997J205173171P48563382j53894806j280779935o40545002
3555F159231041R32884205J087832959o8823931j131671475k701887567A8567489
3562c383725310q53807002L74733176P86963489a126565798E28569743e28002818
3569b347612715Q38127065A000864938J508863835R58493291J509482625J98781180
3575E176485869k179937276f4131007k384108607l72445016h17580893A043172408
3582b62972882k875846701j093389316l49877520j760929422j051521412J826037183
3588e568500070K243545001j11328234j678562510k059908749j821487427K24714055
3594h771527934K762048707K274186773p9937165m84506588q972715j258138899
3600e566847821k401944647r73537676J329066243J964902629Q69656681j157254285
3606e935958876k122579095m21049945J974554729K288887244a813190468B392451480
3613F550029573Q83291526j091365512O45480303J645016017N05838473M60081605
3619I598371985J114758276p08487572l374451323C252732244A015916755c37755793
3626C02442386K381617419Q61240843j343065935o26176066P07668937l6326391
3632B247401193k45919786J716640644K480393746Q93440588j208467589k892988921
3638B990499875c08529385o40313671A276806854J336898503o93752503K42962696
3644B162915550J612974316k49290025A640579133j19428394K491767511K864779286
3650F877697536J510925093q43818461l153465957A553697470n82070233j43042622
3656H28584615d28704859k06102462G21645804k09730441b236564057k619161793
3662d855725850r36314222M67339058J571884936J235477729j285490952k767890963
3668f570720264j788495090j691440724k902517889j094933490K653056359K413213440
3674h981837658o08565475o61382428J333146830J388398580J265890244L018806397
3680c245543510G95837295K768672242J004533036p39064581A517317936a44241023
3687E30173317R29436499o16000765A30754378C9857588a041752709j694382159
3693b736134868k75381495J196875996B87187408L098435218J947735729j747680029
3699C585678326G44627218K34572614J723003972l14748216q33190269J396247233
3705B950512552J604756646r94299727A117678861b96877850D04833652K702192527
3711C107026179K608953666j26319290j817379962m10166516L01305469j154939985
3717B508479561o72512224K417498393L185082400J075933789j52349000k59970786
3723H102162133j042913845l82150725J874531370J708106091r97779558k243099203
3729G018856263k141802796A404939074c002319188k476875300k33881497M78656092
3735e234419893O91650005K65364132j012354694q54772915J332361598J944098128
3741b868073639J189638620B06400298J978794792H74652070c295799529k813186050
3747f108985579r07789380j312057418r50231128J108204874J267912522m24450880
3753g327396989o80653125L59517025J250924146K660185835a01271268A797007582
3760A115876124E0627327a036349065k292980210j812387053P44401444J623094432
3766b774220452L65482373J89690821N14802060m63675648l07598880b18429118
3773C053710120J275874048k57648553p02213083A290366089a637129016j660744165
3779c297873181m31985017N8572710J308052744d15520731m4907304r60530613
3785a420958648A25510942L295899152K382810722K178600903K680662798N03219304
3791A1166703821k411547953k218772880j002103671j502592087j152124337J102405195
3797C981968088J382326750p23554175j599012320m72726020P10539745J867277965
3803E146820033K335071121R32390564o26038431n49513464j108254364B730148974
3810e29372705J20533713A160239530l75451977h00237235q79579222j097231530
3816b777047987j307009278j3728610R20448780K80927967n0354574l21486827
3822c268250529k185038978l146610488j148667724J044750479J368415013K032792548
3828e302609679K543049823J024950790k15186137g98584765I93291720J51808379
3834A145100099L67284216J846400859l34414815a371959382m371524844j648899071
3840g392383297r54398274j199314164O06631997K323329178J693844749N79688338
3846d342601473K33657482N67742136a481959316A811770725J708990353r02200649
3852B618560429A208858065d9158989k807066091l256027378n23966399J856018144
3858d780200713J799687215J391875559b62616457C18036619O27938735K415869687
3864C361845041L249744138J898983868J007359927Q27246926q95453487k825966334
3870F623760079k477049700j155448520j50854436J471536492K026634263k88131945
3876F050446233j826665512L72733764J857930957k46666503j120870420J508647944
3882F595556463J587209144k295523231A434470000a347583572j067029622m99357740
3888b913970934L10656905R91643342P80607558a81818859C70180057A55677853
3895C10696691J747438118J880213685J68324263j023937859A324877693a587019822
3902d216267454m32076954M73990713l08771882J44245799J165569909j47394043
3908c320703912j717714286m71441381J590686761J635706122O28425465k58367212
3914a913408443j468999147j831982474p28908815l18358003o58870940J211594726
3920e708933096b359086324h97922263j879356498j274939450J171381414N61737239
3926b319099558o24362164O79145844a102011069j065099054k301499572j148112850
3932e616722545l95964419R6801486K155619898a42955005B325435288P00099108
3938C025534396K11289114L48329536M46348473P03042473L03643915k71009159
3944D767178748j45636589r93001033F20576469b439495731J56338007A13233547
3951A921351987J476442344K322244382J736074408K41297933J27465757O62633909
3957H487510720O86079073Q49880925M71533489k098641156l907298838A951274436
3964I93578321d40064856j004160103a4780145A592211271o74606399c22083190
3971b52917772Q7026891j32170168I18452906J382237596j068867522a130713469
3978b232994872n62629650j224256876k65710875J900177364b91225594A90094679
3985g77202004j102572455q6090745h69219284d8527389k68194252k61223660
3991e77945301j1643832j404531580k694164022j536919572L62288248J126056351
3997d736859708J139355380N26416951r83342871j523607569j77419866L72223279
4003e383234404m98443155J29151622J782759681P67232986j717487813j500572638
4009f420593721K73328689N91575882R40517076b099661526B21856803j2620165
4015B09236638c53547816D32723240M29652755C85939980R99367106K737602535
4021D122909621J332886959r62369136r34576766K14028129M76634986N58581129
4027D808094922J312879711J540269448O91319606q86281769k020625219j893869641
4033C551787058o97779725j68984254m01215129l34194169k45936814F85848744
4040h50204283m08992380c83752948A023710172K152690623K061595382J81737551
4046E419733728j338179348o49078535J13691585n84872201m45949147P56016524
4052C271362606J34907702A579759776b65256769p38591648p73099025j35987108
4058a912934550A68459698K348879518m62289152D74209205o2639839R0484144
4064E02053510h82557835q07961614f56974868B366638a437677771k302852739
4070c740530510j737932380j391479689o14822625O29732870J118082652L44533167
4076e392416515n15747416o64244571k21423899M8444529L00454237J159596299
4082e285337336K112948629J466758633n69920333j313172895j52201688O64541405
4088c076383585L65522125Q13405565e09170730b44512307j097670475n58127793
4094a900310575L06126352j03563865N44296962A336680526K210144906k88540922
4100C258284510r51256835M24529653L31255289l72634759P61354892J584945887
4106E036478637r7529503j594086221r39655262n32662992G75388052k16630745
4112E58757307J722918758J742297291M3924977o00293988k24553617k81752184
4118B961298544l09799627N27382735J243741144M87327252r33711369j540950634
4124B435288045j166750300E22249185B5708811M23483499J768953133J588397133
4130C806542576n0314533q92182540j78782068L02532844K62276976P84435057
4136D034508312J052489666l77855981j797781854j439538133D12186984a512560031
4143b972386026R74850577e93005981j091761076k206860198p73233862j36560333
4149d801421450q09209871m3748451J239382943M97583385r00906831q12444886
4155e630765161n44631691j231718814o38874251J431767764K111886252M42416786
4161d059919115p19040963k26989512L49460196J50367079N15170317J511965707
4167b478986291f03955616B82121972n8353463q5039344O6087607Q3978379Q93450432
4174A182245583J879775256J337543397n64100644j397749120q57448168G42774762
4181d79472958l33203707B354314J65277806i18518355q62415185j43625737k78608061
4188b203167338L33423648C34137393K710743865P40016805n76508837M6165602
4194C254554828K32093953o96878870k03437128J262245387J061519501l71514721
4200D538582950n58902095j08020549l94721290j04589037J731840462K605320511
4206G709510952J105878121n03261146n25187210n01748143j391085850j794904731
4212D099201993o69346369m7747573j130676208c9776603k070473824j511948255
4218c622198682j435572751n23619459J223699684J544627551J20806332p06005028
4224c398262353l1763920n4861415o92300718p7631158J260198128P78077270
4230b216544166p42521762q41598504l88639681o62183315m37777315J350013552
4236c939251191a594985438g08236267n84460088q9885872M90431783l76616803
4242a268767247p52634956O11431728b00165197m608951j060498676j121110592
4248b386383416j136450779q97461130L63587366J347023669M88054589o32428833
4254b854058534l71644720J66192061n48617531p93929766P77278506a455380350
4261a0365898n6104124j45229490A47629973L34565710N71896797J620955336
4267B675047816J812999020N38360434j77766068n6677156m77800519j215417521
4273C098746006j20829390J544169422J140684547l94156831n43110298P1441931
4279D796945387k96358341p50508096M11901297J608697011O95014534j038649155
4285E427042637j274412922q73103288j380980609C35970360A62110389R27863926
4291A089974315J57479122E08156246E1242939b86469333o58096476J85966254
4297g58599555I94313494J337065417n15892324q71700189k39462102b92622301
4304b416439194r67432552R48642576P23092573q65143588j145817932l74281284
4310d097379401k47129777q2996585J048632007J580401880P64343971J94247370
4316h39880535J43857632n44711326j661441176q32790118R10138985Q42539532
4322a982287006p07656425j243270742m82947730m14372192q21670050j01298842
4328e753502987J340741899J594388604N82451085m3960340Q8023703j30580625
4334b322438661k95466571O30301912d67177465B80325951g1423490k78305492
4340c49728982j77943164r38483619n97932953h15513464I38291481L26508745
4346A264800226j16908717Q29585074O38940006n05040728L21187868K234270331
4352D666834060J948790187K62115384k98711189j2450918p20317591j061914932
4358D784345001q6860230M78760270l80901676r30063685m61750493q35845848
4364B567683339G86379232b93281352F74226603J490238732R5205552o96227468
4370A563443419k18360716n6788769E12433787b77368072A15622654R98697881
4376A114320535K53924306o82242456a33910116o81955408n85492774K52988830
4382a148369468B49275857R89053630r9262188n5186437R8758049B42279943a207707514
4390a016829267C09895788j27869622a188435463p16143025n82570163j685474688
4396d172623339j280239661N61755469Q81067660j95754501l47146086j86802448
4402d739742906r28213462j094739150K96689857J215329156N43063337J25022078
4408d582591090O61928531M17412213o74925699m62426613J182171127a491741298
4415d06135806a55934711A32569170L75349448o4566829j68701695O99933252
4421I74583346J503816397J222531580L82149225K2978615k80251542p28471310
4427C097336311k24673988Q53098035M44732661r24363539j027008329l39697194
4433A879423957F94658296a426832220n40798959d34285826E67072476q6465253
4439D80607223N64648817J083508034K30291034J72030700J617222687J592998284
4445E741306779L41650567o1441322q7557459j345745780k105872380q33751415
4451A648588990L64095005r494849m11309115J60988833J79687117m52523453
4457A480032528l63782473O43168736J204507613P94442414j28315144q61457769
4463B768595905j294010587b33359733j869732152j303748971k98981058j56304856
4469c862126770o45259838o54088570m08579337m56609965q7902705J316058517
4475d798508668J753826151N18306451K6456288M68419676k14653067j497777883
4481c743931052o30476751J248418369R39556840l48866531L3221462N05600943
4487a996476720m42407606n55359690Q90111547g94541177L45920730J17209915
4493c31410532c1985426q48547146j740738676n85067480P29796645N73394677
4499a903147406K69848990O99777503b74987352m4897235j05823973E6375279
4506A145231436J193407985P17042125p9457044n97332526o61073903p36431143
4512I81386930l83686851N99251655J021138858N49275530L75765214M32892080
4518C576023416j27170125m51434700O74836571J343467548P7392514p92150074
4524D300965150k32092745m53446502j755977969E05525359P17558968J137820743
4530B360905070J79383874M44290029Q37323467j22225061o54533139L78995760
4536C424140000O46934025n24020010q42587469n15655324G30106442a864381960
4543c592686682j54040491J71546621J69689641O55336091O90266090L41351569
4549a718537161K35963648L46901484M83241363e1917208B50070268e09504355
4556b128579367j709919612j673542711j370937966j69796440P22950965N24116315
4562e805708816N11294547J215664882J034186502L75609145J169767606F96756116
4569A968750691n1689719j55937091m68401963e52410006j743665941j01020603
4575b397096550L00070045m54955368J0643785P28485977k08427375q00299010
4581b821578496N17850187i16292120c12265316F895317O36236206j21234075
4587E21897448g25647965p62437007L98894521d09646857C28681763J286517602
4593A615199365J121514749M08536069K82754716N20590657N57568373Q87316579
4599E393480508Q49793878J20244916o54974359p06489362j002495219j099759811
4605B899800551j81188569Q71591305M32045768n4519880L31325017K0528486
4611D319582678j130290441p61525467M72583966j03505194j300255302D92212363
4618b71602448j884417278k022788564k01594328P95445817K70879583N57907198
4624b756170020J241077499M90257844l25579818M19553914F5697825K82423410
4630C48121235j3133135L31646606B27031984a330915173j130045833r5157656
4636b556118662J44635162L98985158a005025492b42888625J17239j23982397
4642c66753783j42535295m94503118m01950822m7076163o18075797j547782043
4648c618677021j614966319j459265482j349978424k91958773J039386203J154103509
4654f141356307J008017141J687983975J610890668M16422866N35193741H76789078
4661B302396867J311559m7951937Q0626538A119054313e59535447j25420560A23111380
4669C01377824O23430645J632996156J077371654k11514754L81051825J232149555
4675E036862905P45946218J93267804J92754929n11576195j529046559j472458657
4681B655750445j045059762E85076387A19769269N34856658L44496787m15928400
4687E83194314B76170839K11515988O5806766K76914183R16788862O76680725
4693B423877363j14321263k41443688k94811553q41103061m25578950P69877995
4699A276496843Q60323698R2488002K01466041K82241172p36675014r84856057
4705I91484685L2479943J21481101C93510737a45221758k38960284j345980693
4711a730162735j895288856m44561241N94267553N1270559J61099516J050096174
4717b213279030N36752358o02228534m08508950J99314544p6107680j22821449
4723b686878741L56943076l41142222j340579165r34087344j23676969k05309069
4729e274730434Q2941698J209777725J414672623N74435343L29810692L74173920
4735a288918433J5107699K59701957i4929012C97077222h00364l53843062j10548239
4742d65191665o75492703n87341475O90430246B03108691Q77686637R96033757
4748B076829085J016988496L89693l46216432O28056298P45718860m62447439
4754C659318561m79138358J64262070p43807882G67149473a87458290A12678623
4761D47931629L97921267J080663959P74755457M8154474K44172534M98604832
4767C492204152M1871068O0664534N88106875j86700713j435202015A233571256
4774E21086035c87763767o76662376d73062294D26021238K22629833L04843793
4780I53494864O03170259J77744569J51908227R89522347J004205677j90877898
4786C689168045o71036218o98655017I89856834f63279120r24970563m49437807
4792b037687490o48681810k98942886p0031790r42176829j259662506J45021432
4798e112161879P91177691j4405783l1926812P25271257K53911871p97650983
4804d185784638n27741685L51863876L32818444N47799667J109333587O62006082
4810a709704667k49339694M0651187O03219466K18784767J82629942c5548375
4817G38461058k60057968I7902623e7665496m25444383j37508272C27468879Q90526875
4824A217995754k2225408j956409L27842444l21146237E09711197J43921318N51833360
4831A205465875k37564201D75048315A43096241f32082600r66720811R9359239
4837a499444172f71541097a18077500F56481311J333055326O68394814q9846968
4843B568084483N39858126J094691611N91082564K30644048N54747063o4631517
4849E514476378j116963030r38530170k78239027m31673076j78253098O06252613
4855C177070590L42077192n71481923n05544946p7358549m89937953n91316809
4861A283507602Q5841443j55956910c7937046j288673202q98359480j330370500
4867c555340228j238534103J75630935R55760471K69787321K17502240P78361095
4873b396832269N04119875J82845465P05731962a4341355B25522114n7454021
4879A68068093m3404685h37445798j611002797q29727496l1358447k16133454
4885c525667992l4690393O14215913L24678361k91667718L59123494R78681293
4891a575327042N06366216K35625860g4792649B22577331g39257674j243435222
4897a982692896o02804704m46355617l54407775J98300199L16656911j0673918
4903b881977800K99571686P34866692M47080138O01727499G83891799J509513142
4909B293404941L80006390J13501264K70871561k88636053n74017528L92352384
4915B587482959P10798126j63446685k68710270L66696091k14813589q34234650
4921B183771982j63696358P22903828K50363782k98386212j58658827m39859298
4927B096438897r49359909E64099445J22557647J62347743M17810368Q44178140
4933B110993343M18174629l86367408k6230610M85025103Q2122404n6695851L44271604
4940B971293214m4980018j018469363G19047628C6265321g05823719n25634950
4946a231458669M37854888a77818707j33942561k49891999J95564348n4621606
4952d20710525m73886981J8176672L09167800m31552394q30111350q45448976
4958b674365754j217957742j235391525n8551524N34219458R4953545K82716267
4964d274377275J092202680P02819776j2924266M04719411a009107584d97063893
4971c93482311a62666875l54015551j235299788q39763318O5526010K8156377
4977b498063145l5004768O16485139R47935022L98408900J90958547A38270291
4984F94998548N40653160N60333399n6537755q34236214F0104998e82541110r12726531
4991a495267641o34903002L94925760P44992456K51467100b22009721H67611030
4998A567586913M66510890J288409249J538775124M16120359k64498674j4588031
5004D998315830m88541989j204345851p87549494P8346027p4399988k85837613
5010B235986922K7042950j07374715m16900296n8724991N17186486K46134655
5016B443351011J00971803K86304499k98746883j098646252D71045537k29779356
5022B41266181b23989631m29296424K45113671a07900992m56067425n49276600
5028a113245017L4463296K4672524j57480333J65987332L30092004l28789733
5034a044299927o70263264n64716543m61788139j68568109L97854908N11952977
5040a999828097J86920288L51471551L97984239k72055829n13158622K92434434
5046a556232036N56242898l61999894o42641636k08517474n87546780j182492410
5052c983187332l73914641P27030586N31968428K76431720R86725662g72310547
5059f20104945j41348405a33752119F01421961J55520151j41769733k92724261
5065C22448118c85977549p20025984m96046639k90779677J79212902h29848879
5072H0441550L39830525M41427029O53727537M06209479L08716445O90621511
5078B920974076N48004446m04673258o13315159k38165686m81593306p72058213
5084I59172900J8207138R01522997P14031974L49483544M30223937M97217676
5090C869860166K86073739L54139895L13436252j36434420k98896233l47116498
5096D041062901j164101299A189194945A18076561b00260481n71096704n90939266
5102a362296451J44579561J84502118m38950747l16030467N67764614M26253902
5108g94177470m5911041K22911907b45731777n01303296j051988296m78824602
5114b277847971J22555297L7574670k2097638K84267257M36925982K61100761
5120a157521642M9488j04601223L92686754C1324984M81089523B03081198a26528931
5128a86296700o29922234r87999883k26454814K98092143k21680048m23672053
5134b377933589j14779234l64758924r44572131l75677240M70834518K56057600
5140c450829000k48908679K8756175L23742478m75925p4158769M70388720J033822832
5147a917662168f36479530F63133761Q48711848L94323377N30257514P54749522
5153C191176022L17518361L3510663M71045699M90313298l14858525p29879155
5159C458826363l60063436j10972173k37755370K24917432N49008272J12393392
5165C636354480l73290535k10578352k10884100n22990889o19571806m06506948
5171A292531850l38745234C76419795e82993132j027543519n81343744K42167104
5177a949713291L66305381R5037007O00511305B75556240O14809556j18226464
5183G72139332L86088667J072473287N02331847j26551729Q1421616n511113q16853765
5190A865538142I05925872k15633097K1769183l49544957A62693072J91639719
5196C54332791j49480207d28703922o05645856r6745339M7643150k52699585o00957677
5203a937109229p75942744o47710110p07429747j018081543p09602223K35844455
5209e560031141N75367076P9000078r3891332M54685477O25608750L85859642
5215c533401450O27740150J152531050g63181334b25115348A42381025K33755359
5221C76136384n3753748K051129L84948257M81329274K90778229J24094728j66630440
5228A438953813k28871514M6053659J18683477o7486373J17335902O13518399
5234B038187363J68939651o92963163n96616072K40797863J63623170l55890853
5240I66077959k1695809L83578718n4816464o08383070B87605093Q0548888P0646201
5247D38800182J12122704L97044085L45592868n193778r7300161J50429394M74216673
5254A815711967M47860088L53473925L49842965M00499909K1067948n84608715
5260B803848087n68225875L1068895J86613326m56760781o09969677j98430810
5266A188143165k68808496A07135172d90232312J31871747g2744998n7374972
5272a30119970J0486093K8137057l89797071o26130722k35805581q0342576l12472810
5279a736045580l95791953l16268914m67418087o23614214n64990406k99053538
5285d403182692K04079119N81955318L67754284N1831309K15498786N73404940
5291b408658936L15898524j4152322M28382544Q25467007L75352238k85837166
5297g63548111k34979086Q7509330J8428939k9755423K77773968a45146832B08982676
5305B89620754Q8374839K66297357K57937950J88131345L21290145L76278449
5311A787930839M7459827n86615269E64308497j94639862l8087879a48725404
5318e69499169K24554837g5572088m93349616m49544077M49784035B66867878
5325F94263431L86718890P79636815N48349891j7326089r7087172L22881089M14845502
5332C032282357J87331745J33776909J18804673r0445872l55655591m31357170
5338B594737051p328160L55563153J41546927j73317367j37171732o4706495n17380210
5345B191943167q96829548n28065379q1390128l26236890d31057756q71389813
5351a302447569o38737426p41651502q13432708m44696233K5997153K32012304
5357c682955981O4742053r859514P7645253K33907452L67793643M59448934O86551156
5364a802727004P21225546L55650866L4595944P2283043K43473930p064335r3813417
5371d76375427a74764746B26726976G5156518d96144049j78882734J84008216
5377d91018567r7515949k45568307J21965771K59068654k58800670n29714128
5383a241583196m09119389j05928309o4676243j20918216N222278j1908442j84707807
5390b133619324k34589808J7179742M08323858M82112520N07171972a67783687
5397G28642112M74253350K09640157N30917574R68626593P41598343K96416125
5403C950094254K75980910L04913883j20634316n56019637m91009450r1618979
5409C271706665J0497696j94855259l41299001l69486749l63177694m63097789
5415A550287869k91124600l3554427N0186748k9286371k23840510l05340275B44691726
5423c19746515m57814507j19248631R1747430k10950223l50437312k9216240J51362163
5430a244303835l0932063J307779N67084663A28888630M07035029n8510495M3258809
5437E20671973J37690572p2657269B40980104h828949n6370478k55358980o94372158
5444a014930565p89895512l95768747k14921000k11049681l4802347K08578890
5450b452788962J32052349j29562672l8179657J42299913J49232715N963050K50841389
5457a940141875K84662763r1288302m36348999k73249384J99110889K87239740
5463a970015168J41514260L24389364N70871218d45495009J51099861R7648702
5469a96746446B89716316O56060401M97084015K73965582J23676604M121618j90981791
5476A653642745l38657612j47755496P9640014R8132229N3110088j4324945n7841546
5483A325945477j36598503j0124359K47041185M52454488K89010017J81092934
5489B348821239J15669006j289203k71462995k91314116J257117J53914396n7949066
5496A997646378k78514122k57432823j53915812l04982102m17056237p1158453
5502E14586829K23157285J61578733k08620045k66289378r0223784q8927910G3725340
5510D314654J13669197J13569414F0592298b71347597l23671818k70613857j93085016
5517a058718288m9499038J23802784q3429904k79178102j98165604Q1776362j2718938
5524a476130728o6924237J40901454M28494094K14910924l08950971m27782890
5530a495482354j02138804K2248593k67894430m11701654j61387332p5572727
5536b491928708l31380621m98080301j52200485L69297018N05115957L78237208
5542b220939932N13951432O02112095M48872719K51525316a17117144C76547711
5549H10901622J87424474L0294928l79244k07773334k95077000p368827L21354640
5556H39377259L25046109K08706921K98930882M17438378J39520904r7571278
5562B131449175L9011622L13675416K28892499l00293060o28779537m57111190
5568A326844925k80743868n07723551i7658299r6045201A90824565K63107437
5574D53932002l2416718J2500655L80928218M79922355M04187053L12141171L44611497
5581B355806233J86845363j31179701l22020880l94315963l03424275j83371056
5587A208339721q9155316l4246700k46966735l83408726A58735616F7916581j9996231
5594D7920350a35465642j87509549k5845541j85257383o12057141p46999059l94880582
5601b288014897j40124163j69156725k68507965q4017768O7133922p3538462j37761848
5608c093987906J03000175L39147874M55890064M05210983J71124043J12780831
5614a506833936J77242391K05193689O0882960K45132994M02904463i641426I6708382
5622A2108108a05849542p5792221K8813669l631776j04345590k02370537j03628551
5629e66804548j75409268k84317411j48652672J74751914L75291836b66103993
5636I5795811K77157569J47335822K14914909K56392785K16985009Q5976761P7756749
5643A372315415M3058688m6633516k34242333j09377068J86213282M35030906
5649A646365374M62123633L66462604K77272918L27482752K54874857m87998j06783216
5656C227310924m6075170j46576207n22240865q60373859p15813835C73498664
5663a89967544m84231210m5798520K20590216R8023041l9345803J03911996d7451815
5671B16948816J81510496N4748418k5195961j60813490b04531061o72960012n03737910
5678a381228983j97296945n5949341o4444394J16492968J82455722O0095280L5550374
5685a304325319K34929168L11150474J50729140k5435169L7506932k65941361
5691h61386135o36638400o50017175l31026725l6250361m9057888j25232015M7460999
5698b642147700K72311271K61160452J05553985K37286746N60376570e76001922
5705b40635142J2693044O9638461d6893241q3293286j15866738g3290549B34124178
5713D69159256L4231464O6194920J11936779J31779050J18240068J92448169Q1161406
5720A205151112O2870389p9702332j95841582j40230472K4853047J06680579J96730461
5727A180511202K96229907J80668448N0107584M9975057J81475511J72129759
5733B111097468o4054865q1499158O3814723p3925104l63328494m02108075q9921194
5740A100075301J63498278J61035922M6454338L1831967J14203755P5920286j96521928
5747A496497919k56129091k51411070j56900315m04379859b19627917p02178205
5753i21806122n91135910m50125152k42374425n206758J57538856K86292495L39167139
5760a427649877L49435419K12012524J57092884K73253735a76041948K3083735
5766a52958213k73232256l90364832m53358959n22922720l47143412j08312260
5772b248292652M2791948K43435420L48720740K27150268J50660508K47573857
5778i87959911L23639769J70242808Q1572821m5029309k36276680m82939099n64827580
5785a741577181m75087098k55030705J3600122K29750371L01583738L59321546
5791a567439207N76829601c98615044A31902099N69655724O52624285N83169552
5797A937351660K60564305L6009842j52640488j74204373j67225945o9191144
5803A670663857n5411232O0200221Q3167020O4811552P795451L8438150J00630673
5810A970295692J24415041J03316941q3787273j96203881l98941811m70353399
5816A048741310l17012176k01438328k21851461r3892919Q4033060L4434618r2590559
5823B40423545L451367J86423563J74908112J65329037R9346205K0601084r4444335
5830G96038578j98576736j62835117p6028175L3958970J01858940N8889214o864817
5837E46440857l0167178j59288245G6557199a87572984j61877332k83364054m70117547
5844a102931917n85018683n08497636m57657864l81684460j33888385M8384740
5850c121294205K52838699L17092625K77821224K39345054K15161982K88629287
5856a530405334K65996169K33771446K1465999j05738464k05391077j96436696
5862a516737957q9636902m107920J80516151M18789074d70288091F949997L73306444
5869C80256441L55746180L84682987K80910253P6372379m3987707k04381720l93294219
5876H36304594B73306776b67884878m10844428j65513915O5403853K48841818
5882e29997550b06878078B18406669M89175249M42297518M59036822M75011328
5888B083927586L69831468J71717164o9949994l03482226l93868441m10539919
5894A447635638k78559036j03965414j7810771J02066224J55339657K00321014
5900A505027312J37410278J67331601J87500171J86395619N9538441k62261600
5906A980941822m19571178n12262775D48458536a67895944m84967547k81714679
5912i34578170j59935836n7046535n3770742J9539724O8132916J87747587K55741427
5919f74169629J99849078P8504493l1652437j54923010j90376296k54009663k40067171
5926a266844635p8065777K8249125L375411j9653041k7780756Q275317J3926588
5933a338517768O1143906j526672n1320086p3426641j67784620k48350171k18393739
5940b038175791m3616417J18801311K03672366K88610799K79259569K47945777
5946i43502386K37502355K72857176b16085708C2973918J19334153L9346522p9741446
5953A11913147c6040365j84309198p1739776a07976167B04524664L26784173L88922132
5960I20230969M12005497L15790597K18576176J60496394J58563570J2695195
5966B198358398j35601278l25442446m26159702n07583559C55418099A34167948
5973A15383917J59183652K92204273L59137684L80277616L85453785K39442080
5979A931083007K85124824K10425574L7329163k19780912m11241123m51751671
5985A381188862n72699644B99754146b5823821j15256763j2475835e6032940H7398143
5993B76793567J34930503J33729716P6776906q158008j95407502C5474469d58855422
6001a075280094o26521551m88220018k34141992r7558257J1056436J89787699
6007b320877777K85559157K80672555L93692379M36755057L50750279K15011464
6013c58436886Q7841416r9977853l06801684l49842057k78046895j92890727j47438550
6020a645593236m866422L4446706Q4813690Q1739870J68376492K52746740K73025580
6027g55310580K53450830J49422836K8147570m6388943j23231428j20923022K9541086
6034e85291651J13254175K05757057d0810788B14068957L09673670J90509223
6040G14251850K15355343L22283835K87576283J63271660K7791194J3834603r1156818
6047A653207950j57594401o2690310Q8054451J23634844J38845553J20377290
6053A903835377P1811853j6467704j08905920q3356667j55954455k96903772l02071345
6060A011987367l66509303A95972721b39319346k24685128j02629933P1287166
6066d95347241b15809370A50355587L07968468K87528554L35064681J88951304
6072A269868594J29730664L8718826j21399014l12509822m19410517F6743523
6079c88456248l79651573k12635380j4206103k9485282Q9297500J51421240J9496755
6086g64219091N309556J5019078k2326397k22234106l55737495m43737146n16812921
6093b304738522n59386583l98511518j53593414J5873568J68750802M37756447
6099b793849220M99764580N06787428M95207848O25893116h8236753C71890227
6106E94795349J56250645m8549558j82076731j98894671A23777179C8792122M4044235
6113H2836357J39721185Q5998295Q6353996K24890873J77137495J79855833J78730756
6120A155524790J1238527j04264539k06244727k83702218A77204086b24380383
6127c46636557K524578j4459159N2590104g7009591B04174544L04773990L38287615
6134H47236149M60173762L90199415L00210908K64115833R4988212q9528134m2996551
6141B224399594N3135824N295961j01281191j038838k7892757j98370291k69269331
6148A684978971k32294640k75588768k98305097l09376413B09396412b82858553
6155g61306758l53792833k98569332k42306082q6266670N5751037R0737991L9355473
6162a556397174M327145K7747436M4370097Q9562754K423537j40286843o9773559
6169a598026607j1860156q9620793j06753906J27064585L61785070L13583904
6175a003827903L15862830b55856734G8955741J60181583J58575172J06591202
6181E04303698j02635034A53743973i8291033l35112386n39426730m63858592
6187a436688741k11916476p5096957q6461786J01178265K94955757K97258326
6193a116771612K77263349L61846226a38934423A37076661K45597012J05351877
6199D88025550p3991122j98836305o6723538m7677286D4952220J10347985L14877550
6206D70177755L14882655L34558236L27856365L55324508L61884650L87118106
6212B551802275K61331165K12639r1953944r5790872l22930773n17104765l87249184
6219A398316541j61037331k25383100j88337551p6471707r828244r3272730K8744346
6226F72730224J29544811J1015248o9084977J2223441p2359058B65633885b10912200
6234d01388975k06895344l16853789k05489768m9396806o1786021m3186307M8501749
6241a236495261O3560317J08442508K00509519K35904863M1011299m4083523L28722
6248f30821556L4491256o4762272k9741281J8315142L2095434R147069M3182684
6255e88093524j17585816j18404427P2602243M5646880j52709038j83139917l2248893
6262a073932492p5534854j61921959j33671625P0144686M9777803M3504027J57804190
6269a123830224J09763086n6474614N5336981K20551178P5764416j42894722R2538928
6276g69244971J74832352l9304809p5962302J84788881a57496289A74755614M35697436
6283F10453050N33612063M43881991M05913755M65126792L10399429J30114007
6289B899501087J63847413P0294697j80093940l65019503l84348139l60030155
6295A844151460m24593334k99676200k01440216j92876865p9721041m766366o1579246
6302E79498192j34266205P461092P6831202j55952883A22818615f8583918k60381733
6309c28965651l97913588k89207251p6344617q3234458N9549815K48975637K80489873
6316e86650240J67119988f0189808D68787123L90023934J36084068K38409987
6322A233305112K26591314j53562794l77708848k89658614k83672861h2405189
6329d30789196k38619710k94349457l44736455j81231784j15126042j93871763
6335a798724407o9595989J4881374o5609121j92307806j45657632j57873096k18450299
6342b633336976o7463914M7532464M4104466J61844963L35803466K91867592K20114237
6349a599533702M60968780e09954560A0447091L82844367M56980332M69194214
6355A319466004J99651919J64516294J62129916J06209410Q232124R3822433j4689448
6362B039338652k27869199k40169228l3646667j49201320l54041591k42981732
6368G91428915l9895466k22249316B18461471D6751817d9212289o2241893J92592
6375a11261590D7672953K7868935M8567046K44476073K06569605J6998921N8087037
6382F50240570K09439177J06206955n2014440l484522j1645838K8900299J33154435
6389A060796636J47296156R6461425N7514353K14243562J06980116j31466489
6395A551825759o8335249k4603789j87580289m05538459m03123944b6015981o37578641
6402f63594622n26039780l61463827l80839878l50219249m0386225J26682106
6408b195861475p0629273k9163753K57579317L22916802J20815526P3062447K29171245
6415a292109164N6116955j27987433q4944350n2660777r3899160K7511491K60185465
6422a307786973J45191519J08075314K92442716L73048573a88068441E5740663
6429C80304866K40722412M5810550L4556030j10546902k52295068A34488386D6766752
6437a06687998k09900587M6667568J08576846m2911856L9475827A03212699J88669611
6444B91882310J54666779K18710131J61582057p178663J0154909J19457792l4026887
6451I15248428j72833554M7721851J63690188m3212446j21344931J25600263J97270094
6458A112139893m45120Q4971381K14565972Q0618568l6435292O8386848N0945873
6465A574748123j21025029n2384449N4359830p1393608k37253859j55801967j11218695
6472H80030346k36653925k25426880j44976075H7991114a09916008j77099762
6478b87015770j62147898k88572808j34060687O6625709o9566498j61311176M4623411
6485i91425717O5077857j41524975j99697550j4492338n8157890j77639522n9298900
6492a577159035l144541j87712349j10283262J47344057J27247211N9878060K41831820
6499a301998039M51396420K71466057J43430765a76950632C8760040P6125488
6505A14885528L8054724J06013660j28956059a26161093j20395950j17026184
6511c63583227k57003405j60719018J09483886Q5459745m8360977R7271091K16585491
6518c20866414J41613213f8554971D3134355J85060804J4953855M4858209L028349
6525B91035572j20325444k9139594R7718150J33931709J1638311J86680494L13548832
6532H85088030J72699525J69419379L88828913K82859548J32544833K30838504
6538B262278732K52569251j06418028k39191469j0836149j37128274l80285777
6544A640988286l15054849j16751799k70563912l91682839B71291658A30867845
6551h9831264j45369647j9258652o4891763j08314553l9308310K0972341j10686099
6558e56687947j37017781M9785558K0217917j07462697o8576160j2343775r3093540
6565i05178425k6343094J04632003O8891585j6155030J81400647J93645092M1374229
6572c57732993k2737387J38958978P9231481p0480288q2094365j9274621k36948609
6579e71077804l11651928j69385799j94446157l00824380j57737905P554122q6724719
6586a784294570j37409350J80329569K36925168J05453321K48830291L96918946
6592g53246625K26251669Q9134995K09324254I707474N9369099O4176168J66788867
6599C00041608J65170835p4090018J07156246K11146460P7619629O7372613K36702577
6606A091119950K56106097J04186727R1705117Q8437961j9874162j14952532p7589230
6613A419139928r6951664j97052200j47625892q8488553k65167936k30282014
6619C93571669P487441k105719q2998660M0304183J76058443M6156812O077405
6626E84551574J61859969J17497693k7222435L1980724J73651768l5924735j88259291
6633H18135267n6310046m1361111k30320045j82296757o5197104j14983550a50010848
6641b55724623q5743754k02969780j21592765M6588984l7084616j55767188j9783233
6648h32076975K4660676r8581403k05375206m9439193l7054681j57127178j62655107
6655a517649067o4784740j07999455n8425535R7555208J66019197R7440840K47061682
6662a140781870L15415294K21382583J24976623b30770018a4057628G206354C159590
6670D8552577a57405520k76214546r1930194p2567078k20870090o1984000K10968490
6677f70002938J60665001R615008b44977162I2211806K20475910J88285304K43616603
6684G44589623J90157159p804961j3072221l832184j47553864j47012244L5346232
6691F50817540P5331710j2676441J06669380J88936327J00696502J52937617K18752449
6698A481465084J66932503q64788O5335156K4471400j94762751k81915748j45015975
6705A115644881j62854402l24145329k26213858n6674739j11053336H9040373
6712I9543865M786917m0697615k531974J00517103j3457472D30891d1641274J9751561
6720b1889713j77968857j27558306K613145n2013796j42215877l7505371M6064949
6727e10473826j43709815j19484597J00952172l3532854j82219611r3039299L6922030
6734i44585800o2957491j90829906O7578212N0609972m2736612Q944515O2331343
6741a051645767j5135586n2850157Q3525479P0502985r9872172l3772804R2718652
6748a006529370J897620j8189297J26544972J77683730J61916447K38200081A5894046
6756A99076867Q6741439K22017484J91234968m9215748q9757808L1447599j20331562
6763D71213239k20464191I6314586C1659849b7962318P910942B22205100K34075752
6770D56280852J57625651K68531543L51255297J84037361M5671535J70046400
6776A633448639Q2361734j38485398k17469632j51984364k74963745k35718796
6782F97188438o9736485l8498149j06704845P0583890K32548500J46425323L5577084
6789I67383756J57221547J53726819o6048612j25418131j56593582k83095033
6795F47176764B56633900b5213953k93694644l74425248k29845838O82382q5134321
6802a007631622n0688422Q4437461K27436407N9380261Q7372000J67786051N7439283
6809c74468581p1824979l327927m910950k11465625j46154206J6655552P917474
6816g87579242r8849976p9625327R7074289J5264354n2262547P4668544P4434614
6823g56875291p2682748m0439969L7405062j45433039j42782155L6197101L7182187
6830a047428852l1133097j2851279J55390140J63391018M4258895J86751907J53256162
6837c88365106J29299419a09907177A31551632Q4324676J2684661J55330256K29133105
6844F13024330J10466419R1542914K24947830K15831697N4184326O1736665Q3939339
6851A455673520o8042397o0916241J7575584j29336161k90566119j51097331k5513418
6858G47777437j50181774j62986171M9125707Q7448882M8374664M0363776J43712869
6865H03635390Q661522k8405818L5068535k1936403k15626854j97971146p5033084
6872C08392142j54021833i7397286o7133829g7266830g952078A17537669K16219380
6879C33757049J56705244R4404056J13033170J01047022j26446958k16133504
6885D56366079j50069849C260189d96130904m12194865l48684721l33207467j91703055
6892a781921012p9555153J3056837K0844296J81626775L01618782J76331699O3430469
6899a104567307K88724423J95537117m0798469o3813038j3124551j35719679j53970882
6906a027732386m0895106r318212K744223R2937527K69940717J83601337J67732833
6913c60989067a06559875A57474147J33404036J16698485P4399750j2453682n3416193
6920D16106543o3292557l7535371A07045290D4602722N2025130O9040325G3374783
6928A50584503K24914287J32072128Q2631230P5794605R7340976Q4413907O3003879
6935I10755515K2004870Q667548n116574J14902693M8794966n8938708j84779
6942A040885531J33136645M7234456j8880366J5877714k5376829j67269388j01800675
6949I23807088j04443784k19533788k01597746m4275503j4585683j21574605A04075201
6957I8478384m4718628A9547523b9460476l7515622j24525020p7052418p2227696
6964c40781232j84318058k60045660l0857672N0348899q1849300k3615986J24634420
6971g46484589J48278325L4073114K6380432P4128924m8864893p0816773l4613764
6978f17919224j86645458k85970827j76165957j21199758j70039849j07303496
6984a665244569O7799035J86887147K03224936K61505241L29396032K51697836
6990c64734342a73090294G9851168J43340254p6285090A5306367C405654a21093470
6998c34235347j73363796n3906941R8727980J13268128J73781644H0747500K89793181
7005C70540681M25948353K86574883J00770438J03724453J04996268p0755792
7011A321799284k70519114k23674368j46452348k47403899k05839027r2141951
7017A35768577R605541J9449466J56082341K63891717K43782969K00747349K42110243
7024A271438203J63268130M0005622l6690280q4309024j46123249j47989837j07341881
7031I52257684j70767852k31197295r2593388O88852j00916653j54583340j6156782
7038A86731226M1292319n9452537d4061336j58906270j34243150j82530884k00012345
7045g19753985j71008036j05040559o8603927J9092504M567494j1781323P7506105
7052i75021727J47302456P611998K2855184Q1320685N188994j09872124j0019819
7059h30634353R798668o5149733k8763701J06071031J62172064N8354781M2655529
7066e45495714J72904550J45081575p5911l6233862n6422858q0111891j14940037
7073e15294148j57232598j54677027j05199630O3226241O8267525O4318748J39029159
7080e97561730K84660839c0134751A24887955K10717516K02784098J00937119
7086F39326688k5265912k3968761n4439928j08017195m3042631O5428221J03191013
7093E53211495J22544963K48176402K78600920K47866918K35567178K39707030
7099A925674906N1772963o606032o1290944k51863433m37846327l84669761l31643144
7106E03528228A37813143b10018209j62049093p851056P5098392P8871212B2413060
7114B50783151K40219455J66170360J04274068n3779664q5803005j25174482A97300762
7122a19851666k83504454j79294955j83719170p1038779O8254194J52000526J02041562
7129e15112742J61164822a40014012O4451576Q203763j6916843o8708679k06477667
7136c59461862k29969781k49842074j95095644j77453716j10901333j27412822
7142a450137232k7045729J06288025J38720953Q7908172N2207452J46938692R4295526
7149h50824141n418149l1004954O4822714P0119685N4723628Q9302561J64301674
7156d43976982J30900497a18141440I5404472J81326891J75003806J34239525
7162E85974694Q0025654J7022585n0594021l2166554j47667677j06240095O325355
7169C52679941N0188450J0390712P8165189J86571940J74106789Q7943534J06768092
7176A046814647J27600832J2227265n2631660j08656677j46587361j62289151
7182G16477895j53099763j90710819p2205639K9483042J20117228P6188321J12125073
7189F38375338J66356606J82269373J1541062m6578694q1125484j16103954k15195616
7196E39538631B27725544D2121363b04273070k21861880j08177621N6109552J18017480
7203c60185539J05402159g4690665A86100758J65973760K0294470j5334053j61930481
7210A95104454a2268056l00391721l63789538l73086062k52623021j81385783
7216a483544181j65348971n5637901J14510489K16668481J89854617K61357005
7222i22140461K77501519J78716032O7381665K1089573p5390429j61790518j81599523
7229g96232142k21713884j26984889j07709705K7565381Q7053900J31382072K81638563
7236g25000704L03501488a12095935B05685924K83400204K60774446R5915712
7242H45776286M2658374J2575027k3716615j40669567p5441275n0753730n1763723
7249E58664777p7590129J1608833K0148360K27329K8646359K2638407p468880
7256E56875056m3045107n9587086m2850667p2829967k0838857K216280M0638721
7263C60578373Q2276293P8956670J75548259J16351410J29347907R2990394L9995718
7270A076045024m434260m924129j06247048j15617987r3832303j03676880p6990834
7277E70321583j00425370Q296723j866858k9919290J7165788L021870o5543774
7284D01050672j60425688F6536968a72732184k90628727l36102551l12039644
7290a111503106k63730262j95835543j16810718k7621137J4061793J52941818
7296a548497155J69108226K03629897J75605017K23843307J25236644N6490561
7302e94583503J7883416l2943182k1768095r7940628o3454151O1058909Q0057219
7309f51690015J22146221J56902052a01650118A41460877J96216133J71622686
7315E09299696R0263591j2931889q3116801j86903386F6680052b23636740k38848884
7322d62485624k81971258j41197875n2027203J7134510J18142457K29116268b70615714
7330D8969029K91675903K50097627K43933876J32675847O8681273K628526K121939
7337A040784020j06891375q2924079m4637882K4322367p102712J20670575Q8958691
7344A033179605J36366642J59726144R2715889P4752011J2745092n9217985r5051595
7351A355215803j84531749k08085730j89142402k59234604B37119352F342025
7358b04471798j37764269j37135099r6529174m6165190p0530819k7532799o039553
7365g26168701k8657461m790000N57934N0959445N4556494N9905160M0368087
7372e53269042P2845834Q6969746Q9271135L1279403k0077927L2131895l9780516
7379c00629472r3824874j05522803r0188364o6558709r9202831k8836037J1738074
7386g73025016J572973N0015300N6359628R8156922O8062399L5293043J9290519
7393d44274232j3462907p5700001r2196988r4597743m6470120p4398681J1510526
7400h29590146M1052566R6791631K12072663J44887299h8045991A88422529K27045618
7407D15468147K26632493J18120380J09942354L6930765k9349930l4870187n6087265
7414G86786757o7703149K112336k7292479O4922243N7126132J62850596J34313856
7421A113116292J34844312J42651067M7964351j889253r1991652j13427237j80040642
7428A051227238k58975765k85762074B44784244C9229222a17294887j23977180
7434b41272067k8979124K3007087P8021013e7336401C1663856J50750129M6450433
7441B28864418J0184395j4435642r5292626A8643359a51291436j54248328j93061577
7448d98601341j22468927n6523089k5540903P0983936L4454634J09337269J30783634
7455c57574787J08435166P1348812O8826317K4654463l0602656q5832871j38511263
7462c39256819j76245449j53337655j61135811j70562584j15751275o1034628
7468a177324221m5276640o232684J3180132J5479655N3548152O7658025J21491802
7475i57475779J06224696J25142824J27589809J09811056J60247344J29774900
7481a98685150d5119607A08221284J67789341J25599139J19838067R8095888M5092618
7488F64636337P1205269L2549877M5283862L7684738L9717688M9254401N2060775
7495I92392947J2795394N7575135L1888933l4838027J8848345p7479171r4060708
7502I07122848j21586840j72362622j59740823j99457374I5355100c4566923p1078379
7509a05645302j2148603L0528327A7945546J33235530J27993080J33809571J33547546
7516E46531273J21899384L8434036K8954259m9808331r8527579j40840063j42515278
7523C04127701A48789894n9004537b158499m9171360J6700018J3447256F970377
7531C2647641c870507m8001795j12783888j30181227k31061600k13722341k64188581
7538a003809939k18561771j98764123j80448793q1177139j5503145Q1441529J42970828
7545a473852553J63331220K49826377K48850867J99060941J89464827J44881948
7551b78436373P0433926N8598186k3389918k1895847m2863122p0982113J2122442
7558b96412819M6175514Q2223529e3582732F0985753J46361314J18171143J09485445
7565D35003655J08217359O4515103L5518112p4388130n9295389n6105181q4311312
7572C69154217r9756495r6469744j9715009j7121342J2684021M8823256P2219639
7579B69818543Q6127641J07988198J08082263P8701730R1209101J36316512M7472951
7586I25716939L4276491L8236849n807237L0594825l3455377k8007145o2408656
7593H99146689p5130220p4274370j15046679j51963972j58632606q3902494j02357321
7600A37839027D4248342b7185499j7149872m2881155j1339227l281560l7811818
7607a39649131l6429874l4789938p9427661j12201138j08318347j38714238j26177973
7614g75708300j02435235j05820977n5144727K0537749L5346400R3538613R6537031
7621g93149446J41076138J06679851R6878848N7010980L4060791m8239373n8758664
7628d64440875r1169834j05333418j06650604q4662674k2379971P234222N4215864
7635h13187290J07643629J54298905J78591941J81770383b7143569A20262726
7642B19240381M5515346J2015710l1212250m9464322q4792994k5985067A5737277
7650E948534P0606473N1021669J50810975J53687054J22642879J46759344R5111317
7657G96588245Q7483025O8988572K7544350j7612584q8424049q1711304j06824627
7664F86031628j10105849o5618526n5036977K913089O699215M4004725O4930404
7671E73817709N6170581L0372802J5830359M3255161m204925J0713225n8923879
7678F67031033q0919164j25177713j47588950r7532710H2120560d1128437r9980338
7685a41108775r4852416r4447428q3441629o8464019l7240519J1126043k4044168
7692e32472911l56399K7294664R480269j0719309j7857044l5870209k2947889
7699e83448828o5809731l8132177n8812480q1634900n5977031k6820924k6535230
7706i37171301J8470786M2656326O8020666J25003752J05370717J05467481J13468195
7713c58713378P7540371Q5432692K5482302k2207761j3318405l8172435n2794754
7720b96751368q0980249k6546059L980654L8833029O3693976Q9896242g1431886
7728H3334882J70544945J61795302J21405193J05347740Q1254504M7940214q135262
7735G63487518j0618541l9107813n9967066p7899744l0881178o7469219J0552289
7742D88096246M4780894N9525960P6526263O5859760P4638064L7954448J7327091
7749H64708726K746214l5264309o6128768o0357670r1544623j56933796p2080542
7756C85145232j11024752q0383620p4997538E7818240Q421215K7422477r27708
7763I2734224J06415K6796452J8793548l93301m0255451k2063230A8341002d2350425
7772a98025191j16634404j72209501j23026530j49110005j13724181m0750289
7778i13480101m6717948l2435623Q435501k53273J14024892N2461441Q4593096
7785g33372015R9392143L5296063N9367089k3722292K7463569m3732819n732532
7792e85040794m2050932P536494O327768K6382422N0735549R8949984J30643270
7799c06516239J52804050c4012120A26252510J18651054R9349051o466273j230333
7806C36556009j2986764n3030677r5202641F6284707e588777m9014103j5527168
7813g0130048b2244983B5352933Q6103727J40405443J33194381J60121864J27294992
7820F72473340J30332309Q7354878N6280308M021148j7803693l3553148m5065309
7827H54039833r1135029p451026o4108554J432125J6220021J3199492L3999480
7834G56196342l73780k789219n561064n4210944m5557098j05433259j41528165
7841D00742813j18524105A32750496d1616021j37098508j37862744j25479358
7847d42056631o9175556j03473541p4215503k4367225n4321584M8711528N1649322
7854f67249190j959811P9133078P3893404N3555820L6202154N7591836K1274326
7861c47558383L973054o296989k6609304n4846661n0395266p8468260m1582686
7868f01784495q6476510j4682044l589083M9849982P240897M8460388Q4338802
7875e16642063R8038154R8239568M2232430N1521163k2831719l2977478q5735901
7882c68155846j5919260r4955610q958523P090233J1606713O8181523J32968199
7889b68142571h8265234A10094272K12691335K46109286J74921293J48538719
7895H92354905J17477103M708730r752587l0577406p8593659p2594732j25908757
7902F97113597o2297211r4324782j5223125Q714068O4049158O7749290J22086309
7909G87867304L8359220N0508061N885757p8498570o0343027j39541616j59476123
7916D44761006j76761845A29147604A754158a16807976n7402971p339643J876552
7923a79674038P9798045a7399448D3684866P7187477K6441773J07748n6648732
7930I0773132A2417840f5777345j13520457j24770801j13922148j11052814n1371462
7937e80415027n7880302o556034r710678L5010140M3748075J8264763j214971
7944e58754034J1043706J3227367j5988775l2703096j7868988o5294891m1008924
7951g07347635J5874001n962101k6208343J2542357L7710702k111237L1691518
7958f43810738M0382097L4194813O2252788P6106373P5850395J11500917a21719777
7966A2698201R7372439J30160422R6210163J27669850N4143768O632804j3755296
7973E11132351J8367036r4395355k8911826j065213k8330688Q03038P6950265
7980D54549608P4789864Q7864457J23231695J03840061J12871774P5870723J8340877
7987A051359059m2182858r5646349j75096676j53444201j68676462j55248349
7993B61064164A07143045g475537o1936790J5794593J9499861A34734052R8191769
8000B32925821Q3935436J32713293N1985405K9383670l8713873q0607768r7116470
8007C14505514A34003513a3204727j38474630j36790375r1399907q4497627p76902
8014d65144168K6934118R7067202P5416438L7436705L9386052j7593784m9245619
8021b55743056j31436081r8677755j49547644j47240006j52780925r1103272o6327174
8028a092855913m2983236O152766O5383539J00217485J40787423J45047230J51946920
8035e26303786J13581092M3017449Q5014492O6635741j146639N5796380k0159588
8042a83564859K249531N2532932N0367745b1371870D7122701Q7081117J21940806
8049B56144624J11964528O9273676M9294397O1741004l5631370Q487464K1539563
8056E42813886n2412024l3002867j5598814m4619018k8140372K8373006j6177558
8063C81236239q852312J8149163j4654833J7746535j4194945K6358690N9520472
8070D65309009R114605N8616029O1441868N6588688L9206264R2279533O2094230
8077H44650226l8674076j8789318o3560863q7884634j19458473j78099049j34767451
8084B03416362E8474566e3948388r8741760n9616010l4307475j154251K4340095
8091b23427789M4721850L9054167L8704834j3265384m4731008q2408251j52079828
8098c93431409j39629372j68105679j66859334j14486569r2175059n9824765M0584899
8105a093927288N5893537J53637269J60512416K21056931J69050172J25375536
8111b08401427Q0153275d7031672m7197098n2974378n2393194j35729700j22697286
8118d58023328j02816097m2295036m3323474O5490567Q9422475J57523885J33799757
8125b00221251d8063122A25288065R8263497P0340544K3923785j4314210k2945405
8132B80556276q1662972l9281862p2337039k4807149j5829598Q1407925M8371405
8139A76416986J16569936J36916779J61097631J08983764R0201255P8003881J0553245
8146H78743477l6062138l6723158m9303534r2941782r9740390n1241370p6850987
8153D35880118k0909817J2157024M0182500K76798M9627651J8785161l9372401
8160D96627034O601938o2266737n1606654p8420376r5091572q4797098B4089071
8168f1386099o0823298l8952812r7884385m0530691l8278054k8013665k7687286
8175c93556290n1261258m5010452n6893806j4173061j7878204j2800517m756812
8182e96330400M7640101L2276643K6678385N2028275K8730512l912932m3364661
8189d56254077j8150343o8000518p6615744o9501576O07516k0027445m3508598
8196g51450785N5234940J05395807J28143056J44784523a48134290e495059A24973407
8204A46467266L0298184l6887430C8782275d5348030q3031157j41183494p5709275
8211c45271956j8926206M546098J04173472a02014817G7796742K03213547K51244630
8218E32254919K48964656J03440896O1806668J4051258j0920250q3847346j32632237
8225G33118564j27580380j01259749j07537446j05366356L2678603L3894578N2197334
8232D10145148J60819563J07133634J04456225N0972037K0040786o1507619j21175714
8239F70884060j30032844j60243124j83959371D7253736a42061017j46561705
8245b88622722k9953188K4052962J5739615M4894697N3570044c2039424A0913888
8253a528978r963264m6784960n6605658r5490378j25528078j07093521p6651462
8260e19646299j9616520j4071100j2312268N5495777O1148019M7453340K423339
8267c99125712L7475067M223750n1888362o3891537j8335945r0713954o9610596
8274f51867289m4410796P288338l2802618K6934867J05299379L3997878P1540451
8281d84019790O1459002M2296872N3749934N5020778N3288200L2934880J9778785
8288a65491339e8240998A2130831Q7606493J32435060J26107005J08624575J00588199
8295E67492163Q7382656K2762888O059610q9545855m5183388m3238262j36676498
8302C69053314n4120097o659334l2768997L0269397J12131757J01396575R5552598
8309F14855213J11752950J04952040L9364945k5830788o7453695j05512367k08730771
8316D63397527j72362089A39020704c2482412j06106068l6314703L2988090O8717357
8323g3197736C9948240J94034321J52891136R9668312P6879827K5538447k8497457
8330E60462826j35952416j52620415F7977645a72766823j96685214j94455017
8336e63907054r4811655p6509442j3825879O0652576J30838365J21554161Q3292742
8343c52716186Q6127861K3567644l5054827n3310191j04908817j20923993j12290260
8350f69508769q4685453j45733721k1884768L2332159K5570705R3892574J58598139
8357f11419134J71016540J13448662J12603349J01378651L7835967J4629828k8665336
8364h9171473O827501o3079767R5112M745211P930699f0713777E670370J06592640
8372A12263010P4959496J13454560P0912455P4916027J862737J9308645N153663
8379D72830593o7159217j7185680j8062940m7982792O5537276P816634N7138334
8386D52932208L4813332K0712994N1771560n856887j5687204o304514m3556403
8393D88825086n2121102l4774719j8229772k7288872m4172972M7080849R3662743
8400D52981241J3570003O7211539O2716739n26271p8587692o4404411j34172282
8407C18788866A57688619A6023317i9834517r8352499j16908856q7068467R715578
8414c92448761L4895352L9670000J12358934Q4507085K9764583L0095066m3292904
8421a04450645r6547999j44130099j78003589j80091990j83443462j05762716
8427i92430500q3499500l9978217R93622J52831547J55930832J82976861K14931718
8434d08243637a99545525g5392154A2866118L7460021l137988f9494625j07694071
8441a77188696p0040043j12474997r1374835k6189896M9106757N6525410J17011827
8448b54624473a18773544B4576125J47750745J54981895P4220014K4020506l5710215
8455C89839070j7269661o8265604p9876751I1897216r447867D0106830R522933
8462D9629763K5299589J14368536J09405350R4673225J14697760J08680778O8183094
8469F84938095N3869138N44880J1356897l7613414n0662822m0531774q2231886
8476E39669114k7447484l355459j9496747L3029500O349107m1816761k3147770
8483D63783500l7558245p5665031r0068901r3564920p5512814A6834250a15653698
8491a61169640m6403489k594220o2200996j4637635k5939813m1201001k0920057
8498c75066851o8498167n0097406l8637370k6710451n4598875J2975669N782475
8505e94850976N4863078O1956186L9255256Q5746131M9680549N4316196M7246702
8512b01786878M791534m0348817q3281977p1924203o1012754j08330801n6041485
8519f17935381l3572093J9413062L3238642J31978659J00777467J47532694J09088111
8526a09478839D3425851N9209876L32528J0831828j6130716F584775g2459679
8534a27540626m8606534n0533341K4053243h1058133F966626J64652327J81304874
8541C52923827K14887743J27919618J41332627R8459561P312093l7754719o7986360
8548H37094390p5755284j24858992j70636158j13183814o5986094l4762897j8317618
8555B33593533K7387583J00754844Q0022325Q6153288M9812224K0787869l4585465
8562E63926201k0369524n2197845j68746789r6595857I9442986c2444207j16774624
8569a49218831l9237147n6050741m5951900M8934993K7874715M816285L2508757
8576a76323869K4662934J0595062q796909r299647o5155566m9665021m4179975
8583c18162991m4362950o2771188m0269338K027416j7410794O91182p122727R280413
8591d78100977P437013j6178726l091115J0015807m76139L349886J5604055J3852978
8599d47587218K3839225M164355L7261020M1987940o605183P1763261k1141001
8606b96317601K5163071n394808R649249M6199048K8988513O5049680K5940479
8613a00722369c1258187A05798950Q0931348J09718389P0984592J24168765N3199553
8620E44801597k9697806N2678802j2749328n4323389n6072355m1612809Q402488
8627D11427200m8359971l0272015P0731013N0642634O4772619O3892513P1942947
8634F54776940P3611939m724647K0487037m9021132r5695143j31648346j41226612
8641C26560036A63220804E3077247c5901445r4339593j2271516K470823M4537781
8648i5503950a8109861E1255456J34798077M5460573K7447534J1781690l2330771
8655B38412559j03017045e423023p7317152j65674822j45729657j05969019o9188543
8662e69302216l2875800P952614P0230644N6443530N7761888Q2052519Q2203889
8669b45532932Q785801m1346827J7789473o0777130q6539621j03451251p1966396
8676e83038883o6802025o2555073m5277687M5976049O2357265M7855709R7664708
8683e03819937J18632553R4049966O3292606R9029083O1578185a4124295B5019161
8691E6223038J2162244P723645J9229327j6418993O1855484Q250477P0974197
8698B19999419L6858003M0651436O4536434K4884422p707538K6617235N3955618
8705D59795029K1396875n55482K2108750J4969636k6692800j3830520K3848412
8712E01039900l2089535k7669154k4536541j6767748q5822240k3383949j6997109
8719B73773624n3098835J2915088k643437M2509317R122728M3129479M6099141
8726C71807105k5087985k2982649k770979l4058999j00203590r2765534D804871
8734g8150942p2067208q6000699k6781225l0113363j9042348K6296201O6197485
8741b19662099K9065010M5049905O782056m488007k4179478q4546424q9554076
8748c41533113j13918939q7081692j10686828r2042580q1786075J0548985K8513726
8755g87986516N3803093R3353493J21032321J20843521J12701832R0669428M5708182
8762a49874646K2402822J2055729k1154860m2870948n2893619m3589381l7705179
8769c13630082j0684420M5144486P7042296R0709836b2267856A48595828J21571288
8776B70167116J09089230N8210081O8331282J8971808o577496m4676198p4213741
8783C99302082j8652301m7538569q6702175j9096181l8045689K3152603J5749587
8790B28169357N7651592K6162958Q9490989K3220838K6108137L4701544R093543
8797D94598958J9681861l6381976k4809604l6638753k4823139q5635522R238221
8804C15230046q5866709l1855216p032348K172094k4619538K8402282k6901779
8811A69528832l3746938J7604438j648740l7157105l2627949C5399448e350147
8819c4665684j12757222o6267874p0160126q9400511q1215999r5341664j9959590
8826e69768670o9728932j6997239K0216765L2584414L8482417K2815376O4394732
8833d78001137K7199314O9839217O2553088k7498545j9041344J3706517k2094918
8840c73337808m7895797j3687148K3223701k4759177L7882604N6063417Q5446119
8847b57064089J09176801f5342571C4228390J05047715M3883220P0101877J6603472
8854B69864674k0569239k9178280o4249713o8525060l8338899f08780k6291699
8861b6900479j3396586G631801P0983575N2279404Q0155805J14042531Q9361118
8868D14454234O2083818P9196442K0243619J948945j5063801n5002396l0249381
8875D77611480m3128953q9668840q626479o8284607J9314297L9387307N0286660
8882C76890865L758524L6765713O3516709j4603522N491981k5328967k5624128
8889D20867175q2943465p4479574j10474315C0132289f9941867r5146248p8481101
8896b43569216n8835386m8377083m9539518j51678Q678261J5925560M3272304
8903c32596756j030846K8525018K5364459k913842k1829818m1128111L334192
8910c42275704p6705654m2655712m7892509j5572287k8166084J3973259N4829055
8917d84465636M5650274R84957J13209305L6042381P9451745O6515727M2724895
8924i9886352M2363952J0139079l5589169L5191n6989231m1694157j0922582n6049502
8932b48592771J315684J8789381J9221704N8238849P2504673i526750F5464235
8940A74840188P1874467Q5368679M7968688K0996022m932787j7367070j8650721
8947C60097466j3448054l3472558o250328K2593495j9900507N3607820K7766809
8954C90994143L3869120O4617257M7991023L4724318M2585162N270126P494544
8961F27545693k9624512r4556734o2674131p8034739r3306978q3613607H7688976
8969I47183c3967882m1805570k7220911L175737j2081876O565649M2766586p523633
8977g0091900j6242624k133453l0637776l0556978k6516825n9553830l9355303
8984b75088689p3805449m8421735n1343670k3901217O656599o712281K9489815
8991d43126627M3274170O2621903P273883O1178639M9396885O709105L0792409
8998a81879633o06105o5204247l5944552j3643912q6088767n9033761k7723545
9005d70124522l5801203J0691353L9335421M9329778O6375430J25494637R9527668
9012a15171438b2425966F7669235L6133550P2647006L999021M336432q446174
9019A76339070l0930611l2988029m0118014j4083552L4187009J6395612O0647039
9026A69448524J42234395Q1023774R1234646Q0568821N2997579L4389970L8544257
9033F90441966k3992063l9277089q3708449q8525551p7454799p6210557q8509543
9040B12763915l8839878l5291776J709088L1560886K4215664J5674223M1498643
9047B53290765K9505513Q526101j6516650k6090951m5932555m7564073o9303061
9054H5915089b4598680o5073695m6995557n0048365n2866647j2333844n927084
9061b57843872J3271062J6173214J562011q356199M2200851j5534239J0282118
9068a98245054N673151m6061719k4011387m9370721k1738229m0217947j9796402
9075c93768308m7545759o0925983L768961j5365650K571899N162696L5269985
9082d70832159L8751835L9928302N8119138N6879038P7199889M8568009L7864438
9089a13521510J5872911K8879633L3065173j3949360k7425242k4643472j3812216
9096a15534083K5495531M2314708B384672J9757568Q5861406P8535452O8777493
9103B55316591J48811072N1072311P1841263L5280111j5667895N955785p5721948
9110D76887290p7581638n0721059m6700333o8645203j8242932k2591052M70306
9117A92875379Q6622863L7418051N7460158N1964047P7544523K2087855o943263
9124E19029613k9688641q6429100o8765661j21855070r4630713A9914776f8960030
9132a32401300p557952R146415K8777255d4237900C9028631L3261327K1658279
9139I3948237J5744576o499718m1035209a9467585r8945265j13632645j08003004
9146c40048499q7771016l4844129o3355536p287505J8413580j3347041Q2612425
9153d45627721P4919641J2911172N3936984N4662193j5030740N204173k8274288
9160b87298586j3765633l7583971m6975825m4494287k378094N861138J4229948
9167d12405310O2192541L0295348O7082603P3603025K1193651O3491728d1478270
9175A8840509M7571549K9364429N3888729J8285317M0743715j0796481J852025
9182A99749792L8935283J0710369O768202k2726405K0339527j8008760J4932114
9189B50700122J9058157L3564048L999985O3723041L4626461L6919487J0480670
9196D53071971L3061357K0878381o03961m0978952n0088735m0776958r9987213
9203B74575890l1990929r4891660l5915455E1377376k295843J8222814K9333595
9210I6637942N9377167M2584889O1712388M1169028l8540293j1192290o1625206
9217A90123625m6606328B4630399h5301450r8670531j01589721j09135925j8517144
9224d13214771m427600m494308O1393465Q1628001N1001398M7354678L4839252
9231a45919885R330823m0919135m4759954m9557274j23031774q0992340j00320316
9238e76169855n7259783l111505k2149112M2230942N8222523J27866583J19054655
9245c11315552Q3859666J06685570i791158k2882610G953441J5638958b0170946
9253e9594235n1080009k6327196k8021271J2981456M2484103M4391017b570296
9261A04829979Q5150890Q5864160O2336450O4189683P638179J4503989k0365223
9268D04148107o1712916j2048603o1933799k6198963O437390m3045826J193829
9275B06839219M3726477L925884K8634706L1618768N2884738K5413668j0421402
9282C82622058j2411348P802328j5172484k1058344M238579k8995488p481788
9289C09543513j0204018l2781620m7376072m9822820j6741698p5263876G110249
9297d0906994J2953491n7172166n0327708k1587009K660911K3481664J4548086
9304a16349725k5476735K332058k1779147l9360691l7987116k8077408j11890735
9311c78589499q0187160n4541824l2726443k8427525l1606101M1610058P6790927
9318d87677567L9582333R9279139Q2011190J21404474O2975974Q188716K2245473
9325e1990268n0227762l2283040p9339738p7414701m2882230j2247810J1615696
9332c34769853J9281427L0240521P8418023i7106810C4556750J05238299P9493225
9339B19288274R3546016K4393366j5061170m2711011p3615079l5985423G8204146
9347i704815p590596b511824C6847864O7944053J00849332J03585608J19148311
9354D28375168P7602631O5361141M8510530J5218837m8286630p2525361n8365451
9361D55890865r7386295r3782642m0008844n9975846k0575645l5420L2827953
9368A76954126K1382703K7756307M5091895J7775293J9446333m7162277l3557434
9375B27686946p0172016p5598621d185301q0571844p9593350m9448833l8167301
9382b51966629j7191665k2645995m472802J5890959J5386588J5000140q534917
9389b58534321j6438354q438176N733340l5906599J4317428m218094j9998734
9396c23483510K15969R365386K2614914n826626p207249j3463084K2232034l2853208
9404c28405374k7126314K784636J7133850p251521J5260349M9090673N0943450
9411b27570251O7620518g2403060a7841959C3015770K3880048l59234L579113
9418F0115697A7304231a7760178m3532789k1706983l2871290M1810842b5195238
9426D1722759P0276121J13863787J11278153R3073281J08080831L5969783J3913030
9433E88177745k6738690o3406925q5026663p9953300q6368753p8527356j594362
9440A66561696n1990617L2435951N0924930P5042097O9812530N2219531Q0850283
9447D75856401M3053347j9671844n1440469p5343677j09596867A11200983G703760
9455a23291363n6728681n7553887l6067772J9301391O0070390P7191704N0071892
9462f7006326A4079987K3734004M5566114k6782040a0001378n7360186q3457878
9469a50819442j23799698o3635073q2687843p969481k3517114J4820345J8492994
9476d19115312L9391679Q2486581j6915045P3167484L7379552N1615909o3092338
9483b15081490M172993m3524179m8360765n0603052j4447436J9483171l447988
9490c51808746j2293168P3116548L9127142M2928209O3315723R795124d2901132
9498f525439A5017864J4591157M3711503J459322O3946994J7452434M2895636
9505A99074910O4960535K7938063K6148006l119381K317533P705203j6713720
9512C08311149l5625308j3631088L110922j0192348J3583093K0595033M8143179
9519C34294632l404924P0426798K5930521M0448520l5682348O909379n5119417
9526C83803161j06227915n9918184r1034796n8608247A3609540c3072442j9335765
9533e2408207k268102A0595875N9538455P6584158M6463711J4070601M1215573
9540B48468373R375061q0784221p3367299D393537a32370613j17868204p9889021
9547c30127838p2880399n7407292J4149605K3502654N2369831R2741222O4213995
9554b13438222N2093920L4610465K9670579j2821376o4458179o5354252j12907978
9561c52605043q8814748n6539330l1200685n1330288K7756313O4138421N0326220
9568d38269140R9243942J15063622J02815240A0563020O0494371R190539R984582
9575I0232512m860381B8189941c787901m4947119l6162758J1028063J1022508
9582f2847207L0885095B454090O8509454O4253509Q0972215P8559780N0858333
9589C45607381K0555392K5610224q564923o9926736l050196l6349741n010080
9596B68871321m6324121r886851J3520424O16355J5181527K0085361M5724061
9603C07788077l0937987J1511053J1810810j7037698j5050497j190512j5208393
9610B51684853q749999k2513489J722933J1329671l0293021Q21499k7120469n5318493
9618A21563485l8065069A1729791e6560541m2262439l0073542n5281900q047644
9625a92226066K387123j1490679K6888813K2275068O462859J3031899o480565
9632a39151548j9355780l0534173o2543833j07036372n4568990q2620719n3092530
9639e48903945J685283j7676554L1528582J27338808L7708031J02453668J05632522
9646a60233605P1225634c3787712B312098I89544d8849254l0777705n3918078
9653a33545037o9810994l1706856m2380144K3055808L7569555M0701591Q6286059
9660h9830018B0135490J00512630P1781000J19741289R004131L2584809m9212283
9667C04547066m2032874n4475124q9769900l4472506H308861b9026774A0192069
9675C5317033P1171007P7847538Q1958387Q4697413R9821618N2372893J5167511
9682E18353400O659301j1380044o2242029q2872262n0628945o3650852l6808548
9689B17430021n6383926m940755j5630210M25818L7629361J3597438j820792o322973
9697A83983982r871191l2705724m6463116C5719859c156702q0219913n9862999
9704a43239614n5310136o1896053k7144596m832678m5599285M189989J4660352
9711c19172021m740518K5641251j0011503K6439109j3369017m393045L4289320
9718b65316424K0350016J8564146L7266924m842741L9297585j7860033Q259605
9725a64280922j6480073k0660632j65359k7096915m6221300n352545k5374195
9732c05631941K1136673M6044973L6424576N2750045N6059388c2416661d407143
9740B7720278R083704o568561l246566a637391k5420116j9372005m4157226K9710134
9748f0876604b2524146B3548387R2850174R5529750J00247691R1055822Q4788146
9755D88019970M5660108K2067138K8025265m6823392m2932497j08653200n6117923
9762C29245469r3522414o7795861j7149028k4317095J2069742Q271187P0256970
9769B17058970L7295639M6366169K0141475L2472121l6718119n0858029q8464565
9776A77293661p3749531c0440196q4483580r0925959n7487702k2791110j1380618
9783b97509165L5953946K6537609Q5863812L2089238d1958461a3058869B5642542
9791C5598271c9320269m8491458m5339996o2278166l8114386m0705922o0560774
9798c34810971n0275098K2913962Q648327K4594258J5204844N3935183Q66289
9805b58923206K8648854K3779041j5931480j3681669p73285n462706l585696k7736592
9813b73666739K2500732k7778648N0792978j5495842N4405190K4448973K8989358
9820a35803998d5680830K562540A7710798L6068960N9463438M4044031M5352395
9827B02639622N8955572N0479826J6499730K9140520L9959473r824853m3703593
9834C44146297K1328640p8056491m339361n0791068m397688m5315378L6449282
9841B19024233j7265525K9867290M9314550K1205893J6811518L864676k365352
9848C20457283k2878829m4898604m1373920o9713368G0057274G975040c9566186
9856g0511689j6286241J0844733b8536311C0763798P7296690J2878995L5551702
9863A56491185K8589564J1535584m6521359l9635773n4772619d3877231q6028704
9870a29905935q2536007p2917984p1274235j9407254K0545193r159982L8218278
9877c26437926K6179008K1564587L6667844M1593889j6520860p559876l7090707
9884b61604041o1569268n1859037m7833866m3250338j9409574N029602K6785540
9891d53710982N8363617L2087555J12817660Q7179312b6085299C0085697P5530028
9898A05615725L1623866L3044089L923991P775728l4295605P313477l4439814
9905A20561457n193417q563798l0451221L374301M1279210O0495364J7811592
9912A99313488q937641M4512613L5111243p852067p660798m631843j968499p275586
9920B40610910m504554j8496051n5981232M029025j3123362k5105041K9652465
9927A57082160J8631346R332739j876649L6852221j2327558L5557593K0171426
9934B63423278N2587625m114626O09463j0206057m94788o9487086m7680264p6404269
9942A08233276E0893447b3550366p1095408p2959502k6088854m8023515k4855680
9949b66573325k0030990K4983264K5653832J3150147Q688280k895782j8819576
9956b35844150m0127107N30754o0464908m3162805k5813072k3015075j6697701
9963d44594064Q901138K1683854O2646072K1948305O9969894R7201546N3136826
9970a09106429c2821501A3276393L7521177K288294l488173B0688698c6701687
9978g7090589k9078713m0031757j4191543J630782M45594M7547709L0973866a3711999
9987D6350441N0337345P1126066L6210678K9218208l2692872m226418l2247120
9994A64076328j0042972j8690750L3926839m0726717j8603596O1191425J9715028
10001A90845585O4892370L5719252P9449757M1316124K3490098L8518972J4750068
10008D88982226k2476603m7885204k5202167p3288284l3065269q6709218p8064938
10015A22290543o0102761I574102c5421209r904703j38244o296341J8806375k2127029
10023e5081151K5550792j753982j8540920o306611k4850025l5268886l6011930
10030a52262713p035374p0955148n4002398k8095735K731410j041861J3670205
10037b96991614N759695L0417469J6882738N5134048K5096087K9496263J6282931
10044a17922383K6819621J0966895k5495864m7195486j8476988m6726428o8677903
10051b86708536j3002149l0161146N208987O981114K9097227K9594243N8221723
10058b00768537L7769654P4619982c0248601i505632B3658264M9594227J84347
10065G3436838J6859241j3462511j5525886N862793K2428869k9143347L9631849
10072A00087846K7130381L6498264M1182946L6732042P2717159K7236564M8016141
10079C89601343N4236536k4895862L2478745l2950951m2456497m9516385m5108804
10086B81388125o6231583k3185814l4836419k9360617l0850105k1171116m191704
10093G1560767r737558O8412765q159406K8263374K4390128J7521604j5105712
10100A77145962l8945477l8921622D7625371b2474614j6101062m9665009m0718679
10107a28959364l8926660k5521477P868615P771302J8470743K4889469N6441208
10114g7966164P618930J242887R850724l3406390l9684889l101040q8160599o9050929
10122b92657470p0014286k9224211n1101841P020182j7863257K4885589N3763203
10129c75192091K5272233N5179515N6428048O1080405L1018143L4810919M1421709
10136f9981119L1792195k0158046r588923l8460355J3957019R71659Q948415Q387103
10144g4132052P409200A3993268N6991340N1241405M4211462N5429462M4771873
10151B66638810M0909568K3772139k0255146k0035630l3998494k6537976l6511312
10158A93981959l8970302l9118115N718715o0885k3296158M6612015P711072J2196791
10166A64775092M9705984M8348555L2166137p316300J334213M4349626j9686880
10173C13676427l5151965n3347978j7095389l7392750l6848047l9998565k9117220
10180F4724513j1584646r97512M15230N178270A2209033M3867877B5857033J0073739
10188C5930772j4397701A0456932d4845143l8614919p4700435m8329516o9669126
10195b76159139o7383537k0103820n0888799J5370861l813854k0561656M006311
10202d19533633P3597484L9494915N0080732O0013646L2934077L5215770P447468
10209a20749541J5334156l0657115j8055141L499125N77227k8306839j2339031
10216a90697159k6486593L6962569J5839629M2755416L8853746c2118799D2407694
10224A04476775J7112962q236757J2218646j4921231k1704102l8332690j2828837
10231C7784766f983517j5066002k5161572J5441502B1462498L9909088Q8930853
10238A50302439J1825982J02064943N2995446Q1724294J7814628L5328790J1023181
10245D63079703n9161940k9098820p6235329k463103n9993293r053948m9571754
10252A77501516l966915j8562976j1508017J4024783J9161645J4299723L9469207
10259B30418966k7735844l5873180m2507964n4246978B1869273b9764137o8731515
10266i8495652o8687702n5534980l8186572k7539092j2147219K6707226K976802
10273b70907189P0290901M0541367K3889059N0766388K657036J6304743l5525351
10280a01983046J7150178n9304898j8063003j8730812m5445177l5216769l1280549
10287b92874076j286121N576135J1469934K098532L3342382K5657171L4266785
10294a81749258K027926K8077982P920169L5755366k956265o272752k1469613
10301a38666445J2690296n31042k9306805L173848J0521683K6680708L8117388
10308g7320369b7818313D579189P5817994M4434898M2352012Q2680137L0485607
10315B80349837O1526605J6007598L4955627j8867313J0671613l4641818m7085354
10322C02916795k7762034m5425161j2817304l1556942j5454319J0815856K866390
10329A83583281L232909M4435308j992400J9688507L5666263j0583997m2407382
10336B31622489l2401792l3533238p1349147A7272476d4040712l0981777m1814660
10343a16837149Q473728k2194856K1701696K3938027c7016810C2121622J7419302
10350D9540924L6625552j0393674R187621r989001C0320844c8329662j17288905
10357a55618567m7028562m5980108o8984882p632636j8979018J4789127J4880455
10364c14554191L0419462L1917015N1683403K3684234Q620421J0340999l3788278
10371a91676935l3383471o3702030l1180230l3775316j1926915J5637268J7603722
10378c32403907J9975037M7192738P3791319Q6384656c2492752F0812202N1976038
10385A12788240O7373236M91268J4874617j7031056K6838783j0863828l9724874
10392A54746386p762797p046816l941865m165502L2761005K609855K6610784M0452911
10400B34263961j8576128R236719K5345841j4093610J1761374N059332m0745633
10407B12251856j049158l7423426Q677411k4139320j4778748J2199655j3575849
10414A42162421l4808942L4984366j9602046k7623022n571034N7314995o364322
10421A40492416L5262602L8468103j5055360K1488395k6419164J863908m7392530
10428A48708370l3641312E2431666b4220526r2080416p7889023p1732885k7179853
10435b93102703j9595273K748833l5540203K2774912M8000383K4146457M7292025
10442b03275569J3035972K7798250l3481616j1811797o6909359l1507505o2822380
10449c68974004k1752289l0060966J6455922P466823M4358074R8664953O2014123
10456a91827364h3906186a7651026H0496337M4992379K5730403l745538Q384164
10463A55857745F8598604C098491a6973001o4550900l2577057M079440K4712674
10470h5308844J3009393f628006D5532653O1663571N7124108M5269118L5282351
10477B44871801r735594j2673605q614170n6762134k3430821m6137109l377111
10484H4141257P641447K511312J0780963L2560347P6420434M4010222J08556907
10491C66622889j9377512N5402671j0241388j1487795j8992140l9616429n9021847
10498B63288449m8771453n9380406l4879649D3365974m851061j4012482a8247615
10506A8037555f1927936j0418451J5040222k8555510k1910781j7684625l9853046
10513a65310127J247356p608957O19333j2916689p076031k3487780k5352773J4605157
10521b25280511k1171726J624070l3410202J884539k7513242L4106086l303185
10528b73064171J9358108O9842946M8923519L1539677K8169268c7227958l475675
10535d0703633J8286026l8210063K804142p1624116l8949141p8892706k7758756
10542b75048247q39434J0978019K8327155L5411548R7166732e1475651C5449527
10550A01988651M2193618M3469049L8165126o315183k6477829l6120142p4450135
10557H2453155k4290019q882126j0706755A7744257Q1277060O7375099M5741788
10564B12138204Q5212749P3342902O6368046L4968922J4638667l4037035m0742265
10571D11890190p3648718r7412371o9748669o2474758D8217696k2764310A1456410
10579B0922562p487773K7536425Q5752909Q82905Q249184j737590j7103021m9235867
10587F7779734E648878d4488691l3477404p1010107j2898983n6403746j1141898
10594b29420829Q921200J3076323N6521630M348588O1356860J5519421N903749
10601f3773058r385367k1694736m7382754m508580l2090642k3446326j5555694
10608b17837157l5691970l421324k5991940K2013837j0258863K1143206l020830
10615b53065041M6121865o306254J3198558p656759p893133N3313457K7396445
10622a34890862L2145068J9367780J4597986K9648613J7791983A4238952l23597
10629A3915355e484088G985117K0107219A2884957L0172357m747381N6517195
10636I4827128L6563863R7138149L0753098L5908510M9378145L9254379p308115
10643C76515157K249538j230329o7353975k6849390p1076845n4448004p4716257
10650H3089895C3022443J2532943J3218318q84986N9807902M0905923M6474914
10657B05077457M5121027J3241438J2983864k7549030l9793844l2085147q3299897
10664I3695868A0235963d0941585n0929871m1065863l6632021K8308185L1770872
10671a09490283L6864364c3635584E02483M2762119J0157065n475844l196630
10678D4749193e677622q1110887o3028239p6127156m3965313m7418457m3527582
10685c60855256k8881289J8091056J3002692K3155270M6509889O1687807K9190274
10692a98099557L2202783J1660099K8874756n1415585r352149k4846143p931673
10699b18907469j4564004K281068O28792O2945750K8717422O8150577c2216773
10707B9824926N7927083J3311328L7023205L1474353j6901912m155003J6781968
10714A65285948k3410434p081035j7817496J2421834l4442002J5385043M363753
10721A14705611O659467J7883860M1504664j3776805J2455298o203487J7097926
10728A90326534L6472755J5366310m287620j021586n87902j9485157l713091J8665048
10736B31735291k6839357l2591706l8222249n871725m1237679j0801934n385277
10743G0785364k2683732L2709478L0063172M823829J3346820l138608M415937
10750A30322260j9446962k1273015l4867708a8421802m9345111o0882502j11888413
10757b40537828m9177044k6138188l4653029j4475529K8218163M7981545K7923365
10764b60858545K4483021N0746005J6233017N0637098J4471451m157034l6065098
10771a44510085l0222302o0492759l1727589k6999039m4045364J8952845J9777007
10778b99267286O3129642L2191741O0162606N4792052H647095P0664975M2111318
10785A21423388K687533J4899784n7183347k1999258I236173b6131413k3399994
10792d9531407k4753717Q03133k2978093d4377988B0495787L4131741P9243544
10799A33871072N4725046N1829563K4222436l864986J6013122j4610691k0125900
10806B42059662n3682040l3241626O556385j4905009l6286612M0882851J5785244
10813A67168855O6582636K75439M5471182J4033415J2999476p004734l0389213
10820B69137056j334993l5629284m7816438k9012873G1414765k8553805G830392
10828d2354167r045032j1184679p200040j0309188J0402571l1255131l5714222
10835a36659888O799124j3966580k0197524n60592K8421280k9636713j7634142
10842a83435035j5558462k4446566J0252456k913692R071289m3761015J6859888
10849b33931137l4254507J5813616K7120289M597911L4637497M0996750N1829919
10856i3189662j2756394M1815461J424397a1980467k0112304k7377759k5188236
10863h4658766k5439925l0892882n7424904j0160225j6463355J1973495K0868591
10870a92197971M9481259g0277134I815879M5351143Q7387576O7314558M0774190
10877B50643346k502597n877922l5202942k7200354l9117980k0183574k8640231
10884I1917746p095571M001258K9460771M6552473O0858203P4085552K7318016
10891C27098448Q2778365K9292196o29241k9473081o9665434n5510593o4325195
10898B19565465j02129542m8539662a311049l7841617j5805742k4728331J4970062
10905f4716677a7054556C3463445M0749864J4870541Q370086k4771078l2519579
10912D0163279b1696671k1578005l4997970j5899990o3014964k0543577j9848859
10919a97580036j1443692M0744607K4309112O554940O2863154p711622P606121
10926g4657416k7885840J3579599j7010768l4791779l2177245l5285753k3700847
10933b31930049l5120200j3837153J0302479j5522286K525704K1618092J7662910
10940b44300503N502606Q317606J8521927K0893632L8613512K9525949K0323182
10947a02602089K1673370b9105652c843117K65676C8777509J0416623K1220575
10954G0414707M7746699k435339q44694k5267007O163969L2803690O404779P1563717
10962B06550521R877663N8859470L8116086J1783270J5230351K778816j7494723
10969C25701454k6520017k0242810r2926931q6068208D6413809C920167c5722307
10977a8161557P349214C0961953M1220043P0156616K3015885M8638118O2081616
10984B76074231j791038l9523946k6646165n3065820o1625924B2785552b8122518
10992f8501575l2065847l3630028j3902161L6200597J6522920d0319370F516766
11000D9397022J6083176j1068992A4094045f4480774o2353111r0009624o2220565
11007b79064074p0443337m0342562l3136583j1805904K3142797L0906802M8459111
11014c32283750O7915862M9398952K9948089J8715757M3683410N430494J2988635
11021a04202551J7739329j9232815L8373656k7810667P974274n845534L2133975
11028f0870333P656963B7371092J4418749M5580543J6838180J7551115n774180
11035A15985499K3123682J3250248J6044508j5365512l5225661J3551425l198181
11042A28166008k8923676k0034448L2976123j4655274K580809j3268159o90075
11049H6151308J9040913l387254J4355739L3881692N8617176K7099326J1642984
11056B47401884K2195854p246275K3893090o62034k7167444l0140727k5959087
11063B02315261p060121n7687953m2634078k2078199j0999042k9111687L0030428
11070F2774609J6887753k1655160M4507836k7420872k5880594j9468347B039368
11078g6264602n1086046n6033050q6940185n7097819m7803735j9093593O544362
11085c87774668O0902562P857879N1443521M3439264K2666585R6268372M5974593
11092e9221892b6932012k2738052j8488044l315030o4427526j0895164l9792003
11099a86587831k3104689q011029M640327M661148M4672403M8651916e1887945
11107b3713741A4877816L8888787P470159l791574j7365761j9881963c4100804
11115f1185084j3931212P118194q843381j3145476L5410503J0828441A4517041
11123G0568588Q8449998L6207268M4899712K7386542K7035433R622736K6414271
11130C30584548K3768222k9143564p054890m0290703J19215l9863323o107892
11137B32011613l6425992m410230l911441P801157j3820893J3036354j8749328
11144A75531240k6257744l3616674J4579862j1659640n4903143E937184e4338169
11152e6844222n5082884m2717619k6290770k4234710j6253945J0876410K170980
11159b08376760M2194525K9269565L1500782e0458617a8288537A5248259b6423915
11167c0335219k0418347j5264872m2732889m6172382l2012970k6847555l3428767
11174b47213001J3498797m435230J1987203K4559741M7127740n046726L6629169
11181a22892307L941394k0007098Q110526l2570716J6962542j4782764q114277
11188a69352700m6916243J62158M4405n106663P0763535P1168667L5556207C4011604
11197I7797611K4383952Q6055214M3199500L2807880L0545481K1565354j1095601
11204C25259391n4061551k4137236l1224378l5109932R429935j2702140p948964
11211A69505125j5500053K9844013L989169J6865996j0335694L1379763n088664
11218B20659655j1964709k4164073n0122857R565470o6092135C3192938G289785
11226d1822043k1042201m215309P118384l383163b7724109B9410880J7979909
11233D7390789K9412939L4396693q901415N0099759l0023487j8524355k5171507
11240G8679416C3631006a8582741o9230838m6479344n6824866m3060524r837208
11247b44015521k9796068K3990647Q912013j740987J4497951p273132K0959149
11254b14465948J9869215j7513659j678897l0194168n1045475j118475n815253
11261c01962660l5481150M2347330J1154894L9028694L7914531N8644377M0743374
11268a07610610a3659377E1100266M4676508M8735148M9668891k5596889j25305
11275A68458619J7727125j7003947k4465561l9362072J1431443m2993215M246080
11282G8038472j5302017K0175430J029424M8908378P673608k793457K8952065
11289A66681903J316704O181039r674626K3495633o361703m4605368N701603m1221255
11297A01513930L286348j7616460j7786880M3096919J5281446K1473036L9905736
11304A89154075M583182K2260206L3809940R283783N0080L535570l6284446j1915380
11312B14477010p2555006n5605838B6954162a4391128o9681701l8636338n2258745
11319a74967912k4671377n407698m0276238k178724K4768772K6119119M900269
11326a91713789J4264634Q748108J623052o0730249R242455k2659037j9440729
11333b60665555m4676881J1692961M927626J4490656J87176N9450355M0814380
11340a73779282Q6088773L2405390F528655N0698350J9292876J6706993l026246
11347I0200628k7365566B1509369I6107f7505836l7494741l8278658j9643609
11354a62922844M6630125o924954J7347490d1807816J5518618B6658620K8012863
11361E4671483L1660503O530004N3598807r30858l2772268P785402j0266185j4167064
11369I6109824k45357K4425790L6194414J5089788J2906968N0087152K9616792
11376B64185371L2578569L4965291K2685870K5077764Q43970k6440336l5545116
11383C18351383l9177235k7978149j11873010j5209258n5767258A3002357b2513401
11391f6245697k1689529j567544K230079K40124J1327255j5863659K2173609n815450
11399g5210812j7965907J5500871n076322p799734n3879606j0761868j0692592
11406a65885970j9800368k1299049J7122875j547350J6122415J9960820O405500
11413a48921127J7155106M3552894J2233175O150187b056213l7791567r353088
11420d9200868m7412605l9607849k9114620n2504185n4957835K2591320j7626593
11427b67833235l895039Q447729J5909814O6172308N0850736K9695899L6771234
11434f3880554b3705350A5198054J9179089O5745054k1396988R310987l016525
11441H5019671K928947j1573294j4571322L6813128K9495259M5744800M5658693
11448B19515882M0679941J8025703N3708628j1202398L4184417n923965J504320
11455C50492528k1696630m3188260o0024648m2812754p4360838m5735830k2481514
11462D0192054I406038a3390065M156849A4629726o368587L3152862K1699019
11469F3113020K6992171K2811975K0705816k7209914l6530306k5113181A5640290
11477c7779741l9303594p213129K946399j9189981R273055m75925L2002747J3227177
11485d6512992a0523191L842498A0050971J6924524g228974j9405988p7534407
11492a04169369o0113747l2993924n9593031m7661074l7967874l5944707l43692
11499c78787418l1445036M3246900M7631891N6171927N3414163J3660220M7591793
11506a48515560L7984808N740816K5842018K7271681n958888J8994904J1422714
11513b7217507k9978664J6942331j13482i720062E3887896M1806630L6508556
11520A32203082J4052959K668514K8680196M5258377J3272545P135469O553448
11527B49824590k5967743k4068211o0302002k3580087o612573k9102303L165937
11534H3357608l7463712J2026088j5812109K9088984L899930J1078539L2714131
11541A18889459J8283270K6612042J1575323J7112456k085432K3922398J2849257
11548B27158773l9843577j2788049o368603l6342561l4012810k0460862l2323715
11555D5018596K30202J3584206k3082603J3601330q557191L4960423A2570172
11563e101765k0549712l4925782l7319019j17341345l8083781n3430657m9398267
11570c56150328l6695571l012079K6810215P745258M5158594N6849600L1617625
11577b27676686P0945336M0029147M9444759J7638304p714590j4238908k4481260
11584i6053898k4937365k2442535l5313240l348690M1378443r202893K7468444
11591a22451734f0587529b3871788B3507823N6140590O4724645K9265539m3108533
11598A30530064j6002752l6826951k3743636k4128316c8663119l0756943k8556650
11605i7976712R451478N12345b2473019G57007O7394448O9414911N0434546N9964610
11613B47965522J1528120L8672667l7081852O6565145j6642169j1682631m6208096
11620B53116706l0319478k7809446k962905o772159r972718J0553602m847043
11627A80986559l510007j950397m1848889j7062158j3287188j7456799k7529315
11634E8341806j203878A6185197g232792l1853021j4725443m5720430j4132837
11641a13664523k6447564j7912629m2146266j3412618J049050m6922290M4228792
11648b15228048J4204633M0303232M476445N6155340L9120573M517660j4330420
11655g0780585K5418079m170571l0366539l3562658j9310167m8402840k3549750
11662b04725031l6529867K008607J3458478K7428532L7911809K7469749K8782402
11669a04195321K7043451L7058235n909161f759956l3061533k3101506l8884688
11676a01807683m3233423k8387429J2454877J3166866J6444207M3748719E882083
11684E0737921J01202554O0901875O9554174L0120642J6459823r219071K520898
11691C22278816o8180856m5573779m4402160l2302651k9483505J9127689n955793
11698A15507761K1146456K2119225P7499960J5953034L9762111j878015J57072
11705B90267604j3011614m9549565m6381128p1474463D8396283B596193h8517335
11713d8526285k2716394n5920088N3995365Q903344L0155995A0078381J5563043
11720B5641424Q287830L572611R346504A9307995m793568b1025909j7791302k7172035
11728f5989246k9047097m3995984n884590r176792m952002j0270199j3541140
11735a82857050K4827530l6233060k0250431j3594981J4953619J9468373K0123621
11742a73562379r967069R993869L16282r036319n37898o935409M7163999k4496656
11750a67061580n033438k6014547k151966L253777Q460853M8791621O4192192
11757g5563088a502399B6181692R1266572K4126913N2240501K7465482M9497606
11764B70778766k6544545l1383958j6557672n5539591k7014373j7072279j6497959
11771H0168389j5322058M4599028j0589572K2329290P2193633J0265127K1574405
11778B25218242K3012909k3555114J7099396l1453160o5735295o2693868j9732622
11785F2160488A7280394b1051068A4878238a951771B2442693M0279463O4891118
11792A27613274m716180O1853150M0411579K4997486k1521161k6754001n7838165
11799A44045982G0659722I774950g9284299P072365n7571629j4217830m5964344
11806a89965737Q540675K7294115K3177670k253151f5545635j8791373j0670740
11813i5007748k5926850m2156829j9505091m1899777l0746125k0032106j8955640
11820b94230166k4997550q649354J5781160J9547943N9422181N2132885N3049551
11827a27943350N3990989c6552129R974746J2059020e483533A9394631J281575
11834B0676206K1238386J9135033C725667J7254765B44318a3045994k0041384
11841c3087378P389071B0680322n947095f302037B5505835J5394079J0716104
11848E1616018M9264019L8565270L1896746J9857204J156931n577043K1831244
11855B08610389k5235858k9709893l176891q363199n5907255K5343952l5771823
11862G5789422L4872610R071904N4708517M051519M0562052M8681747P78540J3148254
11870B81664565J829261m5536391k8453533m6898465m9301446B7141278a6306909
11878f4880211k4428893k9784325l833510L8419309M64941R372265K2140564J2667061
11886c9862799m055875k900750N095284n5256306k7189420n5340769l8657499
11893b18168134k9197192k9747301l733511K1197936N849648L3630447m92679
11900b20660786Q2165129L0663120M9339680a6858788l1468978Q298108k3577693
11907f3607351l2237138k2580093l8311782k6489971m24257m369550J1536381
11914a76483761J7466368P043233O5742247c8544028C2791165L0883901K1242460
11921H4917526K0089689k3450849r777018K0122465C3605492M839642j2891472
11928B5553662K541214A535544K0445519N813303N2504544K2872724N5884295
11935A59055929M1796741L2715577L0316844K7911667J9160843j3049007j0559336
11942B87349258Q263230n2414297k6758277k6344051o5182254J4206954l2302874
11949A06817689J0574313k7804655J311072l8896352M669237N854048O470734
11956F8996086J1365040p284761j3438337k701785q288504b6516581m718624m2142592
11964g3377797j7852166j1674483l7205552o0999606P362856k8270402j6805858
11971b38823008J2826030N2697342K4252514N6125835p926210L2465441K2511812
11978d5870244J6317384l3420066K474395j4193414l7791320o2106762m0947935
11985b15537962o037512j2568695j0227404j9808543J1702171N5076049K5954339
11992a71447557M5317030L8488109K6836903C198584E14029J042999a1262641
12000e8089111j5117824n550485o16291J3228822K0183594Q428986A2113574L6799082
12008D8912656O5545132O3226025O2868850M8688590J4617553K6863429j6001076
12015C14721159n6015271J192167m6346974n4429532k9764442l5100459l696189
12022I0560459r03083k4200552N4309820N771471L3303514O0093148j332179j8136922
12030A99465676k6218689k1381299m8510268k8866623k7723041C481597b6387587
12038e8615628k4659541j1026710J8757584a5380533H354324K2348876K4090527
12045E4793727J092326j2703409k175218j2537925F169094d719897o4897769l2159086
12053a01776752n2701873m1074199l2496171o026880R562745j366559p158253
12060b33037942j5116723j843532L1834214q449765L5523889j829137K6627538
12067a66291458L7821672l6012679K1076560o44618J9979717q836859K3730031
12074a09177634l4059149K3075632r530113M9952295m0263650e6293605a7975487
12082a5749582F3834053K5100942M6400312Q376674O5467833n845806k8349244
12089A74984764K7122217k0477171m0251967o0124672q742282B0731124K1833199
12096D2564323n306235K3461257J0458393M2262177L1566068K6551179N4246593
12103B25803755L2975247K524661L375990l7524620k6814160o2517225k6404837
12110A11418811m3453083k289196j2831350R508138N451078K447608J0807553
12117H1059559O0198551L0765001N744366K4313259k8569692j6661097n8150994
12124I8698953A6287672c6613164n6067780n3784233l3902403m1114111J4736955
12131b06744736j0556219J6288821J7552830N9764948P307623k920918J719673
12138a17587978o123377m4919752k2928002o200861l2269051j9033583j2134790
12145b61197394L696250k2858180K5958131J3672709M9711502M9028821N7193068
12152h4795093K9614461b0156673j1006486a707858A2774763K6240632J8154639
12159E7170034A8016969R904554a3633006l389646m005418L018782B2812692Q15594
12167B3628286A1406898D368178M103568K8637175J8963821J0003103M0566476
12174A06642321M2737362K3057688m717063j463239J329790q337449J5828120
12181A75077530p004391l0877886Q043144k6871171o131073j0711543L7676611
12188A39201221K4667308K9159503L8580200L0994681j221018J5296772j0713322
12195B65965345O876141k5319736m6323285o4272006E3926589d845858o1028260
12202f5874118m3025029m0011909r690717r021234J5592925J2483811L4893596
12209a04652675j0862372M5760993j233901J1768377j2820341o1189920l4076757
12216a67306596m0175693l6690651m670418K1542939k7664901K1602956J0195415
12223b23166949M8480029M8492314O1488278c2151495a1040543A8508387J2232520
12230C0740907j3352917c1604323k7741886l6481962n1630741l2864992J1750497
12237a68573407l6951474N347518J8380149J7742706M2910256L2356627K9941556
12244e8846069b6004040D361473K3824895n933231J1953602K618787J1038210
12251D7863736K5097807j7690386M4264742p662428n44223N3584656L6630662
12258A81544566O720908M2598190O1569244p925677L3175924O444503o24520n157125
12266C18346013l1280483J993167o3809661j9399870l8409227p3626593k2169715
12273G1643631B1362259a2855553m357928l1320494j7978219J9564860P562106
12280c9385228B4671786g102415A4277937K1440784j6112665G597668L3498938
12287D1096606c064493j1897706k2431263k7348428k2896319m6297945p245950
12294a41182104J683458J334634L0151409L5307940L4595494a7512836k9492329
12301d7005165b1773187k6389581J469338n3407272m9202300m3726892m1392035
12308b34421929n7499058j6766063o247219l4071089L2886535L3755030L3526947
12315b48836846L5135668M4796224M4629023N0736235c4345808A0625663R231956
12322A9857619P87966r206733J7585472F948156R327740R406621J9148557K2088833
12330F6919907J5610640J3111254N3928174L7231555K6405688L1557063K1487942
12337B66252223r004345j6645233o483246o7343521J1800790n9568966p605433
12344A11402269k9870855k5038072k6744107N683617A2360190L0164544J2690271
12351E5215005M9268965M4964566P33748R492902J528919m710067j6694849J4700027
12359A54499216k4837887l8735754m1266357B3951783g604776j7283665a0903655
12367D125331b2212r6644n200039A3022822J1862858H832974a18908q537696l4414063
12376d3070667j4680013m9278280n7046453n9040337k4888982n5747981r576896
12383c13329609L9266119l6287229J4880376P148683M2817508J9545840O1843619
12390a64114693J1642608L3040655e5368890l3963752K1022464j3577249r816552
12397i1703979J683989K83680j1105390M3563776j261994J9205635g255732D3217205
12406G6765127O5097104o58983R94676J2124207k432908j9153351K3061675l3645977
12414A22151570m0123968r445327l1882186a961496a50852E570112L0349514l682962
12422C2236664K6398592J7907429L0519064M1927871J1404427M6323882K3589540
12429B30307469L2678380n044205l6085865n5696175J901307j3028382j3423056
12436A41609473k1324256J7883024l6862466K239107j5658726L6432687J5219745
12443A39538588k7934703L6873263F6335428M7949395l0508334A0491337e9585920
12451g5516417o6989943k8383230n4709849o5090833Q469469k7698758L0885498
12458b79034063J4462159J6795528N6782423K0474589N0879936J3506169K1574978
12465h4558281j2908363K0625161J7859430m0779562J1381629m3302713l335920
12472a35018619k0345088M122139J9931792L7973187J8338987L7457198j5691484
12479e3231888e097223A4781976J5692923J4829529A4646716o247380d5694910
12487h5325868k8929136j5109174k090698J5765514K5805535j011570L7677413
12494e3217984b356926D4089742O9454681M8482154M8706441L0707586M505489
12501B45946093K5967155l661028j4444661J1482677l1465837m827638r924506
12508B19072255q038770j2688195m5001159J9502791l91343l22199L0171904r982733
12516A92322551l3056820l6559687n885008m9492520j0477752j2295400B494006
12524b2011327o3466691j3939476m5063229r514566J5800256J0907490J8113886
12531a09173657K5137577L2838244K1448454Q332371H877017K278865K7102959
12538C8258841I008380b8170604N642203n8200518L713954o2366226k0136906
12545a59518097k1312938l2460037j1634690N194940N476857J9119895M3252732
12552a51881338K9788170R706184j8015050J9627498l9030225P751167k8864289
12559a70917883m74756n952748k2526756J1134288J2855305R5691M4920704M4735628
12567h6130527d374452G4196625M0957001K6179043M1003021K6906102J1208951
12574B20450743L3661528k6257525k5889231m8201291l2795732j6746723r981558
12581I4240211j6580008O9513K8468814K2272834K6080848j0092060K0717525
12588A65177677K3056779l850805O34624J5923716l2113430k7130079m7242299
12595I4456183k9067715l1618869k118998A4404832m857828l371719P554493K2151611
12603C5881389J5183040L6950511K7820885K4740296j2410025R04198k4740886
12610A04329408l3347037C3455128D708382b9324109m7454121l1178946m0910578
12617a48867754k8586152o628024j8239277K1326432k434057J2841930J5977726
12624a54609176J5058586j438869o669655J282996r362255n6387680K6909328
12631a85216725k2784550o711292k477903k3149426K9026282J5033719K1179593
12638a75100302P4273945J6475487j387880b2183701A2390121J7899994M7648345
12645G7938460N719652K3966186m4829839l706007k6767676n241657r136478J0620136
12653B8562777H648372Q394117k483213F889750N0323486J2831201M0962279N230241
12661A16236957L4308975K2895746J6782660l7700268l0494656l938707J7752734
12668A35843441k8060382K714517k9097670j9725822R602383K6551425J8692478
12675A16520370N9749163O525657N4963041j1013280P712873k899929J3844014
12682B45401909j3149961m9366934k1140617p1592137D4789257a5542535o1401899
12689g6944434m0428760m49417j2476354j716116j6732717N845508K1702324P625167
12697a13574799L7246561m505298K4176368n2547732j7943672k1398652m8143895
12704a96691119l2136512r748390j0754912r424997K5142532K2635592j671321
12711b12649127P1904456K4520687d2214609E618621J2547390K2203336A6422629
12719b211913j6467413j0476994l3179556j8149115m3310237k7320324r09096
12726a52024648j3439811L7941893O734266K7952780c6197186K648464c019068
12734C9339539J2794427r135424K9735142K577415o461357L815920M409446M118320
12742H1193428K5161408K272926L2890124L3384330L0885596R208805L1197483
12749B46194100P466229M3003670q643988k773385K774720j5853380l6998564
12756B35169402n0218041m3097532m0957725l2921529k3489935G434002b099537
12764f3089756q437566K8414646k9975971c6374547l7460646h403343J196152
12771g207191l540192k648969G675433I45251d1150096j1382560k1982748j2834132
12779h7349536j7013945k9662512o518892L1624548k0526555e9304248b8839888
12787b3787061l279073j6778529J3096018j4307998r442938l6799277m9508107
12794a40806965o0750009m3064545l3460973l1832830r883198J783393M5373731
12801b72641396L1607071M7113765M5920890L9123350c5555779B28449M6510274
12808D6738723K4411533k9311410J9663499B7291217E219101p61413R223245J7798721
12816C1479654L771415J8759742O2974931J8805604K5053120P1497032L0973813
12823B63315311K9792132p884216k9100590l4575795m3884481o340013o9349231
12830A01973117k5228792l2059007j9456759I153101J5288094A938517L6554584
12837C8493101P011624N0646068p89207J6564775J8928905j2228477J0737274
12844A29364063k5187107J7330139l1276286p697057l5167742q944237I311084
12852A6479051M62804a7819101B528752a4149555N118752k6389190r900231J5214625
12860c0105599k6778972P263346r09345m8047159l5315315k3574960l3096832
12867a90564836j6282882m1281744l132309j4540056k170552K2338339k6127791
12874b71761831K5310204K3422636M2578315K8181768N8271587K5197915K9861703
12881c8937703j9930409h271252k4863373O898952j0297420j8558734L202347
12888e1889480j9610572M727554J5953537f448988A0977867L9193358N0332743
12895A00503968M0814017j0075478M4131782l068157J6610418j044887l6685793
12902A51185870o8878191C7393855e909009j2412690j3684547P135231d221216
12910D2901134N1410665J4148623M6997256N3255713L7901957L082276J4569609
12917B64267233n1381651j8525137l9125166n1366546j7662591l0062176L363029
12924E9506995k6432257K0871796j828694K7460817J4325780J2928690M4354063
12931A51187190j834936j0319726m9659901l4135504i170515l6097089m1904699
12938h7172303k5663981o8536936k7851492j9672351j171036k7192170Q943738
12945b48316531M7493444J4450054J9699842J8025064j7648132j0898598K6311765
12952a50883092N058367M727758J6592662J496336n546530l5760292K3300231
12959a41014560M0232932O672871J8757515J7334666r232974K2206958O665605
12966c8376987a2472859A0042949B897511J3251643J4133465L1210043E015913
12974A8773989h477878l0520102L076454q15532j1328840q899055Q422765L416101
12982d5126087H706889L9631681L8746888M7344713K9699275L3863263L1806238
12989B29798947J8236014j1459220P723831k1672241k5290934k0176648j3192379
12996A63967370n8459571J6803442n483713q704938L0915494K3752955Q602442
13003A71393481J1485250m96137O429081l497567n5315429m7598663l8124704
13010D4275312c8004547m9232705l0712537o9506690J0241991k1161631j174578
13017a99550697M1936593K4427472M5056357K4116251a9027673K170014B4039161
13025B6652980a036788l6138055l2219491n3322489n3026715L1109051j5290840
13032a59925327l4403410K3184864j3773003K9352814K9572667L4967335K089543
13039h8934517c7109180j0815435j7932743k0301671l0582537k0996533m477475
13046a42215574P6998k5443341K077613J2610695Q924683Q156955L8522627L9997219
13054e7292125a0646184B0943853O1694912q086184N8860324k268239J0733561
13061A41878227K1748111Q831317k7357956L0292571o4127950K9536551l0112344
13068A10688527K6525673M638439P590637p460163M636409K039637n404827J3858865
13076A57113197J9908548j6634093J1534369J2230367l7955879l1513079k3607452
13083I1075978j1973532j0511586k2415312j2757700a234646j2218122a819076
13091a7258791m03492D0432695J0139787J2385157j5000706L253609O561674j6012178
13099D1760038j7054980b2257248n3722228l7103567l5074750l5415009l230061
13106a86802863k9945564L4295880K1009271J9807159K7186790L6588424J2535814
13113f5325089J8836416r967786o141089m763968l5955193m8826358l2374663
13120a84517730n4335525j2396853J3734841M329142K5060148M6260554K7124988
13127a34740435M6547815K4408983a7748091F1582069J7721395O805065M046518
13134I0155047k8561399D200171N600158a1382968j5517428d34630k2141926d018405
13143C9870368K3479284N1996082J6890413M8547800M1608935Q760015N318592
13150B36471489l1698311P331917m3045238l7456909l4689610P359846C8356901
13158B1872916Q104337J5962749K6305290K1561694P680046R945444j536287K3309586
13166A33205775r069651K782483k788932j9025669m429537k5145244k8926598
13173D6602627n503535I019575e683821K523520j5612658m466279j4813286k248542
13181d0301066l7667855K6628978R374281q885024k8888360K1207447O699588
13188e1832011n5787242q584734l8902769j5162607m0352472J5933883m5380929
13195b40068881l3494084N122425j1710822M8240233K2512290P1826654K9033175
13202a08539010d7013376K404144P932977a4150903B393739f224957q447059j400483
13210a6072499j3864718j8618362k5718888O183630o874318K9242775J6808457
13217b8913923A7002761L7279105K2761216J9877072K9304608L8618937j2699800
13224A52143899o362030p825550j9422959D7605283A132284a2603307k4703996
13231c7307303D572398L201932M9964921j8780873P3301342N8582329N3954578
13238B24796627K6184129K1238397j027387O944855n1101790l7684632o5738779
13245A23611420j0696077j6939037C6276710Q971338j8008349G088564J8718144
13252B5806708K002832J0266735K7158707B3426173M7337899k6169701k0343689
13259B4250682b2332995n1505845l987152o3485192j5234992k8393488p458763
13266a92398427k5882400J4836546J0580814K9144952M0393066Q634289K7662608
13273h7028552Q42609K0120441M651165J399867o370888J0700595j6084080j8181852
13281h9950695j3333304l0338030k792911j4611605J4318746J5235307p915929
13288a29388421o088548M7143844j0753470M7432443a2624894l7053B9246503
13296A3782775J477561q39319k947855j22792J9271327j5023517J0930288H633657
13305a5206858B0507415K1038999K8821558N3321258K2785554O9479120Q500289
13312B24454193j015577n203807J6479542n387535j674110l7701538n7294365
13319A32656803k6810693m5528872k2323660J3343406k2671289L7740255N4371582
13326A20777532j4295680K9380957m869900J1929286M884729p400284j1212397
13333A29194243l3856895k7664861a5189403n9846335k7630261l3895508n540337
13340a42101844J2216461O976575J9262948J1573573L2524710J3436156a2784713
13348a0100942o091622B541603g4455953J1432426o3681272k2589382j1395649
13355a60689830k1300603j8250876j3457519M0473573l0161883N0231057J8821411
13362a34334670M2930965L7884848O86685P199255L071077k5530130K0898369
13369d7193601o8560493K7465378l2381714K340386k2437974J3218714k3724961
13376a51274265N0638862d9301508L962178F856175L9985636J5631337M0576010
13383A03049158J8342888K6755478N252005K2219153j5622166m332537k7293172
13390A28370807J039767j582132J6038456j9419402j8611142M1727798k0138875
13397A27425277J5618078L870600J8558980J2875770O950967O476573k3522395
13404A68253850l6482182p067593n1117030k5672104j4306148c07063A995930
13412c3213726k3812719J1328329k57764K0429024E202110K7440096L6482022
13419F9124228J1735269j94501P976773l2942686k4092123N909677d13166k9810114
13427c0223280m7820700o4724317m766347k7978893K143668l449354L4170342
13434a42648881O873561K8539666K995958J848800M820506j5463086o542043j9201375
13442a38776894r106276k7955179m5199773l3220097J0088912m978533N8319174
13449a90828666L1916400J1591281M7332859L1618749B501415N8392641K5565598
13456H6459654K1174563M11045J3370646m202202l0204354j1904885k4911444
13463E0193023j2684798r41223A0059684k141359J7173261M4253374O351008P609151
13471H3305119L5506227J8452944K2669524J5189538k9917154j482746m9163125
13478I4560327P915397j2916866k7072531j7074654n033789r458510J7301692
13485D8221066K1633529M5152480L5106123L910373J2549039j2005226L4043699
13492A88611083l1210574J5407009k4018847j9030745n1873443l5043703A8127153
13500d6948348j5118944m561672p940880l6779555J8879445R534107j1626855
13507i4562702j5810424J9066444M377246L1231431j9627817k0145298L775461
13514i1695659n4234133L527848l5456993J1709808l1139455J6269151n995698
13521a87015131j0082143R01129L0942579L3553287L6506297b6681298J2191063
13528a4490235F354751Q553192J034063a361575q741316p446874m9168606k6518442
13536i3236813j0062295o175752j2268118L2755513K8126059P973578B0925302
13544D8127257J7665399L5934608J6902116L7330417k2981029q160948J9304343
13551A44122163n7383070j4890759k6323218M958103r563188M837365K6831544
13558G2588940L3654961L4773996N786417K3796465M2359470J7685327p364113
13565B23281463K4213184m5598742l5216858k2266310m1867347k1037669l4545661
13572D6962060p745861j8314481b1609307B0363021B809333a2792427B9218094
13580D0113831R464788p966226j6737651J7659416G762543e1974444j4360381
13587f6334825p081563J357484p9935865j3910499k0378658J5479110k0178402
13594a90983218K0668378K4231283J8215666J4577506K0653605J5568473P52055
13601g6316252K7498121k0461673j2597395R519337l4784536k5834307Q848810
13608a24127895k8435107j168017L889465j25050n11436L7706807J5546962M8432338
13616d8791933J6820957A0385436O136479J4783501l233050p404807N305326A817825
13625b7513883f847807o41157c091658A476220e108175C6106611L1482720K8276868
13633I5866199M0210570O7381147K945042l381321k490062l334907Q204757j0834986
13641A94566439k845882m3632071m1498028l6685698n322228B6334114J8521169
13648D4855283J5445448K6313543O630127m168637p14812L9736087j0891918M802748
13656A22007869N11252k9947529l4636884k8719674b2916729k5750752j1828828
13663f0496309o188762M419313M339448l3841538R950925J1499070J6541254a493833
13672e170705A4164491d379460j1987445l8341192n5537921j7259195l4105066
13679a61610279r362540l4368639J9037162l6685853k080605J6877145j0367408
13686b18561017O1551728M6760124J2591611M1410306J6328528R988308o875013
13693c6805425P835210r895773J7026467k9535847r411070O379007j9410228j7383384
13701i1201043c3392266k152518F310081K9646860L4451118K267200M1889574
13708A14564833K0313601j0021354J3219304j5581981J0726l9097715j7676973
13715F5730441B9183427j2250009B575453J6115358L153963J9369138O538300
13722D7752212N4458460K7689626J3835260L5193744M1844868J0876918j2567305
13729B19083783j4870792j4755394o6715392j3133115j8952415j554536l7009337
13736E2092802j4843559p060245F996210J618300J2323692K1496649N194037K327419
13744D9956307h215566J278644q615086m0802364m226649m3024035m3152218k1911925
13752a68669199o17466m2554939l2092740N6079804J2758198K8731137L6021301
13759a10343904Q678896M4009848J0094084p122639b7203665P670820p492770
13766b7025615p067112l2846116r061506o699834n4636646L3277818L756914n782033
13774a06084130j3982229j5615123L3174444L1546900K3722215J3504900H129213
13782A5996074m412443j814516a6910106H974897a4201141J018033j9615355M313280
13790b8485183m696465A974077a7182187A6002983J05918039m374507N6834436
13797A74380951J5054174N4662797Q434993j7951450J286676p6646n4496732R6623
13805A81391386m5641375l1501064m1222442B3865719O556995N9650O442724O364135
13813D3289223L1160837L3725860l0155002K825884K79730J3839649l969223m3157818
13821D7839140k2559958d5622666j6415928l3223404K32166j2214741j3822712
13828a21067285K5586041K5053993c1771770J0545006F351521L114457L9298091
13835D8764069j6367124j4541558a8985175j2565595l7640789l5458005l3634517
13842a38284081p432130l3508154N359585P849044r986912Q589132P731503K2410920
13850a37271093M8323847L633250o481196J5962575k6061184N445281L571029
13857i2877491j7623188Q866472k0689241J3480426r967509K4149674K5640951
13864f9019906J5331336H109443K3513200j24500K1296421M7681042J7251826
13871A17727432L2896562J5357584K3695899o69934j3113277j5884051l5823781
13878A24186434l4693383k1177658L8905091o547643j9527565r346333k2294684
13885D9504259M1882801J6188612J7793269J8531694m141545m282620k1283907
13892A14192563K368415m1367702B7861117j3433868n543860f874559A758672
13900e3689548K0044902j860307f270264C8734873J7875962M1463732r280779
13907H8793788K7514232j2549843o420428k9695786r091675E59966e3245716l4116167
13915h7361883l7161465k8652930l1264946J937324J0088767K4389277J8356699
13922a29669157J9783620K0613280L388783o463869J4997510k4125574m482006
13929a05957413n5660420k9874913l5326265j2640146M3483483r039900J6394109
13936a88621465O0964484L4289907M1197802b2236900C6847566K0079445M6274433
13943A03201444K7743627k2927370J4092502j6630090k645889l8567871l211541
13950F1054812k6145876k675526A1312878M154717R365600M809326L7903944j2320319
13958E5226146M1707228O322273j0125201J1328864k6786180J5572181j829160
13965I1416151O14613p833360j3008233l4808568j1759283R725757J3430209K5413215
13973G3190501K3055590l854286K6228596J8076397J7655899J7748869k5262043
13980A46839523J0557728J0657940k7477176j3855945m6218804l9984043A3089460
13988c2565640q142570j9919460m2021100r294528k6818018J567636N319805J9243689
13996a12630186M46015R359192J4296702l3812073n253440m1074936J0293871
14003a58374855M335883r612922l2057191o420279m976539J2094628N6576438
14010a38434837L7857120J9621447b7103962C262277K0822721K4801756j7702950
14017C1183804L4634229q216131B1418944a6877279m4478240r467051k1321985
14024i2144555N719448L121247P000902J7595553b5643447L208587A3863529L9513973
14032E3377502L0328668K3669255K695245j2765825k2273410J027630k1694233
14039E4364832o854986I700899l177784N649513N3469281j5183875J6569043N8796324
14047A25823401K7006104J0793073M4113456L8355999J0208719k5836333k3710924
14054B06753495k8639954o7782408m716102l3201102l0850945j0187967a8914957
14062e0854163R864502J0373540r302651i959038A622015J2189944D326440a5331449
14071a64466k2257173o505175k4847481j7829866j1674433l8145678j9537844
14078a40962116k0016539n416420N155547Q501566L6831473L0834163j6622232
14085a01694558L6279803q233120K5012545k3734139b6267336p947213K080417
14092c2134132m4629357j227383k6572634j0047537l6538276M8364969l0249980
14099a33034330J757721K1325147M335060M6973096J8463212a6564128A8086548
14107B1341123L501666N226555j4307535A119990L6402K0415182A467286b1663532
14116c907104k661983a529258E1232979K7841423N5461929L4563044J2448565
14123A81547940J1360811O372782J0318355j8073291K5608732o5341752k3312074
14130A28481503l9867457C9384168J6905766j7700761J7707382j8138973L7041254
14137G5198836j2616731N7035276j0172288J0970041J702908l7434558Q406097
14144I3089581n480239C4491260c5030452l9394310k2370870o2833850J8542639
14151a41086843K546600J6738683M0965148J9188942j0678858a0222585K525787
14158g696798A2327003L7089928j1087570A0715066M395287e1713231n7144830
14165a08858061l636887l3548660k7797882k1077302j1438353L0485282r473595
14172a85345458N7896701L4969518N716355R856748q453325b3465506m7488676
14179g0954182j509097K5896306l75333q285172k2776240q670309o423691J1450993
14187h1646725J2779062j096710e625560k457332A4773901M3695453J9534773
14194G8004127K2479407J2845351J3918359L6087990K3449350k0899257k1977417
14201A43907910l703828j9509552m0245047J6661455j0167753k4728836k33756
14208F1980593k5332624J9847861Q124635J2505166L4805204J4139653R915607
14215A35986095n496896q266883J420524j2606832k5780571C3900280m48798A1053368
14224d240778j3397833l969226o21863D3365026H678678N0269915J1593534j3493050
14232E7049077P722139B8740994K6749637A0610283a5868405l4992686m5596365
14239i6457456n0640319j7764290l0407588R217390K4281882K0621010L3036042
14246a08113329J3927148L3827433P683616p462726b6009530l7381469K5013370
14253c8377629n0264589m2450103j4428995j4398470k6935664K0878519k2052996
14260a88029927L6405501K8622991K7994546d1525308R385536D7578825J6956240
14267F4535065J8428593M129031q990423k8971174A5224090J6600367a2860133
14275a4340140l820110n285635a0044735D845569K8833025K3856557L5032385
14282I2567536J7246482L914419L6423964K9963645l883314m4146689J5643745
14289A47729788j5137088q894370l2133114j096831l1342456j2463637K055621
14296D8717913k1667161L1870642O062440k1079384J4597229J8572010o332142
14303G0741547J574401J2971342K5055221l013063k5373395j6287575j6551547
14310D9116931h292369G244264b6745872m0468357J965940n420888n206325k8861233
14318a04736735l241965L4049532J3711516J2661259a0870357l2608737j2638471
14325e6117565Q184002m1928334k9546004Q446944m3992417k3558029j9602017
14332a98113420p883507M090983K4045226n612350P8645209J4583473c6554572
14340a3146596r723645A4092762e494796C541023c5623135J6624455l8647479
14347e7646159n467501k3237865j0655801K2412213L2682957g463342C1992452
14355F6022124N125299M6457775J0447478J2370990J8668420n2091662j4192410
14362I2808014k7264372k8343231h054063A8491626B554019b5901705D0436130
14370E9704343K0803675K4502301N1546323K1617604Q429495N954668O82806q83701
14378A92357514m7404692l7077079J1352078E6053859j610597j1313730q661931
14385C4467601a0603427A0388264J0255000B059870K4656712q429548P661706
14392B5948740O235140K2141385D80328i997741J128978J72534n9406276J5252057
14400e2850448l2632481k4790626j4356556m4615709J1378484p80929J5068099
14407a43580166L945358n00719L8642168J6628803J4685760L1736939a9150433
14415e397154k5972157p538801j6048015m1854960L49910O191388k0447578l4386433
14423a45103800J1481648J6734249l380277K2970593J7770692a2140532A1527695
14431B1936304L9512393o473375r61560j8707701l41060J3779667r191234p084354
14439C2469080c118892j1838565B8224854q173652R682776P3369039K9268553
14446A32371570K0860133L3230369N626501l7882728N650056m03435j5289328
14453A44163138l5490789l034472n1823234j1267628j3218647Q51347P143529
14460C7323244J0573773R291280K3540909K1199745J4951247J5609988l1958121
14467A00532065J469776k5120421j1786393d370885j979061k6211894l3864912
14474f6426752l1715105J9290548M645085K998734J0447185J9455872J6381324
14481b4923109k953653A108930b326934C3997056b3059332l1211170k5528043
14488g9798545n390903l2567639m446088o034103k1192850j1464405l330719J3347095
14496a50878157j4536926M6412966J8692125K8108075K3239367J9692937i438794
14504i753510L429670F928545N65620b4870185k5569830m7441237Q899319j3827806
14512a02809739p314910M4709905r680004a1552468n383329D4378266K745519
14519D7123785K3181335O4157053J6930287J8520001k6438830j2056940l8881072
14526I2535619j7693668J1387314k1514393J482772k8242491j7029708M0989632
14533F1915077j2774079M423201L9037755K2505327L5858108J1941103r19436
14540A61987056j8371422q403696k8924625k3552136j6731375j0612431A2407037
14548b019495k0379555l31381l2123707M828298b3034662C1121157N122904j5094594
14556B1149467J4877635J7294230k0419999A5547114B82783c0548404l8941633
14563f9490037l286177q841643l7219134l6224056J0994245J8726313J4983947
14570a10356542J9359978J4459505J0639604J8810714j1235561L322843K0351768
14577c4647691l5496988j6214940l6791732k5118626O407587p159386k5084427
14584a74106203M0984070M036190J7138064K5637974K7483852b1448812B4868150
14592F9750589K6200551l3970655K354056j0066827B6040077N744191j3972535
14599A7811733O211876d838543j5742827h945551G395074K2702290m718535P0523486
14607I5902315K0682031O071265L1712934k4663472K0968828k7827420K196552
14614A25043033j1219769l0656000k4183763j8829876A9475549m415378m432341
14621A0627830H93864Q125447M2514169P125944K6797721K1544530J9328273J2399235
14629A38729183j889377p38523l716267n7339625j7184599I825143i328371j086329
14637a0414700m5643680j3533544k1798278j2787310O506543m94278K5948590
14644g2216657N337366K076819b7228637j2422068f120763m8074650j9820157
14651g4015570j624661k1541629m4553379p898654q087935l000655j0547025K2708952
14659a48560556n771411N7293395j785647M2357184i345442k60309I265712N516281
14667A4781993C651044O056647B932456b1286721l987968n3981352J1723787R181441
14675e8350813p367220b6216626j2420488I5398K2873407J6870530J7223354O1579186
14683A18641875J6498209l9607432J4542248q188685m3529304J654398B2452655
14691A7094548l53824J6239304J307201Q894587L1365314L3027702o343361N1411931
14699A52643402L0374544k69962l628882k4413860j9232673l7317966j3086864
14706H5067739k4333429B1946794A94220p5569a559408A256801i910052A0462516
14715B5864109K6084554j9176515A528237K5894898q640958a5877457N268226
14722a0609231o997668m1491348l7043785j7364969k6529397k1494196J1412686
14729a50117908J0013886J8479110r817236J5327052L0514896N350108O039591
14736g4210501K4756976a6592797J347748k777591l0286006k397070l160407m6307043
14744a00173166N161215K918877J987359j6404149J3410970l894343M0216721
14751e6776516J9659195J0292360A2626562L4703596k0777446M7149247j2463280
14758F1238679j9955130J5511335B1893371c3057372i564516K625948l1237815
14765c8176383N341540Q403742Q142693B4790763K6126208P3084672J9453855
14772A43455498K0571185O669284J2258383J133105M546464k5152206k4931100
14779A38550613l0432597l2512198j2559074K495849k9162482J6087719M0898719
14786I3366549j6841528J1062444J5362155o095140J8540566O62630n643612D8982684
14795F560369b8457878j7247284m0063403m5248028O081556J7213506j2520455
14802a20241986j8075607M9499664q348520K0503123J3658710a3438931b021599
14810i814488Q62123K958360l9180477N045636q807585k9072782j3759198p788053
14818i9556464j5672570m312924J5573292o715154K5763624J5559001K8193280
14825d1167915j1684283P809926a8315226j4935121j0435747J3196388k758264
14832c3247970n6017542j5443352J0180811j2237842N719439o442547M5399572
14839f2089431J5953456a6100720e35375C5541795O6562248Q325335K6070021
14846A36499399q6146K3491291j3392306j499148l0589202l4768567P248226j3459989
14854G3443558m278943J441515N690822K90943k2721863K0531044M6948274M535043
14862A25880393O900580L371512J1545250m2575001j9765922k5871761j5851785
14869D3633266b1229644k3924249l33707p316597k6421299c9341294n429125b1303915
14878h21369B5223179K1773155J6538800k6399751L1605774C4066044R379768
14885D3445812b774823k2880595j4849204n3990613j589952j6963379J6781814
14892i6266752j9155599J8092428J5855333J7789222o363340K6173894J58630
14899d3716184P481008N631221p817416j5931578k1397544l4143477K621148n0943860
14907a58216682J4964803j319426J0610781J885184Q73980L1266390M4164119
14914e5770851J4024926i740822C6172500m039092L0142740K0617839O949064
14921H9843051j5748690J021295l2866173K045866A1330539K3132916B594032
14929A9626664K5319399j7406995L8020067J8127663O2341102k1323935K1557194
14936A46261159J0433753k0205376l5726587k417418m0426197k310499j4801539
14943D0807296g645323k0559570c321426J595510r027238B8543289A389169M7424263
14951D8813432K504160L4430004R555061N145239j968529k0390089k3644429B4120139
14960B3808964a9792353l7057145N543205J5910832m4028968K4251083p956741
14967f3130087b3152735j4327689G348862J3011614b7306654J3196918k0952104
14974c5061840k8839379m6384398k4084531M289644l8007610k0065710L553242
14981a84600582R562200k842082J6042013L0936703K3721423M4761585R696948
14988e2721792r814695a4823190j6614349N075946C133255g399721j9178090e893186
14997c4074711o118221k68061P928123G649063J8605030m953413J9885886J9040058
15005F0226624K3245265P179077K8890371K162642k174775k706766k4408363l2844208
15013E9569867m235906h304022m968747j376605k438444g859750j3140272G910378
15022A6863453M9156775K3540674L3705922N1184173J117443k9442530J1643315
15029A57769225q367254m1190272k7722535k8751690j9970542b577811l7208693
15036c9786504J5671623j3787698D625620K4951731K3387868j6516605K5903012
15043F2351626B8628291J6667563L175180b30437j8630917l5533510l9546913
15050i3941777l8025767l3716298m233366j0948155l520101M6226451O721095
15057a31437918K3233674N31905K8716772L3311204L262778R747057a5173403
15065d1589870k1864814k0537128q743010j771793j2669240J8261630K5525864
15072f3388361L563519O992481b5658103N024146a0093738B7827804k903218K97275
15080B5221861L3926361B7497376E106657g895777A1383473A476357M364979a5964609
15089I154801a3129360f072217B1341992K4349873K4946681L1159823M389918
15096A06188287j7896774k958588M8383543j3118975k0636442j3296923M592502
15103I1256630j7475777k0326429j4777157R991845A9274791P130545J2028983
15110C8434319j1029228K3457527J7242175P532444N5334704p5584m035601o477841
15118A20382915k0797950o458010l7902075A3192836d8690171J3358991n1678071
15125h7009251r683386L864911j6190049q50160M0102699J1886784K7963250R551921
15133b0363281Q654850N646029K768113l1349432k2431512R527427n7881180j6525004
15141a21953990m5254693n312834l844008J1947733L6966677m2281M5527956L8959373
15149d3006067b350515B4240802P108627o974779J1630735l511847C459797J2264670
15157A5724467a0127337k4353172k0877841l1790713M741396K8238646n10575
15164e4679596K2971294i168427q003111C8985131j2468285R568752K8862851
15171F4948449O069908j7315473j6745438l199635j4847624R527749K0520954
15178D8958890J0700452K879888Q260402J3662410m539899K0018795K4358290
15185A24299228P424280K4219796J5277312j6341432N196315l2659806j2838019
15192A14577674k299867m3307754p305000k7790146b274758r085321j9003277
15199c0363356p808664o660909a4547999k9946719J0950178q441078O711113h719974
15208c4821418l506833j4654006j0951178k8787424J1948616m9026007N970547
15215a23827703N989186J2328017r0084P6497c9289467R758246D42921K1277422
15223B1720343J1167897J7170506j0105065N390321a419249m4554506m8406589
15230i4380344J0716205m4996849l8054039K0828001J7037064j4956255j8854607
15237a62660824N6356935J7705063b2318977d253767E5193449B1018038J1729876
15244C2747914j045712j1350768P522121B60171g881236E700945f27220l4107414
15252c4734634J3360013d57698C6141055M8615436Q382396M4105997J6967910
15259A54212794L1317307J5816086k0176239j2068984o835680l0098695k8556799
15266A03609790n0163357A5987483N877056B646252b1774905R210758r137475
15273b1701622G625936J229763N011109J3818485Q892192K1140676M533758p418515
15281E4833404A5855744A273297a5773521l2009504k843973j6429597P248887
15288e9807708O398497j1003323J9436452j6698290a8543034D260107e577029
15296A436410K0018477p809599b7077081m983356j6155449L111904l5086578J4460007
15304f5730553n4007018P767116P760044r290750R205163L750747M531978K1234487
15312g4778786P934716K1553668k1632904R888963k8936701J7633423j5368331
15319h3705952J9167595j0739741q584415j24612J3209313m24725b0750946F613482
15328A8925716N1466416j1144932L4796847N4941029M313150J7606983j1369376
15335A59535833L874422l9465580k0717843l4340572k836329j6476684j7377080
15342C2196167A2231211l062315A847327K5144977J3851742J0071313O7625421
15349A18540780l5897693K0683225j2292090j0030401j4143410B4509163P472185
15356C1981348a3024875k7909782n1132724R933110P990995k68175b6873112F706171
15365D8490334M283965P7080801n038061J1721453l912352j2095314l5681739
15372H4849087j9159906B2247048c3412820m3189477k6062220m7413627L696729
15379a46381415L361628l7953111M0852149j2520786K0546369J6780416R381238
15386a05933512p246104L0208892l705406M560913l8306394l472k999492J1512363
15394a11912212P096116R347890J5745530N75276L8068121i941264C1561388M1995219
15402G3556607K041374J1400849J609545j1263092l871214J2539973k5456552
15409F0557490p604073O570934k7045188k133629p156018r381146D629375b589413
15418B1493263J3393877k193310o979471N609073K9262297k4291826L9943433
15425G6237336l7390633L3874938j6030151j6913547J6135534N300081Q68338
15432F2081896J3530071k6855469L1819740P617960K0143292J2017592p17561
15439A19637521J6326409J1546322K970945r726520k9077560l3849072B5177162
15447C037435f0039512l1131914n036958k7627483k469969j7845203M1799231
15454a02351808N989152L5972267J7688477N491056D210431b5660962a0105834
15462c1185269K713506l9919293k5939325k6258700l0463605q382189p451055
15469a66885930K6249925L6483086J8773618L9023184a481074C3725100R765161
15476D3490261K6622637J7318826j7578254l3140490J3312034b1155551k5173421
15483d6328972j8108367l5928067O553530Q898748p930922L8086367L359043h179436
15492b746552E8245260J1285772K2059361O442571L808234p779927l7237974k264830
15500E4558467K759080j8754181J0838118M659833Q487347j9961037l476747K6023033
15508F5133913J8648798K80210K0685069K3647493k9732395J5297323q214990
15515A05745421N32130N807774j5808866m965828m1926970A8751819J0512943
15522B9264762D347478e096610o947256d884535j5503474g315105l5791550b0447167
15531a5004856M177077j8904018n090379n382491j4577202l7049482r872667N938913
15539i5765105k9807966N778942n931288J008982O133810L3070156J7059036b6375737
15548d5945660d670856G088934K0855553B204524O127969c1603661k9105198k3126737
15556h3835596j9693194o902619p776494n976065L0154346O781566J8630652K1833521
15564d6783883a5269399B8888321G67606M7506531l051027k0940371F044219A037033
15573b7847239k2055505l2434858R614486J4642806b4836385e352808C9434761
15581H9242653L6127601L9232149K5675982J1238949K5232152j8464066k8200431
15588A80084989j0476422n5536261k6282268l3244521k7164034a1898686j6498390
15595b8397076J2845146O035243q733822b081889A9013146o065310J4286316J5501366
15603D2735518J6706818q258690p606274A0286897F44245c4944546k3937769o290501
15611f5172816J9349848r123695J0900569J2431553k2454495K0325182J2260590
15618b1483264O48555b314732A6476972o390387H21382a0293938p941334Q491557
15626i743715l7567711j6280008m5064745O612475m7438240J5248435J0196431
15633a24037078p200909j7321104M8910221r434868K7380377K0701565J6929121
15640d4072675a6790538n519880g427746m39672a043101k0859447j8854907J9671345
15648b1086110a640140r802852C655305P715892L2236317J3968678L9177487J834147
15656I8587826O850242J1196816J9465929n0303114J7867566D7878719k008524
15663D5870195F269293r12711b5681384o771341r109103f742622A5167087O980789
15671B2147876L0465112M3936472K9703942Q796139j4147200k158427k920219
15678A15823695m3281818K2301613m5200870j8244948a5404515L038624k0839608
15685c3205499j3914445a6275900K185048C0726177Q261280L123755o700387J4337824
15693D9748649k0962102j3516519l337564a5413427L372951o4385194k1257377
15700i7683047j3779546l2114284K13340K4919986k0611899M7837221k4136171
15707a15354400L2842968J998981h479830N59721G196585I77818a7723008O489950
15715a1233058m7931697J0479418m2685990L238132p023355j7825894J1631915
15722a01350529k4472293M2183678K5325779m540187h444965A550247L3315753
15729C4866000p602633P316473J9682428j8679480L7915294l1501633A5234937
15737D9626125A0319795I34691c014988C3952281G620941K9485673J4902365L3864154
15745H5873133N280195j366325J4029470M810024j0134459J3666228m2878542
15752F9279724k1485055P86279q666095j8201892B962926J0572851J0925110L282593
15760B7743480N818867J9172664J0240049J9639459N203023Q942153Q291263l1368041
15768G3682917R64741B5308027A561580Q868462d1251042J673040l1283329l1333728
15776a02195059L9670018j4587533j4249065L8835847P170594M810875J0432986
15783c0111337M70715j8544676K3499508n8471356j0926923j2550074q951565
15790a15585708k8629809j8345192J2804483J1682715L7910015L760247d4955888
15798b1904515A6541551R103988N335980Q534852R736964R510256J41448A3132108
15807h645484k0024404j6633841k4404717J0588278m7138786K4892071K3823361
15814e7543522J2113874e387495a25777C9990311j4242082M4276723j168744R796041
15822G8652249k485699k2786061m060003j1458343J9807154j4330041o746778
15829C6592478K6323750M226197R021288L638996K0831956M8334541J0240935
15836A59210141j2494770q243687J0276236l711593l5007316m996273m5742425
15843E9290313B5624247b3368107j0427758l8924149J5238717j1289728o986454
15850g5757479M810061K0533951N5955K2389640A0002687a8421964K607089O592430
15858i222445b70271A2197b6798720k1505532N957550p759019J984403l950448
15866e2071766r845747J006288p948092L983631L030910a8937695A5026962E362409
15875G754633c4548394q774693p198205l8669175k2588909k5228734J5949309
15882a21058801l8265094O228623J6709203M0420421l352451M6251722a7729971
15890C274561L7730856K2261343O360186j5659533J9117101j5935424M418080
15897F1567170k5414571n685407i233032G750344B20286L2731981K936351J7676787
15905E3565405L2239094K0201955k72638K744190J2716226N053046n235222j8931344
15913A02080712p680327k3566389j6668226j4301711b1907861P789610j738117
15920a5856368k533740C581065L3833907m063599L1644176j0663466K2916886
15927G7248969J2801684j5324914J5539750j5617934C5748434i870144j3436547
15934b3306691k5174323K828130l7232691J6232260l1777172L2570934m256195
15941g0115748P425103K8987848f651478k172244m971680N278432L42613k4042232
15949c2216589k9538199b9049060m0218917K314306k9424731o262042j6388039
15956a19028483l420966J4484561J1285037J3827288J2734019b2305015j7183784
15963c9488799a8961133n514563a2201095J489271j6501775j1363715L715881
15970c4861433j2855723k9629935J4054568M92042j7940235M0056336h737493
15978A0935202L0826877K6187554N2552524M850107Q493608j6401053L5658565
15985A53103384m2962169L693663l2327940l9829509n702071j4490558b506889
15993a4569102k693126E180657A008505K9855162K5631119J9321813j3955953
16000F1860646K4690411k1348932r727031k4684661O783126j3651648A1458568
16008a2024283j7019876k325874J2524913I477273K3019188K5020310N680800
16015F3197571R830715M477333m974466R714477K983976l2129275A8420129a4244804
16024e8393792k7156012m0709778j1327932j0018000R900028m35171k9335799
16031a67476456M5500084J4863170l485191N0072008K045545R312592f750614
16039d6201652K1836N408420j6230760l8359648L7326710q054338k741097K5873448
16047d2957081J3488128J3696458B6419618O991732j2188887L7886402Q145699
16054F7254564n409793j264913j6276822K0909530B4206557G337155a2868598
16062a4240577j9390435p394003m834955R641233a6212389F425660K1658725K3530057
16070E1614442N7006731p884469K9023390j576413M083467J669974m4641993k877433
16078H6417696j9795814q799272j9521775m667887j134757I991456K6225301k533081
16086C3683676J2402577L9044113n810219m388999P127132l3006326J0140366
16093E9192320A8939397b7025428k1714608k3082635k0596555n540471L7686990
16100f0272707m0266556L2373715J4491535k213941c29970k2124782A7947004
16108D9920837B4087505j1685445C255912b1054092L917147j5483382k4007420
16115e6627747m1032501m1466065K2853353k1018936Q760284j1888956M1806324
16122i8614244R592242K43477J6268952c5838797J1145252m790149b934621A4707068
16131a9385217R673987M506124I010206a5605533n856059l113125C367467J4195443
16139A7562910L1769537J4937652L3038432J4295800k2560110J2438267M3217781
16146A44700269k7736860j971301k4913734k6824663q992059f410788k5335112
16153c1745900J3385480j6539937P715126a3487779b04479C0866423M205255M3884410
16161G8956088K4455800k213852l816572M954969Q962162k7337690j0051435j5136093
16169E8773377j3082422A8329050a6100227c559422D9668453k2706030m989614
16176B1972809M4416769q599942N895065k6490991q032171J0895510A3917867
16184d7408498j502039m2744398n3393147k4114074J7206523p839270l576180
16191a63371083l038500L9717613q001926L9533452M4317633J372502i586924
16199B1183896h437234E702334L97752a0321230J704374l1660078q160319j938229
16207e0375482J6652243j3175064j824669Q317493d147687A378389K9039753A3355296
16216B2965078K8690154k1685693J0996396j1826817j3228585d349718R00963
16223c448755k3391130m635322k3720750K2060429K502914o963370H520094K1407422
16231B9927516M1772304R022409M6833526J0677860J6027853j1643376R713685
16238A52331777N124249m2848773k9996809j4967346j9072338B3807613m466342
16245A9341271M943229K499142L101141m302529L664486N1829305L179881k2661748
16253F1594178K8773234m2690383p523972q28005f830577l3160318k8918674j617468
16261g0527037j9998010j6462012l2867754P101635M3389638R748073J0788287
16268f8827180a6033705j8565499n2231J769982l320186k8418882j1142213K4858575
16276e0904159j8887105p152950j9945195P084171L865722K4485075J0651647
16283e0802794J8256871b597122A9801037J0288779J7477881j1113236J3719229
16290E0173690j9021662n864714c1965569M137835n1890479o804325K5029239
16297f1493299j0195346l3607342L894712J7968332K9136810J23339K3183101
16304c0989693A5079661N1816895l440732j4071903K1555248q463607p228314
16311E5247248L4544499D0872387K1150771j058925K6352964k47497O490650j4766996
16319G8793354K8724088O4770844k4531868K3807715J3692146k5884479O899965
16326A66271765k5816708m7487061k4163758B0961168b1303966k1359970j9040316
16333f1704252n1391462k4965995l799827k758381J8329718J7091602N397287
16340a03801310M0027093J9099257a1515271a84363G079992J6171759H723360
16348G123033J1282151J1098353c621018j3756971k50771j2741262F357987a2356378
16357B2317948Q723692o549759J1659879r864203A1943305n700518d4873876k0279267
16365f5153143o4639781k7551272j3289215l7037459m377975l759106n548375
16372b21356326K1772207J6688971N2332876L1398841d7622772A0263787K7200560
16379C7464347J4597234J8237135M1289829k1228625K2715049j2006727K902372
16386A03970614j8360212K3790612l4859980M5988303j6626376M5010053L051328
16393A51964342j2430904L3432503l8179714n972026k5393086k5488322k6148614
16400E1784179A1811398b6475558m4275065q84222k0843512m716450J2299496
16407h4895311j5749432J6515258J0034062b5010064B8139518J9335794L8507733
16414H5983045J0019129M19783j8278936J4544460p337114n942509j9493756B8086983
16423B9142940k786422e823784H574899j017970e523877k1658956A2815016H32810
16432a2106968N106530k6964671o128169l2167951l8233340l431487m9468112
16439a63394168r530870R90417l7179158O142583J2312309L7267264m820047M3899436
16447a14312234e0854261R034304J5983565A4554235K5356136K6310858J4288492
16454H0509721K441031j8523013r529681j2099596E177114M534922e140095r738370
16462a4878465A1528504E671633M6581501J3918725N34155J8095628J1040716
16469I5842358m829869L3403043l2449088k9824212j7254846E398808e331045
16477b086298j8699107j0417879j8655190N945576H898872b69834B8186794L5900951
16485F4087745J4766874J2466350P709556k821288J5147053j8899906l0382728
16492F2073656M554604j7009392j6139937j1778285K9057341A9835637R494250
16499B9329887j1152138L7381403L14492K5175490k3684345Q305242l268852B0529694
16508A2636472c9306385k9802641l0330806m3738661p659136m613433l2489070
16515a87940132J2999260m811410K1344131r725060L3966904L8085488J8287888
16522g7792931J1058830L312495a7552524j1736897k1235798K4562894j463246
16529b7425571k0699405K3019314h906985j8697396I250938k165888K1750393
16536B8835443J4857086K6611029k880162Q501581J3629703q698172k3787244
16543E7069264m279154j8992331D32214b1084817m3255983l7697276J5401254
16550h6636822p140058k0982616L7543609r364001L2350927g947370B2662349
16558F2964205J7794129K8906483K8087763N476876L6824865l9392679O856543
16565A47518185j930861l1884951k3972222Q551335N263593k2808795K5190233
16572A05926517j8492074l4744543K9416160L4028159j4299790l8458641k0204748
16579D3171040j4443296D70597d7869953j9546039n5606014j5361651l8634247
16586a77017904k417624r35480K0738771R598282J7218573N5499360M189400c5953722
16595b370127A9953574k900740Q234299O484146l60831p136714C397362b2406068
16604e6265398K2414207j0129206J092005l266018M232732J7550915j7289779
16611d1660542P330582i847488l946020k9395625j6198879l6007247j1954754
16618a07350013R590263j8765832M639683l301488R337357P068540d3612255M937862
16626c8674393I536974M6010051K6557934J7813430L0003314J0530439L2748043
16633A73200185m5352712J3767663k8333296j0383166k0474208p988528j7709609
16640E6726329B6400775J4331469o887481J9985969j1036371O53757K2844735
16647F6292853P001818k934989k939050L2056503m8133896A9803548M884754j0492413
16655A4195889D839593b0622464j0885369k4579571J0378714h155375l9076831
16662d7232206b228211B1999760j863876j445193L4194432j3401263J1767699
16669E1251559p726197F091634P382042c221658n0197452k7059103k6732808k1586999
16677a28798020M64295N645910j4751020J0786439M1825929P824215L7068157
16684c9934095k755148J636285c787065m847057c700425k1369569L289352l1567505
16692e3348147j7949235j533983q02886p555548J5563566l428996N523864K7278715
16700c6252650J6086192B1005578N259509J3619343J0131016j2276804O66800
16707C8405442f800590E912277j879461a8996022f030099K248349o384392k478148
16715a2644290B6551731M6360411m6550M2491542o73661L251583K7297551m217248
16723A41015359j9547444k4604931r944378j1028650l7788161q896435E100681
16731A1553250A838462N251275h277657A9573594I032207R189185Q586544I665949
16740E6713358k2911373E373137b907013m922424j0482273j7859156a5516421
16748c4583910j3816387P669681k2472088K9022263j2155154a0390182A2362115
16756A6402746n798764b221183j1546844k469048r223226k3164995j2214213j3418229
16764g4257738m2143277q471078l3309853N280761q504241M5218400K30070K7193476
16772h8763480J8589170K6827838a0655470C91718L7016159K446006J3944021
16779E3797904k4529612C703983K0958083d343213q213070d711619k9003469o295627
16787d0010715A648726b8673D1955562K3528738k9680441P1790051K614835j2681036
16795I7527709k0860302r326123o01846n931813H882702Q985457d681432l3134129
16803c7815561l226I112520a8201403A9908223L6258271J5732702K4362530L5164319
16811A31426045l359547J5574780j8087314j7810512K6022134o3947066j0498673
16818E9319847A5364910E856861K87945b6811672k1577115a1832968k2890046
16825c4723014a0735110l2786838J9676206Q971397g374653k1068451P16586r15985
16833b8642503m6969901M740528o70773n4292613K5872619j5533009N205357L0231268
16841h0059027J233526L0656742b3722304P802913B4244623E157401R347325Q152029
16849B2656755K788177i312357k4658123K077296j9676673j3360579j8308108
16856h3238544n0937665Q927929J0632002o103616L3605209J2959635K5515398
16863d8639652b4051094A7253652O055816J0533623J8122177k4071053J0038377
16870C7932592L3484172j9708876L563334q090326Q175007j4874834J06962l826267
16878C6761764J4564046K5414258p416514K3495760L0458794J4921730q771233
16885A29428605k9304905K197848J031857m5207266k4790076G720859a0166157
16893d4446924M074813Q550462J55339l435902b684870B3782890J6080963L1092259
16901G0956112o771670M2174607j2462274o436106k1033452j8113679r83250f22562
16910a8668540o84775k9503591k392336N837178j7846916O390369b6638010l353151
16918b9991161J0563178p453803k6661089P397715K89541k5035938l7476874J7865278
16926i0503153l2021196k684400j926189l2403399M4817955J5350518K2194964
16933g7174900b7030306c327613q503816B1360424K4885067L0323997k6345387
16940E0224101l151970B2676712r90586a0258132n039243J97949l1361261J0433934
16948c6026753n232555J0425320M047972i199384p313251I320704J4684143M4673480
16956F8678327P669051R898477l9954775J6552804N683100j7022530B2610739
16964E4252688q951931L419261B2802585K4994483K6340670j304988K3219211
16971I6051961K141989J5608537R185277l971810j5642113r285497k7296542l0612975
16979C6178827h98137j7538619k5362582j065820n0927774J4398891Q661737J0475107
16987f2257197n393493c2837605P000844B591348K8161957q360924J3613015J096720
16995C7102116j3420505a6918499g349739k6740733j3373964l0690069k0492116
17002i8646621R581222L635662k3514092J0438332J6103756L7386346J8750569
17009b6264826j4830158J9577991r828536k9851295k351964k513129k6054990
17016i2116907Q080716l1057574j1242081J8618925J1949037L743202d0085401
17024d3182086A4180137L0873961R342859K2152925K6598247n292827R210898
17031A07066200j5676151p226984l4151587O877284I435919d41419n325798L63227
17039e403990B210953J0662989R407803K0011783j3118725J4968349L1792229
17046G5935381l09074J1886008l1824279R73752j91917n944163k2926173J4380826
17054D1980361A6674019K8083013j6144353K213265K3819559N680437L8869960
17061I9195900n848890N996087K3443410l7326977J4576921k0869954j4556109
17068F4610388A6252907a3193038k4273239m2001581j8721686r398619k0356890
17075a27945053j1717010J5988276L0892941J1009504k412757K2557625J943701
17082e9682773K3342535K828539N679993J739867j0464521O401530j5466365j0201849
17090e5823044k1635583J1874263j6116104K6873935J1530552J8365791o050014
17097c0980204J3523632I773113j706073h374181A8525615a2783028D629939b4440744
17106f7046722J1158533j7160316j2095000m105603L9417932O164517N090650
17113c8576009n11193A0553403M9623117J9666666J0088924K1021646R749792
17120A20703548L2188059j2889338P928072l6366098j9451076k3824429l3879818
17127C4408920K6839919k2946004Q313414A3504169L8157684K3995027B5481123
17135F7481185O008183l938431P416346j4264182A1803545L6274128a0414876
17143a2596260l2167263M699149r998495J8312849J047491c663397F779814J9135867
17151B5915681k283414L7727464r993674J6945184p302164j2129324j6245108
17158C2634645A2501018b9609192j0509115l7630345o079721l0650977j0749855
17165a25229205m400484J3664194P424758j0626207K3430676K3774478J5840114
17172e6121676J5962475k118079Q160006k372711l1864955J2799823m0727361
17179i6282478M1082182J1491875j7372628j7935485K0275966K2335825J7725647
17186a8679096M539572B5974968M047236N5918714j3897883j0780664J4886227
17193G6148598M171773l7669478q207484A2330484f165795k4686823J3885030
17200a6967588j4534053M590690c86622l580088B4750970L8047812K2488440n966051
17208G9321171L7976215M208888Q72649k4547375J0958941k21215l1383656k9258926
17216D7926692B2073577K1952354h264820A2053705m116773R627868J1462377
17223B9027177J0775082R079650J3852630j7164767O545447j2672940A8808477
17231C2646224j4267861c0453365k2357232k1679939Q63536j8401019J9686847
17238g2341172K214002J6146403J132568e83864j3350311n010006D48736f276104
17247d918567j2673824J147984j0948738l3976537j8417238l3544205l7674194
17254a51005319J5323144j8987049K9839461j563153M9110929K2266049b5055046
17262b9481953a0438476B0052609L963545J0404753j4729429L2716571B647483
17270a9470395A6254724m130190B511157K0428885J9606687j4163238l289794
17277B5093697M6576141Q303695j7769618L2389333j7359475j5582466j1039742
17284E0611565M41657k4226428a5912092M722427l7836383J3045275k463146o719041
17292d5162960J0023602O879333F0194531J2985861o384252M2782823J0046024
17299A19624987K3456439J0496215O843311L199005n2657727k095968j3903198
17306I4963064D4191098p09785k0655116a1731271K306864j276638c318466k4117742
17314b7436208j0317496R967445k0712102K623680l5267857N356000n0925297
17321a26711835k277953o522432m4245884R916077P947549J5152560J6158342
17328a30583576K3517233L4830347K3947630K3450921G737018K3140625L3610225
17335F4487868n52027L4945623j8688849l734679j258340l5495183a2628688b498950
17344c4600986m0033859o611202J4559455k4439632K5977268l581758J6130314
17351e2600400m548991J2164113j1532777J198968J7204996j963211J6856486
17358b3220816N271408k0972904a8660972k28938Q727364A3566706K6752230N2091056
17366I2409992J4417138L2907286j621499N3543900k0623606L0642401Q981164
17373B10656776l3321409L19814k1770627l3509772l4155101C5802484q676768
17380B7125716e488371j8449713N592527l3768320p275684K2235536j2861944
17387e0015969K1285570a1030773r458834j9122478a1516188k0376402j9456384
17394e1348974k675279m059255j9447221l225759L9450668q507926b0585547L002105
17402a7583442B895144K9872272J9795757J8227012k5657343K2002785B3302606
17410C3638388f746264j527479k5314776k3319768j1820761m1350638k8180542
17417a38260228J1031285K5896160L602947j6225598K2855710L513906K3386707
17424f4199111L1294277a5021348k6832743N41272J413224p954247k8151852J4241140
17432f1764554J2758905P88991L089045a5472756g286858B8519564K7834231J5184259
17440G1538054K1534724J2018080L8375462p012242K3547017k8560450l891987
17447A27548658j9527371K258972k4709817j0837654k1489494j1893719p214045
17454C4135530k265042j2030199J023275Q628192Q940286K4368714k2864341J8875192
17462E8811607j8677531j6573634m128529a2014754N317556k8252789m1957420
17469g6907407P973776r221103J2255011j3657450K5812133a2532468j2096987
17476b4629455D0062843J9729949M254161J7177553N118189K931131n623721k16142
17484H3433963D1391025j8382252b1284277b880363n4671882j8092668J4761955
17491f0882958k5192853Q918162j1414380O028723l452680J2547861k7759296
17498a01207421P938816k4734691j337413k8925356J9971196k9847632J1832384
17505a46310117k4788763J9902877L9891909J8276466L2149309b748566B1220088
17513F8936275M2746386P097951K3258932K0806113L0383464m1488530q592089
17520A43148502L67925m2856291J618031m1271494j0215334k1077306P852441
17527C7566474G021186J0443158I71493b563714r308794a520627q071419j6750618
17535b6342664P851473j6000715k8512826Q35646J1717552a1555989k7678951
17542c9234940J4081197J0246829B0406275K4774526K3296887L7451901J8452592
17549A24382181L2747922K5548427m009247j1995275J4454485l4419552p034275
17556A39674666n7638068k8553940B253313c8602292m9269335j4528107j5477379
17563a17877113k7186030m130276Q374705j0932028K643900p154421K3405000
17570a32856263O207745J0779220p33229l464521j552730Q683704l665068m740807
17578a21341949M4129287o478260J3046679b7966629M716179B9124109L6612764
17585F5736873J6805894J6133316K9720120m47292k1849237k2026335L168759
17592H7242098k6154048k6067878A1959371e0575896P078085l9200051j0028793
17599i2726655K9934784l1141692L8912064J2126037J9183979f507734H302920
17607C3066751J8661669l156287o249156l359871J1334382k0073210K1053691
17614E1277969k4240908M7627561R515233P759775K6719243K0465959J343780
17621A40468612j3230522J4477932j3970651J5899779l6452076j1412531j7686959
17628G8093584j7481850G878246c582751l5659184k7452787k43683p379402c4007568
17637g4550349l970875R740204a3703076l0661308a9582284R193505k2069709
17644c2458488k0203872Q131478l0701984J3742704k3691898n831124n993246
17651i7006430j7706624K7916851K7526417Q395001J5596423o267615J9916049
17658b1629928M562413A0558662a0573073B346372a5698116j4166023J2419082
17665a7445057k6876894k9667492J6310988j5352846j6063650L4056074j6328848
17672g1367725K6424144J2855661a5038085c392924B9724410K9120396n618250
17679E3226556l768462n293456j2492985j2186304p078599c1080136n128542J0570352
17687b5638326J835098E773965A104708n51228N3306112J0125452M6574584J0586690
17695A21146318L5146562J2371070j4144205J4529827j0776769k6693602m3851628
17702H7727573j9730208j8468053J058411A5845782P138013K0682317a6188642
17710b636765A793101K1280258J1260611A5026359L877411c765846j9501760K684020
17718b0583586j9498638l0574196l0081835l570906j3923818J7086724O535759
17725i4610496L8765956k7336714L4645473d043052l028967A4823180n207620
17732I615560J1037360J3869898G316185P207992k017327a6541536n964528j8141282
17740d0647346k8409961j9851352R877667r507778r985207J2049713m547410J5435930
17748g5585744R818578O478021L309930J6712022M538536o295772r079483J8140793
17756c1963119k2241187J8017931J5843595r202288A8033409R88461K6285941
17763D5307811L6829256J1750375J6030555L6590701L199716L837764k1874911
17770A31671267M21412l1667166j4275225m628881A9614186J5858410A0147922
17778a8693169b771988l0382245a626285j0679038B5988151J4865182N340570
17785D6193903M1493124m0883652K370428J1834349j6370180j928085j792394
17792D0917493j9390783F29071a7227878j9713208a8133651F979248M798512H20554
17801C8021768j4890923Q769968j0984393K6677869j2212341a7354144j5791224
17808c3145368l0214208k7152009q520710l1064538m3210982K9481242k3144414
17815a66970987R922559K6788762K4804672J045924K9115731L5590316J3979115
17822b5723908R214844B9157178k254209o348360O108262E637844i505504j2824590
17830b2330094k0808232Q987894k3659479m264479b7610016R17153m662673C667096
17839a3883089A7629116g850950A0875115J3243955d741402f71235A324855c1458912
17848g904076k894988B0604431J2636065p897680L2447671J1408360M2959186
17855A12158033J5263824k541681J1574964K2178002k6490227K447004j1489078
17862A23100841k7960297k218004j7778981C4535656I65139A30173d822277J191224
17870c631053k7108585a5318393O196517j5630740b273946l327020k902743m102601
17878a2606310l414784j8915554l796295j735151q761960P578271k6687095Q155028
17886f0183850J1540593d858497j1579517p214725B0350230I500187L5280889
17893D4781076q972471O525162r233081H140871f54317l8562070l5773501k6678201
17901a01668089j8778840o071893m6831786m537139K6485036J3856689j1631450
17908a49177472L1658409N5790586J8577109P596052C633274O003133L7081355
17915D6717762E898988J6217009k081041I073052J1386307l90574b425611A5930678
17924G990260L0581812J6033294P942657L4627622J2363197O540941Q383535l120100
17932A21343218j2196717j9601919k7531399j6811102j6924087A1031593m07350
17939A0624243b6660142j3206905a2343453L53283B4966187M259239K1729261
17946E0954687K0050023J191327K248861L948000J5094846J766941l4187658n8728
17954F1008299k6897367q644102C919869b028599j8035342p350628a3074875o252081
17962a9326956K708184j0850484e214163j2548557l64975o933189G316128a0077897
17971d1749973j4060016k2257984p69283k3973534q353555K24976K4036533k3771796
17979a10674632L8189977l784403K8049754a0484760d322819m930486j7356277
17986b6609582m521492r493720j0757951j520755j5421006j8688040K0684393
17993f6328153q571355k132449K6089827m421297K5361569J4543956H032350M4609901
18001E2642251j618558K9381766J6359348J417526M110961k8171046m3070k9678871
18009D4400307j6860688a127777l760994B1807498l903587K3758151j302711K3421914
18017F3781265K2127727j5165999N540756M869280j3398400k706445K950943n534074
18025F2465053B3437840I265207a6284104M566441p168558r482567A6378420n635613
18033A0742807L669198L0806294K7874898M4363202k090947j1290889m687359
18040I9387204q568345O536027k6612686k2972663k0935663d6282600q815996
18047e5098596k5351989k4474407j8340661M098060K536297K362501j1611196
18054a25879991K3175877M02621J6300247J3201159k1724903P397180M969123
18061h2158687J710485K079168k0831555K9849481l2601636L5313592j523089
18068f8162241K7342910b0355510b034068I709115M9747292j3490816K652390
18075D8617981J8849672J1969010j4462583m613454k8702971o138531a8468808
18083b8720807k6498824P968003j4224775J2129506K1477792l2424293K4587110
18090c5706288E854462N907573o79138J6832287L8488082J0093512k0905020J9266342
18098G4858100k3384916M1651504D2841530K9618082l612190J9366556j098293
18105H7115685M4489175J1770830k0713479J8728462l268535j8501543Q336396
18112A27956991n782815m8677874k9694102A0412224a1523423m2041525j1139238
18119f4704186k4019047p389755n446764L2266152k2246916J8291926K9489384
18126d3759206i042514m178624e390629a639115B7248949j2446078i572317a027382
18135c0451123j1603940j5541708M249428k0346651K0116000j2910024l731550
18142g0219568L0886334k956151b0507710K001774f50424G59547c3168373J1425352
18150b1743021m6557091O853927j4867059j2774149m524872k455720j3939556
18157a10007541Q809972L0108301c5100907k9833272a4246458B9650530F262604
18165F4443368K2530979q816455N614085N336272o908027k2063078j6712808j5425905
18173B7998431q392725M707657M665142M007483p098331m822421r173400M9708594
18181F1600430J5670557Q099972p46054r897753K5704008j7077050k0345201j9883223
18189D3125686j3586818j3466796J7525505f48117G588877R875425a6717728A378269
18198F2902097m946053O619765k7601879O299456A8793252K60892F545649a2996189
18207b8574360l0878371M711172l1908187j678146j3245241J4006985k055207
18214h9621355K1993367J2383617K5629935B010516a6225603O915777B22711J896551
18222B119262h225728k304698l0905769k7668771R171984j0188551j3908164l037771
18230h7067468J3481396j2444373J2469344J7062234J3767758f861129r906537
18237a6767666O891332j525502e444067j6297181k7310747P098183j1286166L272457
18245d9967521K530385j249822K2471827K770780B2360376K2653199K4078395
18252F9091970K6441588L8678853o656995j3526357K8841876Q954812j6528056
18259A35297691l6863133Q436284m2207427k7795356M961285A8955577f01330
18267a4119027k456134L587480A3044827l208529J4933521K635530L771849L5424070
18275F6601268j6887889k3318593A3125126o416324a4527533J763148r741155
18282b2505540L905926A294835i29596A8717569K966364J4768955J8667694j3776423
18290D1344159R054909j5129727j1054437o625775D94026d6709270j9163122l5358440
18298a01230832m420046l1784345l2013799K6440034l2696428K6032533J6706126
18305a32966757J0883130l988164K8209502d5408230J2882686j6539074O889913
18312d2174705K0833514j4785461a6929547L50495P977692j6508652c500756F919368
18321A4561439O389959m757093J4502904J6507402L0470483k918065J7484018
18328I2241047j5777666p215183k2465817q979779H703894c9960481j8603298
18335e8563779b4394815k0776689l362733J0463793i54320l583786A7189077N1237754
18343F8426831J6183163r398343L5288365L2082419j2126398k3732846R880506
18350A16603697l8078801J9058056j4624774k9446805j8376342j3025926M693198
18357B6802303O748235N153576L5744521l3020887K7302950B9752642P970571
18364C7723213m179070A4732318c065266j3118400l7771412m1142956P218925
18371h7879109l5110433J1549205R618969O3945N708489J4100441L1810315o695920
18379e6834098R754490a7111183f45580q35484j5053978A479106h678397r136182
18387a7814579l9891069k0908562J3613618k2917080k342757J8601055J2560123
18394e9099251o200386K8715562Q468191J1345421c673404j5073475Q843109C3462156
18403B8721778a0637458A3629529c4378000a4999979c747891k6514010L924711
18410b6337190m097158f152896A3662481Q268807K0738546J1123163J1563037
18417F5356034L6719063l7319181J1867676q174537m388192K617935k4356219
18424D2322579L682555A2730526J5486173O217090j0947031K0720198J5213228
18431E9420184J0632874Q273850J6570355R393544Q729778o475781J0980036k8237506
18439H9287334l3650970j9056407r605352b0027757O078636l0952884j2322102
18446e7224107k991626j8607611j4966593K8298720J8569986k3622706L2155202
18453c8388735k9240864J2171004J9142327j2396078q244242j0836708Q704843
18460e9088453J198593j6542360J3444804L527459o860740p030712i462186o931715
18468a6393901G420212P457914f734869B3765821J6802393A8791243a7576576
18476b1196732P155850m3565586o848418k8281695k6579918j7469581J518997
18483a35267083K1051440J3862431L5585791J3277584Q131852a6905971A690833
18491B2013066L6491800B7977259N0483782k6551118m579757K5707275j8863200
18498E4174241L6983455k3641477K2756501L5953501J0256150O340665N09226
18505A43332262K6746872q751322k4807144p739429j34087l4191217l6831927
18512E7624008k1648414f752400k7543519j6232735j7080869l8573084K5915305
18519h0267302j0618016L3041520O53913b7968925K772800I962888K4159047M134795
18527C8256730j1340739N424093L1255717B3636967J1549224q858084e839033
18535A3069517P993767a3109394e931761K646619J368322B1377284B447055m48782
18543A998273Q079666b9709960N562564m0666485Q83582m7503444k8865199r837811
18551a50136753j9179362r583679K3047035j0319662J1321123J1904650L1002167
18558a11944481K0079815L4176665d826493k16052C0782693K5879918J9841772
18565G6504383J0062256k12724k3215249J83768J2411089j3490188J493405j2308660
18573E1428080j097171J2772313k809534J1821383m510499k894089K464378L844706
18581G1019567L891891C1931032p956798P626705B525274c123138j7984455N681704
18589a5425889k6759087E484663L936169k100211J0900919R845972J4708052L0421184
18597G3196748J5235198Q692195m963594j524596r512063m684934C7418748E992371
18606B6623344f951715p450383j474846B806047i446198A2840865n204902J3626380
18614B1262343G958164a18593D05253b032834l1581630k338583l2666399k6486890
18622i5106336L554319o858139k9294528o485738R646953m902785K7879182N28945
18630a01038127L7222656O999150K4707552K557828Q631601p351635k57930g216880
18639b6747589k5564916j8992858a4126177k4129222p578272K618609f318331
18647a6823693B4148572K9466148K7288479K5106947m5549969M6673763l9589809
18654F7544131J4701415j4461409k6650097J6938358A1323241c59948k5440852
18661b5800800r678117j4607117N507510g865174A152431J0764543L1071796K0860240
18669F3849010k7133004M1065431j6919319K7433152n356429k0804335l465311
18676E8669195L078897J2010037L034937j1950439j6282235O86792J0218086M368857
18684F3834127L9120479k7948769j2460826M648158L4699788m5893005p490445
18691D8509507k3781591a520727j0695044m5142630k6417707m2841975L665985
18698a22952098l0031469l420846J1910959p354954M4418111p139543P505334
18705a07064506K6936178J7430117J3251691L706944J9798153O342169k897239
18712b2496493M894253L38238m912852q897291f068595A1641583E569205B748374
18721A5701970K1750253j7289079P848451j2488149E963517A7573J1233365b9258487
18730d7098651l2735430k8214161L9071916J613662j2460684N079350L330448
18737g1413550a3398260A1169788L5692305q379986L1828441M1663221O509499
18744A18483268j4055053J4745836k3843631N802827j2727984j0319627N871371
18751H3957007l7898489K9050911k0096518K0520737M2582537k2395201J5509066
18758A11230050k3279193Q952161j0074053l5334727J0597797B4406880c3011487
18766E837683e0436666o779915o0380747J3659110K6123542k4856034J4626813
18773h8043897J6394632K6252891J9737341j006656A4498535K8036242n280924
18780C7253853L043373k365905j2966623H131043A658927f4747411J1945699j8848054
18788g1649766j5091898o895704J4057152L574392J1346860L792902J2831072
18795d8034990J8894639j6516708h939149m7019264M300091b3043372j1747192
18802c4790564l4878613L0771117j0425268J0923714j3823697K0168557l03987
18809c2358741J4135632I085977K3285478M873294A7349740L7864827J1940488
18816F7155055N770285j2256171o894245j5503891J2842520j2523494A0150373
18824C4435515j5447575F474539K4375091N515259J4995097J3323419J836633
18831F6520038l966017M7246779p064299L0245363m2373232j7282223l135757
18838G0190652j0835710j4213721A0761530K2617872o653273o104508L236759
18845B3858380I843025J6623834O028419J594211j527618L076537A5957294J1234023
18853B7191317a0358367l6987324n811024Q71275l9171558L105976j1524752k8425984
18861a28301758L6278509K910588K8178208K1543730J5199450e47891I603729
18869A6308622J9716130p509988R77524c229710k7301550a4885828l7222905k5568599
18877g7677332j5088802m01298J3639417k5058736K5806376M623859c4813750
18885e3748724a1337954o833503A0870031a380987I26599a1718674D549337f859795
18894a5556094j420226j2553157l218001a4175865k0293762B4443581N176272
18901B9619853L5838079J8156949Q368816N4386830k4294386j1421902K2052772
18908A32707011j3442596l1218975k6342842J4273494l4299404m70183A7612575
18916A1520050J7018921I290257J1362267C887253J6512550J5990953Q592196
18923D4982952k1086116J146614N414999Q59556I429375m093486a5809926L470204
18931a2339722l994556k0653378M694631P54897J3130249p377824O296497Q351462
18939a1137744d610430D273589J2085861C852022a7577249k1619261J4994066
18946b4202444l4320456l9436591J2596764j8839678P268458J3720813p014667
18953i0227801J1099311K6008799K4468445j2775909J1620186J1704830O40444
18960a7461695O415716k9492995r673564N507360k0772073n902250L036314l3370489
18968a01713676K4333790J8646423K1796155f244334k0588536A4415539K2467083
18975C6882622J3122262r03806J6351684o800548r73254L876060o070550q85331
18983E4599139A6416122J5285975Q564344q374622L1963507k247252p59141K6522868
18991H7371801j0501613K5148928J3923071K152720J0727616k2763606M278075
18998A10336992E2453289O572462k8443059a2865065k5297770k6934559L0112175
19005c4985219m8456800J2409689J3689294J2269364a0328056M306508E443853
19013D9823621K0941847k5810086K723854o172062j3661405l949108A0240335
19021A4770265c4366463h707913k7648219j87460k4556545J4362602J3039203
19028c3698332r441176P030947q249316j920602j7574026p104868N15835j4073370
19036h4514908k5240677J5174083j6810448k1537487k888175J5608219k1671078
19043a41880471M7073101J1287482c2814726l560725A5415208o021254O0086684
19050F9480638k4910763R295466K2023604J251505r999345q309336l384277K7703903
19058H3151395j9405637q819359K5586007K318946k2390917J544435N085105M458687
19066G1528662j6158825J1505108k0146546j2725703a4791275K08717N74859l7138446
19074e1146145N37886R611866g41685j6357606p09401c909112B5930792N1635452
19082G7566244Q3580J7224107K9380521J879579N413986k6425002J678963j6452104
19090I0349874k8085187m940196B3757464A534249b418483n809502k3052909p977465
19098c9258359J243935J6123747h028335j7738782k1768340J3830921k2858428
19105e6562964O654015k1153161j4577421j9845370o325274l2198382K9256847
19112a14751710q057015j1929643J8974017J2368082K3838884c9694037J7873288
19119b1820749a610217B6735093q780549K1032534J3672289k5687905J893059
19126B8864521j4170321k189860i494192k5438439j4666652a8524217j2033301
19133c0557518p337697J5538491O812467F565158M0512440F115718J5980455p856139
19141A4240034M6210791k4857570j0047062N735287C387070N762782B91653M624589
19149D916242J7554697L124537j1415144N3230432j6435548K7711683J2242188
19156I0929087q800893J4534787J825690P90673r235792j0478704j2208068J1694054
19164G9050834l4347530O584283j9900238j1374064J1260264m426543A0875239
19172E4264990k0989252r382031J0021902C633741J884399e776586n1861995P443472
19180e0195109l3511759K891590r651176k3507394J0079408R832862j042980J6997545
19188g8107013J4594836K632940J1083788J7795086m817889d811942j0559662
19195a5371604f415301p478098M21918m642811l0907640Q497347K245184k6928739
19203f5208140R805743R801953J7984793a2586283o047076B3638223p063719k843168
19211A3731336K2452464n828440R551346C814971b7527278a026827l2494476l0877119
19219f4398422L204843l760744p147669K5708442J7579054d025518B0548067L1890342
19227E2438409K150038L3441673J332189M3657972k5414545J5176904L5547799
19234A58330439n6537249Q190612k0403236r614935N32416j3731459O95639n648087
19242F1814140j810974k33535k3345238L1798233q585420k1342816j428807n098343
19250C1767240K344884c8767063J8056129j8194157k0633073K925315m4998694
19257a01611543J8015721J5287219J2588076r193916R593882P584715R414094
19264c8321752R113642B7679153p780855j925827K153687K2657510A7549453C095364
19273b8525976j463184J02996k4112453J4536236k5167989K77638O135364N033724
19281e3183644J4247366l7305410J5712559J1694725j0258900j5480327J164799
19288g3408832K882068q270860P428780j3396885J634563J6245194K2740462j146681
19296d5292191J7428424C3623102Q672572N134712L4963026J7522574J008532
19303A00924518O191492J6326841l9008646j4838195k9071738J6721795k3057679
19310C4188388o637713j0892320K1635212A3966647J0651317R959210L189025
19317C7766199L4161551K445403j1616863o551541K720215K7918961C1622378
19325C4022824d510751j7736874O684987j4277457i062260g16093A209248e655701
19334A8722114K3713781J7043519L206739K088755l332074p120183o140258k1840391
19342B6342002a3272200l626986k494022o7789681Q897537J0716514m9656278
19349a17225116L2239664j3766939J7491750n674079J7794078K9624569L011629
19356c6504444Q652177J1603826j5795135j7154195j7901948J1250358M976771
19363e0872590k3520419o801618q156145J2525639L4857809j5750027K431932
19370e5285419K3520142a4768928B2750000A0219968K981081J6220043l083055
19377B6338037l677701B324072L2406788A4881581F53010E010J1896412L788744
19385A5690166D552033L3658587o348825J4117261K6912661J173143L112819L4143343
19393A11321022m4748078K0904453q037936j0057914B1272480J4975803H979053
19401C1683126i894415j088737K4445B0619296p773516J7272599o80888M0270485
19409F9707976p775665j4712761l377164J2258274j3945879Q007926A6133286
19417F289072K881737h001789j7372346a380735p267775L488302j0834528A1704719
19426A1003114Q807639c300087a450705I619100a6021095j7867625n0767184j80761
19434h4836665k6291328j728055j0623925k660031J0796168L565505L0312025
19441h1466306j3368872L2367854J3020164a0728637m321931A9520426l236605
19448A6283821J9615451A1696407J1478188a0768582N117962k1953239D761994
19456c0991113M205750f271132F576505j799196Q348619M639681K303705N7274988
19464G7344302k7702924j1696003j2467556J0772159k909321F864737K317886
19471I182623b0052735g441547B470714a10798E850893J4767158J6477719Q159344
19479D5255114L5263506J5039404K8016684j5313117j1158052K2946931l3767717
19486H6282753J4181161k0502793r370552k1512600k0990657a195614A8993677
19494G189161a7041245n52114J303648I398834b2094458h522822J656259b896021
19503h726806j7306598k3398180O306122m4165042R341584k1131806L7074568
19510f2006158r618197k8623776K7439448J5027584K6241571J3082251c558667
19518a6666647k069315F282723b861434q521018k1882069m426635J0820528k9315379
19526e6186007n879687j3956040n096440m5601J0848553j58512Q931784J6629385
19534d4912565K1953607N019207l114251C644237b936778E663937J1851308g760592
19543f55999p735838l3440586g798751C479242J0304206P339620L2482305J8889113
19551G2494486N607232Q794911R280836J2867366j0896677j0009860J2209362
19558A00347656j4702888C4102231K2195999B6650769j0825977R894207c111188
19566a2173093C3162334j0206111j514830J6705401P058008j7348786L4093443
19573F1949459k5687231M283665j9050065k11040g547895B223358a3424142j2845343
19581b6269485j0442802N958455j4756816J3187407L249077j5082904J9637874
19588b4519194h464580J525421j0806177G842537i486109M294665k0972765L47943
19596b5816266j0096785k5184739N400m4649199N1349039J4995801r291476j956263
19604e0644488O97807J6114612J2305728N416955B710616a0745003j4115760O781364
19612a8079399d054861l9646469n021638q889278O290566n660942j8300220K9906654
19620d5376188o608601a1860595p704707A3955680M950969L7692851N836574L2198111
19628I4634185m140648k2719391j6713049J8759931q705795j1595263n705878
19635D3814092o100494k879004p142573J5739091j164431L2357498k2168544k861395
19643D9594240J3363973O196456r944769J060631k4353945l045803k362179b880862
19652g587094m1502302L250215p170466J9196676R528213d508022I941866C116712
19661C8596355l212258M6681925C2655223J9841143B3445713P09662F552707c637378
19670d819692l4883200m840894m292302k6700727L2791653Q429105k9905992J9487253
19678d4734796O054579r917715j9134573K1522863J2861879l8724438j5209758
19685h7281959J6026158k193588j1919350j6121040L855413m949199J7926090
19692h4657475K8169240R325248a1014628e459533A2658385L8618256j4182458
19699C7094183K8580815Q61776l0491468K3671912q540944j9363178r95856m051082
19707B6766158H807913O54794h968159j848338A8147202K277417K4025871A8412660
19716B4986325L5150959j3578391K5750048k5723358A1458320J8990271I178238
19724D730450i161804E627135g139848B3450210I634047J8394062J2006640K876
19732D0037625M4751444K8542969n013728j8628117J7684189l1923764j8923576
19739E6527042k5627213A3679950g205157r796532k0087318l6418772K994650
19746g0513129K7869099J973739R431354k1378565K1385007j0088975o811619
19753d8133089J0203668j3634693K0728722k8010572J1062449o291551l1893612
19760h5968678J657334O002590j4813284J8867968K7878681M306302J3878640
19767b8190447j766324a3720274O31007a023600D094371f817800c035989A6672266
19776A5092888c308871k3093315O383367k4817656J3915401k3798721K0027114
19783c4692681f842987C1304942A5085433L005319L4404761k4303800J5043800
19790D3235513Q499739j6993802J7554412k2748817F800930J7519242N668436
19797B9988608j1282863B378208J880162M783171L3702949J1003009J0341330
19804F4088829J1176867l64395J2707026k7745534O809217n495938K2732341l2688215
19812E1220198A8357509J2194840A3071146J1522337e190287F229921g971047
19820A6388802M687950K2808125o645837H648819J9915844j1034818a95972j6574562
19828a6770534j825237l4712942O807071n9612103J1718124l037035J3757138
19835h3675518p338974J4185370j9887351K8406130J1375593b4603470c712975
19843c3086926f28736A3138102a7302988d583479C841196h547944l0484505j2985295
19851e2017744O743893o900404J826644K439942M650659J7892673J060734b732660
19860c828279A5067000L02339P983937m475411H298659J0083984a2076039k6713337
19868c8789376J954955P781151m875325N145717j4051946b17000l389396C3907442
19877A3106551J5929494M2405846K2787499Q073979r453793J6172134m348914
19884A04672796j1985160k3876388J5514640l538995k7399869B6554674J594783
19891B8149457J1530202R346986k3352252L0287220q803616Q185231p832917n354343
19899D2155968j8197074o527271a0026984k3258133n179161m906129j1949368
19906e5319775j111090J2834115k5062943K1760385l686014a6132212n785513
19913b1917725R87533b652079k742890H139434A335603c88238m3337890L120763
19921d0605365O234243m291537k0698065R224731j3165789N072818K2324039J574979
19929c4329946e640086l4005333a8843345C4784b182208A4422902c5696506D548522
19938c1544937j7999064m875298L956892j491143O04262R671322j2650842J0528493
19946d3800315J3142885F755890K191892O416251M6390391k745692M535880M0425905
19954A03970517l6514574j5445977j1530947J2457576n798723m199478j955280
19961D0983114A3670173J3509067L2285752j2056655J8422329J5982976l098575
19968G8715067O371960j2286478L614762J5467934P694576C1712407J1287685
19975D3000092A7299809q551504f804701j7963796j3646149m686266J4273978
19982b8826934r936708J1509759f322741b657288C292566P785432d272233d34428
19991B461115M691763a447451k261477l1178689j574991k0230381Q868453L23117
19999d7501419M416442r966206J8269024k152326g220267f25715m285115E88208
20008h099098A342794c1326121n672243j4266323k0014948M943158l593856k5357324
20016i5287657J7437101J3962647n448569p223879L1724498N818169d7866H147870
20025c662172D666416o74706l6215A224512J6434708J540940B602302Q320739
20033A0923041J4189391J0301600K3202052q873399L1472743k135356L2003849
20040A11083921j7538545K9922674m6562053L366331K282614k0619324j7735122
20047D4200496b850140f15708j214357k2743435k055703n902676p100314a1555183
20056f871564C14069K9141875O243298r324542p108523J3056773k456802q808230
20064B1057918Q794507H119059P017545a2079108j4639913a3269456j1831504
20071b5100960b624053G024165J0676496D784595K7366335j4968806J703517L1492719
20079E0378360B4417914a6481580L422049r286864o0612821N888114j2145982
20086h9217084l6317048K1827398r21745k4397427L2740577j05067K5465339J4486709
20094e6438348n274428K7521456J2861558j8894171b011654H171145h693299A0482042
20103a9945158B368435a8163553O107833b424615A0818654L9565787M457285M2863
20111E4884589O584946Q030430r416504J9139409k3250535k497347j7916107k305598
20119C3253283A4889672n417214b955276j1039681c044429n967967J093587j408495
20127i327304A641306J6920182L504111M2494367l802195k3577270J6318371j5435256
20135C8063616K259868j7873638J0599658e009064C4435267H006784L236683J0601665
20143B1845132L566816j2058767K0309231J6957264k965540A9556227K6220273
20150D5776500M651402A9752808r58762c420139j6469598m1902967L099038q413483
20158f7107149j5444973j5348633K0429583J5055677k919179n586226J05189O263218
20166f4552493K3171116j3521765P877613J1716532O034918j0717067a8206809
20174c5156013j6416533J7664964k6896043J4608949k868025P533002J2213866
20181b9315833a544365B9834652K080898j5242978M0910844J6921261o931205
20188F7573472Q576496k0120571j4227004A0008669K517302j188253i890449k1906078
20196c1796527j3884040J6969896d631232n757879A5552271c384596A5645743
20204B5375027k627411K4367465J1923818k0998498M995124j5447969O488890
20211C4076446J854351G149373J7504280D787172L9399450K315597K6590859r239295
20219F3853783N079164K2148155j6884329K1166725l9196651P424400l571987
20226F0019260B8652239I25920e256047p332237j4202524j1461187l2050947l179603
20234g3482545K3179850k0702418J4260602Q203742j0351186J4975707L485041
20241d0431207j2331682Q152277k602744k74377j9564134j6563599K2109365b9941869
20250f0895580R270120N989902a2778553j0874104c72357A4420326o919724L4849822
20258D2350424j9423669n150328Q947671n05685c1580136J0438558f753169k3158328
20266b9911497k2112894k289748O769960j5301384b4284782O812392j6398940
20273c3871330A0253515J038487j959797b58732B4121659J2198209A0030612J9732916
20281B9763528A3296718o28423K494171n440565P08663J2779163J8735743M51280
20289D2396750K9379039J7647591j879038K557843K622025J2999040L575039j3956054
20297I5342235k8071289l163743A6944525D076353N75504a8867529j5498464R0168
20305c4275825k0812345K1132488o929698J4108332a3223751D948418K765628
20312G714046f247161J091374a044687p744382l0142453a6127584n1475888J3666281
20320e3937191J0036389j2796921j0592990J8350733j0177694a5316036j7332223
20327c2648259f086145q7183A5977224N658040n688163J0330050G806418c3991838
20336D020887a9837554n4800515M925048K6042935N240611j1786731j5874792
20343f6090998b4579653k1276799J4124624J2911589b959454D039825b3653319
20351A8127892D050805a672437C982577c1479422c448815j2864497c721831a379131
20360I122569J4446549n75503L1758299R563658J5571804k484323J0964721p317821
20368H1049953O844524j7386828k5571327J148057r024332M999295j8823717l497511
20376A9738114i22109A3887512n071972K360658L653017J6324511J3870273A8645145
20385B7089307J3684064j0990728a0667941l092946O371295k871675j6440601
20392b6701868k4875158O567760k0646254J7627446J6038972O888155k589522
20399b7690469A2861747c37910A9613889J6906191j8006037O198591J997919a4827762
20408b4283730k8487450K5894740k9211447j1453437n720177m152998O019585
20415g1394914K4320148J086737j3820586o48458J4145170a3743441j5148597
20422b8892038a0184192L818790k9571581K157029k0267071m687307K6313532
20429c2420800j7487251J2856777M972252E529013j454005K6366792j0852147
20436A9589653L5595843J945433M4913818o479648k2128704M866416j7212946
20443F1089865j6339508k024210R896483B3297009O935028p694876n29884n813055
20451A6194222J3371630A4461812N7833001B2892905J2248895J4917529p435288
20458D2624041C296484K4230399M719703D539069i806058r68961q139101M154274
20466a4759846b43387j445106A678242c001356A6070343n737085D994291K7066299
20474C2060590P867233Q98493j5943366L876510l632345g166031j0585915k3821119
20482d1573065P292505j7912474n439568o961020n267522K2891253o88405j056136
20490d8714432J6696678f163403k3539208M065614K08374n343393j4142262n853236
20498e0767514k6100825J059644J8978764q287077K0112691Q999694N070984J2328859
20506a8604780Q395891A2279058Q002908N853848J1672845N044050K1475931k4809442
20514C9519198k6790j8035545J2886055A4899886J236139a5617516A648419b2085479
20523c024577B4697242A0144399L1731350o551222J6276622Q514011o092475L167808
20531E7190493j1588352q698701J0535555j6641897A3416518C69785a383001m40972
20539a823973j3357178B118209K0326191L8199515B7062494o099451N5202830
20546G6165873j3987584j8133623Q815868k1265217J3027388A8504341e705106
20554b3006543L661244j1165032J1114888j9479703m824748J8859664k5789285
20561e0629515H220495b0981506g53988m140860a426258q848664k0891803L306875
20569b7859850j4906100r039971j4853476O332861j2815014R232282k6426921
20576i0336189L2863241l942238J2168918i26945j5672042A3336111C321407K525551
20584E846958R285659q93543E683532Q230058A546893c2421942C076029b7589669
20593h149636j8421537I257059A341129h019329D074537J0604108L1988403m676519
20601D1990529m444581L0048599j2743616k2826083j4655187o006097g268502
20609e564145A0758455B945474M440777J6396970I140674K3050477J8701180j162541
20617D9729790n808124K4433677J1361688j282101m330118k862868j6164016k7416334
20625B7661594n20221m09146i295347b037036B908569R30585a8171838A156106
20634f304950B615590Q67171J2153009E560152f058222J401246j6647977q495315
20642b9800268l0289749K3920667l3281187j2691015M915714P109683j7877557
20649h7993712R369979a2914717j6699469i669867j4993733A5757137R150105
20656B4907242j2273397A142842N47547a6956324f510490m7781661b3762087k6449432
20664e0211519K2038633m0016053K3344805a9539146r619060h566424n617572
20671a4183996A411744i659751C4364972A0717784J4540143A1035429A916400
20679b6972162A790299a7698708n13868j7082839A4559046Q808059j0864763J8612997
20687C1115339J4991555j1174599K9626013o017398L1486517j4237670K678561
20694G8468318n239687q152156n538429j1810305I757677b911564E173396b583332
20703b1189910E758677R141809m92601M519916b375503B2876910R663281k56184
20711C2284007b125803C35994J6042950b1889122p14512k5887569a8780783l9803757
20719e8584540b8413410r629233n859792a755345n205286j0545913C621809Q481196
20727A2103005P126919n435172n331710O709652b2266609k982129j0886652l7658887
20735g3794277L3000764l1350695J9680569k6584622b8934601k0904677l54195
20742e0193473a6062669k667512P793302I78155a6428482M582150j877675n104543
20750a8828550i198878l4008118h564138l3702223a8669138k1186454A937325
20758a423667B10714K4210753o162371L7389485k558153J1622843j1067779J0645751
20766F4291243r132182B7373419N335900j4792560N973490D683352b202048A782795
20775A5781297G27977K5407279o711705P556722K1921902O100961n0920k292293
20783E2659923j0115195K2647105k3544836j4516066a172770k4443662b905730
20791b9834752j1947003a4239774n915700h646324P56700K490676B7261487K484224
20799B9745711Q223509b144205j76065I227593a7603092j742353k1703835J3154258
20807b7895022n083476l1946899N582485o246503J3404789J9197094k4220604
20814e7208136J2043343f013650G707630e232302j4519911l262308K291922j3320750
20822c4043349o976247q806563J0866059m423358l148704l820243J134443b3411228
20831c5099671c964766G716436j754885J7649368J5434665P275747M250671j4091692
20839C6480310l050751L872100j3513705M735609b242584A464969R898106a919361
20848a188631L24450B4572020K5738673j7718796J2698102j3293018J9197264
20855E1194245k2300333K4174767A5839773K0131852A4400405p126335k524667
20862D749403a8195627A330860J0887375a3738044B571251K4248721J8264009
20869D5083981j3041180R493365M0075262j6104875k4292365R19946J1915580
20876E4049714A0253638i446995B4207934b6574687j4866656j466775K534049
20883d0374069j0933544J0157262M449776J624987e346589j5934019j7839568
20890c9120176i131131j7031625j2771005j6506664N088067j3314306R690471
20897e3976193k3170943J852781K5577884q760260d594458j6271059r486244E210303
20906D572149J9107713M538004J3220061o325129N786393A3528420m040345C197799
20915a609092k7094356j1706476J78679M232137a5770806l46266G752907J1547406
20923A9300313C287025L1519331j6050478J1268433J5256745A3569853E936598
20931C814309c431808A4135505E031831g051112A2050201k345427K6779997J2949923
20939D9434694J123348K2036044j2579592m222030K9515789l4131694L4268732
20946H5445291B9655044K9493153k2271020A7916312l035039I90415a6930586
20954B240014a4360570k3754709a4347311j3735677J1154658j228332g688083
20962a7807206e752966k3816694p88924a2489333L393348j9688436k8754775p74992
20970e8314188O580883j245297m813268K248396a1985527j4563412a19590j4584849
20978a4704439b658317D169078J3878459R64836m807227k355800a1548358K07826
20986a1340532j5060057l1689357J5518795p327812J9974526m2955735b3097857
20994c5642492J0539103M170113A362989L371771J1832160J3220509A4425909
21002g60412A5545413a6018664d057928C615593a0555037M554149f89592j2432400
21010a3121992B8066506P991614n392091J6464715K2251064N368543J7394660
21017I2145011l7958486L554782k94157r863399R88198j9140334n854313r349726
21025A4227576C421245a3352583c450114A9628206J855807R692650A3481332k449545
21033A1031787J8071467G10315J2372172M609551f685111j7957262k0390839J6855570
21041b8177642p229798j7182346n086637O519556J965646K1624933j8164122a6265563
21050B4633793j0931915O622317C77797K7465700A431488a758771j1360347n649371
21058a8768489M096376r368875M763380j1127600p451833k2280517K4450708l525186
21066c9212036a4592810m848916o625074a2929695o185582p998154a0664981q468267
21074a9133248e194243l6245629q34255J9860416l0986469J9166859j4214140
21081d8447461K2551967c311583B769853K8077430K1260610l27930J2336695J9816230
21089H3932888m680915k3068805K8444513K302668m1156554Q436962j4126598
21096D0084159j1388421A4274853d267824F333773J9511713F090607G3202J5948383
21104A6021585k757221B492696L7633871j4406023q79194F797398K549881g160676
21113i363833j7697543L832813k5494165J920668R919873a3006151a862076A1487978
21122A3898015K0979478Q894060q904415J6339003B3087495J5055095A5760657
21130a158358m05359l6722793K118448l360318k1457523K2072226j1767443q76872
21138e1557992J2765906Q905500m013319r426870J6065299j3558458J8069756
21145b2750178j5842334r573304J8508848j8659880J1047934n340438J2842523
21152b9766829k9452899g779659k3791539c946033B4546850O65319J7100970n920989
21160C6392150J9908205k201376o176748k276051j0338805r488481J2181449j7277647
21168B0722696j843208a1895j5818857d912940K046527A4992416m293318O266775
21176A6965873J7856848P35275j2499084q167590K274108J3481793j2075073D410204
21185g454690b628758j790323j904552k7396937A218652P159667r32773K0036053
21193B7481599j2817501J6097997l874879J0346686j8262808L4667335A8360325
21201A3742780l259026a3711095n477883l1220375b4038864j1667012j5786785
21208e1492661b1601563m752552j8512526J0826957D460452f687528E913960a4605784
21217b086718m701845j6015610L140355j4272795l1373179j970270m413541L530478
21225f8163125q053436K3977663o237296b6716832a39737B221937L0052543l525158
21233B8749322a0458383A3599146J9376860j1914263G851554e240799D710826
21241a0854798A375332K362483R2196g240657A0616591A064461M6687681j3170144
21249C4581998o004133L725794j5277172K397461K43339H920044J794008i986608
21258a9455107q653499J2557330d099462k178520l385847G913443M103271R437313
21266B1454027k533643L4645142l799217J097268J8161509k4139389m645226J5030121
21274E5270592N978861B9909113A3617711D634505e661300B1171991r356485n033518
21282F781988J9618407d997051A3299822C599726c943044I295733a7941174d017537
21291d8373609J4681550l0882943j6376921K9517841k2313480k615240p528108
21298h3890910d0623554J9439580l2897756J7890731g238217a185104B113598
21306C9899361F600869J2090226p508031i464616l442374D288619d701563j7080125
21314b1781688h074055k2389753k856353G487657b5883899b668444H446883J3245593
21322B1692476K0195259j9146041J1174510J541097A1248093J7740490E478223
21330a6284505k8883867a6333086m70064L586451l754818j233858B970300K9430466
21338C2400766P992557K2648219J3964634n201200k4223938K8414707k0111351
21345E5884394k2414705J3395705A2796218P455769m807081l571323n070037J1596880
21353A8400426H083439K6236957r993060J4813377r805816j507655P169864A1410291
21362B6320374E357628b7740662L928239J542158l541251r517489j0753267j3645581
21370e9727853R609884K459395M348185a8980881j8676491J2098739a2353320
21378d423185j4188133Q583817o160078e782122l1581790d763318l4645021J5991504
21386b3416835j0355706J1172368j568044n538866D487310N497393b678989N77473
21394b101516D5911987k2128425J9499726I287889C848599P14497A447398a791352
21403a9003372k3893438n245298K2920529J2565327r965206k663987Q728252A5273973
21412C4029813j3432433R65699J7428096M041526P508822k2224413n116827C784964
21421A0221072a271025p384763A3990320C466945M0565938j6000762M2845684
21428G0877805L56484j9678418l792152k795344J2019911p949335J3430756F206146
21437a6059243j1704596N88744j3060663j6691896Q894377l914929l435045b6731900
21446a3645591k4426826a8747454H801504b9295125b482812j3932239a801026
21454A5465356a3242311j1277749j111149q19185f260584j4971636a0070649A2226690
21463A2238512K842263j891574Q445773L023939l614053r468601f294481o007633
21471a2302114C880355b5096945l2205097n528541K7675531m3742558P555316
21478g1342294l153470j503356K2711552a6796326l8611157f227105k7481022
21485c3708127A9910041p096610J1063788M999001P928733L244174j2370500J4705027
21493D2383654A7313274O278761J1491179J7214577j6072182J8165628O953469
21500F1344706q034563K073137J7067284l0748824J8821941k6830358K0020518
21507E3713841A7149425p902355a4367602O237036k3597949j1431965N840036
21514c7320444q799419j750697d226233k7440027P085478E393341E43506J0910151
21522A1453657K6289967j5983944D209954P262868d786911I811209b1112584l89986
21530b1502570n76985E88757P118112a2399853B2535730C585209f561719b081480
21539C0572505C145804J0422043B144171a13665m62498k1670520r165833j4757589
21547d6170105j9850280j6049046L4502880m2396807J7196741K1934153K2086076
21554b8746388j3910650a6183704d59946B9346492k68977I226746l203074a777366
21563a5931551G368667B095468J4864959b0572343P770171o911038A0898888L5865114
21571D6764002A2793716P893895J8787399M657849m185975K0544982l48697k9675345
21579C0467824O720706J0788798k1125956A0626907a0686238M01040o743608M735600
21587a2293206K106409l56643j1213961j78935B8432845b546500A2831020K0750908
21595C3581928q123679K904463A0595129J2884824l685399a601071m979752j6527610
21603b3108433A9101753L309543k881630p078347J1631649R821179q213442K0990804
21611D6681509K768616o027183A3577243L656887C199085d000351k5089516k8298746
21619e7388613K541110P119955j8431933P914985N21354K37356l851644b9620121
21628d2847047J4258587Q497608q492508K60145l2029225K5879267c938114k7043162
21636c0981276j303636J2509683Q3959j09010D814788P546751J6209485A3140503
21645D6392614J7813383k4112498M867702J443485j5661333P627256l136038G966155
21654B4338461b2496090P584276O357332m4860202j9787322K9458136J5017600
21661b8726270K775066i407764B0862349I491410A370684c458013E1487890H263273
21670D2737358J118491A4638833Q09760O125325A0038274r99266J8128382j0102967
21678A7064423K6780702o452253J0637350l407020J4907738P105452C2012891
21686B6365581Q387835A5587575a4092972n97833f722313n7135508n101542J3664911
21694e5294452q605611K620653l960995Q415040J7517402M33773R916195a2839928
21703B723876c0262147N542148i322762j8700987q816707O299610B056340e980928
21712b1589908q056275f038094B3469120b2244554G658975L660682K8410589j4787587
21720B4942659C970929L379024J3679565a7261493A5959328f045958A096433d1823141
21729b5615431j909343J3572268N459514j1332997c193951m944100B1745504q897146
21737A2848358L1278853J9000112j2006032l135187B3299969K1381498k0322853
21744B4358614F20208J2127442M39554J5169655e296243C5830420A4359749J406956
21752A5766705p620287K0653213A2484735J2891309J3072461j3047826K0106346
21759D5507025j7698177D068174c775263j897631l463821j2380647J560930r729758
21767b9686190L269769n387446o567427A5156857B117854J3525344J2809139C785937
21776a988882q753267c892410k4230998O882808l6910240J6626058j7044701q937843
21784f7507326a4435544k008916J939814G66850a5867625M67905A7307459J0758481
21792B8065940m241546q161383J477161A468585R40718L093671b2778008Q834546
21800a3943462n702178l891649m520414k52753N692658i853358j3662213J81826
21808b3333745a518744n1113C3036041h708567K382725B458405J2991957k732049
21816A2718313a4751312q172316P200208b251508C2853196n874539P357047p388748
21824B6946956D707695M7307475J8488765k4525178j0378879K1974770J4939435
21831G2514083j4629504k8542142F572798d569687A3570234C27245i86282k941163
21839c927445j656220D350300C04134a6113679p991460E910548M512938e514091
21848G634953C160980i325737d602366j3657138L767072f585046k3925507K644461
21856b7866092o100271J2711149g344416C1421378j2687110e472042E257216J2211025
21864A7468241J7522130J5497067I229959J1499448a7563999k4855865J8209286
21871b4210578l0490787J9280935k0031145k9525342K8460594m237901M415043
21878e6339181p24744K6083975h464583B845337b1608655B690675b388655B1251884
21887A5292342j335114b0742464b244484a12532k7851219D386581A220066M971171
21895F191237J3939551K7511659q600937J123659Q527880j822659O127385k4451953
21903B8545822L647215j071326j4004872d54355F379743a7675772K830154j015393
21911a5861011j1145536i811547n812260A1071271j776435J1924387J0215521
21918C1434744Q24475j989679j1836152K289472J0411192n495981B826575J6479949
21926A9306524i686578n262601l570737O310447E321295f417024K146349B65005
21935B6473195f785281G802496b220791A1881891b3830214Q829011l759945k5236539
21943d3997687a4745594k3627120m752375j1232249J4402596K84828O057499j0933672
21951d4546087i762417D489993N112022J0746593J0156437a5619674A8623337
21959B4188266d226594f15464l2941266O106050k219439e051389p576236M456613
21967h171012q26324p677454j0726963A6021344m150565K6684942j3667026p066588
21975A7822107J3150735K876540q127568j2323855J7115282B081010N531854k954009
21983D658855J2739379m052754R807590m048245I298003K5684400K1563923k6180920
21991C0365406J5062806j2640925A6086651J343416a2900259e127151n288328
21998a0415479j0362830E592670e336337j0613496C800994a7075641B197595J2532861
22006A4730456a003779B6042101m504011K0261222m881151q262939j2287473O005802
22014B2373551n612378b6978942M052238j8767488a1157972l8910372k143637
22021e2211981K2953758n137663J6750633n532672k604374a553652o330331J258789
22029f625194E287316h232009l2806195j9974506R599671J3846205J3019947j6017243
22037d0564130a5298834j0660412P786559j411535A2820806J0118377r247681
22044A3691502M9131449B6829691p361749J1818611j3397191c084466a105756
22052a8932029l1069787K2320947h201536k1262066a2014691C906889K482430
22059F389319J8040317A0122192K2259368A4285980j13289J3671933K0887561
22066D8732185k1335807j782305J7337400B1122087p624664O078361b1002700
22074C646245L6566210m306826j0706144l177446L9593271j6716234K33299r667082
22082C5465293j822245E042005K320067J2740334h822726j7669164a3046323j7185946
22090c0232269n565839r500806o450530R746056M482765g790105j53415F674818
22099A2875054m482038E34741K6981519j0141267G047999g052055b277210C012674
22108b4790973M616799q893591R377720b451433r274697j464621E744387K2110663
22116B7855050a6614555A7310017b004905j1124898k718711p347230o476804q189034
22124c7861582Q262526m9083073K9054012J4230357O871319i715696F12402J908183
22132B520585j062967N989824K5753431N302499K986618n050520A5624027K0536339
22140C6160366l184907E731153K145434f090670B052478P177323l417174M2639657
22148D8452284j7107186J1894730J2606547k3166079J6587142j5639420M050874
22155C7678892F33315P029532C33588P676525a891725j0016983j1184879J96382
22163b2897205m110003K726314C749605J232676k106648J3788104O79790O728122
22171B4071649Q842868k753883E250669K2666866A0927008b8418206A612776a8404822
22180c2224770L947792O326004n488118k2081721J5809656P378841j2890488D848016
22189b027870J9336B3801358p195449a0890593J619475j9206174o318122J3663011
22197b1132403j8217387J4193491k2960064J8127451R20330Q103431R97230g353838
22206b9229443d965844D480825K8580691A5976884C74735a4684009a659783m365625
22214f025408r508706K623794l581319B628944a4197680f657314C4555564A1521600
22223C5629877k543905J81098Q53176k69059L8735397B6640314K59217j0048314
22231A6851217m892235n498016Q44860b3989547I461292D075848a3859803M882198
22239h977605n824188A7665078F868289P658595R812409A2115253f691167A6716283
22248A2684512c0648009b224056n878647k4535634A906617d377687K057387F889939
22257A3257338J0218221n294965n106146J6807100q238894J0961063j2072838
22264B0530879E828003a5473355j3170449p20756j362659j0618848j5212591J8722650
22272c7836008R597229k3621490R026533k433514b2426927g526112K873553K176330
22280b476229B7055750G928976A733649J1800042b813166j2949529j6387715a1676207
22289b9018649e737747k485822B2223635H802901R673743R211062j3650310M1642892
22297E5680288N303241B9460588K5798723j5295799Q188391A6559147b1237088
22305a2414117j3304498r623538J3992972Q496295j8281790j3057754C107708
22313B4133639m948527i202133D6952352k0805175L467243m762357J60873K6751538
22321E1764474B1578517L622114P46874k176946g274263o118797A0479811c98922
22330a927594A0827080J7408015P30993r141862K77432O441793h639820j405683
22338a0045503q468334j5967979R726644k9765192O689539J7302712q915176J6646143
22346b2797146j793386g151944L276584j8972779d63261G387911O429872m237108
22354I580675J7658948a3545638J924535B919748f3811716K0571513J9785206
22361b3454997j6979019N411611l997677Q920482a0768098n254126B6611352O163944
22369C2775296Q83079A2923569D072657N240602D328059J1686885a9387053a273638
22378D642391j375565d091426O33066A7369150L23995K3927935j5182108k605317
22386B3833655K820855J6924142o691702j4646185L0149924A5725291b473048
22394e271869o321076k7581475Q03113a2523087k3352244a2485302b613218j6076643
22402a8689861A5963309Q296135L305515Q717530J0585776n637730p200595Q466589
22410D2496529A8480971H855541m222530i94980A1279937k852061f090579o897659
22418a2988238j3384441J27838G837348b889710D453331b9975622a375484k9807982
22426c1183466L463351M58041q350889J0849764q587686k2935250J0006033k7829777
22434g4109879K4971079J1855071j6867059O701792K2262583A4888944g757517
22442A2547825J8391698J6925574q467049O662106F775351B096090J4113014F903244
22451E189304a6324918J63086I647608f613096b930765j4533144P399357I361688
22460b006146o755474j2504616r20429j4354026a6492904M784165j1899935l547149
22468b7155823D766272a7814397F195799A497092J0726188J148515L7199194R23040
22476E1494029l041817K5927998l1868550J5712672j5131124M9928j8816032H784542
22485A5744231J490714a326405F133939b208148m603353B0610236c0811342A3304686
22494A0214507B98217O483737j281664d780115j652877r568701k7688532J4665404
22502b9024821J188114j6670092o887007J1810667q480012f459584J316858j2340591
22510a7483317m681655A4121317B762601J9309988N46832R591265b644657B7691980
22519a7073635r425669N632603a251106j9454420j4729389K65262J1588922J609675
22527b1971056K315076E469942a961038o880781A7603255h87643k430707E313480
22536F393646B757408a8559773Q101337j0606328R942280k797778j7607941k256543
22544c3784746N025605a2812735d861750I401895K3850473k387853K6435170L913587
22552F1213272L691446j2853095r666082j402106A0380773L1473610A4080739
22560A9261103J255741A0164640J6867572K144207J064146j0845666G400115J8539566
22568B5939681n888886a66480D836727A040627d663782r405349k9484364o47594
22576d4201089k106588a9254916j8831720j1496471a9551518a595483C781969
22584b8226987h628470D20088J198784d01295C3836447j1071514C692228h420652
22593h753460o324840H379728b046236A6791484n537872M048163a3387084A7384439
22602C8515973G382060l190636a4567081k5088786a9104191k2420869o829570
22609d8354630J6107667k4181020j7329779K7288098k5818487R890761m343439
22616f6740829K7497889b05935k7812213A2625638K0286880j5576656k61368L4428179
22624E1502673K5432764q038216m138449j711747j6734921I275292M7817102A4286438
22633B1417364G435528J3000248k053472a3330592A0836344J1430811E613596
22641A3003976I27498K341216b8077908L078062M944014k9269503n829433J2159982
22649d2994786P354128j6034948L732606b3811579R941208A7595312n90047J0674078
22657B7679343J3766659J5476151j2423613J6496420k0586844Q485438A7771851
22665A3367959j35085J166496f309067m788503b574566l5662501h662672j1508042
22673b0170714b696049o632517k574741m947780J924251k3267743j4152412b2275030
22682e7696480j4136568J0715769J1815274K428714J1198341a7226080j934821
22689a9160901h469151A4030419N537684J8050660A4945886L2479449o433941
22696D0991394J1087990j3781851A8643319J0697861j725170B576180J2288210
22703A4864390E154816J1569072F830515E27846K3109884F121428J7400699l775045
22711A9747082H135663Q152258m336763N635518d93484B871462b0767239n574838
22719b6342077J0600025k9882357J2522648O756875N733199K956192A4560756
22727B423498a444713A8289012M3450061q948522l43631M763340p001881j582164
22735D8626215j8186360B207667J4784322a1091991j0217496f289667j8904344
22742b5194011L896778L305274l672437A4563591J417437a485569A1763283J1779310
22750B3542593F685238c768140o44051o852445k8143640q650612k3920549K7989744
22758d3989693o518167m0624J8407215P590359l945261a1036302j4266746B8319985
22767c69317B5130416K454498O422173q408224r483728Q164559k489673J7645685
22775C9435706A0474183J07114a4678928A6795259H286001B958571K6531415A2908135
22784I895431J9690462A1880684m539382k90519M40930a4921798N384171K958529
22792f579098l7293689J4247578a0417377k0754545m351547D197208g534818F284912
22801A4527232J1144130j278943L4745315k4206464L670521K377063K153451j5631491
22809B7500814L507865k901582L313407G831301P696311N828247k207559d215067
22818B2623635a433232E889144M578609i215085A8213629b6207207j145194p609983
22826c4962384Q021958k9086443o47384K888467J1135846J0225844j9644299a8569050
22835a6655263j5283478c010672I736413k620161Q024694J1867502j0023544J2172691
22843B9157595r748933O90592n081951a1148972j901726c53208k1244115A0490086
22852a4649161B3202734b1549217R177263Q2646e431667j175149d38036I09875
22861b2875579g969240l1540895J9355833b773008m6871234J7583469m4052a3320913
22870F677372N089530J2968828r601745K2645197K3743649j3534552J7976532
22877F5964811l0023319L6932469k7988491j8319555A0599389m342517I80220
22885a3499027j2862849d970966o939109H624587m07573g987085A0071775N979259
22893A6051034F96545K9966672E339515d489249j1475197a086278j2951420k785750
22901a6823448Q72961j6130031O356306n377762J2627917e668244A3895018a2585790
22910E025765J9915084A1384229a1200889C76056P862593a379231j6233801q066173
22918b5679205J0076390q909201O42888j3994934L23508N603778P398222G326327
22927c9147545a640763J09213D145713b956235C236003Q58218b1611957m455902
22935b6067859D109273a7469645j5490918J5011048N985142K381825j3061662
22942b2644210e53392K24156B7310164L521381A4376425o072247a4900569A3742162
22951A4156039F007558K9239353A2307358g923016p534517G42670b7299187A9862242
22960E610877d613725A8504418J4569148J3109107P873974k262906j5965799l165591
22968C2662351k982609F994182d698715j1662773J568369b130721j4293700q797983
22976b5222404j2789367a0644093k865743N695255A3959623a361012o454551B3210025
22985A3251945F290147b7622944J2449525E503371b6435070M461463j2210998
22992c4184605P31198J1540136j045215B416434L835501A364639Q859864K054504
23000A2279007q94690J0319849j0169577L19867d850233n835055L715648o751718
23008a3721358k2813511L111616j5570170Q808128N635130j694388o917477a7500840
23017a9285432j785D6600J4740900Q530431A0058230E002007K7199293a3258975
23026A7007180C577903P850409b382850C75492R61915J9122127K058633P997979
23034C0516146J4760119A0049881J9008167L444285A0154056O787727J9409220
23041C6351003A1925167D297029a1099333I276059e98770k1297614k0151773a0046995
23050g628063n258580A0247059k687488P919956L908621G788102K1792180m386750
23058B5193532p285679O42724q652299J4927129b533474j5588453o542029a0726611
23067b3375451i443162A3166149a935524j2181803K595374A3040051M118828b02814
23076g991233j1512526A89660b1612055k3370720K0690381N890763j8954960K139253
23084c5217338i480585k0537232a4137553A960181J4546135k147286A969139K6302506
23092B8271645D505239J7551500G989720g80169F794363a9227013B1628730b7061583
23101a4170059j7364497l874745a3146564j0112029A0020148b136266C7812305
23109B1341460M485766j0212322M174647K4555568F870114J3610039H702733Q876219
23117A7578952f684914A0607155J5144482k424513d075624D761389J7683023I820248
23126C0374539A5060221L9940552k2063027p088290l782658k669762i75973k242148
23134c218121j7774260a521258k4781620K375505j0386461a3198820O405347j9809050
23142b6602523B1462409o170363o472719c182164D5527935e81821B5315972D012561
23151C149990K771783a4246221f667809A989128c3079537l81544q250668a1807842
23160a4768268j370470k876089B485454b7165176O300115d347464r779144A0458354
23169b9168280a4197252j7347654Q538975k857588k001435r249131J5821184j550081
23177b2842982A0684357N316548G595448J9322769p277723K2639681k0113607
23184B2166568L200014D62936J697956J0570244j106061b7548282e554727o443706
23192a1998433k2463491a4740361J008538I892316c251025A7216847F916863J6380805
23200B3297668J0026919A2477540J3535419K127272D235833i9186k5201674A903165
23209b156958H432462a0624930j165214A4074078c853044C1826708A1492604K2037088
23217C3529692o681059n672736j65090N953500A750415c2615721a1069813k3651599
23225c4721412a6810287j8534476J456689k3118481b4452465j6161054a0144431
23233h755625L398312B374620J6129547e564965I099137a668375I935172a2183997
23242b497033j5202688k5344116c52511l5190711K836043E56929i41302r454189
23250a0395491G787899a677647C090366a1531892A1689548j061590j422434a4853257
23259a2312799J682762k9407065O776129N204540J489745L074444N287748g22494
23268a0909247C0607360p401231e8718E2502513O756260A2327437R524313I213997
23277C8841287j6677518J528611O53365A0552941a2503331A0871906m177134b032710
23286c1625379a1526224k1780745A4273106m057248b252708A033277J9150421
23293B0183698D266717A2550b1995385a468779p599303j2638852R110315A074132
23302B283363j075589P630943N102210E314091A177476J2284312J1100287e95703
23311C8059200A6103241a0034333L478179p212547j6055197E841608c6944218
23319c0603040K520686O862583L012613L060135q133881J0178100n209545E6412
23328c463322I146481Q749154a6722193d748760F296255d274094m3011141c296252
23337A0824957a1455421j219537d798069A356740a150965A7889448E348160R445343
23345A4793503J3737544p250259c358194A3243937O416177A185612a6774901r759995
23353b6534896K796234p888821A660892R620597J412560K4664654j6491742J2304954
23361C3171915N715230L415342j1332837l260105J5252661r206830a0340453H03965
23370e660269p677891a736845k1223838A0156404P443410a6814169c119906B2995733
23379e614271G558374P39854g93479k995627B3578303A20005h471889j496505
23387i968394K02746k3397726J1415455M741018q502445a1798844L480950C2946982
23396B1614556a1600286d043825A1635288K4315420j6729669i71282r568374J770639
23404h769017p378355j932741j9940972Q940627j8670460N284728J656621O293708
23412c4515861l620118G618326a0671983j8521355F360236q13453m24551b0901253
23421B617866e364448A6164861B758881Q62801i542532A1375702L814483C438194
23430A8171302K118729J999955N507266N514238j1330871j0247946J4341195b844068
23439f771017A4647640l795241a907338H43089c1252059Q183833C978564b421788
23448b808049C2741873Q673155e912605F2411833B7643897K0078075k1053650
23455B6668322D687994b621709A6326401L142709N31508o126950K087202a0456730
23464H200576e410018h49735A0291185g69842A9642858o164781F77679K970506
23472C648185c084657l1125215i581176o755549c950776m6712442K4755002P386708
23480a8521508j1379960n95039a1951262k4582716M684917b141824f73710D800387
23489A3550741c201998B1956562a817185D422267i887289M290517q063354j8303613
23497c1963739n524305a4655309e394258j9330022j2843413d818686m446968A7115432
23506B0254136K02361I0330J0833608m715061J1944752q423244B041880K57997
23514B299877f148816k0542147d944378A7921922D172618g033923A8246154l995387
23522A4250767N164185j174653K6105835C609769J1055724B661764L184243J8283227
23530B4129234e872849j9571647D42589i070963l496777d533653q329864A4032891
23539B2996344g332490G335643j705957J0601900J741606Q878014M257732H272470
23548A6253021b098993n619476A292490b9031613l858113f188239K709761p790746
23556a1269224q144361N550280L860138j1134488i472885j8030715j9387439K1685530
23564b5205509C043185i296353k9345959j8011538K2485565A1007617b1180763
23572c8644049J4133408J778043B5583050p861691M210613o406395L1182782m471716
23580D2236643P339287I650957N968929J3276376E702866N261329m742725a6618983
23589c8638345a7303812j6229953j1651072a7233425o340919a256197m90516r027790
23597a0774503D765401a2774809p80586B088108a7939554i52674j3223339C232140
23606B6816592D672562F20182J1772857L4190187B2742275K0317755J1113933
23613E4173963n53806P77472m954110m488087r1526k640719H397806C48264J599998
23622A948262h437367o477973j4836983R120348j3951344j9744736J0612558J0966348
23630c2749149l515259J0250855P970601b159224p433420p984886A3076208a7271094
23639a7957828k838094r766219C738665e863248D582423k96129J2759335q114859
23647H930770K5536621r715551k205708J0356155C850906M412357A54507f144130
23656G738337a1610189k4324828J7548076j7180392k3122235q267700K7599502
23663c9357766l761098M028317a7453310k3080162a4880480H074760F94230J0284234
23671A0978464K1217795r924006C773418J8367246d530737A3951379g060926k133542
23679i194468B5286026C309383L4064949j1040486N273844J396188K2376476n087297
23687E0293057B3600583k472259Q685964J4651142A3030226A852623Q911672c536069
23696b037353m2926703a6757436P143777d601730a91728q982722b702248B056704
23705F057863Q57578k469491i993790J460119k81022a113073G245305b3901854
23714a0909349j2719805E128125d626601r133333A1230392l588580M314287K795124
23722A4751223J8719538Q049092A2522815J0123617f403801j6116224A3989733
23730b8719313a384552l1895851N889933j016595J2536544k8191054m71061b1486109
23739c9253004a3607430p401777N37267c24734j1905714q970133P130892m224791
23747a8294480k055759J370558j2131498J1116879g602604A3503084d798148A1790308
23756D3760024j9447636Q785020J7409717L072449p783401J4371147q624666j3108325
23764C8434329A1782256j942662J8048831A0254653L661732g397848F989019C275440
23773h050128b158584g95992k7605150f073520A493107b0481495l935487a1245333
23782D792056P289045a3316439j7975747d177058r985689j2060770O320778h937426
23791A612843L1896075I550430K3671194q442791L970845O979235q23562c608355
23800B4335912g056441j0985948M501549j3394638j0346782a3978628m5064499
23807e9043127J2221059j919940M904993a6481868l6978705N708591J8975247
23814b8776735n253559r45567a0051147k7250001f486894k3466160N421048P369821
23822a7162185D833780f707873C966279K516451J3960945N799744L301457k880586
23830B6664290M342820J3004468p632319K426485j6729353G629368J2716364a1778677
23839g136862H861287h081078j1660028K780901j3626523R33678d809291j5156279
23847a9965570L357455p830878c442929I007747Q099844k187019J7501653B582719
23856B0692280m198210O863775n939711k475076h268440B0451891J123866L9962270
23864F1538027A8921653P518517P545730n381998k855626J4335271D083117K2368074
23872B6451191a5324179o047282O48802O532430k0257123a4585675j7648738R914555
23880b2319858j8068633M875783J3481232q203037a4486841C285272a0717934
23888a624715j675244m576382p621408j0739587a2621477k5182996a8220479o020722
23896b4241201a712586C783858i13875j288251I661271N46557i22112B5112895
23905C4978292G858279J4220014h473208o305547O48296o934136D746328a8535901
23914a5265999J741646H306045M099412j832325J604497a6154883a237966j1168006
23922a2405972A6946972j487000A16545J5842136N593442I178964B208895L789902
23930E998797c0511920J0731334A7222123M267085e395828A8630229J247196I331278
23939B4349137M982622R084190O538826r072641P92402m638567M53975j5727265
23947A6762679D555842a4715676p333827A1188046a5865565P248816j390217l0441445
23955d0448411A096560J0269617b2494923a0556060M076850J42405q172816O660439
23963g849182j5936605g709455m2936831J8506094k4371039R605217F79027b2941323
23972D163190Q806611a7942547a835122D5118597A4364792K387310p735001J4240909
23980B3258010h168928A5015996e49753j8207043P208966d673414a050371k7965023
23988b9015394a4062483A0111300b901853L70972I164750M978991b809840A9665888
23997e10790B9288240h563541k5329623a943974I216033a1006524j6356809d735405
24006B9666054A1904203k105584K5124141R441235l046416p79342o320215J5654519
24014D9872541j4922413j4779177P472323q795026m34057F000347a678007A7198160
24023h79720A113334K6067186b6979076a1042775l046431A5327831a3684167F928739
24032d080853H782059a5432700j7199051J1940122j8488678o761921a1726802
24040b2284131i768275b956298k3759473L874143A0781430M955113c095730A1413922
24049A7677020d949451G701195d144621o489529j9583665a4443392k4031737P204114
24057c1271015l4255813K7932314n285956n477781f057145l3535015F041143c452862
24066A2839454C844450M270331J2834525F469456B751440J7160803b7835619f180142
24075D827710d038136j6830752d647344M51473C949531O121520o57012a3716421
24084C1501323J2037781J473953j1792043j1346404a2608455A5225019K3103096
24091C8328115e320021j19478H448538r95331M985575r19207A799273M997877
24099F797150L1161678A5838276K480786J1896056j1175089L558591r631046K332228
24107A5299802a1798132K76476E745456d1588022a3088782e758461p339670k113599
24115a5211730m09792q373135A732676M254272a3425590j5918555d977363D519593
24124a3391554n401763F50324e309868j5336687d291905l9036200c56134k6570600
24132b6926734F475529a974015j7770869A6809619m388757K792176R544664N91284
24140B5348986r65365A0730430M146723b333462b11370j2125181L257314k0086369
24148b9165606j2839525a8995631j1788767R290942P649785j0750157J1443563
24155a3150265m539185C531467J4483988N378404Q153197J3075778A0282985K0670335
24163C0953320A4960167J1876015e014252h71270B3661631l67984j767134G949421
24172B2870165J1715834A1110235L3618920j6623025J0167468j2179443K693745
24179B8787900A0869809a4636638q659110P576054j0805641Q610396g770098J8209
24187g751889j8947075E580932o08213G04672J1777478F071143J0965043M123736
24195B1159922Q456065A4158968g764459r80426r836005b742093k0341697j656269
24203b4740059a1776128q260093J044875B4103324D248118g066594a984553F159434
24212b1956559e949621j5202041f613893l8082028J9363168k9524248b6799853
24220e1710139Q558230a7215269l1798978A1784945a0780369q789830g29351A2015923
24229B7390417k007944d47739D8880526B1523954C54060J2148096R245735h475629
24238b0227513m89415D854211M648590p62799j862020J5837259r114443a608284
24247D3623436j7948426r505822B878303K464460P493354J5717857a004560c48762
24256a292551p037943D512243P643419h455597A5613259B372681J829721K9705260
24264C3907662j0351812o651600O732238J57321b360283n979296A2393170l601167
24272H792003a014006D399186a8810930j5749072a5744665k850204A3106670B868715
24281a5298525B5821362j1551755F386209J149566i271530q191661B0210100b2354081
24290h148072k9134280J1920076m972616l0595891P821390M256191J9457008a0438542
24299A665124a2712542N829835o604260q808011H080700j336855A579472a7291865
24308a8363588i141945j3187988m673178Q832955A0238914o93914c192859D2096306
24317B364657K0832386J3105886j3111185P195485r189806L629726C391106K496818
24325E887924L293982H61912j49555b4033840A620506J1743680b8248195h640469
24334A7242039E59996J1729007O201473J5944042n663877I607599J1813934q48149
24342B0573384a0612162A1381277P101196I028735k725063f574795k059056G616735
24351B0818947F340649J0175026M753465J4454411r327212A0859285J0832654
24358B1691939A0581435a5833131j918054l0010722A1377b7162889r868966r41643
24366c7973498j5961165K5845458J0552832k1505402a6996021j2066520Q072210
24373b0990331a965065D472187R859276m844457a795955j7745202A302508d769976
24382a0897513j682735J929382c610466j6323614A447774e368549B0672893r923377
24390A0749516a112631H412508C818617a0193836I196776a2827090m915206K222791
24398a5519505A0282139c465175l4866672a5852946O668878k30727n163466c298648
24407B0628341Q834776A0643792j052760J4877692N499587K1671102A0774818
24415D1186581l943443d679587B0997320C356126O240432a8601429A0101743J2936312
24423B3038055G310705J3151229k737444L0826801A5830810F674723k057269a0614982
24432e710100j9705866b391343A3135941c9007779a4980995M037088k89050k382453
24440a3615410o427394A7919080p365773K062106a551569A6091385D754137h647522
24449E025136p94755a101535k040331j3450621J324371r031088j5803189h068035
24458H959499c0733323J2572668O73224q154207F317671O633870K4187187j0101784
24466B7036944H146883k163066a021376j3935222j1537866a1774428k23030A0892334
24475b1996475M700395j256392C007327J9609454n839106J9530412j6530146Q793871
24483B8571812R984918A4217210K324704K553798o436776J5475168c960274C405243
24492B2498986G466849a3091860G962948J8459407j2790197K0162138l975872
24499B9818424J3360213j9595166m322318R137803J8447302A2873062d135733
24507A9433397g776595A0081254A310305a8458419O074575j7127765G387051a8687699
24516b08619A0874332O622700d834273H847606k867610P098401b9110594A434971
24525b9525741P684595J453889J910840N590296c745208j5867878Q543062D612267
24534b1243630A5565752j970477L37692g931531c351045p597101c257967k0567950
24542b3825917g602165k4434179j2475252b0716370j3944954a6814300d399864
24550c1818985e773351A2941857h811405j6848686H436586J2521391J3883782
24557C4841759A1755235Q301953a243319C0604309o58554G051369c1226515b864952
24566i67506B1030837L501624p717936c184146B5283666n225305M539167Q54322
24574B5451850G156573K6518683A2378295a4507028j8272532J2160319K063616
24581a8555625k974262l966784A1195534I76716g992125G257564J4560799J1521556
24589C3339919A1718653L1075909A9622991r90468R737933a520426B1450291P616695
24597B9066986m885625a1281583D181872b9300866A4426730h636788j0869355
24604a9506143D989638b3718387f25252k4075680i094563j1914008h071833r533896
24612a7605729j2364298j7202660O22591R326596l901937J5900809K422422j7329841
24620d0132047d701745j6031753m161400J0141634b205933C2500756a80266o606932
24628f787198j1039436b475296A0355978j524393h956073n006503I863222a1971586
24637i955503D705369Q837085i494624H016184H52217J0710258K0313518A1591293
24646A2444664P648755I097811Q306545k748735a1776450j9306340a1874074I275772
24655d206285F052805d1941737A8718488g65147C3416752A5360646K9419013k2205713
24663B2573946k022127Q920160J4390989A1977275Q356462F910691J1235567q980389
24671I165869l513656e942223E165357M0600b5572653R996039a026433j6440613
24679a7467046I439301l976863K1982340a722326b62924n286732j309150j8261009
24687b5119815n838961r60882R925828N777125J861228j6776347k526633J5342537
24695a8315920d479529C772213f768173j3989010K468186A0973827a965365A230567
24704e447478k0657030R650572d756433k3746979J0249660g531749k8209145a5851969
24713a626766l93395B0172120a6641991A1281457j783993K525868e200412A0972985
24722a627500j1803772l956753f919942k3299773e725764H421511e931566K049011
24730c882555A4566426j303112n968046k516604J8240752B625321R625152J2070927
24738B4321400P964952n302024J3918987B0335848l955466L32061k517651J2251333
24746B6446125A117578J2764832a993860D7835725A4291067L0176563D391801
24754C8188715A0406897e400837j557666n907106m771649A0158593a7304211m5675498
24762f2979709J1449034J261798i987727k7307113J1895197d555751A0404546
24770h875586H996945a7914874D875216H31518K54199a3111924H586806D26592
24779b5140316j496214J1608350l81229C160152Q078928h651742B1778717f095528
24788C574265d3196A2926074p01254a5277342j632019o922925Q10166M345891
24796a8676229q07888r910651j3439673J2012977R507092R714105A124433a7441828
24805I450494L6893799j6934071F906534J9836956p154089J6758805r637769K0414361
24813D7124798j5326605F467705J1730929J3719011A4067805K6784714j0227676
24820C0624843E321197K6365452j2715382o055140M019713R903601q935413a448580
24829a596740j6946939m173195h978612D850289g878692p544762b222768j8479251
24837b0702019R539209e344539n82703r4745K392305A4451831K174924C495502
24846B4331751B564382K6002051F29980L619359K876319c173901D212772d098840
24855a3905440r392248J0784252C491742a2853974o458179B916016n47224b2818914
24864d1176947A5209877c2029693k375450J0190429j2589203j6148341R97751
24871e1954507J5995200J2463764k805331Q736257Q235786P2969B7745879n000166
24879B2745713N402613J0313423F260714j76970J4158698q650770k891713L536174
24887A2236133Q450475I969162L671312o573062J6230574A04504K4303205p913808
24895A6493901K2163007j2622066n978792J3869348A1495815f266031C87522K3844195
24903B4231717H112960b649415j1076370e027759d45737j0111983j3545936n446415
24911b9550071c580878A2574213C126609J840625K155535J5722462D487778L83060
24919D870838b3624274A8191204E626070a0143447C54740b7838257h409922j2035104
24927b0445026A4798845a0508234A2470406J5580714G468436l23483j112681b2092526
24936A394961e375401j1315770Q342814n535603j0475184R722613k1653150p26592
24944c7016273p562823L204363a9557960k1739196a3497448l082060g772617C374988
24953a6973259j2559622C364936K99213g609489a627861B3426942B404408J832498
24961D236906a0223069B126624d593381B6593489I210682K0447396m559906o613869
24969A8484303M35068J1795996j0830758r664465a0869004E604287j571542a3214719
24978a2365496F099298a5668192P283553l371997J8789F650038J766997m105780
24986D311255K7571491n563836l515830P784767j4230217J3856461q675945B103589
24995F541261J396754J080630Q000401g649498a448395j2340431f456764B2965670
25004A7881227d083264A951514b1120848j517031e240105k2666626K548556b563428
25013b7822108m964963r866033J6331644k7844426L84726J4046967O991538i078066
25022b7309326A2462J4445791c1498659g20586k510549l9853743J0910451i349049
25031h570746I221249D93746c1194114J171853i481317a489029j1515722A7197481
25040I035367C445401O369486M911155p098547l587599N974966O471625b821760
25049d83583j0251591C580550a1547783A1651867i451603L258776D528419J0609298
25057A5137717F642084J7490625H396548J0168286J3445985j624920K610064F301623
25066D3610461A9596269J0230891D851751J2612613p421144B174420J5509843
25073A7684263a965027A5296574J0128462r426694e566553A4510096m641548Q251698
25081A8120246n1102f309607o426043K585480r859566L136310P739430j2387208
25089b1521204j7773421E61334c9327179i082325r498352A463842f907564B006951
25098C875391a8109279h99821q317201m930892j533168j1321123N670600n753640
25106b7085245J1787552l86660l9121551b5035686G277465b055850q257598a353162
25115B9457073A0551070D528958J48540b407596j9722648E65914f097980r720028
25123a5818008K727932A018531b8461633e694514h51410A0454311m555629P562313
25131A3460995b706159A4116601D258090O42507J2246514o434893J3716648e819594
25140a0974359a66859B040080g851163l38933A841947L0988415A0100025K9598084
25148C9698109L121206m712897j3654981L208015J5833137o627A5719240Q444226
25156B4163466j687628c606795k0635442d544776F222488b6842610A459315N399871
25164F859186b4259326p750584L426756a2621602A6251086J851471a501482d55047
25173g008349k2231227j1890269C93949c4016854P559656n673854a60222F821606
25182b7537550F52319h158814c33370A0976177m443196e205831C5061136a3728140
25191A5122924g032458E931608a0276840j4149549M190168k4431986J6129324
25198b8538883f748691j1292312F767424q0736b2361664I663730c653361B1321296
25207A3476223D094705a940551e15399m449844r961848M155390F801225j874083
25215D927142a781238A5298706K275538d341957B3386983L3184139B6565121M929649
25223C1494770J2120815e106479C8359753A5748498m113374k762913a1472595
25231c225095B067913J3913831d116258A9788907D590838a7870607A9773475j232736
25239A8540739q501681H67566O288874K8608932i817060q886544B7901341e219342
25248b5358709p185703k838159R003804B017040i365405r941156R354781J2088
25256i939692k851714J570236a133092E069258I98124J0276419a01994A206256
25265d692841k1783839j2732819P655889K461493L787212i543054k6170843D763748
25274h37860k8913588H055571k695038J10826d990449j6120017a276746k661570
25282c938316P60164j0638243o230370L496682A2087304b1096256K255994j3855966
25290c2696228a124399A8398782O459645Q108288A0923820L8733915A3130142
25298C3695305K2160792j8809383n382681j267318H309194e353032E853334a5917458
25307I304211L325383L469078D250176G49435K5095533J1816006c366974E27901
25316A8902429g508383C004886b97660k5170986n594108J972624J0341659j3948821
25324c2697292J5161323r635861I252716k569147R605941E849657K948644J8732339
25332B7530640j1796460K0422171G009053J6100433p97911r070436G05570a7481281
25341a8283972a24806k653057k6442670M165944j5599661E441021a5212058M154939
25349a1057119n426425Q054450G84457J2224134a6785540j7042225a6810300l6389773
25357e3200073a410746m3828088D078146b0069744J815484i055313A5597346K1881284
25365C7478630A4359735J5001315J2794515j802166r295195r024688E571604J3440915
25373A9012519e084963A8542580H775876a4478235C760329J2872770o117870p0917
25381A0444312M814851J4476305A0532908J344604g85028A6729334L861024O012163
25389B6602521n977661B285432Q77658K323197M990044K121019b829205j7344002
25397b0173207E620728j160254J7403926I161070N205803j937890J6236377O550810
25405C5216170k562441D438954K920329a7350169N342528j4192313R355156a99908
25414b1275231B611689b3182554n365464J176206a2387040k503374g419805A6342008
25423d009653A6975743a443392l3131662o458192J0260778Q149450k2137638K1886971
25431b2873685Q491353j3187761O505710d141303C858867L249105c784603A3741341
25440H951325P275532J6309213d836394I896199m301566J6871280C716370K354206
25448F070576b238183m609667m326632A1897087L08002m199252L964093M955298
25456A6925228l987316M547371J5321094a0209986A8889930E943115n0945J5713152
25464B1605322a8262318b783001r973524K918860A89873g698883A7690414p810368
25472I880046J6135944F501413K3778519J7000214A3365663J1095538A0813380
25480A4860236a0063331Q08431K920795A2616944a7639052c958190A7015537b1087128
25489C960707a0189741F926247P184983A182597a6022720A0468684b0977330c073771
25498a6921999d833160p404168j7364964j2303104J8771567m3591352J8936804
25505d7788377K3395006R141863j6993637A308878Q323031H81945K907458h25230
25514i087357J546926A0307853B370756c69113m420326j1131548b081408m962523
25522g043931b757079k2332205d122838A1252706a0450966A4945561K191573Q078544
25530B5215678C900913J977493i913851m826107A9808081c886176j1536716B2921390
25539h464288g3398o80521r91656m65328A6371973B700969b2623657B1656432
25548C0995968K2872742B5728808L167089p681805K6254124B146704b216014A7812609
25557B0144305h837554k101220p445096N786382B2347429g551044l46945H963741
25566G448492a3592447B4694000a5419953n716767B776360c6275741O205936Q924234
25574b1145571F457386b6332191j0918291J2818539d487163j3141165E714144
25582d397506C723186J6826666C649475q5074c90355G206627E80681h76029j9473916
25591b0349945a843795k2671903a246778j8941571n420204a940946r378344B8404738
25600C727454C1159L5121978b5632265A0695895k931306K5434738A1969673a4860952
25609a2848442K434430A089683a3362444q507710A9878377a3302886d963576B5800512
25618C5223030j2496598K1797372j0704409P955393A4730208J9759091H707242
25626A7637196K230350G613091K1544742E400632M846458g688953B6780883H813472
25635B7338703r255414J252351j906872O298211E742168K4087656o003187A934930
25644D348405a9174838B5761883b4840887J0878828j7628728g855385G402387
25652a4425822B3887307f601562A0533745a605026m353444A2553769a2274983
25660d522437G4137f403960F033017b1382567M117790k3861531J2367092q109656
25668c6868872f430569k116620j0033390h888793B677516a48806B267402a3796225
25677a603821l6170436J4471711a0845179j7225183j0346057R78666J389526a7672785
25686d987219A5105030D016714f572001A8223346d271232B5636397J0280855R716551
25694D5633803j5880685A1153794J5101273G915628k95170B286373K0306059j0030562
25702A2561870c132452D634667J633756L1993352A987344J2902634J3100940j3782005
25710A4208913J0884625A2179707K580611G339087J0853683o907994D835528e318588
25719d870973j7224025e437177A0019573b6308550P916414g053508B3605363q215099
25727A5390264P039493g581119E735689R474464g310020n012500d831979k269442
25735g101421k0074323q688202N469704K661342a2760368l3671L320228D568502
25744i863800G696100O029332a6690755k5830213a6962774P111446a615889A2566459
25753b5186814J0754896k0860371J1168056a0161956k652081M075608j2003406
25760b0741835j8850134e736482A6953302G143894l441265J9686662j334488n206886
25768A6847917J6076078a2223281I193161d880245I526737h096633p350139A2485400
25777c728329B6962088q262363m784365E235687K6194274j4055359K171468P83089
25785B0329159l007077b830231j4813194A5001373a632751C5429057g431983A5768359
25794A4222525j484900J7384827P2115j4755668q78349J2186950q035529M135404
25802B2847375j0756821K4647771q988841d022128l008894j5482629h922933n932094
25810a4855027K683871n915995o514566J1668201A690455c258547D895588a5641588
25819I705196d366841A7399972A897460g982305m502420k127461k2016763o657786
25827d3286735J27134b0424348l965614k270716J1463296L573742A0075201b3016467
25836A5701675g950238C434494c2640404a0021894L696586A1030876e972892k0205503
25844b6178395J2588924m388848l136258g098848m690567E606388k681060P983464
25852A0908792a2961426A1244455K578243k647462J4046941I025620l883044K2622999
25860B7765575e926767A3390513k634255r95449e059147b9214F387513R242743
25868A5630256f513529l11121C6192432j331255A5515583K1501K5289634A5921851
25877C8422450j4907830A0957146N45713d597181H883367J1474107h062956P91884
25885g271072L616118A0838739a272306M83127G827397K0032041H59464J0268275
25893A1127739b4293525f362679a029705k8585450e547612j4261195j6906410
25900c6715217J6607756h971753l4400832a907157j8969972G049511b3276602
25908A7068873h745249B1413639K509653A573776i141991d059277j6956909n146732
25916b6162918i677669q303921e086344j2413465A296874A37160f170804A471345
25925b929087j590039A725176O534288J186347B880130h408837p646973j3852433
25933b9908243g606441G763692b6167342K722929Q978134a843940A6121677D833711
25942C752095O809732L6464392p601475A2837030J5601507P502663j4107380M977923
25950B6811743j1251375J0940472A0563258a7545152G156018J4144624m427922
25957A6872720J93003l053523P858161f432608B887659N584476e791991a651014
25966h325912j65027G359598h764929L418742j2895073N989536r900561J0454692
25974a1697593j3592080h380167F64206N958972Q081244g163179J159797c17377
25983C604268O001765j838287G21048a1488844q125177f670893A185181e820205
25992c3847886Q922783j4350287b256012r809625m759459A208750J30866a2567051
26001a9180248g205635C000824a9528719r16809e127259j7494926j4560445J1614438
26009b5568192Q837265C127048c7632956a1218060B2917723J7435263j3209641
26016B7143345H104940J3578426J6634213a5120835C3952218D852706L818913
26023H671619L1045675F711998a2446864D375667a2540163E436277J050352N288222
26031A1774851k757059O128944J373595J2741965L457510J730821j5537138l778392
26039A5135097C849426a4758894f812143A4744777d612849j9553872a437760E170849
26048h386890c107731A7129306o016169C561843P373848j357156a6218287b272153
26057A2234175f020888q255740a906644o134945j6304439K886209g831124D318991
26066a365459j2627741J013280A1940257m180078G06529a1345117F443857b9355286
26075G0793a5514232A1442852b3380508j6519414a3745801o175772j15448M396623
26083a5640398j0115808j17960B270649O28198J9887311a747787A3206412e726823
26092C3814461j5026839N673214L454908j2746406a658146j0570097A3065836
26100c960152q728056C1058034a037468G664280a843594A0992853J200705E293054
26109D6030108B1881356a074762j8845588E710783K379150K011970b1782703g180437
26118h929626k958219k342366C205610e738148A9051544O039439l590341j863584
26126A9637058J1429252j5222545Q293013r070745f570380E39897c7710458A031233
26135E673917c6467388a4065988H486529r59845H25186J6349029F917608k343870
26143D573738b5378470N838156P446970c361460a598771j7730167J543152k9192017
26151d6977803J8543813o93808j5841184J3738284J0466036P456982k2691283
26158c5998963a3937683d316725H021584k360576P903564A142589L3909509G900618
26167E201989F95480b018838m233000m169819M751880C154052b933125j825567
26175d758692A1408003l319380R065824J2785054H000279J1384185r158166D907011
26184B2742091b38038F535472b2746420d38800G583221A831460c712594m88235
26192d200829C517752f408368H501759f205334A5843657n596137P671361Q652629
26200B6571510r249862m760820D559642J4334640J725020F648429b108550j2652733
26208a4761283F647192J12435a0692441D46842Q60125a6290599E412409a2355322
26217A0546160c032761l219766a905105B684210b2367160a0903985r182718k1930974
26225d2017677a6492768q528563j9971663h619174l1024833a1459635M076826
26232g382809L47309B049828J0146494a4669637C434285h049852n109189C27742
26241c6276712B015991a3432320c222619h17619k87684j6806323B0979078p292999
26249A3686079J663329k238491N44979J0297337n469224n005075C933471J1302036
26257A5235507e823061C3367434a6381540N026485j6403821N716786M610154O171629
26265a1260307G472045k564855J0736058P11175j866318O677783J4059132A7330516
26274B0729388O704128M84353A0353978J1337186B228257a26398p436129H805628
26283G685276P877603K6842883k0399926m566112B44519J7646678J6594903e535717
26292A2593133d868127j8704283K893190i81586l297089l6026424J9274293h595761
26301a1938721l240822r772908j2126011J7893923e949060l339373h26237A416612
26310i168879b512311E522891e157934c63561j628559p988900b055007M06589
26318a648418o201146a196447G473127K3423820I209198h804257B150200b743935
26327C221450K056115c0041754A0257784a0523764L616315l3353846a4279333
26335c6332924a5805515q949184c573175B0930459a5176844A6821531K0049079
26342C6870610j2934649Q602147j867644j3664865B639059K466087J1623141p638470
26350I089817J3779573m692962a8868E934601I16160L3379431a75190B0736453
26359B4717785J8292517e832942A3137277N238474J1836853j3612246a2714953
26367e483009l227072k145413E930391c4421531a4645431e76197B6872419F31359
26376b2464051F007166j494113b199272B382849L408075c25480j6786049n394252
26384b2505781M846043j304189J3699l750362N807328j572715k180911e596153
26393f928495j6567759A4337633a8428607A3853713L331958j304825C506149c073798
26402b0192552a873674D91249b5474911n169355j2600156J1223994j7477947K3299789
26410b6198586E972421A18131h859589M171536j6292260A1717159L222053N718189
26418B0657401l228184n716132L559045k208904i286650A3570888E295928c3295173
26427A8711726A855133L9733224C754534R769423K2194059o637465J7103952K895324
26435D9079827A1500412R93176g119585D923606p48232d749632n098299j656912
26443a1504843E447235a5470228i97898G798755P196059J10268a6131664B1290859
26452B8417192j2466843F178672d5980q364979P52465j2290183M583263A2878245
26461F851646K075695e218394A5424265d340480G523967R967453C464896J5364420
26469A8829316a8514563E051672d424253j4888664e921191C888596a2701445o493523
26477a9194968j9048445J8573729d248630j3112425M48018C622205a1193288j0254427
26485b1447715A2055389i559970A4932157B045269J0727410d411946A9241130
26493G114018b036728l69150m064911j3731918i881627A5618495h988282E952019
26502B5025154K4611603k2998359O880138N580457p571588j489963j3961754n190766
26510A0884922M719099l245521J4883031h518006P95306C703466j718059b1943612
26519a2691238M107557n664748E487221J7657418N120481K4310226B2893615a932500
26528H626767j161579a7282405H958226a8144876f37863k3931321d192612q162290
26536a2354902b762015P78887I508972J1144217J256424G661885k310785d108103
26545E74371B29138b2140074n268141K436699l374458n376360J0058529l908891
26553b7572696j597152J2461414g092749j6085133C8711J6695345G605153b7595645
26562A0615136a2282147J269685m606567e552652n728189k9008448J9973081b847688
26571C161630Q206663a260912A1350524O945616o288550l612145L3953317H17108
26580B4317095n951500c511874A2199490A654283a3313453j2541402f942247K82535
26588f659712J52908k9752050A3336754i730325A9743980B373966K0641610l606059
26596A9409517N584685P4952H288640J8040858a1518450j076415c153473k6284229
26604b9437702d179371B1835962C583010L803859a1628031e53471C898298M803760
26612H702058M011459P608862J4188779o778488K517639j3256855c1344226J0291495
26620b1052731L236748C723096a6324954q889590N821305M469200J799257A6723987
26629a7301121P20755O413184n147950P639128m500653c553886I028256b940873
26638d837578k6151591K820015J2269845j9578304P883086g026191b934990l88209
26646c323199A3974377g43420j1660269a451823B4618785n885013E430053K0040401
26654B5470454D855729j600941f69457m0238587a6181802J155045A2210965b7132832
26663C075196q24030J9033369b633168n170275A6858975D539440a2063136l63562
26671a2426698G069932J3105499h549643A7698325i892278m229605O622129A555215
26680a6847533A6866611n981376N925346K0015367A5731779K5224830j1600515
26687B9356094m195769l310762r898979R114064n817236b386935p835358k9485819
26695c9708112J9784450d309776q40606J37220I00683b473412J038604p29254
26703b164062n760710K850948G201851J3834284g166251l7243113f547392k3379140
26711b9926532L776250O005292f689948L042188k4858470a1357938j3754895a2506020
26720G368957J8796199j1613261k422276J1382929b506844F094369b7267523a2496076
26729b7097991N600389M168686L629483k3212353F143536k663609J2731590E314141
26738a0647279A6882823j95851m600868a6411500L752427C1622276c008240k872109
26746e880349C921313J7966621B606388i614502A3410050C347173J488657L106900
26754G942730B91419L1799073j833166A2870442K2645832J806575c38027A0990448
26763B2307818c604847B3043863D783831a4495800F622302J473008b001380k560319
26771d561699N25035B461595f579315p780749C245563Q957709J5043900c3621905
26780A7326242g188148n085281j6963686a4479915q995224b181885j1453659M625420
26788i010124l666765P51769A1339526q6849M509386m67071J0914390N614061
26796C1823443a707785k049683A1909864i465900j7341069g097061j8648261k436619
26804b8181941j6599582J9659016L317867e16969A9463819h413879R85017B0569367
26813F705962J500982b572540f32389H229820B846555P788526a8002655o295300
26821b4297955G923711a6130954B690080L155043h23771B1961239F900600K5195579
26829C2096179A1504304K310965L086267o750763m494773L221844J8576570a5336562
26838C259415a3920318A9116301i068438j7297463b835747B4019457e852097C50302
26847B1595344n200940E30282J3071535i355766K363069I100827b965780n825412
26855h791192l465602p337205K843269j2248314B069490a4106292k593673Q308478
26863h391487d099631A1955111D682393J7045665J3105239b0510101a268677m812547
26871f081224n630046k660318M073288j8615422o944260J0043656J1209848j090150
26879a5694628k111225o376876g124767B5790450a2781630a947556j5675285f693816
26888C486943d791074j2486208G600094a282548j7834157P145882j5098289J0474340
26896a6594772n86690A176695L5007127f821425A1154585K195350J3673692o773247
26904B0250380B027065K1005226o538518m662722Q770528P946541F065019F39201
26913G232104C522458a0438418b720414q455024A8370051A467231C61223J1521086
26921A1882309J5250651F415974P552499a0984277A3152192k394187L676342a9188230
26930i804629n145109k094390H104571N008925N413021Q747026q071547O418826
26938B5620822j0246350O76242R545441g692552D532483g471754A909371i537296
26947b0429985j5564637J1786467i91125o745366a896366j2530320l330769B794310
26956g153047L093913m414318l369729M84805j3728660N370936f967985j0036998
26964a7004983m418353k2009847a9345989O693108L337759n124369F321453L471859
26972I793312R46222m125225K2612547M964008m125313h235318A6137076P601429
26980B3738505a4888079G102027a0505853M417799B6363568i000466j0496455
26987a9496921E840676a5898578H60942J3729393k913165g918577L450378j0845936
26995a5314135B3846356q422048a420437C54821b0308228g232417a852241k0878991
27003b2731232R339541a247260j3743227A6943004a769686E711855J0366899n874267
27011A0204487J5995573r813577p523152L3918956A6362685H089517R435702a6591513
27020a0134892r201998q43471K238280j0213766o76223J3403471I486991m107361
27028E379630K3284554j0076863f923911l072872K586007C832273b0531652r419438
27036b9951090k397929O855950j1360121c953671l1465747M315087D62464a3801956
27045a3185644A3481338C090919N329192J1796029K684532a3230922E70265b7646708
27054D159696i523931L397801j4271977G086305g123055L379468A7767673n011546
27062A2756127K333359K3922868A2821235P283858m765020c557408I597789b0565068
27071B514798g833887a177546k0799308a804250C843220M181308O02006O883694
27079A5510228n738706L1540263k0083242k518102K5742437G055401f435517B1403201
27088B5010009p219008e018564L23238j3572866P819173m020515F318865a7058
27097a7916358h788822q858903H797237P433548o326368N177033D89331d44185
27106b339481D620782b7422519a255155k7062572i43914j4641937j1978127P622010
27114a9941968R192575b708629F871393R552384m105255f964292B5774195K932013
27122B8706208n109171A0417657b6929516C236020b2983673n904371g926263q537644
27130a6463907a593566n663407G499704b7488806J2034980H28666d864049a200065
27139A1232846C35536J2198489b5681076B5541998C515971a7021015o931112B739903
27148D925140J836013a8453592P840426B2545966G538707J2251492q631032Q838937
27156A9998104r07903N320803j0162153o433062j09170J3543224g834396A1178297
27165a2665070B5566183a713030Q05003o02597l67520p090461a845953n472759
27173g318712C665202K2866608a6433521N39360a290012j95024j0138651j869979
27181a3493666j0071309J0902092N863689D461521a531720F779820b1579698d473575
27190A3353082a8308487b076191A8461928O809049F166211J959637c81033k0874437
27198b1255470M467775m249682g641730j4193739p634692L422232F261546j642648
27206D618898b0761534e699508o916906d150644q108322H4041J3951267e841822
27215H935498J784038a7465334P33438j7370391C565280f304039D621667b2424635
27224A2303729m645641M968388N359030q329085J8321037k86777n552281J3236078
27232C5374478b004106D272939b655315o146215F821479b4371152a1455377j965935
27240a3421312b596585l470176b20695A6419485b247812A1531584M317923Q106996
27248B3956503r462814C105257K4600349k703099F387356C166692J473364i019544
27257i410218G408963L405359N099102B51798P648556L328845k453263B940186
27266B8873575N166870m944494j3574477B550373e975510J006608j5994642m930813
27274b5894357q829163p970657a3417115a386136q16695E399780e400637a855462
27283i680045j7413215A1265496c5482549G932709a7814466K253116k1046635
27290c6607985A054114a9753745e395710d37951A0338518A077896O617245b1509464
27299A3399311J1426247C489268J1283396M674186c015940j9960258E110388J848500
27307F958888k540524P596051b3063355a0867753F443468a7528076I285393m289441
27315D995952J7088053a5985269B1192277H963439g777551A1961339C422525d74596
27324e980920j36365B990528b3715657J94562a1208488j3245287C831951q71029
27332B960922b178113A9257119G956915J8647373q047382D391351c394281I734090
27341e288135a825551r489138o055448B4824080a2994510J103473J324080L223318
27349g343639k251872D67186J5085498a1479735A9535611B487617a75096j4464368
27357a4639464B919766c4181183J0799804b784446k1712983d214419l379078k2781492
27365c0374989B775565a1265372k710836D869729J5923060G695672J9890381D637409
27374A7542595l457953P985149e098955m696498F881013G20578A08461f514503
27383a3932720D59060a2207646A804367R718623o71979i544004E376175i841843
27392b87626l140430j0277688f37760r089550l609159a695983A0874547C76236
27401d287359k540809A585857K0945396N178546j2157366L1984009B0444040O326830
27409B6770870P997792l708659l958312A1692987j128304a8123396g566071p101314
27417a4667385J810227A4576250i840307L301800m834493D153365N454243f156932
27426f694054L19773K740311k166212K829522j930990k4584757R908308j599909
27434b1178008K942908M922616j1421041a1620633a479875q571839B9538885A1058007
27443C6403362j4344609K767277k999690a0972657B2198508r171183a3718322
27451a4162705Q13666L819162k80102r637763K163210I065506m469303a1545907
27460f56412H598225O969836G173981J904584a2054437j119872b003197m114292
27468f117489j412037j5574671a669453j1847356C818565a8926293N268525B4077210
27477G213019J1798125n690471h500812A4545166L334077q42753J6933953C188699
27486A6569351L871809a0126787B1129621b8643138A490907M186595i7338r926181
27494a0023519r967673l050604A106490Q758182A015475K5923893d490190j1694483
27502a6184673N094486L915528j2826857d044036l4319651L520404a361280l884710
27510e245990p911284D676649h494815G878971a0651877c356317r24796l94295
27518d675408A698433a2336872d198587I756742l007687b059217G089478a325759
27527a8991675b117427r182829N076179j392474H985079J1431534H286415Q800738
27535A7087153E057327E32933K4145670b0675437g893281m783079j6533532A2090160
27544a6457830k0744549i560769m596073O645871k869131L325128A0265375j465545
27552H799830K2912724r382774r951359J5822070a31060E959791j85964A94013
27561f788214A958387a2360009J07583I821300a042642A2460958o029894L1373758
27569C7804822D076018J1069766J1312977j3104689B784585b7017814a2841556
27577a2745820j2366747J2538762j2532652j2241209a7393245f571590A0072568
27585B2486063D950017K1820734j2382250a290504A0941492J2025533M82877d741169
27594c650211F828435b4528320f884580o633642b467570m182560K524242q163287
27602a2289175F570201Q516480n655435A5589J2300412J6804532c3451517G110182
27611C042051a1704371j5346134c676881k3988642h997018p431179p343666B2243566
27620c4279082a6469499k706067D633579K1505101G822151C305119L1692924a0237095
27629D395971Q096700C165648P515936m838756a6926261G865471a3598665A8835704
27638A8068282C14947L2064131a0587855B8552435f702192D125864B27703g920160
27647G385209b682149J280098F838449j974821c2674998J1551047N509149E965329
27656b3059877A0566846R546154I476233P497891i325291H790468J1801550H277673
27665b3186187b379347n224789C131975a1418055a718223j659973E233782b1065812
27674d434435k5517681b374382I101557L312543J4044382L952902A2400235d285287
27683b80248n563060j1943459l19113k1179627h573651A0475574a5617046j0359146
27691b5976192b743255A1368918i012574L913557b203845j5869395d978076A9789555
27700a4599847c00645k0625944b919866m873792A176850b4670744H190609j66413
27708H024196J3264168h528652A7290349J6232081A4225723L833619J145552H420414
27717A8281896k98268n062395a329374H350502a72750H595197b227671k5674401
27725b7902072J214843q755715B197040O256700B391444J28886J945354d310363
27734A8131582c777378a849779A7876707L611700C114138M906282a4891270n054589
27742a9945859f476043F91430d162376A0972464J0337472F860967f667B2962715
27751A0897473a774119p354217A1301925L100311c420873J026232q353822j827077
27759a2575540o986089j4213588J1527950j9721879d091630j7035733e540548
27767D476615b151956G631890Q005709m80329A075353J1354119M926948p511581
27775I844839a1045256B772739d035177k899490L226387H396626a35381C845169
27784F70412L7830985N634680A0499143j570097J3437291E23710J7777474a7090617
27793a6372688I326636d4593605J8111742a743351j7040542c946173o853332A0096131
27802a5235137a420606j5510403B703704M392191R032119P652349H325726c31653
27811G869307a8279913M655532A80426O122136c5609667c041736F721525A84360
27820b5700670A1766063J3038112L2874129k2200661B998227M606937Q794181
27827A6399345G804719h201732L217803B714672b3042884r372542J1200845P456883
27835a3757698j9578892R672904d852035J925772n486057g83203C841703p86560
27843C055143F94313Q101385c718024k3727300N390875g192262D298805g004013
27852c2083939l997125E479807O755997n742383K573410J4323054J9888079A8742334
27861A6270972J0244238B418322C427K617508I95773c2117242a2318819j3904092
27869b6222911J2202002N175067c862544H487094k755611d369130A8262223h25671
27878H030591A422532J023942O266393g381335A3258623c7340358R222186h702284
27887b912507j4467443A1709847B9838d939960C4599381M551010m175196j6928988
27895A8046207r95320C714260J7913916j217344F549271R044021a4125065O690481
27903g434584j233484j0144462j6956546J4828286j815414o991092K372730i653494
27912a2779139A5113694g68921j2718731D634219B167096J8585829m576913E525181
27921d863198l204276c807933k943146C00447M321863g366895K99921G563354
27930A9164848K289051o25595N121831g61212B8063564H174823R80711D231687
27939b0094788l2749p027227Q898418N114448k8228429J5849865Q401483M345335
27947a2773644e944977A1392845b2710099J1324306a694261G117290f395341A5850657
27956A8088394a0878348d442816j3348161A1510825O926333k515324l529255i599518
27965A5550217J1149567E156339J8037970r158343N102685o310467H73587d609303
27974a3036091j6654070a3630265j1471936J057592A4605980a2129407a42511
27982b3187776A1261283A406019R799264k725760B651252G72409a2783105d245717
27991b998752j4158756e58204o514310Q35593j0385800G545148h979135P83965
27999h195170K319970C59508R090682K2232777H524116B660727K0440632a4377833
28008a3411139A8183572H807170b389094j7004723L550379m5758256b9260345
28016a7161328C878674i723210M81496A6378565A289691c950980o662960A8944113
28025E426481j334870K202595b1312941f250818J667157E948488k494783N771053
28033I224758a9518619a161939C0466807A3768220F118317j906795K8276865A017596
28042c083593D971701J955844K5373861A349905a4587428D417389i987079k940076
28050a2927155A5156562b9573939B2286831A0400697J2147728E047971K0539999
28057B5587970I281567L791935N935093c865143I597794g605325r012282D024662
28066c2893992a5485381k4694170a3475964L212614j574396d218689A825382K0866685
28074B2692067j714722r704315L708051B804113J7184561p354496j014864N28258
28082A2147572b8420034f905712k2456355J4262578p868236L319839G265237B27421
28091a3874901A1433866a9294730e675980j0800475G838631j587369J2171473
28098A8422735F885769a5984823A566531K238206h522317k0253523A875997a1213250
28107I462009K2689072H944970b992840A4918590l043182K1130987k046274A839075
28116B6831118D975336J589454J0600904a8408566L755749F687143g694884E947700
28125a4080204a276128q206517d623169A1318892k148392J654990L621193a010823
28134D584068K922094J2230449D964856b2647452i56875B1938939b3071592F439437
28143H427469j73043c678531B341297M1063007A2234733A584417J5072014J5662540
28151C2318971B404489J0516759d084509j4627625o186753a461288l7220325f507547
28160d478543k5924310a128186r328495A1140348b38857C7021371d060437A121297
28169a3597698f263196k576082p472090c692468k5577106c740566m132371K84621
28177g588316A378089J2897501F330804B392592l74378J8732064l779873d430689
28186b5317598H53057K4403060c8739531a8662906O923973n541904B666073b198810
28195B9040027A0846826a9311815M134048A7709399E255175J2173910A869788
28203C8295115A3707745a0141279B799992a0994841B584747P081287a411823F851564
28212H802050J630897a8625736E957168a2951835K862908j0946449D0748977A4886373
28221B7281873H043172K1251030B807178a7102420D227944L1743167c637771m935841
28229h573612p343049p212844a1471324k507817F151138a0682570A667289a3590246
28238A7056828k225315N115652m720482b559130j4336868a239206q351656c135886
28247e469565l290806j5301311R261064N341628L193166k511332H802461a3561722
28256B5636164J321926A2879950k9298r65282n835627I44787a3925624e639966
28265B038731g842764j9267197N984379G5175L335917Q595375n99239G16640K4585499
28274B5302139Q49711G499843N923551O409040I13358P240291A849265b1995116
28283a2108131N52757N65732l612269B0551761f336082c155226A0003878Q526791
28291A8530669E939690N915372L2357167A0749396a5034481B0970486n924435
28298A5046051a2412330n746971h004963o26084k1518943b155079A1095098a6749215
28307c748123j2253051D017767K4047748j548526a661169j0910887B3002622F922361
28316a3176797f013488k521231F65005a8516717K376931e307893j1192918a266306
28325E918068P588752o491247J5688541A0074679l904466Q957992J1583155D095856
28334b551099r808914j5134775f188883j7672011M862811f894378l1401709c113239
28343e009378A1463059C010841J3632686N106181D85037J0784678D357541J0761731
28351A5119272a2139025F892950d599520I883290a5550406F481465B294463i285934
28360A4414264j720580K7895580A2323257J8423119j2238602F258137K6205002
28367C2463139A812582M290906b0742476c650718B877677a3666034j6610901q148605
28375c8425540a7883546M224467m676596E489165J3553666m416969J7141868A0916007
28384A8285333q344774P668293e938248l673551r82869b749507A2043596b0408648
28393F427026N058170b319705A023437h234367D079735K5756060D551665A804699
28402G867805g108487j3855137J09194P597864n284384J26998j6592055J340148
28410c3665859J5100704P459871k283917L174627M532522D091372L247562Q859832
28418A6198766G598808b805773B0583606g368003A1323884A352460g177574k1465535
28426b8643109a1355513j0458264g006983b6292k9503550I350632J4247738D351130
28435e813633b099582j991936B8018332a2244329A9702078n182768d810308k520929
28443g331237l131959o71772M121816k4659463J1332934g010151k0846635B577490
28452A934404Q278635J3929206A0390879J6706599J3929262j363996q646699H511691
28461b5406445B533406O5246c2157591b97681j155026j2015609j1572474J1429541
28469a3611249Q19001A0518523D055532b895089A8554579J0655511O39867a0741715
28478b671140j1280911K868923L145701j4822143f009759n056948J360855L037749
28486f668103q037098E044189k066895d4797j0760269A2202316j165355N584163
28494A6621124n464508a6417757H071394J7162239a5286803M212604j5852383
28501b6926582a0659491B663165a731690o747597A7669003l238454l297705J5118446
28509B6251290O45388A1715295Q581345J327385F00931e279813e61687j7608379
28517a8170066b192926k716694r13422A1109916d187209A6434923g564782B5033500
28526c976453f81757l279709A9130829C508962K0621544e294394l225685B4071557
28535a112440q949626A1189i110368K871296L49531K309416j481268A5849110
28544G777457K553203R334001I525181e678361A7139496a0536473A8719048H706907
28553a7126533n912580K204167P058105m270909j1141911e420635l056035D473864
28562A4314638d416870E599693c313904A4469930C722000K3444499B582503a2291667
28571c707388q851076m98035a775966A3652853e674073E519608k130040O003857
28579I393425M513366N986443c654855A1510307L803761o705414J6696293a7934583
28588b7772234D707456d2223991a6079237f568745k2005292e932223G123834C102992
28597B7578502d135711a788193I685280l163806N508962E291821M969911k295357
28605G966375a4039874J397071A544181a9822536I278849a3730410e968287a931916
28614G848827a1151918K466432e65311B5583898A1150486G02020M550320N555584
28622A0807924h117059C444199m49627c985189K34341k5640382E504950b520157
28631b2140388B548511J6220138R85501q697850r29441m988448j960848L436037
28639F613600J0035362J386754Q867568h3706k4953681Q816228p696332E758418
28648a6104298j2838648a3720981b673796F045865c771296n396837B4890325f963266
28657A6262203P505544F335676h545738L782235B790881a3104575C569627b1566536
28666A6061493o223578P67538P72774m541806K3352879A5091702C769152J2813022
28674A6582174n530904a3196790k085116L95588P52491J000314E15827Q999940
28682I515767c1470382Q862898e167932j6745780B673257J2949547M031635J100563
28690B0755002a774104B7108668B924804L750012N053978h729942A7000040a8419359
28699B515865b8824738O911505A0274221K3649817c019501A4640872A802631c775527
28708B7848782J5211647a1618437A7505740j431252a7530076j2657868Q589821
28715b1598123k2638552a1260568M503011C689856g191132c418844A4918313O466968
28723B1385281J696413f000622A5181237P631343a58357B7777307I450235A786464
28732I505035a9969170h921497m292669j9530493J1876264J677812H488552B198458
28741a9193425A0839518a769219B7414163a463166A9102798n574310a1945581
28749a6951520K281761F79764b2179667G954903G70419O45433a3907245e311901
28758a4463958A0136419J504858K0071637L798731G626771K797489g227321A009741
28767F750435h51900G973001b3412767h546098F433054J2929609a1362456I24190
28776A2098490a5844852A0619161J5245484q02084o382462L592522i04279C442129
28785a898600k33676l0246604J0572707q907392b571280F610848a4959183M452566
28793a0506617k3428161a3421572A3692332C556951j082799F7720N717809P454444
28801A3239973B901492J069173R60486J4216468f234762E367620b1663449O404912
28809a5258537A0347997a2675275n166091D574387K0369840K089779k104460p263823
28817A7665723L495913Q059239j3189003f918980A5829584a8890445q972415Q810511
28825a9052349L472853j1298535b930406j5497532H560057K732309b6930729A862786
28834I873967a1253949A5537306L617418c400980B9553974a984677j706005m397707
28842h088389A1188113a2789593n067048A6304434j587773C598243N621514K686514
28850A1906271J4255513D123204R664079C8025c0282j1681798o289349C161375
28859a8077222k807252k4922913C386610a3018234o972697E591347b3597807f268935
28868a603662A2371586J5173408J742932j3942237k129546h68680B0070505G520187
28877F083391K063478o92546i010226B3787592C515207g378306a417469j4683274
28885a6100743A882079J485513d082033A4491587P892081b4657224P682319l461076
28893b0435981C040642a4074909j0045980P207195p320349F154472b1722836h868581
28902c1442556f982162A5256497K6147063j1021696j282761l923817j1239070
28909A3936216J189728C849176J8538605b0377288d655752B892748g489984A4418945
28918A1549624A470470K688454J3132448O658567G717604N70489P237908P409103
28926B2935104e343064A52648b1275940A353870b1649666j9933784g649876k8475429
28934c6125305J5830205a306466k3439181a1937365E636577O646962e493033C6171451
28943C1049824j3445627j857723a804210C3902654A896872J0202420m505873d778518
28952a2656378r8163G613443c0975960A0863086m841390a0367117E674284B231001
28961a581098B229313g092403F550764b0978675K811907g707875k4210644i767978
28970b7941918m19881r622409i799638M443390F757212N864706A352107J4142390
28978A5494497L1931938B1667040a786170k8719120A4168988n912802Q522669
28985A6778855f727454j014141j073771j9334917g19174A4563439o64161c309023
28994H786383a2264250A1474250J5119539a3856482g33351B450538a6761581k729267
29002a9490848e239096j3963650G057319b0122641L455959j0747485A5468711
29010d713203k403404O0606H280873L8732961B0785425L2654027A5602480L745586
29018A9348066n703029E559203a4949807K09550J735097J763068c208906p246700
29026a0455606A224830K222845d264075D393165b98619B1026589i259434I164343
29035A635423g127063j0058478B711065i609694j6587621r309224J6022504j0351403
29043b9835438K140263H833334h771981a458891p1588r418239G715001j382598
29051F332403L0017680A3076318N000660m741143F099188K676611b638124A2315067
29060a6681390j4565685E082233L133079b1161606a456442G200600B498522J8022252
29068B0520774d816035O37883b037346A4673079e787546I184059b967896r1893
29076c059789A0358419i523088j0421729j0644851I008285J630431d324683D266980
29085A0209941J7985560F237006J8663030j591036r376986P323912h851280J692850
29093g158430p555591j515762d080678B881178o77579a0575639q946851A2969678
29102A7727602a0580039N212615A6997583g681784C4125976c0155874i56067A7839011
29111A364714a4605804q680103j3099633O247332J3096029E225458R38105K932566
29119I096129i772153A8943120C421928M356175L013443i028947F374811J1789166
29127A8163977a701787j4028137I971856c5063635a6335529B2608826E762354
29135a2074970j6811082Q525780B5533719a2806470A3333083b2737839B959624
29143a9095685c022110A2406632b0998080j5005738A4358777a0830858l834594
29150a4665452k227375P829746E26411a0295292F068416K1974514C527029J7455661
29158B0982690K1502116j3544101j2713554O071298e023384c39410A0621643R9983
29166A0721626d228488j9812059O842522A849611b5310769P564068g104326j833787
29174h938113a444729j3771574A4749486n203290J2498063a9057082D511910J510423
29182F022333b425359j081085A4216864b1854482L490501a981156j1219241A020406
29191e584689B486469J8629197e60155j5418827I732068J3853758i163897n248483
29199a4412380d251495j9000820M892791P838245j1020248k61561h179825j3493873
29207b1673698A5910235a5191477a794051C520710L791608P958659C215648l19369
29215B896279a1427540J645879D367388b9484597a0331547j686402k407230A6782065
29224d297256m269382m634675I183095g529762G069901Q036812a1748793G546260
29233e41393A0981668b392388I005867A800187K3340003q948466d9955p265206
29241g315161m2418155b167096B6086426c364876A1554405a436427B4798162j249621
29249B3548541H111303a2587973B7899107A2245676L615377a1401154d83638k1031845
29257b1515483O84292C36481a1737367q361709J836683N809992L694829R67451
29265g790121L125074A3059578c322876B3617932f816960B5815394a3054160A2869553
29274F480945J2841530N282262a2480773k0780553G680701a6063897a52185F524624
29283H374506a458809C3431472B924896J7560986J3537755f276939A6251223h630072
29292a496570j0170735A2394678b9527331A183460a8856741L020320O226505j1714795
29300b1324711D038635f309580l074476B7718941B415848K0079974E492022a4173324
29309G425020j003381A476329a6149191B633475a2848354o082002K909894f497122
29318F463896a552712B665541K615711K887532L1493980A6154831R850107g493600
29327e320843r893886b134517k6075711m627057G085879e200877E554154a7262751
29336a4933894f333638G761788O844773J6662860c737786A695662L4337991A6671518
29345F412893J1017983H706689C1922i267584k66382K354288j8684919d405177
29354A0095232a6191045g445394H073176b0033624C001519J2063806j731972E366525
29363d796665J474603A1036569b292537j4429518p935337R630857O592970p292167
29371a5725732a923740A856288J4105623r02095M357090G554223A351376L001236
29379D352612c090746A2417797i514405k3974598J2062288A813482a5010011d534381
29388E298108e328826j95711a151490E524019i450172C5019804F975831J2155744
29396A9131575e983830n414854B8784344e5771A447766e83367A8685138b5587085
29405G844205b5434363h30657j6785201A860313K4689204f825140D466607K1768775
29413B6235382I077988l684131a8072492O444044d680206r301710B318306i610726
29422h562180k4690031A7401334a1008671N101069B3378262i753645C0769154
29430A6889991E949783J0536466B045651A166c974996j81253b24957k766450q451080
29439a1442487K965962j2675444I72360P764824i126353j4083652M487726G788970
29448A4336774E954222R006441J2835153j1467806j961583F260278e573558k1089558
29456b6663116n800699a0335191j883122F700890f107097A8922505p890479P580552
29464A8612578a722395A8183547K3216879A8715201J493039k932830a132158q058326
29472i190484b994902k1316957M658572k0228707h106128A3878222h59582k440162
29480c299744j3370834E898839K6680498J157613A6676652D061277J33346K3260262
29488B7454885A0991610b2059687D084487g712735j1115099m168759D341853a9545289
29497A6909821M537475E242654h365664B7278356H686252h472582E314746a2651113
29506G601644k836645J2177969a3201494E4699i811287p727283M176625C064904
29515G109067c670191j154552A0666024J7292514A0641318Q408561O380272C104529
29524c8704k894443j5920159b231493j1259771K991002k9393009a6734608b372076
29533a2485111C054346D79165K4466668C88378L9270407j9441357J7172255j4362937
29541B3026746a252893r137325d462730A7836775C05984a2759765J350154K847285
29549h562326E162191b0946519A0595499a1129236M123273A8125235A85056Q237830
29557H422886K0690012A3127046R117565j0131423B19706a0341201o31153j3602457
29565b4574811C16719b7032723J2429794m442652K316893A7502504a4195276B7858699
29574A6161436J258177F506128J8367381k508891c314913E838660j992707H48645
29583h942090L539719A5438426a5897932m44272K800384M141220b633095B5368236
29592B3217608r015636M440445b6121455A2181253k021892j416451d974478A843848
29601i604797j7570233p025912h871648c474130E929348Q70058f274320q58314
29609g132634b596252G93597J1813986f826587j330832E391550K124738a3457697
29618a9013684j5974023A8273166g332808B0994707p796177E41075J3364183A144199
29627b309275E530293i678401A455500L5410037f530447C10324J1095020e730092
29636C743210f472134o192841K954571B1740118H48796J1441552b496290k3219068
29644b5715358B5806926G732119B229914J2695296a5259675A4498603J5281699
29651B9780302d660723M789A6212637a6893947L058976K927640L464949A3799605
29660A8404471f354394F83123c375617F780156k937968N053934J9366742b620138
29669A1043233l814429c877222N3025G920714c3026848d394077k4887788a0200678
29678b4401938B1146251J551221c074677j0818777b398781A2193595n754664K6629450
29686C3068381j5500417c401127q858092H185026b9951018P259392h959981A164874
29695A3671224e516802a559942C1858728q305057D943934N029716a282021p30933
29703b012954j9224788A2644092i954646m30655M804494L38785p292584a780713
29712a5284063j3910035c287676E648218A806560c758898A5347676D631947K3141101
29720B7773048h764546J213077R52585A2619670C056883b0491011f689731j2771507
29728a9461238j1793882B0464539i148639k2386785B1761449F185843N156553
29735A1342396L4270209B2239672a451301B6398249f117102F636921H38793e056910
29744A0372540a9249857B662114d424584j8865853a1500890q149775A1124247
29752a3871151e605361a652348m353342C5308758a1308701A6231317a3022144
29760d152243I995220a0864638j4382762J308739A3374662g160318b621690A6651700
29769A1413968D18536K3137450c529802B1923142F329853g141044G416871a1964236
29778g348903k64828q576570f162397F18912a9719968A658801b5590599a2572038
29787D504004a0140822B7103723I886847i378127H772510J3324789e284047A0587453
29796i272829B867595a3937452j192310q574057g182530b364184H561998K506230
29804A1068228b4267956a955017B3293180j0467817l504527a0598018A9839508
29812b467846k77521l490897a530810k1532155J468052l614540R61685J329429
29820b2918339b179445I946723D337766P304451j080695A128615J3873085l082802
29828A1918898g862374A1659855E293235a0650399A7645752i527390j3725094
29835b3252484a0779550j8340221c039459o433237j6565216c088993D986313b5521232
29844d570951f44883B0971287D665660a4005502O108459m469888p880078A4743984
29853a5546326C415266c715322E053248a1837394G045065a0788040I479403L110898
29861A2590301e018338A0684008A765154a8027650A3815850J7814263A0512120
29869A644036J2878429C232735g024232a849232j5047251j471959n161391a069122
29878f692796f01966k8012140d262939A6245739a253817k7620764A3519608A554540
29887a0539499A3746816c0841079F581965a2747920k3320420A249049a9999408
29895f465570D666232i812799A6790918P786699O743472l037066A1638626P898745
29903A9537371E660652d277515c79791j32926j1993470M182799k2360753J4287900
29911a6396241o243462J0351800j2294558A4176556A356147M5790K4282065A484416
29920A1870516R80181h590919A1252599k819203i374879l113493B98272b264807
29929I16414d427858k86404A9542809K4227951H184895c413454A1023988a520045
29938A4330613m199959A509689J027036e935212b710550l564963j9321312j3188463
29946c8785288e358740k9308798a4400240A678681b5313905i310101B4120884
29954b9401689a0969519A0762455h835973A5749880o605284b8800692A828125
29962a5166583O8420F263325f005092J476357A0483568r86830a771759A8558343
29971f401892A8730662B102358K2276533m353148I688102b914253l367270A8726463
29980e302052B3531375b5466639H671089b3349907C040368R279164n621314Q139246
29988A4837464n507796b2334279A3889115d416253A8492333b3192811Q282732
29995a4910079B0117359b6766273f591609A021832c469192k2676933I02062c243435
30004B009194N222189J1040448A984594L9750084B0242372P828155G473357a258322
30013a1390441B761248a4689444M747566B892825h229296n961686G004447f189844
30022a5866941c878764G172795K1069953j2875356A255175K787195P686224a5272488
30031F70868O600819a7352275n628811i040971j2269268a399744A0181253a4672971
30040G022765L2735175c464624C2355381p882016J2827722h687332G987912d170304
30049B363284f590510E455550c458906r16841k640992j5257877D599052a0976724
30058e685601k3539400a4505680A2445443J3658358b1486344d856554q997076
30065a3853630F61993c0036561A2213286b1005074b011877K57747j589852o315017
30073i658999o494542A1043027a0358840A6315550j825447i059245A2837375O748912
30081A9586287M190690l263137k84302B091250J6202847B687847a5921566k3157453
30089c9079019i947922j6393084M902691C416549c758944j711478j3368124r18042
30097a9756588L540011I680023e785394A0930777C083894l14400P184633a3238431
30106b7707754a2659183M623069k0957937O813772a643242D896485M985991B141061
30115B680820o64792J7172281c54624C410797J5977974h060132b269693j2912515
30123a5182208O00709j981504f932940A5701328G77172d983103l246356o965380
30131a5194839E838724A267906b93468j1710472B7112030A870463P379407a2851865
30140B765279K551153a2296807b395757j321857A8599305g653479E589768a383683
30149B331940J0592923J6482756A2816584e80621k685207j7629231b203906I275891
30158b4910432O916956e564581m904639c045128r182651e278101k1728732A4519888
30167B0061489J856426G358613C639144c264344p918027E93048g562614j3087621
30175b0650235b602624e58360k7453937A841498K318694N143307Q722797b170226
30184G341279a1209103J769764l529734j1721460J0465917I538410M180252a3541245
30193c943719I404479a2425908K892902q064905k303201R0195D152368e979922
30202b890204j2055585E84382K4864747E497548J2270957b19835C517967J1791403
30210A5309370a595025F555661b269120B123006a7133848J237802C259455a0565227
30219i806061A3585200a6724284A3648015m184170J60307m547643J5192694l907264
30227A6361939J642792d229518H489194d026007l199794j8770270i493277A286761
30236c5283638A0549347j001952b4515040B492581O765574a7080075H038890K9021896
30244C7060786A7111192a0246888j1396328D02844c0487681a1461716r313767
30251b0775483N584139e492060o079599A0339759B76990N729220E15591h432481
30260d232295G296241k396813n09256b22727A1900136J3815052g733140A6282621
30269B095959g428005G167197b0384771G754470e062647B5691093A867880f052931
30278d843058B396889J3812031d072593B3929745i777118H920533b3792543J1453856
30286a2338687N760704A313501h531140L112825G49999d411235A5561133b3736271
30295G883173a6544I210083f022146A8772431D530405A70063P363144a0225099
30304H919056b4374518E730472e704691n635960A196505B30195a5066214b393340
30313a0417072k570117B0324879F451293J9973382C401465a3716433C963783i830252
30322a6263993H126251k514690Q18281J088261a1496721A4918194p211325J2640109
30330B0346978g752021j9155710d357138A3644141R6178m724182C184751O926069
30338A0110820a5091543F988269h97319k936651m228581K582883k5346652d408185
30347G381141O226779A384281J0266009J6639050C28101J156747K140411J0191091
30355A3816350D866033c46073p183489A5159379o125536H73530c806572k0138112
30363b3944684a1104437A5273579i546648E052144K3574411a300592A934071J3628650
30371A5562721a698453j6743085I905655l114719O589519k03952b520861m465534
30379f986395m653969P46017j6010957f378120A0978085l742103K1058114j1501536
30387A6792560b005326A1825414a1590037A1877029k609137b2803614f973658
30395a9130381Q000860l785833I70358J2168085a420323A0774960j521345K147371
30403A1400986K783034m569775J0658043a1863250F191055K544514k694143k443947
30411C597479J703222b5250051f974418j5335089A2503923h36130j1149085A6617197
30420a9009026B2200303r890307e864968A945382D26918J1547702a4797926N267547
30428i530379L878103a502923j8520379B176195a6926614m202083e13541p030318
30436g543859c65208A7509512c0412317A1148450a8394060c331653p675356E574172
30445H750469f588264J245022a760730A1556431e479346J119869l142892B1155061
30454a2636946B3341447p272617M616390p940452H87923O175475a8025196E541617
30463a0592212E821177a3902987a552568m027310M10691l404447g29195j0213706
30471a0942901F928318a788072I668054M60647K0233464j3421914J6814254H956122
30480C7272274D129886a5005886a533209q673367A7552428p109659b8538954J209181
30488b7329773C624766M80334a8274349B916850b117233p868693A1396372a4123222
30497B812813R301557C735941a4544778f976495j2785057J738481O159755N017527
30505f845789j4236076D215391j354410b6987054b127347n493950E99745h983472
30514A4882405a1912793a129031j7581099Q960706p733270b329696j2506746K918057
30522a1918385j4246335A676475h997672c094155C849812a4337541L463360D0437471
30531A5047690L999456O909683l870072o953894a585181j7799167L331017A7574649
30540A7964467a5637016N001904j364791k077211E558592e036603C1168194p645730
30548B3522464M929921m379674n333489g643128C4905632a0469165E6655b11236
30557A6165637m746830a597595r193007m003324m357945e657932i00874A6159709
30566a320488C2407948A2105539l365165L306320D103964d93547k229075B1058421
30575a0264778l946889J876594r552236N398773N025886q432427A0669580R330634
30583B0000214d990487A8891313a903627j3474755E963230d670843k0042715j0464244
30591c5177802a1678104r733025A188549a3921586D040277L530109g84266j3517081
30599a4301347B5001109l333233B605449Q362504O057420a7571043B0442264n878357
30607A4563907h483860B180765b543562A833948a9822437c315659n569344A0820691
30616G690569d976485p30777A8980705B794274J0371564b934660A8368228C420688
30625a1823461E615459A320487a0896139g39523l981120H216908b0972717b965832
30634A0468687a764940B1116128E804561M169368J912897b87214q778053B1101974
30643a9475493A8039333C601988a2978827B2009045a9902925j123187D344015
30651b9638432b807647m885928j228288A3625454B584945J1501409a6479340B1378182
30660a2832350J081748A0016252i093199j2364509L851368d547361r14095q866227
30668a4327683j1925094M614185j997374a742708G547642i431045d504087l768440
30676h272527K581360A2553082C215399h4897l884726C12341a2613319l906582
30684a6519901r730728J2504061L572008A2164412a7271014f793222r641462G133210
30693B7990531a3166037c435987B9553403c766615A0103357K422986a3762724
30701b800565l6246679J5704969k243235D970486M201589a1775230G918712R388973
30709A7307685K303354a0586116G38335L221148f927626I205524h374174k1714648
30717c0088822c496850p771048A673169c3845194A134385a8596379f836948K460612
30725d376336j703299A670697P614474L2924209A0375729m150978K4407236l302783
30733B7329204d676697C069346b5635234j995690d699801B682127J368118c6673142
30742a5900792K218453K482019c639353A3283191N506072e327197o596169k765991
30750a4689357l33930E57699J720546J1532213n161831c080349F403115b078785
30759b3081004K119225b428172A108078J7715712a2590791B0978656c0068676
30767A3172511n482958N487081c5700891e63443A7443745d583311D593462a2721681
30776a0018890b499095C574093j385235J7412174a0700262d816571A532431a5490210
30785C832748f397943G573061B789855O946702h151667C893983c1034068J0936987
30793b0097081N132821f262638m7948k0785487F99271l39524M09010N050408Q284661
30802A4103826o742660l369155K1619814j1710089C181369a7813189e557450j3185545
30810a8742995K624172E360309b9220562B2474304b4071255f95444j2005500G778865
30819A0773991P667301J4910690a2473816J711501j1675743d44052A6999813f771088
30828a0731985d497979k02650p582622N151543j5414279A8450744k908728b430527
30837B7083563q360746a4617613A8992183o094632c222450r014304a385046G098713
30846a1484027n31642A2060716a2641266d9668A1017553J4344575I552367O69931
30854A0222298a1204400N319401A4858780a7643487B3167846a2431701p496141
30861a9927842D789352a6139786A3348941m490062b610046o784135k414396B050711
30870a5010870D256016b2432683A2114580M16095C88372b39268p510429A4638360
30879A841579a266645l341298p379547D533018P62145a2776155A6874132H068196
30888D356889i714126A3105331O531595b458512B2437188f83764n970530c098152
30897F432682Q390397G299086a3525579k390570b929471k1482691j0050052N386069
30905b9076145N029474g355706C521819g629296f34762A6998491J15947p637831
30913I476607b867449D445361f147523l2612348a43020j2186119B309270j29723
30921B179547a5197622I489921g897825j1651926b504178A3927859a2596604j8293414
30929c0890018A0698374E18370a4266238d60046k7583051M549172e118829J552631
30937c566198k9000517f79572l750298q643593J460097B7725340F124727F01353
30946A3395017d281041C930166a3198719j4059234e290108A5695591n326952b454636
30955a4593478k315339O25847A1312232B333677K8378793F095327J7937313r029736
30963A5002904C143210a1276040B5438195E574341J1502866O22618a0056023p358181
30971a7414204G414716c258132j7242838N144377a117403A083972c3768176f565703
30980B8124518A1693769L127246J1116314C099627N466761N181547b54459j1587317
30988a1841776c954058n169318m075274n878795A538221L491875e36810m798910
30996e335720n5026n376129A193702J964275J406666K2409009B50535a1918359
31005a5507590G021028b5719245a1974560q754389a0177751j2001201R02483e978361
31014h209082j3374175F382875K1269951g425491B5296600N624809h187488B6101745
31023A4155311l973093M977861K617824C101482a3896616p35026k641268A3855706
31032a9543970A6215661a7130037O917723A4425429p175510h191619A9719790
31040f113312j5738460i28021A963286K209734A324582O697083a6004018L333552
31048a2670466j0264425b609584j0882094B3388266I587334J6771876m842147
31055B1517063k106887h00038j1464149C495095J3890277F412678M446678k924248
31063G935108a4954923P05219c062013f50355l646381B2474371G730293e251344
31072B8524354b3609567E009326a1327298H949109A004383i144548j2129329j501860
31080b2775737L930251A6912292e015501j475965j0973178c026202A188187e047849
31089A2156466d077088A6497962D215274e457182B6005755L124062I225513D257293
31098A323720g317911G066927B273873f480590a498495j673125C4006575A1193808
31107i763785F068926J3401161o13175G014131i699269j592208A8648913D548156
31116A8803028E950005a1985382c26407j3518649O806128H234817b5091434A1081854
31125G987277d296829A4053922J3791232j3711817D62318O867057j139918a2100605
31134B3306326a1251173l750241O144368a475587G427017j490748J4919869a1297429
31143a3188268B1369503C527286q51519a3722923B4337826i359549G941108J695278
31151I636386R055027c7141197A700454J13989a6715348m015703b68806I074031
31160C182782f527731E672765a3402640A1079301K437084l740426e785737A1106286
31169h431572j9332079h719641k780056F46905J3813650n48747p14187b2693313
31178A0178370l655506b22500G945303A876038a6638651B2284036J440304B812767
31187a1066728b486202c63623j8915222J47494d515027A9077572a6636421J266931
31195a5369490A0493522O26792a8180686g9836H161572J5546048a1830191D4690785
31204A307110b7778589i450651n54535A676100L312918K9338711d463510q31474
31212e294984F86299O741432L2957127C79831J3487813K6192464A5534741F367929
31221F632351l050357h450237L353651o361181j449419I516841a0457761J39065
31229a0318696j5224667J2425161A4429517a501896D357559a2838185G194805
31237a1186165j0651058G813534a118480G808330l855959b8909811Q572724A658616
31246B168428c3881869g098755I027627c313015j5729206P269074B4384210L494859
31254B7879069j311796a383101r530708o30472B1053597C241672a0428543n366204
31262a5794747B574256r26764b1283752e637262H242393D65913M982470a3086142
31271G487949J2335592H335365J155967J0287830I704614g83767A9681231g60246
31280b7507731C322218j349469L80610h439891E311167a2326736A3702284C092150
31289E712539K5934556D626700K591605J728676f880033b204572j4158687D6096
31298a3429034K423772n935796Q403592j4739328a751413q97174B558210J6142999
31306A8701209q51073g65499F522295L422015Q951669c216530k345674A2449598
31315A128234K430622b3418470a0362709j9003750d195482J245497C281673L049093
31323F330766C160292K0867498A0093978d022432A3142351a6024931B0746733
31331a6997712B2584395d301584r279078O342828k8679776a4799371d970592C595965
31340D533716K0373120I211133j649112J166727j54268l956624Q998705N749996
31348A9366557k267370e882483K648655j9375569A7613088B292627a5659927b520070
31357a2864331E286875A993211n6140Q200917K5369438A6090992J0542351j1271381
31365A5361962M206871a866064j9873681j5270896A3860230b2579929E918639
31373g855025K910097k429845j998511K093878G029004R357340e564554l604552
31381i169106a590916A397728a696726B1676802f417944q23208C334574a785710
31390D609357b2474312e120822b06168A6251208i3124k846844J035322E037058
31399a2260436A5250515a8018741G735189c493687A1650222B52647b0864042D17846
31408b1316152q625024K407110b180915B482068i877341A3378967E010459K4821132
31416B9831591j1592020m9389f137661j1608076P842996I89671a2686059K750217
31424i935842C60023b7456401A5557474a856850n625906A1612829B195242e316970
31433A3606714J1981207F681757J7030584j1092986j537256J6898832D680876
31441D560915L210159b294160j4890119B0554674m751036p087875b5702818A3425467
31450C0686864a670083p002155Q93506G202737J582700h54462L3492G358950C80223
31460d945892o042120B829923a4248144A0843659a8435150k906263e346599n856267
31468a1202866C80881K0744155I042062a049598A6890371C854999A871403J090451
31476B961854Q103114b4628195f523565k0804388J1508957n889288N783860L402776
31484a2521648R45594k173861G698368b074996j7853702A5672869a93987p373035
31492g567022A0324633c910879J154837m390239o119954K761387H868009b1878086
31501a9745551i178103m307982f350333G680743B647115K4421688a8424055K96419
31509a8127636G38024a2456533A049240b6573474A042741e127787j8633470A1895908
31518H244511d86234B0847238g567154A5973665b26936A3138062o073671P522305
31526A4586696E29515J0414238f648395L213878j419093l3194921J6094227A15555
31535a2423858C871862b2639659B0947441a9031369P649265B1450170B868474
31543E371450E67791R565133b9453215A7755755b267822A462303O374143J7813253
31551B5649699b2976596B557456G34048a869242A0774876C694629J7640955r759504
31559A1576080J2607554B642783p23186Q095232b765713a378759q835474a746633
31568a6448293o652833A4523710a888472p393321B039446i604724I20445K2806607
31576B3727052E798028j576448J9392825a1329295C187785E93537R530813P275137
31584A7399487N028897j0362117b5374152A0632194i817595C766165i985541n917772
31592a5903313B4388516l371758r103440A245376K3283770E905398J7482817a0202815
31601C781627J0321340k338499b0421649A8398384a3785664e131433A337052O419800
31609G756852F37881R018038J8871492j1030750N263474a2633137A9436911G034991
31618H370733H85899J8989741D326937j255444a7228116O221372k509676A2611961
31627E708810c6650095A0272577h499980K89469N79369H780410N176135o181362
31635G775183K958205b1283372i193023C1757767a1403688m78492j423625f261892
31644a1194844D773992J6389344a4622540A7638254F080303J3061777g064109
31652H363037J0437554D901528a9904608n58261m824286h63478A5127600a2637047
31661a500163j490741D594857b8245501B1744004H401898l770508Q950112L172773
31669A6754275G915393K992444b6560625B25840N289022A701930N225426N339648
31677A2267004f579999A5559472h133933k504271A3683749c230436J63953A5334039
31686B672265e439672B7052738H378666Q214633a3455343A1475072b5276241A235098
31695a5900144B052578J3361687b5260940B479848L861458a9700315d118832A1221409
31704A0357284N168426j677880L806427a493096k2552979J815823L635852q849747
31712b7444147J0997640p340471g200632I944046b976701G473291K172755J8360712
31720B8006758C943089a096084B1435117b491861B1737451c656739I269133N596913
31728A4866046c976488k712261m315465D261460J144185a9637224h241459p057362
31736a5298821a461851j952657F416300j515043j676312a5431309M428343A992360
31745B0800907i01866E660696d8742277b3990441f840122O33287B8494861j2346674
31753A6148187b5761108D279251L0919461g908730A7127960f75537p045187m278406
31761a1999130C8370746G237812J4130892a3510101q296181G668422B231406a1727533
31770B6053711D497953J0832458L985308q419871a0566592K321694B0755227G196866
31779d821335G283533J883497m469834b2040336B112400a125105j1356287n021923
31787a7503315A9788989f226570o049603A940850b1892665A7551024e4062H434306
31796C291581R83669a7329066G776407B195047a027750l638558j325394j4863448
31804b0855150i621448m59683n88257j3026391G993957a3041392A8217932c62442
31813E21815J2878197h37211B1602400a1286514d273238m750619k547175A6766908
31822b3345747b569856n801240M96156j8244815D439399J4788932B274355J0624480
31830A2898835K0542910H579988B04091K2432533h479173l96021d094629E346088
31839d583410E111691j259716N80794d141836m882875A7645081e19528A9408581
31848H833936c33125A7041206b580029G675891g400333j2101566f581789j4685012
31856b1266801n642852A4773745o879712b9996384C442040b054154A876201F79790
31865a448668r440828K607363A8530576D260161J952038j810958N115483b4834029
31874h143472C534404a1369932M068003j0118652N559107A6573853A238379R570747
31882A0809126c752489A3361812b6349242A3666399E801229B619252O616501d980369
31891H482578d3373389D707895a4562664K189118D871250h580299B5728878f801746
31900b772451j8539751G710390e332055J062773A4287973m145987N857454j706413
31908A4293027a6937501A0112795j339890b402544A2089875a327822M40886j2099275
31916a2986211a729213D642993J0122086O579874K331671l976238d241394C2901356
31925b744847D924569b5851677g631632b528378F754273a4906713l947282H876608
31934b0994657A1473467a3865585d383502m302083G864830E28739a9191630A2787856
31943e128733j753318k928699j4904111J1981791e19683j4658026j1268807P933915
31951a8512601b218629h30387A7878617b3238426B659963K78600K6870762j4592318
31959A5217007J195961C499489h45590o67784D602595a9431926J078155h093332
31968a3651671j488909j79512c91055k2773877L387369e189258B4088974A0350987
31977h064828G772642e323341m300628d689575I96571M655268N40592E93413c5256190
31987A999356a8892145c728998o806078F552784O780569D60526M795839d64179
31996A0084778a6155736A7603553b1104396b043865r243821A5618933b413701
32004A6341701I2651L9156955D870115a965198A4052646n660534l048098B145965
32013B1018168K111571q602858F325312A698250J676919h921042A3745541a8322462
32022a3880893h28200l877269g09877r897542A1591941L015328o916788P418646
32030A5109127J960839l01198i999345L072002k1465612J1669229A1798708a1172624
32039a6235352o306690j0749347i804632K583083l973218b105663A1557232a0993397
32048A9021622a6304659k882674d028301A048785J7529332c540773j3032615b984521
32057a2196832e61033n337984p235069F583950a4295195A1835775A881339C40491
32066c389873B4858342B963128a2597717b483336n462930m362080g59949m080671
32074d840620j1270403D615324e021569j2811938A3622514D972450J6325386m313077
32082A6984759J5372703i604321A7231751H224228d770766C967369J3792165E404261
32091H162484Q045256f195989G690653a8511968C4651925a5458219l589529O708770
32099a2338978b772475A2194984L610242J4245686j2970111i89737A1247383J1519369
32107B2766752A1359167A139152a034359j2528672j4111462A56622b0642525o134568
32115b6777093g343947C42313K8030022j0603901b733347a20460m381789c30588
32124i109731k7945595d118141q085159c063646m4781931h700530J515028J65493
32132g020009o410867A7795766a2924928A2229055D720297a3720057F842362J5632224
32140B2474586H423812P151050e914223A377955Q436906A22776h226472m414716
32148a2641188r943089e888144r349891A628320O854123B275153g094570n083829
32156a2178399j0140815E212057J5419451F941847d915358G956645l793380e430609
32165B004540h556649o166201e485545A1004093P190029b430348p848173d052900
32174A457906f732919j095618M177P31723A7638651c924095A6374652i198369
32183H372521e800826a827614r540315M030062L321917r52461h60120A55244a0671641
32193b897678F807530k85861N915663a4991310B016189e493115f32280k9656326
32201c0288606N802390e703530j4385836H920767a3156415o485245B913872a1314881
32210a559534j3309904k012823g400450j2118519a139826H509347B993679a5942334
32219C540532f282280j7625659L619669A6433313E568417e048510A3063859O686805
32227A9750664E789997a3615819f724086B0246415J2444108D715371a5890453
32235a1898217k547513e403343k691192L329614j4516408E175097A193551e057737
32244C272867b2017149B48893J5689217K6248753A6019418L911206G503300i601822
32253D941497i962371l199241j037552g052498o57391L199284A3200349E141697
32262G569647L524796b6838304A7018602e361457B1699448f715517F50133b599605
32271a1935809d329201o054558M121784j802112q744378Q236691c833398k4364302
32279b8197700b620529B704341h301613m915724F360765J0761443b0834423B0061118
32288g364028F911867b4668904j8061238a4438209k704663C79786d23109A045115
32297G837311e775566K192748j453046j0123474A866726P247420b6834065A3079339
32306A422245e231267j1461785C959145g533269o772818b970771m149518A4896903
32315I455324D39022h801255E999181J1101868m891382g332993G472629L512457
32323A0985086j805774a4322689f894313F880086a3522607L647855k012314A4714588
32332a4069219C4695969j3863300e203963F472533a3464850L966431F647905K161300
32340H809205c10932A5050297j989756f200478k010822E246100K974663d882387
32349i101132k1227H612759J0360147N872354C658316R10620O655852J1302517
32357B2527305g665175c558049j1094586H055017i559730a076662m521977L8178
32365e560461H434355a4732132l336824A4725321m299320B944532J068320J987272
32373F000124K349932a9343562f445732E459618c3931298a5224754a434924k0724195
32381b2159119h611596J234522G807319e435626j5606277B306336a1450482p750267
32389a9200749A3902792o017275K088109j520188J6847840H917213J5280322J4447842
32397C8645377I721476c274781k9278484h23100m246490j0499389B158540J013781
32405C172321q74139b242995A1869596m666094k421527J374618e9675F366402
32414d797396i17907m107383M57519G439164J5328222g421971D479095e587483
32423A3807814f707471n117661A9674660o231024C265165K566816a605406j3129992
32431a4735398F268779a0135081j221846r434157R327715J729558l806405a032064
32440a9138086a498114G641887j846730i760905n154635B0163514M849545c955414
32449A404825a5952400G304962g451481c478104j386234o796037q200693f340346
32458h480609q563755M306447D228780Q712662g617469k672596A5360609C858416
32467b072371A4588432a1866827d951793j1644533N179820l612693j6074704a0032432
32476A1118306m367903a1568031D908924O16654M354472Q474536B516934b5167125
32485a3996895k871908a452900B0185473c477159l010771l8590445A3686778c153520
32494A7748989p019656L059389f360942B1558927i20295B574206L351490J9085141
32502B5010837j0556680n069524L531892E296818c006791j1304238H487386a908191
32511b0750268C241169b427719r151551H201567J2402503C943052J0798227k811552
32519A1929727r00405K523180n069956c32384p82964j5443610O275506d74828
32528b1579392h290265B483675a8322060f160803I23008a4236106C26229a4951064
32537B0330113g107171j419106c159180k0688723D038029J702268a6752657g658750
32546c6008454B5563112I295417A719053h196011A7031053G904854J1356961H151593
32555i249824E914672f301218k390064k892078L629536I137011h419842c909072
32564H58451M809832j660576M180841l315250E8693J4730797d216475B3422109
32573D040757N408099o20217l959846B17597M135854K85244b3930117H289651
32582E871638e308547D67843b130417R09552A7053128f414249b915150A8784130
32591F104168b118919F201929d952912B8276867c936176K72155D479640h974463
32600a5813283c842790C440947b021878j3585926A669495M193123K0545672q78300
32608B5529990c642165p899629A0236201c298899j9248316f311067o247115A645066
32617a8518917h195706K399641B837441K846432e610992q048130G659997R103595
32625A6763592o97652o33639p229440I99897a4634095A5000287b838621E496520
32634a4495453K767637a87165j349310B9159939a239991H62721h03407A2167985
32643a092755D151552O264297L7265972k0687265a3660170B15271i95311A43371
32652h437302N16418C331629b753483A5298351A703458q06906O914876d247823
32661f585796F244465B100557J115618J7388854G840090j698556J3012982E016283
32670a905091m598915j9930806A3690381a834052j0273101N419058m550402b484535
32679C0584015C903356J7195922D721159R433854o477301g565942o112113A3343711
32688a3274142A5840447E160751c967697j6594220E892343d154904J097085a204628
32697C406787a7070535G052363n3078J7358640D398811P968365a5910200j125991
32705a7036191N386218M252998m242159j8312768G258327e464761A5734945g00069
32714F864230l412316J2353077m917583A431105O008279R499992d050578a03949
32723a3135802I964056a2424456q536624e236039k895206I942429J0349925i41004
32732h62907A0118691J5030486j1449401B424810Q33851M39626J528518h041524
32741e149873B216801a2441046a974395H347112a402351q5450e92547E104879
32750A0239395O941451a8895014F009399g672533A002295R292677d105039k101567
32758f206606j133917j1909803J149201d385805l351236j5385587B7542783a3072276
32767H697318
$$ Imaginary data points
##PAGE= N=2
##DATA TABLE= (X++(I..I)), XYDATA
0d3130B41997a48061B23066d65093E63589g45991A030995a369643A719308b252886
11B839704c519789D408998e424880F599960h023984I698595a1552718A3819414
20a6376485A9259526b2647376B6463778c0725493C5692405d1152315D7318253
28e4258183F2034399g0553976H0174164i0772794A02464179a15380588A29648788
36a45243543A62353796a81192280B01653962b24015595B48462632b75000077C03856199
44c35319572C69327853d06323185D46486768d90021792E37156620e88503799F44105332
52g04627932G70456960h42289005I20691955a006686767A101174029a205334603
59A320914204a449732879A594135073a757432289A943807056b158587133B409542151
66b707343553C067257744c512632859D079913540d829818176E871271095g419640758
73I964917455a4890900195B7989715235a55676382717j61856418946a9733383138
79A81127363912m8517694440c5890251942j7506340948F114660287O1851318187
84F7965978474N63918076B7778468818d5019113244j3368436215a4060200505
90C8050481571p291941735a9169592333o2420058456k492805652a5781628485
96F3701332082N052710746A0685707947f8956955572m6769557966L0798041532
101h4928472006A2095536972L6832126860c4952748155r3723905727K5831781148
106a02844872734f289266374D3151989686H753719646e3590012716j2885900818
111f6475913534A2474108265R3401688322j3585624576a4796069352o3852194310
116g8648263662L0836253446B4248485759O9463034243K3078995327C9982086238
122f0521933761b9653224850A04817243369M9947074374p0854474601B4677381914
128B6071825224J2550288249K0947686579J4115489863G408942170a00875092715
134i2382894884D0788256869O7678244588A7307486852a01841627999l209123102
139a05050751101g383374624G8148593226j150102711A6393556386b4788759440
145a9767989454c782480302E185250420P100036993A265553557b4647797721P681493142
151a6966304579B7132346849J6031740154A3789348361a3911771866r103224350
156b3014996216R264295795C7450088753N1227236495C7836516568h4933573336
162a21413533201d3868614775A5394901298D765223365a5587759378k0950121238
167c6537880616l1798419758K0552828205C1742744163K0195585046b6687611319
173g8476586018b5043014081D8915452187r692192724e5273175530r2784215139
178a48057390669J2221943209a8609625516F0360792121B929976771h9044682603
184h1658779436i976170177B7758794478K480409567K440280662n417021454j1206860559
190A6055602694O627366394J0005764123A5545610543a5579718436j0235831097
195b5815549533b101890186C8878588440J5382246919B0616921341a6702470154
201i848526653A2692119145J1316697383L5091189478L9086986574m5388636024
206E2798356556d2520232342J195307945D8773966001K2434154087I489279222
212i382275003B7815764858O978894600j5503860054N528566274H553552556c8721888336
219b6531069746E3152480229K3610474650f81834713p5187103167O613724140
224f9255213740a1397825702C5571002874M627413938A3169668724c511516359
230H673865333J5389287585N436336867M963442139q287852661D287960057R729647642
236A4017607699L7546111907j7301066658d7422481308l8213342555c4747775849
242A9933129339m888933693a7735316834k2133595926p193774754M257366891
247d2805320623L061309713j599097495J7245773406E8970516b4670192334n3415006607
253g8085198941O859964365a9931004146n269266920m2337895028K4734879071
258d2803287023B2464451975J702513369a8823985984r631042987P885937999
263b0569090972l082112939C380875688N0287488563o000494433a1628672319
269c5551448810h247561031A3134567492M536203469R882908101N285340884o774242608
275B6064777338L08451057N196908288j2360497290d527497971p071054005A0610518869
282D4014603677j096200130a4673321081n3949985184J9246998350D587416227
288A4322784651b678723985G097554714J2278478574E210527282j495390544K2631499887
294B6346636625K352806542n412348985L4301362203L2608461888l1183904439
299E9013013834A2219465368M357969196K1125296251m862553220j821394426
304C1018783169J2921198407p234418839A1338881109f452426455j9320810901
309b5773237356j3679659561a0127548802C2877933165j5666428853c4064209391
315c9040539762h149845649j81469366k3852809699J058196288h053110691G933617843
322D043845153b7003765131m1399516393l252265212b8969921986D297259520
328c668855101k1073631176p076601919O072941900J0237545774J697909885m074079856
334a7884770493b08654113C2231810753o329192807a7482063471j3509761747
339c0991825218a2582078032q284599112j5476428414a951935453C2673444155
345d073956232n0010150383J2959499582a3552431534j0778996248k6365306A0199082852
352A7256182439a6717117688j4023941914a5012171016M799677317l444407A1970441562
359C7900342408M837758050r886805892A6405381509C260073123J1787634812
364A5047707935K8878118920R409463028j1087551613o827271100j1301315866
369B4119151304b594202842j1108162738G198537420J9780666293Q39624555q11989759
375B7006838509k763633723A0066879207A477599152M488888436k60632823K688380713
381H394235478K4090497839J4638684629A9829953217a4917190447l123247238
386a8040437685e028331364A0914744366K5544671892P649560613A3112045531
392h350651998I624628202L119180002b0531231267m898359149A2285523887Q790424190
398B1075948077a3443252173j9240553772J864359536j0836579056j112143970
403d2768169435g112918632B2118467283H515200578a5301626767o186122816
408b1487749583n438756841r503415802L633686505J3356448882M763008464j0140104486
414b4816882861k0699330059j5073496765Q529514347J9035248672N898555564
419b7126391102R754671315A6459223747K1887496820A5633787428a3676980150
425a0551708240D213029644P961130224J2111574770N0161915i130859612l0816872823
431c9947732435P633221289J4266064816n431071507O647465834A1021846719
437B0531136516F650317567a75624928k788300458r543872878c718675596B6287353153
444C6525072097j6554493123I531789575D524325277h507032594b083315599C6610529873
451F2102263552j1296145647j3603358884l67276196q432532247j2058739431
456A6344211147M422493907Q956857264j934155362j884414476q98153808I512233795
463a2257459966m243394552d00429858B4936126745J9827683506p298641515E367683105
470a4107449331N411599168O13622017p480927623d967803935H086401443i712529901
477c3674635928N897040333J0842446550p389842269P810631245A7874235489
483C3258465790A4189791683d907440120j0443195497j4617240629l76474520
488c0344350766e740790201G536523766a1139740745k1795406679o168270722
493c9103418146j099030999N868939988a6592727082c848973613R63665668f81805634
500d338543940k3550468843k1734669770M297478987J4584413592P465334409
505b3276455565Q286722165M808001762j3446613889j4632844541R995046198
510b8266143870b767709988B0889044143K1435261368P681584566j9606421564
515C0399468513F435436766j564622426N207732965C165318855c3101421H700398991
522A1295693957C872199678c616431494j1415866639o808631320D033543771M4680408443
528D8713952214J0853837399k6121233690A6201961838j25903486p635303228
533H440755124B705149492J4696355361J3650534999o559380082q941150131k378288241
539A3173221398D465048598b011976909A2724121170K3182130703J0068825815
544D5975077688m98603865p196884504j8790643246B39141642d066478309A354568477
551A0089338216J3096109548M18373965c558668230k6897608183M897955653f528816125
558g44098254c22159257B603380241d889721930j5923340873j0170042823r918774555
564d0901880181j0707366047J1254794933h926773797C754123850a3015711725
570b8187769185P61302446O463891305g155951459A4259696205Q616031914A1201662279
577c555972471j2591181309j5564001099n414924967J3064536974J1453740687
582a2607802185j018517737J122359436K063921805j2582479070j3823520180
587c6846037931R594179983d711751737G453511293J553999209A932626829a9546264504
594d1090501978J006238455J6881542807i097328647B205049278R248385685j409141340
600A0044293623D246127475L710501285Q428728443Q022665321J6992918207J8336144346
606E9737085077n091612913k3631195991j4503414119m892736166C574686850
612E298354752K1395876808J6362647164r100928238A3632109250I84440337j14438194
618H70002143J4059592247J8561848194J636673460j4545127050q519952352k449390026
624I613646616e478109554j9930666591J113408384b352984433A8203715383N096389269
630B3300104652A0618096779i674206176n096729340B056249868J6092690820
635A8148940688K781476389L089744929L952558086j3707502277a0775811094
641b0600864086P229010860d538065598D559576168P647197671D481825828a5799898342
648b7836053389q23770360q84334249K978137727J1158560695M137710705j2927170124
654b4196918995j8572043330j3194352052k384772773J6876222726a2290896589
660A497560900h447718065j0540216673J464772528J223379097k974167534L896925411
666a5377025236c375116963G019513990J015890707d925584595k0603668421o596783865
672c2126036881a4543861456I243740824J2912152827N034576788j537181941
677B5653288498A2651571040a647462523o83240909E030337126M805923738M667849369
683A4504110233J255814571B192690038a7611932273m590190093R789226662a234854856
690A3982925899K0314741303P965676412j1032907794j2837767732m167660681
695A4225007407J211890561R847397353J7147276501L851801877j8821149509
700B7462224190G407448494B670661771J396481761Q38048790R131432300J7035079723
706C1071704345R300262489q298533783A1985407953d559873509o16318376E543858079
713A1352689967k469373674j578501731C581782597a2714698826j9002002838
718c1716701664k37560807a2168000033I736200052Q208004011G331715237a2693004684
725b1885050157N938702514K207635568o856042918M632964539B871074277L612824168
731F483898445a6743213672k2303082381J646948431J7808581751b042328940
737E933143118A29345761a3671704370r849953375p243494201j0834086266k779561301
743d4378799513J6922913595h708650022l143743887j6919450241p312469094
748c6084313244O200714947J0842485476e540471204A0092094163J0741932971
753B0834027134K9623342j0044623748d054257078j0669195435J963472034A677982779
760A8420084416N691068545j0727255129a575114280r81904006I470625825R155878959
766A8626504784N135776653J1554414181Q837076216j3224705537C933181771
772a0569274051K112667200c404550919B482214808R684884443L709453963G184754835
779b670114178P53182645I640455315J9015997623J9445574910N745905559j2011941228
785D1835992179j5731535158r362877677p681704750C459619728O209339164J3549034428
791B3217993320K642131899j2833508443a264235788n587521796K066929711C425006794
798A6239809454R527170033l521968882D690263529a7107116836j4323991622
803c1431108458k419998519O093288420Q491987659M232473792n284976050j1471445229
809c1789778385p434323880N44721607N237811561J1719205918b601027397H591243562
816b208454428j9772266942p100107743M081842122L961746028Q621293573E271707311
823A5918528645F698234176i999827629o490325614N006551179a302431298H877394688
830A0820287143a15975579j5570787884j1612104906j0117293973p461558383
835d4877720725P537033590a3997307429C798503386E21794698a2417092676l535171157
841a5952263833g686332347D462211979J2336043346J0839431171L376659152
846C1014345648p708554879I539545085b066191573m296256430D15198792J8184013408
852A8599212200J8762184082L715649363j0604717445p415330110L608987465
857B6665985555M677160701J720103351P456771560J0264496748m970958319B1688263401
864c022815162j0099029027L046252385e85492429I096658821K774053377n075032332
870F795679866F25413099c715405814l782320475K266448647H384384027J3732511246
876B2116895273k822264424B272281764a3246391531q397591701m182938060M478384063
882b1348537229d685866385A1350246382M84411464A364231219e741160829p58383028
888f499543857K082739348B985047958J1430540337K724222896C676101359a5949735370
895c0230751342r270331275m342110478P403334342J6406332923P838717575q774748536
901b0969556791j2148790871k970272276L289500355O366965046a2966557830
907B270937595J516494171i874925517j3063541770l370710379J996142739O522103281
913a7790931646c583723490A0900281725J694622706A965143362h703738344l127012902
919a1830751246M450796943C014659079J1754183481M680165503n633515073C567344850
926e287654793m012803094b965452614A5770061800J9141187554L916663541j0004698142
932B8823214753r752262982l870242449j850663317J582450219P905012581O935547638
938B9773056443l478222748j2105171218I17122501i322980507j052602164D099666996
945B5991364423J0031981880o896179658r828882474l785916288l122508711l509188603
951H880670569M413612534J0738503903J663738479A1534110044g958292448j3270116749
957b1228409197m289728124N229067627f847640757E534404433K043274169A802692788
964d283291889n339421580l418209026O355815076I917484879J0746193361q177537729
970A2486140511e581439477j2046204019m246366603j003281341N079568606e907729472
977A528761553d485516991j3319152861j0936331682n988173382Q78056391R552860907
983b4298257618J0798067049N18574657j0184298114j2224007674q726400731
988d4116322431k095154340R023442517J7923682301d883187988b245233381m559238787
994f804472168m381154190j667632043L817841123C408212991J6481543468R917219284
1000B9806975743j474523112q702337053I405812542B258281282J620939840J1933929468
1006A5813150590J2991018301K766426857p738712099j0503357875D476702772
1012a002624375B098064826J2941449179J1719402814j101690514j1005445478
1017A4651780827C817067191d060789149m810647178L840438476G806773265R355232581
1023A7162005846l749374680B755780904e569621957m604205465J144975879C094641843
1030B1700124483J1143827342j463272011o892330942o064652312k828722268
1035A5594974292M744388212J2645371486J0613848121j004541577j0729056196
1040C1864984338j3737229166D399275183f376586581k508349618c123275241
1046A967862232b606547144j4289694953j7001441041j1922180423j820805974
1051d7640669535Q241110695J1664442489O436984042j504151490n619301891
1056b8421585690o121694884m482851080K599481071J3801383668e148071159
1062B222058287c664409834r875592961o638440241k352043662L802505753g496100692
1069E117066985N266695367l648656367a606225362p650719228j73849381B126319338
1076A8206963178P679071676m416684213j0178287051c64060209j1805740779
1081a2169800988o188615500M019953237e522828082a359538821l809075500q992047775
1087a4160662096r654060151l357101104Q758848133i23856714A4501032922O690464089
1093B1191497011q36003186n394116913G344263344B967910554N640197031J4305908451
1099B2914016036J1908923663P76995601p255504052o977516364l234017336J269913889
1105A9402811437Q005800977J3235792488R298071591k662125392j2988621215
1110C4291729886j6308320518D794801689d95494987B884605273N618543971l08539498
1116H194609746C93977226a0364891202q938778007k971724108O121603709b767417336
1123I971812101M424021475n941854542d572051853j3074645609n702939560L225860035
1129b0123776987O124737703K875521707j672967280o127850038j0203061316
1134b9127396211q182404915L301547021J5658798985a183827298G249841731
1140F128036802d86287383q847718682p126952630j98950256P587036370A66266418
1147C190523030b307769694j0234144168r375241594l216032941O358628272e748329189
1154D660373776L59026288c622316140j1601754130r639251133m029323653M507559955
1160b4385085101J1601921586a622071740A235585441d396692499o578282770
1165a0974975269L4795047c161688809H738908608J1834578564P519202252j526008010
1171B6566681414j1561737540A4502863h727968396K087414533B869278186J0359204629
1177A3228482815O447445908P15708916l640935920k363937214N285541009J2979059783
1183C2651365297J4104007218R124754020J217976401q972605441j7924063020
1188C0201434475A2297621112C959738649J095752781L008527585j86481315C671948791
1195d129148376r284475172n346104295L478668414c882370710H354434368M693127510
1201A3047561878F493986702g511639358j3425275215o945415119P01263044O490140647
1207b0690926001Q575657106N658099475p29921511m816399715k811998801M025073754
1213a0790415693A159102036J5713820807J0382542764k262980006j2354072828
1218A2638412773a451843397j1198951012p002145889m05329887O203187282N726750197
1224h128332706k419885433r729785011q969797431j160074814P249168344J0752641280
1230a2406065771c586942615g58951284n894932121j3791146800j4511232709
1235c4956262914p331356027J483498437P970874736J0860056782P039956206
1240a4933232780k107042789n460521519K528253395g925295252F403453290J3995638754
1246B0399092044J3710218006O494919437o791077672j2990008780o703720110
1251A4119422925K609485615P215319165Q058775678N359276391j958317012q873284284
1257B6530678478r381405414m395091268K122093235P206633496O265072720k400569488
1263B5947411759j2488744979b961400643j3758586746o631442583L226784628
1268b0124645344i362237776A202288844N066240112j20630273B861391864A43990380
1275D307838183J2147643770J2389826876L972388366o177430443j2815620336
1280A3824646416I616309i782531819k896834186N131957229D175518042J0039505156
1286A4215023198j024398652D431995040E81190887L891526557M935507430M922405702
1292A4330630576O259175344q70451819D567636863a6442805493j5245325231
1297c1688130724q977484625l668070441N795073970J0625494940K132178970
1302b5780937910p834982765n289930256L364661490P370319686R186398800g249837056
1309A751906307H36511457i109821797j1752898639o623056932K684071481J0404306999
1315a4397398888b947015348C837273868N46983513A57863971c572975939g03725277
1322H120653349Q494478160N411202944J338432505p770871477i95549559j3322646628
1328a4318196187j369851946O499699588g35341326G587855926L383932446m258528454
1334F713259918A877498883J303686885N415714886Q105939201J1360380779P020551447
1340C5083772081n952481544j3582335436D900746008a049877988n03451813G346678971
1347A9599115564K644179134o448651918m975764447k155238898k319055574L423952268
1353I768536129J1893506587Q422646615m241373966j1067479135D587755963
1359d342229418m739875468c699071943H641488032Q053808580k555912789D660896156
1366c407853840j818599247J766803592a423234198B706116833M626492443B362670992
1373a4307489223j4461264644k260160766M970611313Q165038809f374013977
1379g6235399o271311812q302675277J46301345J130679503k631119536L715410770
1385a2288950406b421020385j507705797j7268870015j6823956222n691041578
1390d3712593997L042824884R289306665J2105718547Q001337963L081321238
1395h192084700K516799730M10576236k285122911c431859574A0922082125J2687063413
1401B3609145538O45978460q476291759C832310160g792635517m433280972N497850441
1407f728066048A268487095M726043885L042982984K11210076C112213002c821852034
1414b418779186G177930732J1072294282O270815580l654440015H932949554h60828920
1421c735184386m84203958f66975137A1849458743J0830673188l905298529I239068751
1428H380556065K659347149M77851609P911978252J4589873334L018671892j1764171666
1434B5274106635j0760198021n366461177C678567381O72505823J1134250631
1439A5485323835P671010263n208766374q393979480m757952982a258215701n389203151
[truncated: 295,178 more chars]
