# Supplementary material for: Synthesis and systematic evaluation of four stereoisomers of BMS compound A enabled by a diastereoselective cyclopropanation on a chiral ketal intermediate
Source: RSC Adv. 2026 Jul 12. Online ahead of print. doi: 10.1039/d6ra02434c (PMC13356873; doi:10.1039/d6ra02434c)
Supplement: RA-OLF-D6RA02434C-s002 [file RA-OLF-D6RA02434C-s002.zip › NMR/isomer4-13C.dx]

##TITLE=feijun-20-022-not-desired-500
##JCAMPDX= 6.0         $$ Bruker NMR JCAMP-DX V2.0
##DATA TYPE= NMR FID
##DATA CLASS= NTUPLES
##ORIGIN= feijun
##OWNER= feijun
##LONG DATE= 2025/05/21 08:55:04+0000
$$ TopSpin 4.3.0
$$ 2025-05-21 04:55:08.060 -0400  nmrsu@CZC2439Y0Q
$$ Compression mode = diff/dup
##.OBSERVE FREQUENCY= 125.68310236
##.OBSERVE NUCLEUS= ^13C
##.DELAY= (18, 18)
##.ACQUISITION MODE= SIMULTANEOUS (DQD)
##.ACQUISITION SCHEME= undefined
##.AVERAGES= 1024
##.DIGITISER RES= 32
##SPECTROMETER/DATA SYSTEM= AS500-NEO
##.PULSE SEQUENCE= zgpg30
##.SOLVENT NAME= CDCl3
##.SHIFT REFERENCE= INTERNAL, CDCl3, 1, 219.8391
##AUDIT TRAIL= $$ (NUMBER, WHEN, WHO, WHERE, PROCESS, VERSION, WHAT)
$$ ##TITLE= Audit trail, TopSpin 4.3.0
$$ ##JCAMPDX= 5.01
$$ ##ORIGIN= Bruker BioSpin GmbH
$$ ##OWNER= root
$$ $$ /root/.topspin-BladeEpu/local_acqu/feijun-20-022-not-desired-500/10/audita.txt
$$ ##AUDIT TRAIL=  $$ (NUMBER, WHEN, WHO, WHERE, PROCESS, VERSION, WHAT)
(   1,<2025-05-21T08:01:06.623+0000>,<CZC2439Y0Q\nmrsu>,<CZC2439Y0Q>,<go4>,<TopSpin 4.3.0>,
      <acquisition in progress>)
$$ $$ D:/nmrdata/feijun/feijun/feijun-20-022-not-desired-500/10/audita.txt
(   2,<2025-05-21T08:55:04.342+0000>,<CZC2439Y0Q\nmrsu>,<CZC2439Y0Q>,<go4>,<TopSpin 4.3.0>,
      <created by zg on 'AS500-NEO' (CZC2439Y0Q) by user 'CZC2439Y0Q\nmrsu'
       on data set with UUID 'bf9fe38a-3619-11f0-9d43-0030d62e29c5'
       started at 2025-05-21 08:01:06.622 +0000, POWCHK enabled, PULCHK disabled,
       completed at 2025-05-21 08:55:04.337 +0000
       configuration hash MD5:
       91 F4 6A 53 64 61 B0 9C 82 C4 AC 34 D5 D7 4F 26
       double data hash MD5: 64K
       F6 E3 BD AE 1F B4 45 74 36 A8 68 DD 75 5D 6C 5B>)
(   3,<2025-05-21T04:55:04.592-0400>,<nmrsu>,<CZC2439Y0Q>,<xwish3>,<TopSpin 4.3.0>,
      <ICON-NMR User ID: feijun
       double data hash MD5: 64K
       F6 E3 BD AE 1F B4 45 74 36 A8 68 DD 75 5D 6C 5B>)
$$ ##END=
$$ 
$$ $$ hash MD5
$$ $$ 51 9C EC AC 58 22 EC FD F6 34 CF 63 3F 6F 01 49
##$RELAX= 
##$BRUKER FILE EXP=format.temp
$$ EDIT_PAR COMMAND FILE
$$ 
$$ DI_MODE         LONG
$$ ED_ENTRY        ACQU
$$ ORDER           FILE
$$ 
$$ 
$$ HEADER		"F2 - Acquisition Parameters"
$$ T_NAME		Date_
$$ 		TYPE	R64
$$ 		CLASS	ACQU
$$ 		SUBRANGE 0.0 50000000
$$ 		REL	"Date_=itodate(DATE)"
$$ 		INV_REL	"DATE=datetoi(Date_,DATE)"
$$ 		FORMAT	"%14.0f"
$$ 		TEXT	" "
$$ END
$$ T_NAME		Time
$$ 		TYPE	R32
$$ 		CLASS	ACQU
$$ 		SUBRANGE 0.0 1000000
$$ 		REL	"Time=itotime(DATE)"
$$ 		INV_REL	"DATE=timetoi(Time,DATE)"
$$ 		FORMAT	"%14.2f h"
$$ 		TEXT	" "
$$ END
$$ NAME		INSTRUM
$$ 		TEXT	" "
$$ END
$$ NAME		PROBHD
$$ 		FORMAT	"%14.14s"
$$ 		TEXT	" "
$$ END
$$ NAME		PULPROG
$$ 		TEXT	" "
$$ END
$$ NAME		TD
$$ 		TEXT	" "
$$ END
$$ NAME		SOLVENT
$$ 		TEXT	" "
$$ END
$$ NAME		NS
$$ 		TEXT	" "
$$ END
$$ NAME		DS
$$ 		TEXT	" "
$$ END
$$ T_NAME		SWH
$$ 		TYPE	R64
$$ 		CLASS	ACQU
$$ 		SUBRANGE 0.0 1e8
$$ 		REL	"SWH=SW*SFO1"
$$ 		INV_REL "SW=SWH/SFO1"
$$ 		UNIT	"Hz"
$$ 		FORMAT	"%14.3f Hz"
$$ 		TEXT	" "
$$ END
$$ T_NAME          FIDRES
$$                 TYPE    R32
$$                 CLASS   ACQU
$$                 SUBRANGE 0.0 100000
$$                 REL     "FIDRES=2*SW*SFO1/TD"
$$                 INV_REL "TD = nextpow(2*SW*SFO1/FIDRES)"
$$ 		UNIT	"Hz"
$$ 		FORMAT	"%14.6f Hz"
$$ 		TEXT	" "
$$ END
$$ T_NAME          AQ
$$ 		TYPE	R32
$$ 		CLASS	ACQU
$$ 		SUBRANGE 0.0 1000
$$ 		REL	"AQ=aqcalc(SW,SFO1,TD,DIGTYP)"
$$ 		INV_REL	"TD=tdcalc(SW,SFO1,1.0e6*AQ,DIGTYP)"
$$ 		UNIT	"sec"
$$ 		FORMAT	"%14.7f sec"
$$ 		TEXT	" "
$$ END
$$ NAME		RG
$$ 		TEXT	" "
$$ END
$$ T_NAME          DW
$$ 		TYPE	R32
$$ 		CLASS	ACQU
$$ 		SUBRANGE 0.0 1000000
$$ 		REL	"DW=1/(2*SW*SFO1)"
$$ 		INV_REL	"SW=1000000/(2*(0.005+DW)*SFO1)"
$$ 		UNIT	"usec"
$$ 		FORMAT	"%14.3lf usec"
$$ 		TEXT	" "
$$ END
$$ NAME		DE
$$ 		FORMAT	"%14.2f usec"
$$ 		TEXT	" "
$$ END
$$ NAME		TE
$$ 		FORMAT	"%14.1f K"
$$ 		TEXT	" "
$$ END
$$ T_NAME		D1
$$ TYPE	R32
$$ CLASS	ACQU
$$ SUBRANGE 0.0 1e38
$$ REL	"D1=D[1]"
$$ INV_REL	"D[1]=D1"
$$ UNIT	"sec"
$$ FORMAT	"%14.8f sec"
$$ TEXT	" "
$$ END
$$ T_NAME		D11
$$ TYPE	R32
$$ CLASS	ACQU
$$ SUBRANGE 0.0 1e38
$$ REL	"D11=D[11]"
$$ INV_REL	"D[11]=D11"
$$ UNIT	"sec"
$$ FORMAT	"%14.8f sec"
$$ TEXT	" "
$$ END
$$ NAME		TD0
$$ TEXT	" "
$$ END
$$ NAME		SFO1
$$ FORMAT	"%14.7f MHz"
$$ TEXT	" "
$$ END
$$ NAME		NUC1
$$ NONEDIT
$$ TEXT	" "
$$ END
$$ T_NAME		P0
$$ TYPE	R32
$$ CLASS	ACQU
$$ SUBRANGE 0.0 1.0e10
$$ REL	"P0=P[0]"
$$ INV_REL	"P[0]=P0"
$$ UNIT	"usec"
$$ FORMAT	"%14.2f usec"
$$ TEXT	" "
$$ END
$$ T_NAME		P1
$$ TYPE	R32
$$ CLASS	ACQU
$$ SUBRANGE 0.0 1.0e10
$$ REL	"P1=P[1]"
$$ INV_REL	"P[1]=P1"
$$ UNIT	"usec"
$$ FORMAT	"%14.2f usec"
$$ TEXT	" "
$$ END
$$ T_NAME		PLW1
$$ TYPE	R32
$$ CLASS	ACQU
$$ REL	"PLW1=PLW[1]"
$$ INV_REL	"PLW[1]=PLW1"
$$ UNIT	"W"
$$ FORMAT	"%14.8f W"
$$ TEXT	"power PLW1 "
$$ END
$$ NAME		SFO2
$$ FORMAT	"%14.7f MHz"
$$ TEXT	" "
$$ END
$$ NAME		NUC2
$$ NONEDIT
$$ TEXT	" "
$$ END
$$ NAME		CPDPRG[2]
$$ TEXT	" "
$$ END
$$ T_NAME		PCPD2
$$ TYPE	R32
$$ CLASS	ACQU
$$ SUBRANGE 0 1e38
$$ REL	"PCPD2=PCPD[2]"
$$ INV_REL	"PCPD[2]=PCPD2"
$$ UNIT	"usec"
$$ FORMAT	"%14.2f usec"
$$ TEXT	" "
$$ END
$$ T_NAME		PLW2
$$ TYPE	R32
$$ CLASS	ACQU
$$ REL	"PLW2=PLW[2]"
$$ INV_REL	"PLW[2]=PLW2"
$$ UNIT	"W"
$$ FORMAT	"%14.8f W"
$$ TEXT	"power PLW2 "
$$ END
$$ T_NAME		PLW12
$$ TYPE	R32
$$ CLASS	ACQU
$$ REL	"PLW12=PLW[12]"
$$ INV_REL	"PLW[12]=PLW12"
$$ UNIT	"W"
$$ FORMAT	"%14.8f W"
$$ TEXT	"power PLW12 "
$$ END
$$ T_NAME		PLW13
$$ TYPE	R32
$$ CLASS	ACQU
$$ REL	"PLW13=PLW[13]"
$$ INV_REL	"PLW[13]=PLW13"
$$ UNIT	"W"
$$ FORMAT	"%14.8f W"
$$ TEXT	"power PLW13 "
$$ END
##$RELAX= 
##$BRUKER FILE EXP=scon2
$$ ##TITLE= Parameter file, TopSpin 4.3.0
$$ ##JCAMPDX= 5.0
$$ ##DATATYPE= Parameter Values
$$ ##NPOINTS= 1	$$ modification sequence number
$$ ##ORIGIN= Bruker BioSpin GmbH
$$ ##OWNER= nmrsu
$$ $$ 2025-05-21 04:01:06.493 -0400  nmrsu@CZC2439Y0Q
$$ $$ D:/nmrdata/feijun/feijun/feijun-20-022-not-desired-500/10/scon2
$$ $$ process C:\Bruker\TopSpin4.3.0\prog\mod\acqdataserver.exe
$$ ##$BLKTR= (0..32)
$$ 3 3 3 3 3 3 3 3 3 3 3 3 3 3 3 3 3 3 3 3 3 3 3 3 3 3 3 3 3 3 3 3 3
$$ ##$DE1= 4.5
$$ ##$DEADC= 0.5
$$ ##$DEPA= 4.5
$$ ##$DERX= 1.5
$$ ##$GRADPRE= (0..1)
$$ 10 10
$$ ##$HD_BLKTR= (0..32)
$$ 1 1 1 1 1 1 1 1 1 1 1 1 1 1 1 1 1 1 1 1 1 1 1 1 1 1 1 1 1 1 1 1 1
$$ ##$HD_DE1= 5
$$ ##$HD_DEADC= 0
$$ ##$HD_DEPA= 2.5
$$ ##$HD_DERX= 0
$$ ##END=
##$RELAX= 
##$BRUKER FILE EXP=prosol_History
##$RELAX= 
##$BRUKER FILE EXP=shimvalues
$$ # Wed May 21 08:55:03 2025
$$ #$$PROBEIDENTIFIER=Z168772_0026
$$ #$$PROBENAME=CPP1.1 BBO 500S2 BB-H&F-D-05 Z XT
$$ #$$SHIMID=292722
$$ #
$$ # Active Shim Gradients
$$ #
$$ Z           		2046            
$$ Z2          		1596            
$$ Z3          		1540            
$$ Z4          		6226            
$$ Z5          		3275            
$$ Z6          		3955            
$$ Z7          		-16630          
$$ Z8          		-375            
$$ X           		79              
$$ XZ          		498             
$$ XZ2         		7877            
$$ XZ3         		-6868           
$$ XZ4         		-1076           
$$ XZ5         		-74             
$$ Y           		844             
$$ YZ          		-2441           
$$ YZ2         		-20820          
$$ YZ3         		-16697          
$$ YZ4         		3757            
$$ YZ5         		-8043           
$$ XY          		4378            
$$ XYZ         		-1060           
$$ XYZ2        		-2426           
$$ XYZ3        		1568            
$$ XYZ4        		541             
$$ XYZ5        		-891            
$$ (X2-Y2)     		1245            
$$ (X2-Y2)Z    		-4215           
$$ (X2-Y2)Z2   		-5106           
$$ (X2-Y2)Z3   		-1194           
$$ (X2-Y2)Z4   		-3448           
$$ (X2-Y2)Z5   		278             
$$ X3          		49041           
$$ X3Z         		-13265          
$$ Y3          		-4998           
$$ Y3Z         		-13946          
$$ #
$$ # Lock Parameter
$$ #
$$ FIELD		-389.987
$$ LOCKPHASE		   8.987
$$ LOCKPOWER		 -27.000
$$ LOCKGAIN		 131.580
$$ LOCKDC		 -75.000
$$ LOCKSHIFT		   7.240
$$ LOOPGAIN		 -12.000
$$ LOOPTIME		   0.400
$$ LOOPFILTER		 100.000
$$ #
$$ IEEE64_VERSION_CODE 1
$$ #
$$ # Shim currents 
$$ #
$$ SHIM_SETTING [ 1]    -1013.23355233
$$ SHIM_SETTING [ 2]     1858.06179028
$$ SHIM_SETTING [ 3]    14205.58433451
$$ SHIM_SETTING [ 4]    -8770.86127343
$$ SHIM_SETTING [ 5]     8921.91092783
$$ SHIM_SETTING [ 6]    -3151.82913941
$$ SHIM_SETTING [ 7]    -3034.77633057
$$ SHIM_SETTING [ 8]    24075.34580045
$$ SHIM_SETTING [ 9]     1424.07533707
$$ SHIM_SETTING [10]     6371.13917573
$$ SHIM_SETTING [11]        0.00000000
$$ SHIM_SETTING [12]     8947.90194951
$$ SHIM_SETTING [13]   -18943.88531180
$$ SHIM_SETTING [14]    30218.19446549
$$ SHIM_SETTING [15]     1556.64699041
$$ SHIM_SETTING [16]    13031.14457394
$$ SHIM_SETTING [17]     3159.61390333
$$ SHIM_SETTING [18]   -11021.46870876
$$ SHIM_SETTING [19]    -8024.32494602
$$ SHIM_SETTING [20]     1654.34370893
$$ SHIM_SETTING [21]   -10914.65581231
$$ SHIM_SETTING [22]     -885.75134629
$$ SHIM_SETTING [23]     6309.01670554
$$ SHIM_SETTING [24]    10554.85518450
$$ SHIM_SETTING [25]    -2523.25442433
$$ SHIM_SETTING [26]     1191.21048864
$$ SHIM_SETTING [27]    17351.13173734
$$ SHIM_SETTING [28]   -38103.28833191
$$ SHIM_SETTING [29]     3173.80323542
$$ SHIM_SETTING [30]     2293.94196954
$$ SHIM_SETTING [31]    24263.19168325
$$ SHIM_SETTING [32]     2556.46227061
$$ SHIM_SETTING [33]      492.63122292
$$ SHIM_SETTING [34]      822.04594522
$$ SHIM_SETTING [35]     3576.58036437
$$ SHIM_SETTING [36]     7650.78686636
$$ SHIM_SETTING [37]    29895.28771205
$$ SHIM_SETTING [38]   -10655.84960918
$$ SHIM_SETTING [39]    -3199.62795400
$$ SHIM_SETTING [40]        0.00000000
##$RELAX= 
##$BRUKER FILE EXP=uxnmr.par
$$ ##TITLE= Parameter file, TopSpin 4.3.0
$$ ##JCAMPDX= 5.0
$$ ##DATATYPE= Parameter Values
$$ ##NPOINTS= 2	$$ modification sequence number
$$ ##ORIGIN= Bruker BioSpin GmbH
$$ ##OWNER= root
$$ $$ 2024-08-22 14:08:33.500 +0000  root@BladeEpu
$$ $$ /opt/topspin/conf/instr/spect/uxnmr.par
$$ $$ process /opt/topspin/prog/mod/hconfserver
$$ ##$ACBTAT= (0..64)
$$ 0 66 72 50 0 0 0 0 0 0 0 0 0 0 0 0 0 0 0 0 0 0 0 0 0 0 0 0 0 0 0 0 0 0
$$ 0 0 0 0 0 0 0 0 0 0 0 0 0 0 0 0 0 0 0 0 0 0 0 0 0 0 0 0 0 0 0
$$ ##$ACBTBLK= (0..64)
$$ 0 34 33 41 0 0 0 0 0 0 0 0 0 0 0 0 0 0 0 0 0 0 0 0 0 0 0 0 0 0 0 0 0 0
$$ 0 0 0 0 0 0 0 0 0 0 0 0 0 0 0 0 0 0 0 0 0 0 0 0 0 0 0 0 0 0 0
$$ ##$ACBTCTL= (0..64)
$$ 0 6 6 6 0 0 0 0 0 0 0 0 0 0 0 0 0 0 0 0 0 0 0 0 0 0 0 0 0 0 0 0 0 0 0 0
$$ 0 0 0 0 0 0 0 0 0 0 0 0 0 0 0 0 0 0 0 0 0 0 0 0 0 0 0 0 0
$$ ##$ACBTDI= (0..64)
$$ 0 -1062706421 -1062706421 -1062706422 0 0 0 0 0 0 0 0 0 0 0 0 0 0 0 0 0
$$ 0 0 0 0 0 0 0 0 0 0 0 0 0 0 0 0 0 0 0 0 0 0 0 0 0 0 0 0 0 0 0 0 0 0 0 0
$$ 0 0 0 0 0 0 0 0
$$ ##$ACBTDM= (0..64)
$$ 0 10 25 10 0 0 0 0 0 0 0 0 0 0 0 0 0 0 0 0 0 0 0 0 0 0 0 0 0 0 0 0 0 0
$$ 0 0 0 0 0 0 0 0 0 0 0 0 0 0 0 0 0 0 0 0 0 0 0 0 0 0 0 0 0 0 0
$$ ##$ACBTFHI= (0..64)
$$ 0 601 601 78 0 0 0 0 0 0 0 0 0 0 0 0 0 0 0 0 0 0 0 0 0 0 0 0 0 0 0 0 0
$$ 0 0 0 0 0 0 0 0 0 0 0 0 0 0 0 0 0 0 0 0 0 0 0 0 0 0 0 0 0 0 0 0
$$ ##$ACBTFL= (0..64)
$$ 0 248 248 8 0 0 0 0 0 0 0 0 0 0 0 0 0 0 0 0 0 0 0 0 0 0 0 0 0 0 0 0 0 0
$$ 0 0 0 0 0 0 0 0 0 0 0 0 0 0 0 0 0 0 0 0 0 0 0 0 0 0 0 0 0 0 0
$$ ##$ACBTFLO= (0..64)
$$ 0 15 180 76 0 0 0 0 0 0 0 0 0 0 0 0 0 0 0 0 0 0 0 0 0 0 0 0 0 0 0 0 0 0
$$ 0 0 0 0 0 0 0 0 0 0 0 0 0 0 0 0 0 0 0 0 0 0 0 0 0 0 0 0 0 0 0
$$ ##$ACBTINP= (0..64)
$$ 0 2 1 9 0 0 0 0 0 0 0 0 0 0 0 0 0 0 0 0 0 0 0 0 0 0 0 0 0 0 0 0 0 0 0 0
$$ 0 0 0 0 0 0 0 0 0 0 0 0 0 0 0 0 0 0 0 0 0 0 0 0 0 0 0 0 0
$$ ##$ACBTOUT= (0..64)
$$ 0 0 3 1 0 0 0 0 0 0 0 0 0 0 0 0 0 0 0 0 0 0 0 0 0 0 0 0 0 0 0 0 0 0 0 0
$$ 0 0 0 0 0 0 0 0 0 0 0 0 0 0 0 0 0 0 0 0 0 0 0 0 0 0 0 0 0
$$ ##$ACBTPO= (0..64)
$$ 0 500000 100000 5000 0 0 0 0 0 0 0 0 0 0 0 0 0 0 0 0 0 0 0 0 0 0 0 0 0
$$ 0 0 0 0 0 0 0 0 0 0 0 0 0 0 0 0 0 0 0 0 0 0 0 0 0 0 0 0 0 0 0 0 0 0 0 0
$$ ##$ACBTPW= (0..64)
$$ 0 100 100 1000 0 0 0 0 0 0 0 0 0 0 0 0 0 0 0 0 0 0 0 0 0 0 0 0 0 0 0 0
$$ 0 0 0 0 0 0 0 0 0 0 0 0 0 0 0 0 0 0 0 0 0 0 0 0 0 0 0 0 0 0 0 0 0
$$ ##$ACBTSB= (0..64)
$$ 0 8227 8260 0 0 0 0 0 0 0 0 0 0 0 0 0 0 0 0 0 0 0 0 0 0 0 0 0 0 0 0 0 0
$$ 0 0 0 0 0 0 0 0 0 0 0 0 0 0 0 0 0 0 0 0 0 0 0 0 0 0 0 0 0 0 0 0
$$ ##$ACBTSDT= (0..64)
$$ 0 2 2 2 0 0 0 0 0 0 0 0 0 0 0 0 0 0 0 0 0 0 0 0 0 0 0 0 0 0 0 0 0 0 0 0
$$ 0 0 0 0 0 0 0 0 0 0 0 0 0 0 0 0 0 0 0 0 0 0 0 0 0 0 0 0 0
$$ ##$AMPDFLT= no
$$ ##$AdmCrpWbWiring= (0..1)
$$ 0 0
$$ ##$AppEth= <no>
$$ ##$AppPort= <no>
$$ ##$BACSAIR= yes
$$ ##$BACSCAP= 0
$$ ##$BACSDEL= 10
$$ ##$BACSOPT= <>
$$ ##$BFREQ= 499.783
$$ ##$BGAETH= (0..9)
$$ <no> <no> <no> <no> <no> <no> <no> <no> <no> <no>
$$ ##$BIRDS= yes
$$ ##$BMPC= 0
$$ ##$BMPCTY= <no>
$$ ##$BPSUTY= <no>
$$ ##$BSAETH= (0..9)
$$ <no> <no> <no> <no> <no> <no> <no> <no> <no> <no>
$$ ##$BSMS= 2
$$ ##$BSMS19FLock= no
$$ ##$BSMSETH= <192.168.99.10>
$$ ##$BgaChFac2= (0..9)
$$ 0 0 0 0 0 0 0 0 0 0
$$ ##$BgaChMap= (0..9)
$$ 0 0 0 0 0 0 0 0 0 0
$$ ##$BgaChMaxv= (0..9)
$$ 0 0 0 0 0 0 0 0 0 0
$$ ##$BgaChRouting= (0..63)
$$ 0 0 0 0 0 0 0 0 0 0 0 0 0 0 0 0 0 0 0 0 0 0 0 0 0 0 0 0 0 0 0 0 0 0 0 0
$$ 0 0 0 0 0 0 0 0 0 0 0 0 0 0 0 0 0 0 0 0 0 0 0 0 0 0 0 0
$$ ##$BgaChShimMap= (0..9)
$$ 0 0 0 0 0 0 0 0 0 0
$$ ##$BgaChShimMaxv= (0..9)
$$ 0 0 0 0 0 0 0 0 0 0
$$ ##$BlaEth= (0..31)
$$ <192.168.99.11> <192.168.99.10> <no> <no> <no> <no> <no> <no> <no> <no>
$$ <no> <no> <no> <no> <no> <no> <no> <no> <no> <no> <no> <no> <no> <no> <no>
$$ <no> <no> <no> <no> <no> <no> <no>
$$ ##$BlaHpLpViaTTL= (0..31)
$$ 0 0 0 0 0 0 0 0 0 0 0 0 0 0 0 0 0 0 0 0 0 0 0 0 0 0 0 0 0 0 0 0
$$ ##$BlaNam= (0..31)
$$ <AV4 BLABBH500/100 200-600> <BSMS/2 LOCK TRANSCEIVER 500> <> <> <> <> <>
$$ <> <> <> <> <> <> <> <> <> <> <> <> <> <> <> <> <> <> <> <> <> <> <> <>
$$ <>
$$ ##$BlaPN= (0..31)
$$ <W144061> <Z109889> <> <> <> <> <> <> <> <> <> <> <> <> <> <> <> <> <>
$$ <> <> <> <> <> <> <> <> <> <> <> <> <>
$$ ##$BlaSN= (0..31)
$$ <001479> <01643> <> <> <> <> <> <> <> <> <> <> <> <> <> <> <> <> <> <>
$$ <> <> <> <> <> <> <> <> <> <> <> <>
$$ ##$BmpcEth= <no>
$$ ##$BmpcFw= <no>
$$ ##$BmpcPn= <no>
$$ ##$BmpcPort= <no>
$$ ##$BmpcSn= <no>
$$ ##$BmuEth= <no>
$$ ##$BmuFw= <no>
$$ ##$BmuPn= <no>
$$ ##$BmuSn= <no>
$$ ##$BnlEth= <no>
$$ ##$BnlFw= <no>
$$ ##$BnlPn= <no>
$$ ##$BnlSn= <no>
$$ ##$BpduEth= (0..7)
$$ <no> <no> <no> <no> <no> <no> <no> <no>
$$ ##$BsaChMap1= (0..9)
$$ 0 0 0 0 0 0 0 0 0 0
$$ ##$BsaChMap2= (0..9)
$$ 0 0 0 0 0 0 0 0 0 0
$$ ##$BsaChShimMaxv= (0..9)
$$ 0 0 0 0 0 0 0 0 0 0
$$ ##$BsmsAuxEth= <no>
$$ ##$BsmsLockNuclei= (0..15)
$$ <2H> <no> <no> <no> <no> <no> <no> <no> <no> <no> <no> <no> <no> <no> <no>
$$ <no>
$$ ##$CSW1= (0..31)
$$ 2 1 9 0 0 0 0 0 0 0 0 0 0 0 0 0 0 0 0 0 0 0 0 0 0 0 0 0 0 0 0 0
$$ ##$CSW2= (0..31)
$$ 0 0 0 0 0 0 0 0 0 0 0 0 0 0 0 0 0 0 0 0 0 0 0 0 0 0 0 0 0 0 0 0
$$ ##$CSWNUM= (0..15)
$$ 2 1 0 0 0 0 0 0 0 0 0 0 0 0 0 0
$$ ##$CmrEth= <no>
$$ ##$CmrPartNo= <no>
$$ ##$CmrPort= <no>
$$ ##$CmrSerNo= <no>
$$ ##$CmrType= -1
$$ ##$ConsolePnSn= <Z176505 / 154>
$$ ##$CryoCoolUnitEth= <no>
$$ ##$CryoCoolUnitFw= <no>
$$ ##$CryoCoolUnitPn= <no>
$$ ##$CryoCoolUnitSn= <no>
$$ ##$CryoProAccPnSn= <>
$$ ##$Ctb1Eth= <no>
$$ ##$CustRegisterNo= <>
$$ ##$DATSTAT= no
$$ ##$DPPFAC= 1
$$ ##$DateTimeCreated= <2023-08-16T12:59:39+0000>
$$ ##$Description= <AS500-NEO>
$$ ##$DrxFiltGrpDel= (0..23)
$$ <68,36,20,9,5,3,2> <68,36,20,9,5,3,2> <> <> <> <> <> <> <> <> <> <> <>
$$ <> <> <> <> <> <> <> <> <> <> <>
$$ ##$EcuType= 2
$$ ##$EpuMacAddress= <00:30:d6:2e:29:c5>
$$ ##$FCubeDrxDevice= (0..23)
$$ </dev/bbu/drx9.5> </dev/bbu/drx11.5> <> <> <> <> <> <> <> <> <> <> <> <>
$$ <> <> <> <> <> <> <> <> <> <>
$$ ##$FCubeEth= (0..23)
$$ <192.168.180.38> <192.168.180.46> <no> <no> <no> <no> <no> <no> <no> <no>
$$ <no> <no> <no> <no> <no> <no> <no> <no> <no> <no> <no> <no> <no> <no>
$$ ##$FCubeRtdDevice= (0..23)
$$ </dev/bbu/rtd9.4> </dev/bbu/rtd11.4> <> <> <> <> <> <> <> <> <> <> <> <>
$$ <> <> <> <> <> <> <> <> <> <>
$$ ##$FCubeSeqDevice= (0..23)
$$ <> <> <> <> <> <> <> <> <> <> <> <> <> <> <> <> <> <> <> <> <> <> <> <>
$$ ##$FUNCMOD= <>
$$ ##$FuncModBisDat= (0..7)
$$ 0 0 0 0 0 0 0 0
$$ ##$FuncModFRange= (0..7)
$$ <> <> <> <> <> <> <> <>
$$ ##$FuncModPN= (0..7)
$$ <> <> <> <> <> <> <> <>
$$ ##$FuncModSN= (0..7)
$$ <> <> <> <> <> <> <> <>
$$ ##$GCUTYPE= 20
$$ ##$GCubeEth= <192.168.180.18>
$$ ##$GCubeFpfAddr= (0..9)
$$ -1 -1 -1 -1 -1 -1 -1 -1 -1 -1
$$ ##$GCubeProcDevice= (0..1)
$$ </dev/bbu/gproc4.7> <no>
$$ ##$GCubeRtdDevice= (0..1)
$$ </dev/bbu/rtd4.4> <no>
$$ ##$GCubeSeqDevice= (0..1)
$$ <> <>
$$ ##$GCubeSpfAddr= (0..63)
$$ -1 -1 -1 -1 -1 -1 -1 -1 -1 -1 -1 -1 -1 -1 -1 -1 -1 -1 -1 -1 -1 -1 -1 -1
$$ -1 -1 -1 -1 -1 -1 -1 -1 -1 -1 -1 -1 -1 -1 -1 -1 -1 -1 -1 -1 -1 -1 -1 -1
$$ -1 -1 -1 -1 -1 -1 -1 -1 -1 -1 -1 -1 -1 -1 -1 -1
$$ ##$GRADRES= 1
$$ ##$Gctu2Eth= <no>
$$ ##$GcubeSaCtrEth= <no>
$$ ##$GradAmpMaxCurX= (0..10)
$$ 0 0 0 0 0 0 0 0 0 0 0
$$ ##$GradAmpMaxCurY= (0..10)
$$ 0 0 0 0 0 0 0 0 0 0 0
$$ ##$GradAmpMaxCurZ= (0..10)
$$ 10 0 0 0 0 0 0 0 0 0 0
$$ ##$GradAmpName= (0..9)
$$ <GAB in BSMS> <> <> <> <> <> <> <> <> <>
$$ ##$GradAmpPN= (0..9)
$$ <> <> <> <> <> <> <> <> <> <>
$$ ##$GradAmpSN= (0..9)
$$ <> <> <> <> <> <> <> <> <> <>
$$ ##$GradAmpType= (0..10)
$$ 2 0 0 0 0 0 0 0 0 0 0
$$ ##$GradPowClkTime= (0..9)
$$ 0 0 0 0 0 0 0 0 0 0
$$ ##$GradPowIcw= (0..9)
$$ 0 0 0 0 0 0 0 0 0 0
$$ ##$GradPowImax= (0..9)
$$ 0 0 0 0 0 0 0 0 0 0
$$ ##$GradPowType= (0..9)
$$ 0 0 0 0 0 0 0 0 0 0
$$ ##$GradPowVmax= (0..9)
$$ 0 0 0 0 0 0 0 0 0 0
$$ ##$HpprCoverType= 2
$$ ##$LDUETH= <no>
$$ ##$LOCKCONF= <DLM>
$$ ##$LOCSWID= 0
$$ ##$LOCSWIF= 0
$$ ##$Location= <SB 205>
$$ ##$LtMasEth= <no>
$$ ##$LtMasType= 0
$$ ##$MAS= 0
$$ ##$MASETIME= 10
$$ ##$MASITIME= 10
$$ ##$MAS_CT= 5
$$ ##$MAS_SG= 0
$$ ##$MAS_TO= 0
$$ ##$MagnCoilPnSn= <Oxford AS500>
$$ ##$MagnDewarPnSn= <>
$$ ##$MagnetPolarity= 2
$$ ##$MasEth= <no>
$$ ##$MwscuEth= <no>
$$ ##$MwscuPort= <no>
$$ ##$NAMPD= (0..32)
$$ <> <HPLNA 1H19F> <2H> <XBB19F 2HP> <> <> <> <> <> <> <> <> <> <> <> <>
$$ <> <> <> <> <> <> <> <> <> <> <> <> <> <> <> <> <>
$$ ##$NFCU= 2
$$ ##$NRCU= 2
$$ ##$NSGU= 2
$$ ##$NumActDetuneCtr= 0
$$ ##$NumVpu= 0
$$ ##$OrderNo= <5061597>
$$ ##$POWCHK= yes
$$ ##$PRAMD1= (0..7)
$$ 6 0 0 1610612736 4 0 0 536870912
$$ ##$PRAMD10= (0..7)
$$ 0 0 0 0 0 0 0 0
$$ ##$PRAMD11= (0..7)
$$ 0 0 0 0 0 0 0 0
$$ ##$PRAMD12= (0..7)
$$ 0 0 0 0 0 0 0 0
$$ ##$PRAMD13= (0..7)
$$ 0 0 0 0 0 0 0 0
$$ ##$PRAMD14= (0..7)
$$ 0 0 0 0 0 0 0 0
$$ ##$PRAMD15= (0..7)
$$ 0 0 0 0 0 0 0 0
$$ ##$PRAMD16= (0..7)
$$ 0 0 0 0 0 0 0 0
$$ ##$PRAMD17= (0..7)
$$ 0 0 0 0 0 0 0 0
$$ ##$PRAMD18= (0..7)
$$ 0 0 0 0 0 0 0 0
$$ ##$PRAMD19= (0..7)
$$ 0 0 0 0 0 0 0 0
$$ ##$PRAMD2= (0..7)
$$ 0 1048576 0 536870912 0 1048576 0 536870912
$$ ##$PRAMD20= (0..7)
$$ 0 0 0 0 0 0 0 0
$$ ##$PRAMD21= (0..7)
$$ 0 0 0 0 0 0 0 0
$$ ##$PRAMD22= (0..7)
$$ 0 0 0 0 0 0 0 0
$$ ##$PRAMD23= (0..7)
$$ 0 0 0 0 0 0 0 0
$$ ##$PRAMD24= (0..7)
$$ 0 0 0 0 0 0 0 0
$$ ##$PRAMD25= (0..7)
$$ 0 0 0 0 0 0 0 0
$$ ##$PRAMD26= (0..7)
$$ 0 0 0 0 0 0 0 0
$$ ##$PRAMD27= (0..7)
$$ 0 0 0 0 0 0 0 0
$$ ##$PRAMD28= (0..7)
$$ 0 0 0 0 0 0 0 0
$$ ##$PRAMD29= (0..7)
$$ 0 0 0 0 0 0 0 0
$$ ##$PRAMD3= (0..7)
$$ 2147483644 2147483647 2147483647 603979775 0 0 0 0
$$ ##$PRAMD30= (0..7)
$$ 0 0 0 0 0 0 0 0
$$ ##$PRAMD31= (0..7)
$$ 0 0 0 0 0 0 0 0
$$ ##$PRAMD32= (0..7)
$$ 0 0 0 0 0 0 0 0
$$ ##$PRAMD4= (0..7)
$$ 0 0 0 0 0 0 0 0
$$ ##$PRAMD5= (0..7)
$$ 0 0 0 0 0 0 0 0
$$ ##$PRAMD6= (0..7)
$$ 0 0 0 0 0 0 0 0
$$ ##$PRAMD7= (0..7)
$$ 0 0 0 0 0 0 0 0
$$ ##$PRAMD8= (0..7)
$$ 0 0 0 0 0 0 0 0
$$ ##$PRAMD9= (0..7)
$$ 0 0 0 0 0 0 0 0
$$ ##$PRAMLED= (0..1)
$$ 0 0
$$ ##$PRAMPTP= 1
$$ ##$PREEMPTYPE= 0
$$ ##$PREREC= (0..31)
$$ 1 1 2 0 0 0 0 0 0 0 0 0 0 0 0 0 0 0 0 0 0 0 0 0 0 0 0 0 0 0 0 0
$$ ##$PTSFMX= (0..23)
$$ 1290 1290 0 0 0 0 0 0 0 0 0 0 0 0 0 0 0 0 0 0 0 0 0 0
$$ ##$PULCHK= no
$$ ##$PduEth= (0..7)
$$ <192.168.99.99> <no> <no> <no> <no> <no> <no> <no>
$$ ##$PramDutyCycPerc= (0..31)
$$ 4 2 2 0 0 0 0 0 0 0 0 0 0 0 0 0 0 0 0 0 0 0 0 0 0 0 0 0 0 0 0 0
$$ ##$PramPPowNucW1= (0..127)
$$ <> <> <> <> <> <> <> <> <> <> <> <> <> <> <> <> <> <> <> <> <> <> <> <>
$$ <> <> <> <> <> <> <> <> <> <> <> <> <> <> <> <> <> <> <> <> <> <> <> <>
$$ <> <> <> <> <> <> <> <> <> <> <> <> <> <> <> <> <> <> <> <> <> <> <> <>
$$ <> <> <> <> <> <> <> <> <> <> <> <> <> <> <> <> <> <> <> <> <> <> <> <>
$$ <> <> <> <> <> <> <> <> <> <> <> <> <> <> <> <> <> <> <> <> <> <> <> <>
$$ <> <> <> <> <> <> <> <>
$$ ##$PramPPowNucW10= (0..127)
$$ <> <> <> <> <> <> <> <> <> <> <> <> <> <> <> <> <> <> <> <> <> <> <> <>
$$ <> <> <> <> <> <> <> <> <> <> <> <> <> <> <> <> <> <> <> <> <> <> <> <>
$$ <> <> <> <> <> <> <> <> <> <> <> <> <> <> <> <> <> <> <> <> <> <> <> <>
$$ <> <> <> <> <> <> <> <> <> <> <> <> <> <> <> <> <> <> <> <> <> <> <> <>
$$ <> <> <> <> <> <> <> <> <> <> <> <> <> <> <> <> <> <> <> <> <> <> <> <>
$$ <> <> <> <> <> <> <> <>
$$ ##$PramPPowNucW11= (0..127)
$$ <> <> <> <> <> <> <> <> <> <> <> <> <> <> <> <> <> <> <> <> <> <> <> <>
$$ <> <> <> <> <> <> <> <> <> <> <> <> <> <> <> <> <> <> <> <> <> <> <> <>
$$ <> <> <> <> <> <> <> <> <> <> <> <> <> <> <> <> <> <> <> <> <> <> <> <>
$$ <> <> <> <> <> <> <> <> <> <> <> <> <> <> <> <> <> <> <> <> <> <> <> <>
$$ <> <> <> <> <> <> <> <> <> <> <> <> <> <> <> <> <> <> <> <> <> <> <> <>
$$ <> <> <> <> <> <> <> <>
$$ ##$PramPPowNucW12= (0..127)
$$ <> <> <> <> <> <> <> <> <> <> <> <> <> <> <> <> <> <> <> <> <> <> <> <>
$$ <> <> <> <> <> <> <> <> <> <> <> <> <> <> <> <> <> <> <> <> <> <> <> <>
$$ <> <> <> <> <> <> <> <> <> <> <> <> <> <> <> <> <> <> <> <> <> <> <> <>
$$ <> <> <> <> <> <> <> <> <> <> <> <> <> <> <> <> <> <> <> <> <> <> <> <>
$$ <> <> <> <> <> <> <> <> <> <> <> <> <> <> <> <> <> <> <> <> <> <> <> <>
$$ <> <> <> <> <> <> <> <>
$$ ##$PramPPowNucW13= (0..127)
$$ <> <> <> <> <> <> <> <> <> <> <> <> <> <> <> <> <> <> <> <> <> <> <> <>
$$ <> <> <> <> <> <> <> <> <> <> <> <> <> <> <> <> <> <> <> <> <> <> <> <>
$$ <> <> <> <> <> <> <> <> <> <> <> <> <> <> <> <> <> <> <> <> <> <> <> <>
$$ <> <> <> <> <> <> <> <> <> <> <> <> <> <> <> <> <> <> <> <> <> <> <> <>
$$ <> <> <> <> <> <> <> <> <> <> <> <> <> <> <> <> <> <> <> <> <> <> <> <>
$$ <> <> <> <> <> <> <> <>
$$ ##$PramPPowNucW14= (0..127)
$$ <> <> <> <> <> <> <> <> <> <> <> <> <> <> <> <> <> <> <> <> <> <> <> <>
$$ <> <> <> <> <> <> <> <> <> <> <> <> <> <> <> <> <> <> <> <> <> <> <> <>
$$ <> <> <> <> <> <> <> <> <> <> <> <> <> <> <> <> <> <> <> <> <> <> <> <>
$$ <> <> <> <> <> <> <> <> <> <> <> <> <> <> <> <> <> <> <> <> <> <> <> <>
$$ <> <> <> <> <> <> <> <> <> <> <> <> <> <> <> <> <> <> <> <> <> <> <> <>
$$ <> <> <> <> <> <> <> <>
$$ ##$PramPPowNucW15= (0..127)
$$ <> <> <> <> <> <> <> <> <> <> <> <> <> <> <> <> <> <> <> <> <> <> <> <>
$$ <> <> <> <> <> <> <> <> <> <> <> <> <> <> <> <> <> <> <> <> <> <> <> <>
$$ <> <> <> <> <> <> <> <> <> <> <> <> <> <> <> <> <> <> <> <> <> <> <> <>
$$ <> <> <> <> <> <> <> <> <> <> <> <> <> <> <> <> <> <> <> <> <> <> <> <>
$$ <> <> <> <> <> <> <> <> <> <> <> <> <> <> <> <> <> <> <> <> <> <> <> <>
$$ <> <> <> <> <> <> <> <>
$$ ##$PramPPowNucW16= (0..127)
$$ <> <> <> <> <> <> <> <> <> <> <> <> <> <> <> <> <> <> <> <> <> <> <> <>
$$ <> <> <> <> <> <> <> <> <> <> <> <> <> <> <> <> <> <> <> <> <> <> <> <>
$$ <> <> <> <> <> <> <> <> <> <> <> <> <> <> <> <> <> <> <> <> <> <> <> <>
$$ <> <> <> <> <> <> <> <> <> <> <> <> <> <> <> <> <> <> <> <> <> <> <> <>
$$ <> <> <> <> <> <> <> <> <> <> <> <> <> <> <> <> <> <> <> <> <> <> <> <>
$$ <> <> <> <> <> <> <> <>
$$ ##$PramPPowNucW17= (0..127)
$$ <> <> <> <> <> <> <> <> <> <> <> <> <> <> <> <> <> <> <> <> <> <> <> <>
$$ <> <> <> <> <> <> <> <> <> <> <> <> <> <> <> <> <> <> <> <> <> <> <> <>
$$ <> <> <> <> <> <> <> <> <> <> <> <> <> <> <> <> <> <> <> <> <> <> <> <>
$$ <> <> <> <> <> <> <> <> <> <> <> <> <> <> <> <> <> <> <> <> <> <> <> <>
$$ <> <> <> <> <> <> <> <> <> <> <> <> <> <> <> <> <> <> <> <> <> <> <> <>
$$ <> <> <> <> <> <> <> <>
$$ ##$PramPPowNucW18= (0..127)
$$ <> <> <> <> <> <> <> <> <> <> <> <> <> <> <> <> <> <> <> <> <> <> <> <>
$$ <> <> <> <> <> <> <> <> <> <> <> <> <> <> <> <> <> <> <> <> <> <> <> <>
$$ <> <> <> <> <> <> <> <> <> <> <> <> <> <> <> <> <> <> <> <> <> <> <> <>
$$ <> <> <> <> <> <> <> <> <> <> <> <> <> <> <> <> <> <> <> <> <> <> <> <>
$$ <> <> <> <> <> <> <> <> <> <> <> <> <> <> <> <> <> <> <> <> <> <> <> <>
$$ <> <> <> <> <> <> <> <>
$$ ##$PramPPowNucW19= (0..127)
$$ <> <> <> <> <> <> <> <> <> <> <> <> <> <> <> <> <> <> <> <> <> <> <> <>
$$ <> <> <> <> <> <> <> <> <> <> <> <> <> <> <> <> <> <> <> <> <> <> <> <>
$$ <> <> <> <> <> <> <> <> <> <> <> <> <> <> <> <> <> <> <> <> <> <> <> <>
$$ <> <> <> <> <> <> <> <> <> <> <> <> <> <> <> <> <> <> <> <> <> <> <> <>
$$ <> <> <> <> <> <> <> <> <> <> <> <> <> <> <> <> <> <> <> <> <> <> <> <>
$$ <> <> <> <> <> <> <> <>
$$ ##$PramPPowNucW2= (0..127)
$$ <> <> <> <> <> <> <> <> <> <> <> <> <> <> <> <> <> <> <> <> <> <> <> <>
$$ <> <> <> <> <> <> <> <> <> <> <> <> <> <> <> <> <> <> <> <> <> <> <> <>
$$ <> <> <> <> <> <> <> <> <> <> <> <> <> <> <> <> <> <> <> <> <> <> <> <>
$$ <> <> <> <> <> <> <> <> <> <> <> <> <> <> <> <> <> <> <> <> <> <> <> <>
$$ <> <> <> <> <> <> <> <> <> <> <> <> <> <> <> <> <> <> <> <> <> <> <> <>
$$ <> <> <> <> <> <> <> <>
$$ ##$PramPPowNucW20= (0..127)
$$ <> <> <> <> <> <> <> <> <> <> <> <> <> <> <> <> <> <> <> <> <> <> <> <>
$$ <> <> <> <> <> <> <> <> <> <> <> <> <> <> <> <> <> <> <> <> <> <> <> <>
$$ <> <> <> <> <> <> <> <> <> <> <> <> <> <> <> <> <> <> <> <> <> <> <> <>
$$ <> <> <> <> <> <> <> <> <> <> <> <> <> <> <> <> <> <> <> <> <> <> <> <>
$$ <> <> <> <> <> <> <> <> <> <> <> <> <> <> <> <> <> <> <> <> <> <> <> <>
$$ <> <> <> <> <> <> <> <>
$$ ##$PramPPowNucW21= (0..127)
$$ <> <> <> <> <> <> <> <> <> <> <> <> <> <> <> <> <> <> <> <> <> <> <> <>
$$ <> <> <> <> <> <> <> <> <> <> <> <> <> <> <> <> <> <> <> <> <> <> <> <>
$$ <> <> <> <> <> <> <> <> <> <> <> <> <> <> <> <> <> <> <> <> <> <> <> <>
$$ <> <> <> <> <> <> <> <> <> <> <> <> <> <> <> <> <> <> <> <> <> <> <> <>
$$ <> <> <> <> <> <> <> <> <> <> <> <> <> <> <> <> <> <> <> <> <> <> <> <>
$$ <> <> <> <> <> <> <> <>
$$ ##$PramPPowNucW22= (0..127)
$$ <> <> <> <> <> <> <> <> <> <> <> <> <> <> <> <> <> <> <> <> <> <> <> <>
$$ <> <> <> <> <> <> <> <> <> <> <> <> <> <> <> <> <> <> <> <> <> <> <> <>
$$ <> <> <> <> <> <> <> <> <> <> <> <> <> <> <> <> <> <> <> <> <> <> <> <>
$$ <> <> <> <> <> <> <> <> <> <> <> <> <> <> <> <> <> <> <> <> <> <> <> <>
$$ <> <> <> <> <> <> <> <> <> <> <> <> <> <> <> <> <> <> <> <> <> <> <> <>
$$ <> <> <> <> <> <> <> <>
$$ ##$PramPPowNucW23= (0..127)
$$ <> <> <> <> <> <> <> <> <> <> <> <> <> <> <> <> <> <> <> <> <> <> <> <>
$$ <> <> <> <> <> <> <> <> <> <> <> <> <> <> <> <> <> <> <> <> <> <> <> <>
$$ <> <> <> <> <> <> <> <> <> <> <> <> <> <> <> <> <> <> <> <> <> <> <> <>
$$ <> <> <> <> <> <> <> <> <> <> <> <> <> <> <> <> <> <> <> <> <> <> <> <>
$$ <> <> <> <> <> <> <> <> <> <> <> <> <> <> <> <> <> <> <> <> <> <> <> <>
$$ <> <> <> <> <> <> <> <>
$$ ##$PramPPowNucW24= (0..127)
$$ <> <> <> <> <> <> <> <> <> <> <> <> <> <> <> <> <> <> <> <> <> <> <> <>
$$ <> <> <> <> <> <> <> <> <> <> <> <> <> <> <> <> <> <> <> <> <> <> <> <>
$$ <> <> <> <> <> <> <> <> <> <> <> <> <> <> <> <> <> <> <> <> <> <> <> <>
$$ <> <> <> <> <> <> <> <> <> <> <> <> <> <> <> <> <> <> <> <> <> <> <> <>
$$ <> <> <> <> <> <> <> <> <> <> <> <> <> <> <> <> <> <> <> <> <> <> <> <>
$$ <> <> <> <> <> <> <> <>
$$ ##$PramPPowNucW25= (0..127)
$$ <> <> <> <> <> <> <> <> <> <> <> <> <> <> <> <> <> <> <> <> <> <> <> <>
$$ <> <> <> <> <> <> <> <> <> <> <> <> <> <> <> <> <> <> <> <> <> <> <> <>
$$ <> <> <> <> <> <> <> <> <> <> <> <> <> <> <> <> <> <> <> <> <> <> <> <>
$$ <> <> <> <> <> <> <> <> <> <> <> <> <> <> <> <> <> <> <> <> <> <> <> <>
$$ <> <> <> <> <> <> <> <> <> <> <> <> <> <> <> <> <> <> <> <> <> <> <> <>
$$ <> <> <> <> <> <> <> <>
$$ ##$PramPPowNucW26= (0..127)
$$ <> <> <> <> <> <> <> <> <> <> <> <> <> <> <> <> <> <> <> <> <> <> <> <>
$$ <> <> <> <> <> <> <> <> <> <> <> <> <> <> <> <> <> <> <> <> <> <> <> <>
$$ <> <> <> <> <> <> <> <> <> <> <> <> <> <> <> <> <> <> <> <> <> <> <> <>
$$ <> <> <> <> <> <> <> <> <> <> <> <> <> <> <> <> <> <> <> <> <> <> <> <>
$$ <> <> <> <> <> <> <> <> <> <> <> <> <> <> <> <> <> <> <> <> <> <> <> <>
$$ <> <> <> <> <> <> <> <>
$$ ##$PramPPowNucW27= (0..127)
$$ <> <> <> <> <> <> <> <> <> <> <> <> <> <> <> <> <> <> <> <> <> <> <> <>
$$ <> <> <> <> <> <> <> <> <> <> <> <> <> <> <> <> <> <> <> <> <> <> <> <>
$$ <> <> <> <> <> <> <> <> <> <> <> <> <> <> <> <> <> <> <> <> <> <> <> <>
$$ <> <> <> <> <> <> <> <> <> <> <> <> <> <> <> <> <> <> <> <> <> <> <> <>
$$ <> <> <> <> <> <> <> <> <> <> <> <> <> <> <> <> <> <> <> <> <> <> <> <>
$$ <> <> <> <> <> <> <> <>
$$ ##$PramPPowNucW28= (0..127)
$$ <> <> <> <> <> <> <> <> <> <> <> <> <> <> <> <> <> <> <> <> <> <> <> <>
$$ <> <> <> <> <> <> <> <> <> <> <> <> <> <> <> <> <> <> <> <> <> <> <> <>
$$ <> <> <> <> <> <> <> <> <> <> <> <> <> <> <> <> <> <> <> <> <> <> <> <>
$$ <> <> <> <> <> <> <> <> <> <> <> <> <> <> <> <> <> <> <> <> <> <> <> <>
$$ <> <> <> <> <> <> <> <> <> <> <> <> <> <> <> <> <> <> <> <> <> <> <> <>
$$ <> <> <> <> <> <> <> <>
$$ ##$PramPPowNucW29= (0..127)
$$ <> <> <> <> <> <> <> <> <> <> <> <> <> <> <> <> <> <> <> <> <> <> <> <>
$$ <> <> <> <> <> <> <> <> <> <> <> <> <> <> <> <> <> <> <> <> <> <> <> <>
$$ <> <> <> <> <> <> <> <> <> <> <> <> <> <> <> <> <> <> <> <> <> <> <> <>
$$ <> <> <> <> <> <> <> <> <> <> <> <> <> <> <> <> <> <> <> <> <> <> <> <>
$$ <> <> <> <> <> <> <> <> <> <> <> <> <> <> <> <> <> <> <> <> <> <> <> <>
$$ <> <> <> <> <> <> <> <>
$$ ##$PramPPowNucW3= (0..127)
$$ <> <> <> <> <> <> <> <> <> <> <> <> <> <> <> <> <> <> <> <> <> <> <> <>
$$ <> <> <> <> <> <> <> <> <> <> <> <> <> <> <> <> <> <> <> <> <> <> <> <>
$$ <> <> <> <> <> <> <> <> <> <> <> <> <> <> <> <> <> <> <> <> <> <> <> <>
$$ <> <> <> <> <> <> <> <> <> <> <> <> <> <> <> <> <> <> <> <> <> <> <> <>
$$ <> <> <> <> <> <> <> <> <> <> <> <> <> <> <> <> <> <> <> <> <> <> <> <>
$$ <> <> <> <> <> <> <> <>
$$ ##$PramPPowNucW30= (0..127)
$$ <> <> <> <> <> <> <> <> <> <> <> <> <> <> <> <> <> <> <> <> <> <> <> <>
$$ <> <> <> <> <> <> <> <> <> <> <> <> <> <> <> <> <> <> <> <> <> <> <> <>
$$ <> <> <> <> <> <> <> <> <> <> <> <> <> <> <> <> <> <> <> <> <> <> <> <>
$$ <> <> <> <> <> <> <> <> <> <> <> <> <> <> <> <> <> <> <> <> <> <> <> <>
$$ <> <> <> <> <> <> <> <> <> <> <> <> <> <> <> <> <> <> <> <> <> <> <> <>
$$ <> <> <> <> <> <> <> <>
$$ ##$PramPPowNucW31= (0..127)
$$ <> <> <> <> <> <> <> <> <> <> <> <> <> <> <> <> <> <> <> <> <> <> <> <>
$$ <> <> <> <> <> <> <> <> <> <> <> <> <> <> <> <> <> <> <> <> <> <> <> <>
$$ <> <> <> <> <> <> <> <> <> <> <> <> <> <> <> <> <> <> <> <> <> <> <> <>
$$ <> <> <> <> <> <> <> <> <> <> <> <> <> <> <> <> <> <> <> <> <> <> <> <>
$$ <> <> <> <> <> <> <> <> <> <> <> <> <> <> <> <> <> <> <> <> <> <> <> <>
$$ <> <> <> <> <> <> <> <>
$$ ##$PramPPowNucW32= (0..127)
$$ <> <> <> <> <> <> <> <> <> <> <> <> <> <> <> <> <> <> <> <> <> <> <> <>
$$ <> <> <> <> <> <> <> <> <> <> <> <> <> <> <> <> <> <> <> <> <> <> <> <>
$$ <> <> <> <> <> <> <> <> <> <> <> <> <> <> <> <> <> <> <> <> <> <> <> <>
$$ <> <> <> <> <> <> <> <> <> <> <> <> <> <> <> <> <> <> <> <> <> <> <> <>
$$ <> <> <> <> <> <> <> <> <> <> <> <> <> <> <> <> <> <> <> <> <> <> <> <>
$$ <> <> <> <> <> <> <> <>
$$ ##$PramPPowNucW4= (0..127)
$$ <> <> <> <> <> <> <> <> <> <> <> <> <> <> <> <> <> <> <> <> <> <> <> <>
$$ <> <> <> <> <> <> <> <> <> <> <> <> <> <> <> <> <> <> <> <> <> <> <> <>
$$ <> <> <> <> <> <> <> <> <> <> <> <> <> <> <> <> <> <> <> <> <> <> <> <>
$$ <> <> <> <> <> <> <> <> <> <> <> <> <> <> <> <> <> <> <> <> <> <> <> <>
$$ <> <> <> <> <> <> <> <> <> <> <> <> <> <> <> <> <> <> <> <> <> <> <> <>
$$ <> <> <> <> <> <> <> <>
$$ ##$PramPPowNucW5= (0..127)
$$ <> <> <> <> <> <> <> <> <> <> <> <> <> <> <> <> <> <> <> <> <> <> <> <>
$$ <> <> <> <> <> <> <> <> <> <> <> <> <> <> <> <> <> <> <> <> <> <> <> <>
$$ <> <> <> <> <> <> <> <> <> <> <> <> <> <> <> <> <> <> <> <> <> <> <> <>
$$ <> <> <> <> <> <> <> <> <> <> <> <> <> <> <> <> <> <> <> <> <> <> <> <>
$$ <> <> <> <> <> <> <> <> <> <> <> <> <> <> <> <> <> <> <> <> <> <> <> <>
$$ <> <> <> <> <> <> <> <>
$$ ##$PramPPowNucW6= (0..127)
$$ <> <> <> <> <> <> <> <> <> <> <> <> <> <> <> <> <> <> <> <> <> <> <> <>
$$ <> <> <> <> <> <> <> <> <> <> <> <> <> <> <> <> <> <> <> <> <> <> <> <>
$$ <> <> <> <> <> <> <> <> <> <> <> <> <> <> <> <> <> <> <> <> <> <> <> <>
$$ <> <> <> <> <> <> <> <> <> <> <> <> <> <> <> <> <> <> <> <> <> <> <> <>
$$ <> <> <> <> <> <> <> <> <> <> <> <> <> <> <> <> <> <> <> <> <> <> <> <>
$$ <> <> <> <> <> <> <> <>
$$ ##$PramPPowNucW7= (0..127)
$$ <> <> <> <> <> <> <> <> <> <> <> <> <> <> <> <> <> <> <> <> <> <> <> <>
$$ <> <> <> <> <> <> <> <> <> <> <> <> <> <> <> <> <> <> <> <> <> <> <> <>
$$ <> <> <> <> <> <> <> <> <> <> <> <> <> <> <> <> <> <> <> <> <> <> <> <>
$$ <> <> <> <> <> <> <> <> <> <> <> <> <> <> <> <> <> <> <> <> <> <> <> <>
$$ <> <> <> <> <> <> <> <> <> <> <> <> <> <> <> <> <> <> <> <> <> <> <> <>
$$ <> <> <> <> <> <> <> <>
$$ ##$PramPPowNucW8= (0..127)
$$ <> <> <> <> <> <> <> <> <> <> <> <> <> <> <> <> <> <> <> <> <> <> <> <>
$$ <> <> <> <> <> <> <> <> <> <> <> <> <> <> <> <> <> <> <> <> <> <> <> <>
$$ <> <> <> <> <> <> <> <> <> <> <> <> <> <> <> <> <> <> <> <> <> <> <> <>
$$ <> <> <> <> <> <> <> <> <> <> <> <> <> <> <> <> <> <> <> <> <> <> <> <>
$$ <> <> <> <> <> <> <> <> <> <> <> <> <> <> <> <> <> <> <> <> <> <> <> <>
$$ <> <> <> <> <> <> <> <>
$$ ##$PramPPowNucW9= (0..127)
$$ <> <> <> <> <> <> <> <> <> <> <> <> <> <> <> <> <> <> <> <> <> <> <> <>
$$ <> <> <> <> <> <> <> <> <> <> <> <> <> <> <> <> <> <> <> <> <> <> <> <>
$$ <> <> <> <> <> <> <> <> <> <> <> <> <> <> <> <> <> <> <> <> <> <> <> <>
$$ <> <> <> <> <> <> <> <> <> <> <> <> <> <> <> <> <> <> <> <> <> <> <> <>
$$ <> <> <> <> <> <> <> <> <> <> <> <> <> <> <> <> <> <> <> <> <> <> <> <>
$$ <> <> <> <> <> <> <> <>
$$ ##$PramPeakPowerW= (0..31)
$$ 4000 500 500 0 0 0 0 0 0 0 0 0 0 0 0 0 0 0 0 0 0 0 0 0 0 0 0 0 0 0 0 0
$$ ##$PramPowerSwitch= (0..31)
$$ 0 0 0 0 0 0 0 0 0 0 0 0 0 0 0 0 0 0 0 0 0 0 0 0 0 0 0 0 0 0 0 0
$$ ##$PramPulWidthMs= (0..31)
$$ 10 0.1 0.1 0 0 0 0 0 0 0 0 0 0 0 0 0 0 0 0 0 0 0 0 0 0 0 0 0 0 0 0 0
$$ ##$PreampModBisDat= (0..31)
$$ 20230508 20230509 20230510 0 0 0 0 0 0 0 0 0 0 0 0 0 0 0 0 0 0 0 0 0 0
$$ 0 0 0 0 0 0 0
$$ ##$PreampModMulAtm= (0..31)
$$ 0 0 0 0 0 0 0 0 0 0 0 0 0 0 0 0 0 0 0 0 0 0 0 0 0 0 0 0 0 0 0 0
$$ ##$PreampModPN= (0..31)
$$ <Z103204> <Z003472> <Z102026> <> <> <> <> <> <> <> <> <> <> <> <> <> <>
$$ <> <> <> <> <> <> <> <> <> <> <> <> <> <> <>
$$ ##$PreampModSN= (0..31)
$$ <01683> <02339> <00780> <> <> <> <> <> <> <> <> <> <> <> <> <> <> <> <>
$$ <> <> <> <> <> <> <> <> <> <> <> <> <>
$$ ##$ProdigyEth= <192.168.98.13>
$$ ##$ProdigyFw= <20220610>
$$ ##$ProdigyPn= <Z127349>
$$ ##$ProdigySn= <871>
$$ ##$RGTYPE= (0..31)
$$ 9 9 0 0 0 0 0 0 0 0 0 0 0 0 0 0 0 0 0 0 0 0 0 0 0 0 0 0 0 0 0 0
$$ ##$RG_max= (0..31)
$$ 101 101 -1 -1 -1 -1 -1 -1 -1 -1 -1 -1 -1 -1 -1 -1 -1 -1 -1 -1 -1 -1 -1
$$ -1 -1 -1 -1 -1 -1 -1 -1 -1
$$ ##$RG_min= (0..31)
$$ 0.25 0.25 -1 -1 -1 -1 -1 -1 -1 -1 -1 -1 -1 -1 -1 -1 -1 -1 -1 -1 -1 -1 -1
$$ -1 -1 -1 -1 -1 -1 -1 -1 -1
$$ ##$RG_tab1= (0..127)
$$ 0.25 0.28 0.32 0.35 0.4 0.44 0.5 0.56 0.64 0.7 0.8 0.89 1 1.12 1.28 1.4
$$ 1.6 1.78 2 2.25 2.56 2.8 3.2 3.56 4 4.5 5 5.6 6.35 7.12 8 9 10 11.3 12.7
$$ 14.2 16 18 20.2 22.6 25.4 28.5 32 36 40.3 45.2 50.8 57 64 71.8 80.6 90.5
$$ 101 -1 -1 -1 -1 -1 -1 -1 -1 -1 -1 -1 -1 -1 -1 -1 -1 -1 -1 -1 -1 -1 -1 -1
$$ -1 -1 -1 -1 -1 -1 -1 -1 -1 -1 -1 -1 -1 -1 -1 -1 -1 -1 -1 -1 -1 -1 -1 -1
$$ -1 -1 -1 -1 -1 -1 -1 -1 -1 -1 -1 -1 -1 -1 -1 -1 -1 -1 -1 -1 -1 -1 -1 -1
$$ -1 -1 -1 -1
$$ ##$RG_tab10= (0..127)
$$ -1 -1 -1 -1 -1 -1 -1 -1 -1 -1 -1 -1 -1 -1 -1 -1 -1 -1 -1 -1 -1 -1 -1 -1
$$ -1 -1 -1 -1 -1 -1 -1 -1 -1 -1 -1 -1 -1 -1 -1 -1 -1 -1 -1 -1 -1 -1 -1 -1
$$ -1 -1 -1 -1 -1 -1 -1 -1 -1 -1 -1 -1 -1 -1 -1 -1 -1 -1 -1 -1 -1 -1 -1 -1
$$ -1 -1 -1 -1 -1 -1 -1 -1 -1 -1 -1 -1 -1 -1 -1 -1 -1 -1 -1 -1 -1 -1 -1 -1
$$ -1 -1 -1 -1 -1 -1 -1 -1 -1 -1 -1 -1 -1 -1 -1 -1 -1 -1 -1 -1 -1 -1 -1 -1
$$ -1 -1 -1 -1 -1 -1 -1 -1
$$ ##$RG_tab11= (0..127)
$$ -1 -1 -1 -1 -1 -1 -1 -1 -1 -1 -1 -1 -1 -1 -1 -1 -1 -1 -1 -1 -1 -1 -1 -1
$$ -1 -1 -1 -1 -1 -1 -1 -1 -1 -1 -1 -1 -1 -1 -1 -1 -1 -1 -1 -1 -1 -1 -1 -1
$$ -1 -1 -1 -1 -1 -1 -1 -1 -1 -1 -1 -1 -1 -1 -1 -1 -1 -1 -1 -1 -1 -1 -1 -1
$$ -1 -1 -1 -1 -1 -1 -1 -1 -1 -1 -1 -1 -1 -1 -1 -1 -1 -1 -1 -1 -1 -1 -1 -1
$$ -1 -1 -1 -1 -1 -1 -1 -1 -1 -1 -1 -1 -1 -1 -1 -1 -1 -1 -1 -1 -1 -1 -1 -1
$$ -1 -1 -1 -1 -1 -1 -1 -1
$$ ##$RG_tab12= (0..127)
$$ -1 -1 -1 -1 -1 -1 -1 -1 -1 -1 -1 -1 -1 -1 -1 -1 -1 -1 -1 -1 -1 -1 -1 -1
$$ -1 -1 -1 -1 -1 -1 -1 -1 -1 -1 -1 -1 -1 -1 -1 -1 -1 -1 -1 -1 -1 -1 -1 -1
$$ -1 -1 -1 -1 -1 -1 -1 -1 -1 -1 -1 -1 -1 -1 -1 -1 -1 -1 -1 -1 -1 -1 -1 -1
$$ -1 -1 -1 -1 -1 -1 -1 -1 -1 -1 -1 -1 -1 -1 -1 -1 -1 -1 -1 -1 -1 -1 -1 -1
$$ -1 -1 -1 -1 -1 -1 -1 -1 -1 -1 -1 -1 -1 -1 -1 -1 -1 -1 -1 -1 -1 -1 -1 -1
$$ -1 -1 -1 -1 -1 -1 -1 -1
$$ ##$RG_tab13= (0..127)
$$ -1 -1 -1 -1 -1 -1 -1 -1 -1 -1 -1 -1 -1 -1 -1 -1 -1 -1 -1 -1 -1 -1 -1 -1
$$ -1 -1 -1 -1 -1 -1 -1 -1 -1 -1 -1 -1 -1 -1 -1 -1 -1 -1 -1 -1 -1 -1 -1 -1
$$ -1 -1 -1 -1 -1 -1 -1 -1 -1 -1 -1 -1 -1 -1 -1 -1 -1 -1 -1 -1 -1 -1 -1 -1
$$ -1 -1 -1 -1 -1 -1 -1 -1 -1 -1 -1 -1 -1 -1 -1 -1 -1 -1 -1 -1 -1 -1 -1 -1
$$ -1 -1 -1 -1 -1 -1 -1 -1 -1 -1 -1 -1 -1 -1 -1 -1 -1 -1 -1 -1 -1 -1 -1 -1
$$ -1 -1 -1 -1 -1 -1 -1 -1
$$ ##$RG_tab14= (0..127)
$$ -1 -1 -1 -1 -1 -1 -1 -1 -1 -1 -1 -1 -1 -1 -1 -1 -1 -1 -1 -1 -1 -1 -1 -1
$$ -1 -1 -1 -1 -1 -1 -1 -1 -1 -1 -1 -1 -1 -1 -1 -1 -1 -1 -1 -1 -1 -1 -1 -1
$$ -1 -1 -1 -1 -1 -1 -1 -1 -1 -1 -1 -1 -1 -1 -1 -1 -1 -1 -1 -1 -1 -1 -1 -1
$$ -1 -1 -1 -1 -1 -1 -1 -1 -1 -1 -1 -1 -1 -1 -1 -1 -1 -1 -1 -1 -1 -1 -1 -1
$$ -1 -1 -1 -1 -1 -1 -1 -1 -1 -1 -1 -1 -1 -1 -1 -1 -1 -1 -1 -1 -1 -1 -1 -1
$$ -1 -1 -1 -1 -1 -1 -1 -1
$$ ##$RG_tab15= (0..127)
$$ -1 -1 -1 -1 -1 -1 -1 -1 -1 -1 -1 -1 -1 -1 -1 -1 -1 -1 -1 -1 -1 -1 -1 -1
$$ -1 -1 -1 -1 -1 -1 -1 -1 -1 -1 -1 -1 -1 -1 -1 -1 -1 -1 -1 -1 -1 -1 -1 -1
$$ -1 -1 -1 -1 -1 -1 -1 -1 -1 -1 -1 -1 -1 -1 -1 -1 -1 -1 -1 -1 -1 -1 -1 -1
$$ -1 -1 -1 -1 -1 -1 -1 -1 -1 -1 -1 -1 -1 -1 -1 -1 -1 -1 -1 -1 -1 -1 -1 -1
$$ -1 -1 -1 -1 -1 -1 -1 -1 -1 -1 -1 -1 -1 -1 -1 -1 -1 -1 -1 -1 -1 -1 -1 -1
$$ -1 -1 -1 -1 -1 -1 -1 -1
$$ ##$RG_tab16= (0..127)
$$ -1 -1 -1 -1 -1 -1 -1 -1 -1 -1 -1 -1 -1 -1 -1 -1 -1 -1 -1 -1 -1 -1 -1 -1
$$ -1 -1 -1 -1 -1 -1 -1 -1 -1 -1 -1 -1 -1 -1 -1 -1 -1 -1 -1 -1 -1 -1 -1 -1
$$ -1 -1 -1 -1 -1 -1 -1 -1 -1 -1 -1 -1 -1 -1 -1 -1 -1 -1 -1 -1 -1 -1 -1 -1
$$ -1 -1 -1 -1 -1 -1 -1 -1 -1 -1 -1 -1 -1 -1 -1 -1 -1 -1 -1 -1 -1 -1 -1 -1
$$ -1 -1 -1 -1 -1 -1 -1 -1 -1 -1 -1 -1 -1 -1 -1 -1 -1 -1 -1 -1 -1 -1 -1 -1
$$ -1 -1 -1 -1 -1 -1 -1 -1
$$ ##$RG_tab17= (0..127)
$$ -1 -1 -1 -1 -1 -1 -1 -1 -1 -1 -1 -1 -1 -1 -1 -1 -1 -1 -1 -1 -1 -1 -1 -1
$$ -1 -1 -1 -1 -1 -1 -1 -1 -1 -1 -1 -1 -1 -1 -1 -1 -1 -1 -1 -1 -1 -1 -1 -1
$$ -1 -1 -1 -1 -1 -1 -1 -1 -1 -1 -1 -1 -1 -1 -1 -1 -1 -1 -1 -1 -1 -1 -1 -1
$$ -1 -1 -1 -1 -1 -1 -1 -1 -1 -1 -1 -1 -1 -1 -1 -1 -1 -1 -1 -1 -1 -1 -1 -1
$$ -1 -1 -1 -1 -1 -1 -1 -1 -1 -1 -1 -1 -1 -1 -1 -1 -1 -1 -1 -1 -1 -1 -1 -1
$$ -1 -1 -1 -1 -1 -1 -1 -1
$$ ##$RG_tab18= (0..127)
$$ -1 -1 -1 -1 -1 -1 -1 -1 -1 -1 -1 -1 -1 -1 -1 -1 -1 -1 -1 -1 -1 -1 -1 -1
$$ -1 -1 -1 -1 -1 -1 -1 -1 -1 -1 -1 -1 -1 -1 -1 -1 -1 -1 -1 -1 -1 -1 -1 -1
$$ -1 -1 -1 -1 -1 -1 -1 -1 -1 -1 -1 -1 -1 -1 -1 -1 -1 -1 -1 -1 -1 -1 -1 -1
$$ -1 -1 -1 -1 -1 -1 -1 -1 -1 -1 -1 -1 -1 -1 -1 -1 -1 -1 -1 -1 -1 -1 -1 -1
$$ -1 -1 -1 -1 -1 -1 -1 -1 -1 -1 -1 -1 -1 -1 -1 -1 -1 -1 -1 -1 -1 -1 -1 -1
$$ -1 -1 -1 -1 -1 -1 -1 -1
$$ ##$RG_tab19= (0..127)
$$ -1 -1 -1 -1 -1 -1 -1 -1 -1 -1 -1 -1 -1 -1 -1 -1 -1 -1 -1 -1 -1 -1 -1 -1
$$ -1 -1 -1 -1 -1 -1 -1 -1 -1 -1 -1 -1 -1 -1 -1 -1 -1 -1 -1 -1 -1 -1 -1 -1
$$ -1 -1 -1 -1 -1 -1 -1 -1 -1 -1 -1 -1 -1 -1 -1 -1 -1 -1 -1 -1 -1 -1 -1 -1
$$ -1 -1 -1 -1 -1 -1 -1 -1 -1 -1 -1 -1 -1 -1 -1 -1 -1 -1 -1 -1 -1 -1 -1 -1
$$ -1 -1 -1 -1 -1 -1 -1 -1 -1 -1 -1 -1 -1 -1 -1 -1 -1 -1 -1 -1 -1 -1 -1 -1
$$ -1 -1 -1 -1 -1 -1 -1 -1
$$ ##$RG_tab2= (0..127)
$$ 0.25 0.28 0.32 0.35 0.4 0.44 0.5 0.56 0.64 0.7 0.8 0.89 1 1.12 1.28 1.4
$$ 1.6 1.78 2 2.25 2.56 2.8 3.2 3.56 4 4.5 5 5.6 6.35 7.12 8 9 10 11.3 12.7
$$ 14.2 16 18 20.2 22.6 25.4 28.5 32 36 40.3 45.2 50.8 57 64 71.8 80.6 90.5
$$ 101 -1 -1 -1 -1 -1 -1 -1 -1 -1 -1 -1 -1 -1 -1 -1 -1 -1 -1 -1 -1 -1 -1 -1
$$ -1 -1 -1 -1 -1 -1 -1 -1 -1 -1 -1 -1 -1 -1 -1 -1 -1 -1 -1 -1 -1 -1 -1 -1
$$ -1 -1 -1 -1 -1 -1 -1 -1 -1 -1 -1 -1 -1 -1 -1 -1 -1 -1 -1 -1 -1 -1 -1 -1
$$ -1 -1 -1 -1
$$ ##$RG_tab20= (0..127)
$$ -1 -1 -1 -1 -1 -1 -1 -1 -1 -1 -1 -1 -1 -1 -1 -1 -1 -1 -1 -1 -1 -1 -1 -1
$$ -1 -1 -1 -1 -1 -1 -1 -1 -1 -1 -1 -1 -1 -1 -1 -1 -1 -1 -1 -1 -1 -1 -1 -1
$$ -1 -1 -1 -1 -1 -1 -1 -1 -1 -1 -1 -1 -1 -1 -1 -1 -1 -1 -1 -1 -1 -1 -1 -1
$$ -1 -1 -1 -1 -1 -1 -1 -1 -1 -1 -1 -1 -1 -1 -1 -1 -1 -1 -1 -1 -1 -1 -1 -1
$$ -1 -1 -1 -1 -1 -1 -1 -1 -1 -1 -1 -1 -1 -1 -1 -1 -1 -1 -1 -1 -1 -1 -1 -1
$$ -1 -1 -1 -1 -1 -1 -1 -1
$$ ##$RG_tab21= (0..127)
$$ -1 -1 -1 -1 -1 -1 -1 -1 -1 -1 -1 -1 -1 -1 -1 -1 -1 -1 -1 -1 -1 -1 -1 -1
$$ -1 -1 -1 -1 -1 -1 -1 -1 -1 -1 -1 -1 -1 -1 -1 -1 -1 -1 -1 -1 -1 -1 -1 -1
$$ -1 -1 -1 -1 -1 -1 -1 -1 -1 -1 -1 -1 -1 -1 -1 -1 -1 -1 -1 -1 -1 -1 -1 -1
$$ -1 -1 -1 -1 -1 -1 -1 -1 -1 -1 -1 -1 -1 -1 -1 -1 -1 -1 -1 -1 -1 -1 -1 -1
$$ -1 -1 -1 -1 -1 -1 -1 -1 -1 -1 -1 -1 -1 -1 -1 -1 -1 -1 -1 -1 -1 -1 -1 -1
$$ -1 -1 -1 -1 -1 -1 -1 -1
$$ ##$RG_tab22= (0..127)
$$ -1 -1 -1 -1 -1 -1 -1 -1 -1 -1 -1 -1 -1 -1 -1 -1 -1 -1 -1 -1 -1 -1 -1 -1
$$ -1 -1 -1 -1 -1 -1 -1 -1 -1 -1 -1 -1 -1 -1 -1 -1 -1 -1 -1 -1 -1 -1 -1 -1
$$ -1 -1 -1 -1 -1 -1 -1 -1 -1 -1 -1 -1 -1 -1 -1 -1 -1 -1 -1 -1 -1 -1 -1 -1
$$ -1 -1 -1 -1 -1 -1 -1 -1 -1 -1 -1 -1 -1 -1 -1 -1 -1 -1 -1 -1 -1 -1 -1 -1
$$ -1 -1 -1 -1 -1 -1 -1 -1 -1 -1 -1 -1 -1 -1 -1 -1 -1 -1 -1 -1 -1 -1 -1 -1
$$ -1 -1 -1 -1 -1 -1 -1 -1
$$ ##$RG_tab23= (0..127)
$$ -1 -1 -1 -1 -1 -1 -1 -1 -1 -1 -1 -1 -1 -1 -1 -1 -1 -1 -1 -1 -1 -1 -1 -1
$$ -1 -1 -1 -1 -1 -1 -1 -1 -1 -1 -1 -1 -1 -1 -1 -1 -1 -1 -1 -1 -1 -1 -1 -1
$$ -1 -1 -1 -1 -1 -1 -1 -1 -1 -1 -1 -1 -1 -1 -1 -1 -1 -1 -1 -1 -1 -1 -1 -1
$$ -1 -1 -1 -1 -1 -1 -1 -1 -1 -1 -1 -1 -1 -1 -1 -1 -1 -1 -1 -1 -1 -1 -1 -1
$$ -1 -1 -1 -1 -1 -1 -1 -1 -1 -1 -1 -1 -1 -1 -1 -1 -1 -1 -1 -1 -1 -1 -1 -1
$$ -1 -1 -1 -1 -1 -1 -1 -1
$$ ##$RG_tab24= (0..127)
$$ -1 -1 -1 -1 -1 -1 -1 -1 -1 -1 -1 -1 -1 -1 -1 -1 -1 -1 -1 -1 -1 -1 -1 -1
$$ -1 -1 -1 -1 -1 -1 -1 -1 -1 -1 -1 -1 -1 -1 -1 -1 -1 -1 -1 -1 -1 -1 -1 -1
$$ -1 -1 -1 -1 -1 -1 -1 -1 -1 -1 -1 -1 -1 -1 -1 -1 -1 -1 -1 -1 -1 -1 -1 -1
$$ -1 -1 -1 -1 -1 -1 -1 -1 -1 -1 -1 -1 -1 -1 -1 -1 -1 -1 -1 -1 -1 -1 -1 -1
$$ -1 -1 -1 -1 -1 -1 -1 -1 -1 -1 -1 -1 -1 -1 -1 -1 -1 -1 -1 -1 -1 -1 -1 -1
$$ -1 -1 -1 -1 -1 -1 -1 -1
$$ ##$RG_tab3= (0..127)
$$ -1 -1 -1 -1 -1 -1 -1 -1 -1 -1 -1 -1 -1 -1 -1 -1 -1 -1 -1 -1 -1 -1 -1 -1
$$ -1 -1 -1 -1 -1 -1 -1 -1 -1 -1 -1 -1 -1 -1 -1 -1 -1 -1 -1 -1 -1 -1 -1 -1
$$ -1 -1 -1 -1 -1 -1 -1 -1 -1 -1 -1 -1 -1 -1 -1 -1 -1 -1 -1 -1 -1 -1 -1 -1
$$ -1 -1 -1 -1 -1 -1 -1 -1 -1 -1 -1 -1 -1 -1 -1 -1 -1 -1 -1 -1 -1 -1 -1 -1
$$ -1 -1 -1 -1 -1 -1 -1 -1 -1 -1 -1 -1 -1 -1 -1 -1 -1 -1 -1 -1 -1 -1 -1 -1
$$ -1 -1 -1 -1 -1 -1 -1 -1
$$ ##$RG_tab4= (0..127)
$$ -1 -1 -1 -1 -1 -1 -1 -1 -1 -1 -1 -1 -1 -1 -1 -1 -1 -1 -1 -1 -1 -1 -1 -1
$$ -1 -1 -1 -1 -1 -1 -1 -1 -1 -1 -1 -1 -1 -1 -1 -1 -1 -1 -1 -1 -1 -1 -1 -1
$$ -1 -1 -1 -1 -1 -1 -1 -1 -1 -1 -1 -1 -1 -1 -1 -1 -1 -1 -1 -1 -1 -1 -1 -1
$$ -1 -1 -1 -1 -1 -1 -1 -1 -1 -1 -1 -1 -1 -1 -1 -1 -1 -1 -1 -1 -1 -1 -1 -1
$$ -1 -1 -1 -1 -1 -1 -1 -1 -1 -1 -1 -1 -1 -1 -1 -1 -1 -1 -1 -1 -1 -1 -1 -1
$$ -1 -1 -1 -1 -1 -1 -1 -1
$$ ##$RG_tab5= (0..127)
$$ -1 -1 -1 -1 -1 -1 -1 -1 -1 -1 -1 -1 -1 -1 -1 -1 -1 -1 -1 -1 -1 -1 -1 -1
$$ -1 -1 -1 -1 -1 -1 -1 -1 -1 -1 -1 -1 -1 -1 -1 -1 -1 -1 -1 -1 -1 -1 -1 -1
$$ -1 -1 -1 -1 -1 -1 -1 -1 -1 -1 -1 -1 -1 -1 -1 -1 -1 -1 -1 -1 -1 -1 -1 -1
$$ -1 -1 -1 -1 -1 -1 -1 -1 -1 -1 -1 -1 -1 -1 -1 -1 -1 -1 -1 -1 -1 -1 -1 -1
$$ -1 -1 -1 -1 -1 -1 -1 -1 -1 -1 -1 -1 -1 -1 -1 -1 -1 -1 -1 -1 -1 -1 -1 -1
$$ -1 -1 -1 -1 -1 -1 -1 -1
$$ ##$RG_tab6= (0..127)
$$ -1 -1 -1 -1 -1 -1 -1 -1 -1 -1 -1 -1 -1 -1 -1 -1 -1 -1 -1 -1 -1 -1 -1 -1
$$ -1 -1 -1 -1 -1 -1 -1 -1 -1 -1 -1 -1 -1 -1 -1 -1 -1 -1 -1 -1 -1 -1 -1 -1
$$ -1 -1 -1 -1 -1 -1 -1 -1 -1 -1 -1 -1 -1 -1 -1 -1 -1 -1 -1 -1 -1 -1 -1 -1
$$ -1 -1 -1 -1 -1 -1 -1 -1 -1 -1 -1 -1 -1 -1 -1 -1 -1 -1 -1 -1 -1 -1 -1 -1
$$ -1 -1 -1 -1 -1 -1 -1 -1 -1 -1 -1 -1 -1 -1 -1 -1 -1 -1 -1 -1 -1 -1 -1 -1
$$ -1 -1 -1 -1 -1 -1 -1 -1
$$ ##$RG_tab7= (0..127)
$$ -1 -1 -1 -1 -1 -1 -1 -1 -1 -1 -1 -1 -1 -1 -1 -1 -1 -1 -1 -1 -1 -1 -1 -1
$$ -1 -1 -1 -1 -1 -1 -1 -1 -1 -1 -1 -1 -1 -1 -1 -1 -1 -1 -1 -1 -1 -1 -1 -1
$$ -1 -1 -1 -1 -1 -1 -1 -1 -1 -1 -1 -1 -1 -1 -1 -1 -1 -1 -1 -1 -1 -1 -1 -1
$$ -1 -1 -1 -1 -1 -1 -1 -1 -1 -1 -1 -1 -1 -1 -1 -1 -1 -1 -1 -1 -1 -1 -1 -1
$$ -1 -1 -1 -1 -1 -1 -1 -1 -1 -1 -1 -1 -1 -1 -1 -1 -1 -1 -1 -1 -1 -1 -1 -1
$$ -1 -1 -1 -1 -1 -1 -1 -1
$$ ##$RG_tab8= (0..127)
$$ -1 -1 -1 -1 -1 -1 -1 -1 -1 -1 -1 -1 -1 -1 -1 -1 -1 -1 -1 -1 -1 -1 -1 -1
$$ -1 -1 -1 -1 -1 -1 -1 -1 -1 -1 -1 -1 -1 -1 -1 -1 -1 -1 -1 -1 -1 -1 -1 -1
$$ -1 -1 -1 -1 -1 -1 -1 -1 -1 -1 -1 -1 -1 -1 -1 -1 -1 -1 -1 -1 -1 -1 -1 -1
$$ -1 -1 -1 -1 -1 -1 -1 -1 -1 -1 -1 -1 -1 -1 -1 -1 -1 -1 -1 -1 -1 -1 -1 -1
$$ -1 -1 -1 -1 -1 -1 -1 -1 -1 -1 -1 -1 -1 -1 -1 -1 -1 -1 -1 -1 -1 -1 -1 -1
$$ -1 -1 -1 -1 -1 -1 -1 -1
$$ ##$RG_tab9= (0..127)
$$ -1 -1 -1 -1 -1 -1 -1 -1 -1 -1 -1 -1 -1 -1 -1 -1 -1 -1 -1 -1 -1 -1 -1 -1
$$ -1 -1 -1 -1 -1 -1 -1 -1 -1 -1 -1 -1 -1 -1 -1 -1 -1 -1 -1 -1 -1 -1 -1 -1
$$ -1 -1 -1 -1 -1 -1 -1 -1 -1 -1 -1 -1 -1 -1 -1 -1 -1 -1 -1 -1 -1 -1 -1 -1
$$ -1 -1 -1 -1 -1 -1 -1 -1 -1 -1 -1 -1 -1 -1 -1 -1 -1 -1 -1 -1 -1 -1 -1 -1
$$ -1 -1 -1 -1 -1 -1 -1 -1 -1 -1 -1 -1 -1 -1 -1 -1 -1 -1 -1 -1 -1 -1 -1 -1
$$ -1 -1 -1 -1 -1 -1 -1 -1
$$ ##$RXFMAX= (0..23)
$$ 1290 1290 -1 -1 -1 -1 -1 -1 -1 -1 -1 -1 -1 -1 -1 -1 -1 -1 -1 -1 -1 -1 -1
$$ -1
$$ ##$RXFMIN= (0..23)
$$ 5 5 -1 -1 -1 -1 -1 -1 -1 -1 -1 -1 -1 -1 -1 -1 -1 -1 -1 -1 -1 -1 -1 -1
$$ ##$RheoNmrEth= <no>
$$ ##$SGUC1= (0..23)
$$ 18 17 0 0 0 0 0 0 0 0 0 0 0 0 0 0 0 0 0 0 0 0 0 0
$$ ##$SGUC2= (0..23)
$$ 33 0 0 0 0 0 0 0 0 0 0 0 0 0 0 0 0 0 0 0 0 0 0 0
$$ ##$SLCBCONF= <SHNV>
$$ ##$SPECTR= 13
$$ ##$SYNCTRIG= 0
$$ ##$SamChgEth= (0..3)
$$ <192.168.99.10> <no> <no> <no>
$$ ##$SamChgPort= (0..3)
$$ <80> <no> <no> <no>
$$ ##$SamChgProtocol= (0..3)
$$ <CORBA> <> <> <>
$$ ##$ServiceNo= <>
$$ ##$Sgu10PowerLevel= (0..7)
$$ 0 0 0 0 0 0 0 0
$$ ##$Sgu11PowerLevel= (0..7)
$$ 0 0 0 0 0 0 0 0
$$ ##$Sgu12PowerLevel= (0..7)
$$ 0 0 0 0 0 0 0 0
$$ ##$Sgu13PowerLevel= (0..7)
$$ 0 0 0 0 0 0 0 0
$$ ##$Sgu14PowerLevel= (0..7)
$$ 0 0 0 0 0 0 0 0
$$ ##$Sgu15PowerLevel= (0..7)
$$ 0 0 0 0 0 0 0 0
$$ ##$Sgu16PowerLevel= (0..7)
$$ 0 0 0 0 0 0 0 0
$$ ##$Sgu17PowerLevel= (0..7)
$$ 0 0 0 0 0 0 0 0
$$ ##$Sgu18PowerLevel= (0..7)
$$ 0 0 0 0 0 0 0 0
$$ ##$Sgu19PowerLevel= (0..7)
$$ 0 0 0 0 0 0 0 0
$$ ##$Sgu1PowerLevels= (0..7)
$$ 90 74 58 42 26 10 0 0
$$ ##$Sgu20PowerLevel= (0..7)
$$ 0 0 0 0 0 0 0 0
$$ ##$Sgu21PowerLevel= (0..7)
$$ 0 0 0 0 0 0 0 0
$$ ##$Sgu22PowerLevel= (0..7)
$$ 0 0 0 0 0 0 0 0
$$ ##$Sgu23PowerLevel= (0..7)
$$ 0 0 0 0 0 0 0 0
$$ ##$Sgu24PowerLevel= (0..7)
$$ 0 0 0 0 0 0 0 0
$$ ##$Sgu2PowerLevels= (0..7)
$$ 90 74 58 42 26 10 0 0
$$ ##$Sgu3PowerLevels= (0..7)
$$ 0 0 0 0 0 0 0 0
$$ ##$Sgu4PowerLevels= (0..7)
$$ 0 0 0 0 0 0 0 0
$$ ##$Sgu5PowerLevels= (0..7)
$$ 0 0 0 0 0 0 0 0
$$ ##$Sgu6PowerLevels= (0..7)
$$ 0 0 0 0 0 0 0 0
$$ ##$Sgu7PowerLevels= (0..7)
$$ 0 0 0 0 0 0 0 0
$$ ##$Sgu8PowerLevels= (0..7)
$$ 0 0 0 0 0 0 0 0
$$ ##$Sgu9PowerLevels= (0..7)
$$ 0 0 0 0 0 0 0 0
$$ ##$SguType= 4
$$ ##$ShimMaxVal= 32760
$$ ##$ShimPow1Ch2Sh= (0..38)
$$ 1 2 3 21 4 4 27 27 4 4 63 26 26 25 7 7 20 20 31 31 0 0 0 0 0 0 0 0 0 0
$$ 0 0 0 0 0 0 0 0 0
$$ ##$ShimPow1Imax= (0..38)
$$ 1 1 1 1 1 1 1 1 1 1 1 1 1 1 1 1 1 1 1 1 0 0 0 0 0 0 0 0 0 0 0 0 0 0 0 0
$$ 0 0 0
$$ ##$ShimPow1NChan= 20
$$ ##$ShimPow1TotIMax= 6
$$ ##$ShimPow1Vmax= (0..38)
$$ 20 20 20 20 20 20 20 20 20 20 20 20 20 20 20 20 20 20 20 20 0 0 0 0 0 0
$$ 0 0 0 0 0 0 0 0 0 0 0 0 0
$$ ##$ShimPow2Ch2Sh= (0..38)
$$ 15 15 33 33 35 35 25 8 38 38 23 8 14 14 36 36 32 32 23 63 0 0 0 0 0 0 0
$$ 0 0 0 0 0 0 0 0 0 0 0 0
$$ ##$ShimPow2Imax= (0..38)
$$ 1 1 1 1 1 1 1 1 1 1 1 1 1 1 1 1 1 1 1 1 0 0 0 0 0 0 0 0 0 0 0 0 0 0 0 0
$$ 0 0 0
$$ ##$ShimPow2NChan= 20
$$ ##$ShimPow2TotIMax= 6
$$ ##$ShimPow2Vmax= (0..38)
$$ 20 20 20 20 20 20 20 20 20 20 20 20 20 20 20 20 20 20 20 20 0 0 0 0 0 0
$$ 0 0 0 0 0 0 0 0 0 0 0 0 0
$$ ##$ShimPow3Ch2Sh= (0..38)
$$ 0 0 0 0 0 0 0 0 0 0 0 0 0 0 0 0 0 0 0 0 0 0 0 0 0 0 0 0 0 0 0 0 0 0 0 0
$$ 0 0 0
$$ ##$ShimPow3Imax= (0..38)
$$ 0 0 0 0 0 0 0 0 0 0 0 0 0 0 0 0 0 0 0 0 0 0 0 0 0 0 0 0 0 0 0 0 0 0 0 0
$$ 0 0 0
$$ ##$ShimPow3NChan= 0
$$ ##$ShimPow3TotIMax= 0
$$ ##$ShimPow3Vmax= (0..38)
$$ 0 0 0 0 0 0 0 0 0 0 0 0 0 0 0 0 0 0 0 0 0 0 0 0 0 0 0 0 0 0 0 0 0 0 0 0
$$ 0 0 0
$$ ##$ShimPow4Ch2Sh= (0..38)
$$ 0 0 0 0 0 0 0 0 0 0 0 0 0 0 0 0 0 0 0 0 0 0 0 0 0 0 0 0 0 0 0 0 0 0 0 0
$$ 0 0 0
$$ ##$ShimPow4Imax= (0..38)
$$ 0 0 0 0 0 0 0 0 0 0 0 0 0 0 0 0 0 0 0 0 0 0 0 0 0 0 0 0 0 0 0 0 0 0 0 0
$$ 0 0 0
$$ ##$ShimPow4NChan= 0
$$ ##$ShimPow4TotIMax= 0
$$ ##$ShimPow4Vmax= (0..38)
$$ 0 0 0 0 0 0 0 0 0 0 0 0 0 0 0 0 0 0 0 0 0 0 0 0 0 0 0 0 0 0 0 0 0 0 0 0
$$ 0 0 0
$$ ##$ShimPow5Ch2Sh= (0..38)
$$ 0 0 0 0 0 0 0 0 0 0 0 0 0 0 0 0 0 0 0 0 0 0 0 0 0 0 0 0 0 0 0 0 0 0 0 0
$$ 0 0 0
$$ ##$ShimPow5Imax= (0..38)
$$ 0 0 0 0 0 0 0 0 0 0 0 0 0 0 0 0 0 0 0 0 0 0 0 0 0 0 0 0 0 0 0 0 0 0 0 0
$$ 0 0 0
$$ ##$ShimPow5NChan= 0
$$ ##$ShimPow5TotIMax= 0
$$ ##$ShimPow5Vmax= (0..38)
$$ 0 0 0 0 0 0 0 0 0 0 0 0 0 0 0 0 0 0 0 0 0 0 0 0 0 0 0 0 0 0 0 0 0 0 0 0
$$ 0 0 0
$$ ##$ShimPow6Ch2Sh= (0..38)
$$ 0 0 0 0 0 0 0 0 0 0 0 0 0 0 0 0 0 0 0 0 0 0 0 0 0 0 0 0 0 0 0 0 0 0 0 0
$$ 0 0 0
$$ ##$ShimPow6Imax= (0..38)
$$ 0 0 0 0 0 0 0 0 0 0 0 0 0 0 0 0 0 0 0 0 0 0 0 0 0 0 0 0 0 0 0 0 0 0 0 0
$$ 0 0 0
$$ ##$ShimPow6NChan= 0
$$ ##$ShimPow6TotIMax= 0
$$ ##$ShimPow6Vmax= (0..38)
$$ 0 0 0 0 0 0 0 0 0 0 0 0 0 0 0 0 0 0 0 0 0 0 0 0 0 0 0 0 0 0 0 0 0 0 0 0
$$ 0 0 0
$$ ##$ShimPow7Ch2Sh= (0..38)
$$ 0 0 0 0 0 0 0 0 0 0 0 0 0 0 0 0 0 0 0 0 0 0 0 0 0 0 0 0 0 0 0 0 0 0 0 0
$$ 0 0 0
$$ ##$ShimPow7Imax= (0..38)
$$ 0 0 0 0 0 0 0 0 0 0 0 0 0 0 0 0 0 0 0 0 0 0 0 0 0 0 0 0 0 0 0 0 0 0 0 0
$$ 0 0 0
$$ ##$ShimPow7NChan= 0
$$ ##$ShimPow7TotIMax= 0
$$ ##$ShimPow7Vmax= (0..38)
$$ 0 0 0 0 0 0 0 0 0 0 0 0 0 0 0 0 0 0 0 0 0 0 0 0 0 0 0 0 0 0 0 0 0 0 0 0
$$ 0 0 0
$$ ##$ShimPow8Ch2Sh= (0..38)
$$ 0 0 0 0 0 0 0 0 0 0 0 0 0 0 0 0 0 0 0 0 0 0 0 0 0 0 0 0 0 0 0 0 0 0 0 0
$$ 0 0 0
$$ ##$ShimPow8Imax= (0..38)
$$ 0 0 0 0 0 0 0 0 0 0 0 0 0 0 0 0 0 0 0 0 0 0 0 0 0 0 0 0 0 0 0 0 0 0 0 0
$$ 0 0 0
$$ ##$ShimPow8NChan= 0
$$ ##$ShimPow8TotIMax= 0
$$ ##$ShimPow8Vmax= (0..38)
$$ 0 0 0 0 0 0 0 0 0 0 0 0 0 0 0 0 0 0 0 0 0 0 0 0 0 0 0 0 0 0 0 0 0 0 0 0
$$ 0 0 0
$$ ##$ShimPowMaxUA= (0..63)
$$ 130000 130000 130000 130000 130000 130000 130000 130000 130000 130000 130000
$$ 130000 130000 130000 130000 130000 130000 130000 130000 130000 130000 130000
$$ 130000 130000 130000 130000 130000 130000 130000 130000 130000 130000 130000
$$ 130000 130000 130000 130000 130000 130000 130000 0 0 0 0 0 0 0 0 0 0 0
$$ 0 0 0 0 0 0 0 0 0 0 0 0 0
$$ ##$ShimPowMaxUG= (0..63)
$$ 2147483647 2147483647 2147483647 2147483647 2147483647 2147483647 2147483647
$$ 2147483647 2147483647 2147483647 2147483647 2147483647 2147483647 2147483647
$$ 2147483647 2147483647 2147483647 2147483647 2147483647 2147483647 2147483647
$$ 2147483647 2147483647 2147483647 2147483647 2147483647 2147483647 2147483647
$$ 2147483647 2147483647 2147483647 2147483647 2147483647 2147483647 2147483647
$$ 2147483647 2147483647 2147483647 2147483647 0 0 0 0 0 0 0 0 0 0 0 0 0 0
$$ 0 0 0 0 0 0 0 0 0 0 0
$$ ##$ShimPowNum= 2
$$ ##$ShimPowRcbType= 3
$$ ##$ShimPowRes= (0..63)
$$ 1e-20 1e-20 1e-20 1e-20 1e-20 1e-20 1e-20 1e-20 1e-20 1e-20 1e-20 1e-20
$$ 1e-20 1e-20 1e-20 1e-20 1e-20 1e-20 1e-20 1e-20 1e-20 1e-20 1e-20 1e-20
$$ 1e-20 1e-20 1e-20 1e-20 1e-20 1e-20 1e-20 1e-20 1e-20 1e-20 1e-20 1e-20
$$ 1e-20 1e-20 1e-20 1e-20 0 0 0 0 0 0 0 0 0 0 0 0 0 0 0 0 0 0 0 0 0 0 0 0
$$ ##$ShimPowRng0= (0..63)
$$ 1 1 1 1 1 1 1 1 1 1 1 1 1 1 1 1 1 1 1 1 1 1 1 1 1 1 1 1 1 1 1 1 1 1 1 1
$$ 1 1 1 1 0 0 0 0 0 0 0 0 0 0 0 0 0 0 0 0 0 0 0 0 0 0 0 0
$$ ##$ShimPowRng1= (0..63)
$$ 1 1 1 1 1 1 1 1 1 1 1 1 1 1 1 1 1 1 1 1 1 1 1 1 1 1 1 1 1 1 1 1 1 1 1 1
$$ 1 1 1 1 0 0 0 0 0 0 0 0 0 0 0 0 0 0 0 0 0 0 0 0 0 0 0 0
$$ ##$ShimPowRng2= (0..63)
$$ 1 1 1 1 1 1 1 1 1 1 1 1 1 1 1 1 1 1 1 1 1 1 1 1 1 1 1 1 1 1 1 1 1 1 1 1
$$ 1 1 1 1 0 0 0 0 0 0 0 0 0 0 0 0 0 0 0 0 0 0 0 0 0 0 0 0
$$ ##$ShimPowRng3= (0..63)
$$ 1 1 1 1 1 1 1 1 1 1 1 1 1 1 1 1 1 1 1 1 1 1 1 1 1 1 1 1 1 1 1 1 1 1 1 1
$$ 1 1 1 1 0 0 0 0 0 0 0 0 0 0 0 0 0 0 0 0 0 0 0 0 0 0 0 0
$$ ##$ShimPowType1= 8
$$ ##$ShimPowType2= 8
$$ ##$ShimPowType3= 0
$$ ##$ShimPowType4= 0
$$ ##$ShimPowType5= 0
$$ ##$ShimPowType6= 0
$$ ##$ShimPowType7= 0
$$ ##$ShimPowType8= 0
$$ ##$ShimSysActGrad= (0..63)
$$ 1 2 3 4 13 5 7 11 10 9 6 8 12 18 19 20 21 15 22 23 24 14 25 16 26 17 27
$$ 28 31 32 33 34 35 36 37 38 0 0 0 0 0 0 0 0 0 0 0 0 0 0 0 0 0 0 0 0 0 0
$$ 0 0 0 0 0 0
$$ ##$ShimSysAngle= <>
$$ ##$ShimSysFunc= (0..63)
$$ 1 2 3 4 5 6 7 8 9 10 0 37 38 35 16 15 14 13 12 11 28 27 26 25 24 23 36
$$ 22 30 29 20 21 34 33 32 31 17 18 19 0 0 0 0 0 0 0 0 0 0 0 0 0 0 0 0 0 0
$$ 0 0 0 0 0 0 0
$$ ##$ShimSysMatId= <292722ba.dat>
$$ ##$ShimSysMatrix= 1
$$ ##$ShimSysMinMaxUG= 130000
$$ ##$ShimSysOffset= <N/A>
$$ ##$ShimSysType= 4
$$ ##$ShimUnit= 3
$$ ##$SpectrOsVersion= <4.3.180.20230524>
$$ ##$TCubeEth= <192.168.180.18>
$$ ##$TCubeSeqDevice= <>
$$ ##$TopSpinVersion= <TopSpin 4.3.0>
$$ ##$TrxFreqFormula= (0..23)
$$ <TrxFreqFormula(2.0,499783000.000000,'TRX',Trx(1.0,'TRX 1200.1',2,5.000000,1290.000000))>
$$ <TrxFreqFormula(2.0,499783000.000000,'TRX',Trx(1.0,'TRX 1200.2',2,5.000000,1290.000000))>
$$ <> <> <> <> <> <> <> <> <> <> <> <> <> <> <> <> <> <> <> <> <> <>
$$ ##$TrxPN= (0..23)
$$ <Z148391> <Z148391> <> <> <> <> <> <> <> <> <> <> <> <> <> <> <> <> <>
$$ <> <> <> <> <>
$$ ##$TrxSN= (0..23)
$$ <09687> <09686> <> <> <> <> <> <> <> <> <> <> <> <> <> <> <> <> <> <> <>
$$ <> <> <>
$$ ##$VCubeEth= (0..23)
$$ <no> <no> <no> <no> <no> <no> <no> <no> <no> <no> <no> <no> <no> <no> <no>
$$ <no> <no> <no> <no> <no> <no> <no> <no> <no>
$$ ##$VTU= 2
$$ ##$VTUETH= <192.168.99.10>
$$ ##$ValueLine= no
$$ ##$VpuPN= (0..23)
$$ <no> <no> <no> <no> <no> <no> <no> <no> <no> <no> <no> <no> <no> <no> <no>
$$ <no> <no> <no> <no> <no> <no> <no> <no> <no>
$$ ##$VpuSN= (0..23)
$$ <no> <no> <no> <no> <no> <no> <no> <no> <no> <no> <no> <no> <no> <no> <no>
$$ <no> <no> <no> <no> <no> <no> <no> <no> <no>
$$ ##$WBREFAM= (0..31)
$$ 100 100 100 100 100 100 100 100 100 100 100 100 100 100 100 100 100 100
$$ 100 100 100 100 100 100 100 100 100 100 100 100 100 100
$$ ##$WBREFLM= (0..31)
$$ 2 0 0 0 0 0 0 0 0 0 0 0 0 0 0 0 0 0 0 0 0 0 0 0 0 0 0 0 0 0 0 0
$$ ##$WBREFPH= (0..31)
$$ 0 0 0 0 0 0 0 0 0 0 0 0 0 0 0 0 0 0 0 0 0 0 0 0 0 0 0 0 0 0 0 0
$$ ##$WBSGU= (0..31)
$$ 1 1 2 0 0 0 0 0 0 0 0 0 0 0 0 0 0 0 0 0 0 0 0 0 0 0 0 0 0 0 0 0
$$ ##END=
##$RELAX= 
##$BRUKER FILE PROC=intrng
$$ P 0
$$ 108.726094   107.541162
$$ 78.203117   76.140457
$$ 53.816918   53.012334
$$ 49.362450   48.748041
$$ 18.861415   17.852029
##$RELAX= 
##$BRUKER FILE PROC=peaklist.xml
$$ <?xml version="1.0" encoding="UTF-8"?>
$$ <PeakList>
$$   <PeakList1D>
$$     <PeakList1DHeader creator="nmrsu" date="2025-05-21T04:55:06.092-04:00" expNo="10" name="feijun-20-022-not-desired-500" owner="" procNo="1" source="D:/nmrdata/feijun/feijun">
$$       <PeakPickDetails>F1=219.839096ppm, F2=-19.839058ppm, MI=0.00cm, MAXI=10000.00cm, PC=1.400
$$       </PeakPickDetails>
$$     </PeakList1DHeader>
$$     <Peak1D F1="147.406703" intensity="6.383370e+00" type="0"/>
$$     <Peak1D F1="145.439130" intensity="5.095163e+00" type="0"/>
$$     <Peak1D F1="142.516458" intensity="2.852857e+00" type="0"/>
$$     <Peak1D F1="139.574170" intensity="5.021447e+00" type="0"/>
$$     <Peak1D F1="133.699895" intensity="1.167494e+01" type="0"/>
$$     <Peak1D F1="133.420555" intensity="6.214388e+00" type="0"/>
$$     <Peak1D F1="130.344044" intensity="1.350870e+01" type="0"/>
$$     <Peak1D F1="128.381229" intensity="1.033041e+01" type="0"/>
$$     <Peak1D F1="122.165998" intensity="6.497473e+00" type="0"/>
$$     <Peak1D F1="120.560774" intensity="1.166415e+01" type="0"/>
$$     <Peak1D F1="108.504627" intensity="1.252776e+01" type="0"/>
$$     <Peak1D F1="107.955861" intensity="1.273464e+01" type="0"/>
$$     <Peak1D F1="100.808710" intensity="1.500000e+01" type="0"/>
$$     <Peak1D F1="77.283931" intensity="1.240461e+02" type="0"/>
$$     <Peak1D F1="77.029327" intensity="1.268883e+02" type="0"/>
$$     <Peak1D F1="76.774909" intensity="1.226124e+02" type="0"/>
$$     <Peak1D F1="61.405776" intensity="9.945906e+00" type="0"/>
$$     <Peak1D F1="60.906354" intensity="5.174804e+00" type="0"/>
$$     <Peak1D F1="53.371268" intensity="4.232260e+00" type="0"/>
$$     <Peak1D F1="49.023759" intensity="1.436729e+01" type="0"/>
$$     <Peak1D F1="32.214090" intensity="1.007654e+01" type="0"/>
$$     <Peak1D F1="29.713866" intensity="1.109476e+00" type="0"/>
$$     <Peak1D F1="26.806150" intensity="5.033343e+00" type="0"/>
$$     <Peak1D F1="25.192583" intensity="1.034724e+01" type="0"/>
$$     <Peak1D F1="23.642031" intensity="5.971285e+00" type="0"/>
$$     <Peak1D F1="18.152805" intensity="8.345154e+00" type="0"/>
$$     <Peak1D F1="18.119233" intensity="1.155823e+01" type="0"/>
$$   </PeakList1D>
$$ </PeakList>
##$RELAX= 
##$BRUKER FILE PROC=peakrng
$$ P    #regions in PPM
$$ # 2025-05-21 04:55:06 -0400  nmrsu@CZC2439Y0Q
$$ # low field   high field   mi   maxi
$$   219.839096069336  -19.8390580352019  0.000  10000.000  # for region 1
##$RELAX= 
$$ Bruker specific parameters
$$ --------------------------
##$DATPATH= <D:/nmrdata/feijun/feijun>
##$EXPNO= 10
##$NAME= <feijun-20-022-not-desired-500>
##$PROCNO= 1
##$ACQT0= -1.70581753891579
##$AMP= (0..31)
100 100 100 100 100 100 100 100 100 100 100 100 100 100 100 100 100 100
100 100 100 100 100 100 100 100 100 100 100 100 100 100
##$AMPCOIL= (0..32)
-1 0 0 0 0 0 0 0 0 0 0 0 0 0 0 0 0 0 0 0 0 0 0 0 0 0 0 0 0 0 0 0 0
##$AQSEQ= 0
##$AQ_mod= 3
##$AUNM= <au_zg>
##$AUTOPOS= <3 >
##$BF1= 125.670535307
##$BF2= 499.783
##$BF3= 125.670535307
##$BF4= 125.670535307
##$BF5= 125.670535307
##$BF6= 125.670535307
##$BF7= 125.670535307
##$BF8= 125.670535307
##$BWFAC= (0..63)
0 0 0 0 0 0 0 0 0 0 0 0 0 0 0 0 0 0 0 0 0 0 0 0 0 0 0 0 0 0 0 0 0 0 0 0
0 0 0 0 0 0 0 0 0 0 0 0 0 0 0 0 0 0 0 0 0 0 0 0 0 0 0 0
##$BYTORDA= 0
##$CHANFCU= (0..24)
0 2 1 0 0 0 0 0 0 0 0 0 0 0 0 0 0 0 0 0 0 0 0 0 0
##$CHANREC= (0..24)
0 2 1 0 0 0 0 0 0 0 0 0 0 0 0 0 0 0 0 0 0 0 0 0 0
##$CHEMSTR= <none>
##$CNST= (0..63)
1 1 1 1 1 1 1 1 1 1 1 1 1 1 1 1 1 1 1 1 1 1 1 1 1 1 1 1 1 1 1 1 1 1 1 1
1 1 1 1 1 1 1 1 1 1 1 1 1 1 1 1 1 1 1 1 1 1 1 1 1 1 1 1
##$CPDPRG= (0..8)
<> <> <waltz65> <> <> <> <> <> <>
##$D= (0..63)
0 2 0 0 0 0 0 0 0 0 0 0.03 0 0 0 0 0.0002 0 0 0 0 0 0 0 0 0 0 0 0 0 0 0
0 0 0 0 0 0 0 0 0 0 0 0 0 0 0 0 0 0 0 0 0 0 0 0 0 0 0 0 0 0 0 0
##$DATE= 1747817704
##$DATE_START= 1747814466
##$DE= 18
##$DECBNUC= <off>
##$DECIM= 664
##$DECNUC= <off>
##$DECSTAT= 4
##$DIGMOD= 1
##$DIGTYP= 17
##$DR= 32
##$DS= 4
##$DSPFIRM= 0
##$DSPFVS= 20
##$DTYPA= 2
##$EXP= <C13CPD>
##$ExpStatus= 4
##$FCUCHAN= (0..9)
0 2 1 0 0 0 0 0 0 0
##$FILCOR= 0
##$FL1= 0
##$FL2= 0
##$FL3= 0
##$FL4= 0
##$FN_INDIRECT= (0..7)
0 0 0 0 0 0 0 0
##$FOV= 0
##$FQ1LIST= <>
##$FQ2LIST= <>
##$FQ3LIST= <>
##$FQ4LIST= <>
##$FQ5LIST= <>
##$FQ6LIST= <>
##$FQ7LIST= <>
##$FQ8LIST= <>
##$FS= (0..7)
83 83 83 83 83 83 83 83
##$FTLPGN= 0
##$FW= 2.4e+08
##$FnILOOP= 0
##$FnMODE= 0
##$FnTYPE= 0
##$GPNAM= (0..31)
<> <> <> <> <> <> <> <> <> <> <> <> <> <> <> <> <> <> <> <> <> <> <> <>
<> <> <> <> <> <> <> <>
##$GPX= (0..31)
0 0 0 0 0 0 0 0 0 0 0 0 0 0 0 0 0 0 0 0 0 0 0 0 0 0 0 0 0 0 0 0
##$GPY= (0..31)
0 0 0 0 0 0 0 0 0 0 0 0 0 0 0 0 0 0 0 0 0 0 0 0 0 0 0 0 0 0 0 0
##$GPZ= (0..31)
0 0 0 0 0 0 0 0 0 0 0 0 0 0 0 0 0 0 0 0 0 0 0 0 0 0 0 0 0 0 0 0
##$GRPDLY= 68
##$HDDUTY= 20
##$HDRATE= 1
##$HGAIN= (0..3)
0 0 0 0
##$HOLDER= 3
##$HPMOD= (0..32)
1 0 0 0 0 0 0 0 0 0 0 0 0 0 0 0 0 0 0 0 0 0 0 0 0 0 0 0 0 0 0 0 0
##$HPPRGN= 0
##$IN= (0..63)
0 0 0 0 0 0 0 0 0 0 0 0 0 0 0 0 0 0 0 0 0 0 0 0 0 0 0 0 0 0 0 0 0 0 0 0
0 0 0 0 0 0 0 0 0 0 0 0 0 0 0 0 0 0 0 0 0 0 0 0 0 0 0 0
##$INF= (0..7)
0 0 0 0 0 0 0 0
##$INP= (0..63)
0 0 0 0 0 0 0 0 0 0 0 0 0 0 0 0 0 0 0 0 0 0 0 0 0 0 0 0 0 0 0 0 0 0 0 0
0 0 0 0 0 0 0 0 0 0 0 0 0 0 0 0 0 0 0 0 0 0 0 0 0 0 0 0
##$INSTRUM= <AS500-NEO>
##$INTEGFAC= (0..63)
0 0 0 0 0 0 0 0 0 0 0 0 0 0 0 0 0 0 0 0 0 0 0 0 0 0 0 0 0 0 0 0 0 0 0 0
0 0 0 0 0 0 0 0 0 0 0 0 0 0 0 0 0 0 0 0 0 0 0 0 0 0 0 0
##$L= (0..31)
1 1 1 1 1 1 1 1 1 1 1 1 1 1 1 1 1 1 1 1 1 1 1 1 1 1 1 1 1 1 1 1
##$LFILTER= 100
##$LGAIN= -12
##$LINPSTP= 0
##$LOCKED= yes
##$LOCKFLD= -333
##$LOCKGN= 131.580139160156
##$LOCKPOW= -27
##$LOCKPPM= 7.23999977111816
##$LOCNUC= <2H>
##$LOCPHAS= 8.987347
##$LOCSHFT= yes
##$LOCSW= 0
##$LTIME= 0.400000005960464
##$MASR= 5000
##$MULEXPNO= (0..15)
0 0 0 0 0 0 0 0 0 0 0 0 0 0 0 0
##$NBL= 1
##$NC= 0
##$NLOGCH= 2
##$NOVFLW= 0
##$NS= 1024
##$NUC1= <13C>
##$NUC2= <1H>
##$NUC3= <off>
##$NUC4= <off>
##$NUC5= <off>
##$NUC6= <off>
##$NUC7= <off>
##$NUC8= <off>
##$NUCLEUS= <off>
##$NUSLIST= <automatic>
##$NusAMOUNT= 100
##$NusFPNZ= no
##$NusJSP= 0
##$NusSEED= 54321
##$NusSPTYPE= 0
##$NusT2= 1
##$NusTD= 0
##$O1= 12567.053
##$O2= 1999.132
##$O3= 12567.053
##$O4= 12567.053
##$O5= 12567.053
##$O6= 12567.053
##$O7= 12567.053
##$O8= 12567.053
##$OVERFLW= 0
##$P= (0..63)
3.333333 10 20 12 24 16.5 25 50 420 30 60 40000 40000 2000 0 0 1000 2000
500 600 2500 0 0 0 1000 0 500 10 0 2000 0 0 4440 0 0 0 80000 0 0 2040 4000
0 0 10000 888 0 40000 1260 2400 3120 2520 0 1895 20000 420 0 0 0 0 0 0
0 0 1680
##$PACOIL= (0..32)
2 3 1 0 0 0 0 0 0 0 0 0 0 0 0 0 0 0 0 0 0 0 0 0 0 0 0 0 0 0 0 0 0
##$PAPS= 0
##$PARMODE= 0
##$PCPD= (0..9)
0 65 80 0 0 0 0 0 0 0
##$PEXSEL= (0..9)
1 1 1 1 1 1 1 1 1 1
##$PHCOR= (0..31)
0 0 0 0 0 0 0 0 0 0 0 0 0 0 0 0 0 0 0 0 0 0 0 0 0 0 0 0 0 0 0 0
##$PHLIST= <>
##$PH_ref= 0
##$PL= (0..63)
120 120 120 120 120 120 120 120 120 120 120 120 120 120 120 120 120 120
120 120 120 120 120 120 120 120 120 120 120 120 120 120 120 120 120 120
120 120 120 120 120 120 120 120 120 120 120 120 120 120 120 120 120 120
120 120 120 120 120 120 120 120 120 120
##$PLSTEP= 0.1
##$PLSTRT= -6
##$PLW= (0..63)
0 59.164 16.915 0 0 0 0 0 0 0 9.4663 0.37865 0.38059 0.19113 0 2.7064 0
0 59.164 1.283124 0 9.743e-05 0 0 0.0015589 0 0.095147 0 0 9.4663 0.38059
1.5224 0 0 0 0 0 0 0 0 0 0 0 0 0 0 0 0 0 0 0 0 0 0 0 0 0 0 0 0 0 0 0 0
##$PLWMAX= (0..7)
533.5182 121.8082 0 0 0 0 0 0
##$PQPHASE= 0
##$PQSCALE= 1
##$PR= 1
##$PRECHAN= (0..32)
-1 2 -1 0 1 -1 -1 -1 -1 -1 -1 -1 -1 -1 -1 -1 -1 -1 -1 -1 -1 -1 -1 -1 -1
-1 -1 -1 -1 -1 -1 -1 -1
##$PROBHD= <Z168772_0026 (CPP1.1 BBO 500S2 BB-H&F-D-05 Z XT)>
##$PROBINPUTS= (0..15)
<31P-77Se/10B-35Cl> <1H/19F> <2H> <> <> <> <> <> <> <> <> <> <> <> <> <>
##$PULPROG= <zgpg30>
##$PW= 0
##$PYNM= <>
##$ProjAngle= 0
##$QNP= 0
##$RECCHAN= (0..9)
0 2 1 0 0 0 0 0 0 0
##$RECPH= 0
##$RECPRE= (0..24)
-1 0 2 -1 -1 -1 -1 -1 -1 -1 -1 -1 -1 -1 -1 -1 -1 -1 -1 -1 -1 -1 -1 -1 -1
##$RECPRFX= (0..32)
1 0 1 0 0 0 0 0 0 0 0 0 0 0 0 0 0 0 0 0 0 0 0 0 0 0 0 0 0 0 0 0 0
##$RG= 101
##$RO= 0
##$RSEL= (0..24)
0 1 2 0 0 0 0 0 0 0 0 0 0 0 0 0 0 0 0 0 0 0 0 0 0
##$SAMPLEID= <>
##$SFO1= 125.68310236
##$SFO2= 499.784999132
##$SFO3= 125.68310236
##$SFO4= 125.68310236
##$SFO5= 125.68310236
##$SFO6= 125.68310236
##$SFO7= 125.68310236
##$SFO8= 125.68310236
##$SOLVENT= <CDCl3>
##$SOLVOLD= <off>
##$SP= (0..63)
120 120 120 120 120 120 120 120 120 120 120 120 120 120 120 120 120 120
120 120 120 120 120 120 120 120 120 120 120 120 120 120 120 120 120 120
120 120 120 120 120 120 120 120 120 120 120 120 120 120 120 120 120 120
120 120 120 120 120 120 120 120 120 120
##$SPECTR= 0
##$SPINCNT= 0
##$SPNAM= (0..63)
<> <Q5.1000> <Q3_surbop.1> <0.0> <Eburp2tr.1000> <Crp60comp.4> <Crp60,0.5,20.1>
<Sinc1.1000> <Crp60,0.5,20.1> <> <Crp60comp.4> <Crp60comp.4> <> <> <Eburp2.1000>
<> <> <> <0.0> <Q5tr_sebop.1> <Q5tr_sebop.1> <Q5tr_sebop.1> <Q5tr_sebop.1>
<> <> <> <Gaus1_180r.1000> <> <> <Q5tr.1000> <Q3_surbop.1> <Reburp.1000>
<Q3.1000> <Q5_sebop.1> <Q3_surbop.1> <Q3_surbop.1> <Q5.1000> <Q3_rna_c68c1.1>
<> <> <Q3_surbop.1> <Crp60,0.5,20.1> <> <> <Crp60,20,20.10> <> <Crp60_xfilt.2>
<> <> <> <> <> <> <> <> <> <> <> <> <0.0> <0.0> <0.0> <> <>
##$SPOAL= (0..63)
0.5 1 0.5 0.5 0 0.5 0.5 0.5 0.5 0.5 0.5 0.5 0.5 0.5 1 0.5 0.5 0.5 0.5 0
0 0 0 0.5 0.5 0.5 0.5 0.5 0.5 0 0.5 0.5 0.5 1 0.5 0.5 1 0.5 0.5 0.5 0.5
0.5 0.5 0.5 0.5 0.5 0.5 0.5 0.5 0.5 0.5 0.5 0.5 0.5 0.5 0.5 0.5 0.5 0.5
0.5 0.5 0.5 0.5 0.5
##$SPOFFS= (0..63)
0 0 0 0 0 0 0 0 0 0 0 0 0 0 0 0 0 0 0 0 0 0 0 0 0 0 0 0 0 0 0 0 0 0 0 0
0 0 0 0 0 0 0 0 0 0 0 0 0 0 0 0 0 0 0 0 0 0 0 0 0 0 0 0
##$SPPEX= (0..63)
0 0 0 0 0 0 0 0 0 0 0 0 0 0 0 0 0 0 0 0 0 0 0 0 0 0 0 0 0 0 0 0 0 0 0 0
0 0 0 0 0 0 0 0 0 0 0 0 0 0 0 0 0 0 0 0 0 0 0 0 0 0 0 0
##$SPW= (0..63)
0 0.0012445 0.0010189 0 0.16997 9.0396 0 0.0070235 9.0396 0 9.0396 9.0396
0 0 0.16997 0 0 0 0 12.23294 19.01571 8.878989 47.88365 0 0 0 8.9869e-06
0 0 0.101 2.0674 0.52049 0.004246 14.973 1.0269 0.0010189 0.34569 0.4238
0 0 0.25672 9.0396 0 0 0.093039 0 2.1775 0 0 0 0 0 0 0 0 0 0 0 0 0 0 0
0 0
##$SUBNAM= (0..9)
<> <> <> <> <> <> <> <> <> <>
##$SW= 239.654188686681
##$SWIBOX= (0..32)
0 3 1 0 0 0 0 0 0 0 0 0 0 0 0 0 0 0 0 0 0 0 0 0 0 0 0 0 0 0 0 0 0
##$SW_h= 30120.4819277108
##$SWfinal= 0
##$SigLockShift= 0
##$TD= 65536
##$TD0= 1
##$TD_INDIRECT= (0..7)
0 0 0 0 0 0 0 0
##$TDav= 1
##$TE= 297.9993
##$TE1= 299.4124
##$TE2= 0
##$TE3= 0
##$TE4= 0
##$TEG= 300
##$TE_MAGNET= 0
##$TE_PIDX= 1
##$TE_RAW= 299.4124
##$TE_STAB= (0..9)
2 2 0 0 0 0 0 0 0 0
##$TOTROT= (0..63)
0 0 0 0 0 0 0 0 0 0 0 0 0 0 0 0 0 0 0 0 0 0 0 0 0 0 0 0 0 0 0 0 0 0 0 0
0 0 0 0 0 0 0 0 0 0 0 0 0 0 0 0 0 0 0 0 0 0 0 0 0 0 0 0
##$TUBE_TYPE= <>
##$USERA1= <>
##$USERA10= <>
##$USERA2= <>
##$USERA3= <>
##$USERA4= <>
##$USERA5= <>
##$USERA6= <>
##$USERA7= <>
##$USERA8= <>
##$USERA9= <>
##$UUID= <8ed42d48-a9c3-4de2-8591-13a743075f99>
##$V9= 5
##$VALIDCODE= -1
##$VALIST= <>
##$VCLIST= <>
##$VDLIST= <>
##$VPLIST= <>
##$VTLIST= <>
##$WAVEMAKER= (0..7)
<> <> <> <> <> <> <> <>
##$WBST= 1024
##$WBSW= (0..7)
4 10 10 10 10 10 10 10
##$XL= 0
##$YL= 0
##$YMAX_a= 446499166
##$YMIN_a= -452188010
##$ZGOPTNS= <>
##$scaledByNS= no
##$scaledByRG= no
##$shimCoilTempK= 300.7125
##$ABSF1= 240
##$ABSF2= -10
##$ABSG= 5
##$ABSL= 3
##$ALPHA= 0
##$AQORDER= 0
##$ASSFAC= 0
##$ASSFACI= 0
##$ASSFACX= 0
##$ASSWID= 0
##$AUNMP= <proc_1d>
##$AXLEFT= 0
##$AXNAME= <>
##$AXNUC= <off>
##$AXRIGHT= 0
##$AXTYPE= 0
##$AXUNIT= <>
##$AZFE= 0.1
##$AZFW= 0.5
##$BCFW= 1
##$BC_mod= 2
##$BYTORDP= 0
##$COROFFS= 0
##$CY= 15
##$DATMOD= 1
##$DC= 1
##$DFILT= <>
##$DTYPP= 0
##$ERETIC= no
##$F1P= 240
##$F2P= -10
##$FCOR= 0.5
##$FTSIZE= 0
##$FT_mod= 6
##$GAMMA= 1
##$GB= 0
##$INTBC= 1
##$INTSCL= 1
##$ISEN= 30
##$LB= 1
##$LEV0= 0
##$LPBIN= 0
##$MAXI= 10000
##$MC2= 0
##$MEAN= 0
##$ME_mod= 0
##$MI= 0
##$MddCEXP= no
##$MddCT_SP= no
##$MddF180= no
##$MddLAMBDA= 0
##$MddMEMORY= 0
##$MddMERGE= 0
##$MddNCOMP= 0
##$MddNITER= 0
##$MddNOISE= 0
##$MddPHASE= 0
##$MddSEED= 0
##$MddSRSIZE= 0
##$Mdd_CsALG= 0
##$Mdd_CsLAMBDA= 1
##$Mdd_CsNITER= 0
##$Mdd_CsNORM= 0
##$Mdd_CsVE= yes
##$Mdd_CsZF= 0
##$Mdd_LrLAMBDA= 0
##$Mdd_LrNITER= 0
##$Mdd_LrRANK= 0
##$Mdd_LrZF= 0
##$Mdd_mod= 0
##$NCOEF= 0
##$NC_proc= 0
##$NLEV= 6
##$NOISF1= 0
##$NOISF2= 0
##$NSP= 1
##$NTH_PI= 0
##$NZP= 1
##$OFFSET= 219.8391
##$PC= 1.4
##$PHC0= 52.71509
##$PHC1= -201.2818
##$PH_mod= 1
##$PKNL= yes
##$PPARMOD= 0
##$PPDIAG= 0
##$PPIPTYP= 0
##$PPMPNUM= 2147483647
##$PPRESOL= 1
##$PSCAL= 4
##$PSIGN= 0
##$PYNMP= <proc.py>
##$RDF1= 0
##$RDF2= 0
##$RDFWHM= 0
##$RDINT= 0
##$RDPOS= 0
##$REVERSE= no
##$SF= 125.670535307
##$SI= 32768
##$SIGF1= 0
##$SIGF2= 0
##$SINO= 0
##$SIOLD= 32768
##$SPECTYP= <C13>
##$SREF_mod= 1
##$SREGLST= <13C.CDCl3>
##$SSB= 0
##$STSI= 0
##$STSR= 0
##$SW_p= 30120.4819276355
##$SYMM= 0
##$S_DEV= 0
##$TDeff= 0
##$TDoff= 0
##$TI= <feijun-20-022-not-desired-500

>
##$TILT= no
##$TM1= 0
##$TM2= 0
##$TOPLEV= 0
##$USERP1= <>
##$USERP10= <>
##$USERP2= <>
##$USERP3= <>
##$USERP4= <>
##$USERP5= <>
##$USERP6= <>
##$USERP7= <>
##$USERP8= <>
##$USERP9= <>
##$WDW= 1
##$XDIM= 0
##$YMAX_p= 0
##$YMIN_p= 0
##$CURPLOT= <>
##$CURPRIN= <$>
##$DFORMAT= <normdp>
##$LAYOUT= <+/1D_X.xwp>
##$LFORMAT= <normlp>
##$PFORMAT= <normpl>
$$ End of Bruker specific parameters
$$ ---------------------------------
##NTUPLES= NMR FID
##VAR_NAME=  TIME,          FID/REAL,        FID/IMAG
##SYMBOL=    X,             R,               I
##VAR_TYPE=  INDEPENDENT,   DEPENDENT,       DEPENDENT
##VAR_FORM=  AFFN,          ASDF,            ASDF
##VAR_DIM=   32768,         32768,           32768
##UNITS=     SECONDS,       ARBITRARY UNITS, ARBITRARY UNITS
##FACTOR=    3.32e-05,      1,               1
##FIRST=     0,             0,               0
##LAST=      1.0878644,     -3488515,        -1341802
##MIN=       0,             -452188010,      -452188010
##MAX=       1.0878644,     446499166,       446499166
$$ Real data points
##PAGE= N=1
##DATA TABLE= (X++(R..R)), XYDATA
0@@@@A12d546E932f253A1854a3395A8875b5264C0337d1833D9437f3047G7625i2772
18A15010a35174A63195a93187B26198b67800C09784c61479D17560d79866E52644
29f29070G18648h14867I21490a042222A170024a316133A472221a644298A835002
39b039340B266914b511977B780378c074699C392153c743944D123473d541204D999970
49e499978F056140f666238G346786h106428H956584i924239A1024442a2298664
58A3790384a5562470A7718039b0396363B3842823b8462358C5025771d5188423
66F3235497a05197868A80446433k3098936c53638918L5314167r9024096a10010219
74D938738K38466871J54723463M8370094k07251067C7780353b18890642j29280579
81c48171221m5141165J12370800h9304734A74483275J43899991N8022661j13189828
88B63216099I1852855i9263496j58591048r9619675O0692667J03227503D1216830
96B85750023J04855937q242716j00695241g813377k45936846n1966932r74165
103c06691320R3700672a2274A46220891J35370980J16089876o9622416A12290972
111a27841599k10680118m2715200Q8119483J09791629E3886378K56613964P2212835
118C82713177l2737774j67022463i7422357j42806132m7977136k7924384Q5568567
125b30561442b5492887B13129351J90412602J7759095j77031333D7305582a25988485
133b76239461l3497181K4686720J37810503I7846271J94510635O7056240l6145002
140C23268144A58605588e8463133k03200514j38502372L9748052a65865616A5097886
148B17113293J19434686p0477616p1987651r3051741a25082186j47888342j1834243
155b84804771J1662501J33474292A27615606J78308494P2052738o0097478A28046366
163f4441154j50865236r1829792K6352940Q1181475c7183811B18867040J45848846
170C64715886p1149241j28611688a6096614j78018612q0138767j6280526K9498866
177b61035653f8694193A58328838J13065374K0437194r9971833G5435331c3163919
185a99169216j01591217L2692530a21559184I6501719J58178379P149212m8767632
192B13061678q3326943h991462j11922013j17527343o2329280J18119313c1275081
200G2765607J61967555N9766689j23132991F7940869g9974357k13818250k5025169
207c18817776J17817245R0112154G0176810J76494889K2760397n7621668r9047961
214A12762467e6044068j27363009o2674044K539229J02021231A9429260J60996138
221A80425398O1274222m2832498q8039201B8095593h7994391r7692579p6808135
228b62495105j8369815h4011002A21755856O2894111M1095588k5701591C5743375
236d5970796q0243442j65462945K8531973h5196204A2887673R7372697J06077005
243B16337375k4697472n2826474E8777585a05499327j30543640q588655O4613291
250a80018331c7910880G7584560O5488509O9664853l8034970E0465956e9692780
258a65762530n8574511M7570308P5384079e717153A17221436O0086725k3114264
265A54193897m8142634i874689q2677656m8006421o4102094M3341498a8170655
273F7799848P5521149J9651331o8275715B5905118c4344264j00732077m7675855
280a82752196M9293564O4289296F3012135M5817384m6895727M3785196m67704
287A05251284d562734o1564281n3133483o5561054h9864903A1004152J7753753
294B8757905N5859160N6734217l0357070D8835854e8342495r0992269N467026
301a43867738L7279333b9387483E5643282L2646479J6854548L978999H836120
309f4037875p530994k0126834J2530450K9399998a1618501F7793132N7284496
316A25077628m5617837k6929168A3018246f5380267J415401j156180k5562006
323i0683052a9114384E8253582n091554R985901Q453122l0949047A1025296e6654254
332a31354116N3411241L2293156g695622F2418101j3953703p370859P4918999
339A16012538D7474155h1893324l40573J8218113M027387B2545767L5368953j9400073
347C8514647L8032342O258917B1916368b9468128j3903750a7986693C773875b1614645
356b4334114B809209K7012344K6794399l512716d847802J72241j8586504j9575408
364d2837473a3240397n837149O584964D7057603k0991845a9737869E4360524J458665
372E5819189a7791842A8367306J8979443c7810881B1484163J8780041c3904982
380D108248N3481079B0133906j632100N504663n886678m844817a8408098k2410221
388d0818319J5313545c495078C2176120I027594c9598310i687688D6208964O079031
396E2287995k4039618b1242715l8071922b018537B9147535a1202601C111123L4107633
404C7218756j133089N0416075r395950a9536612g864480A6761514c5923884o032519
412d1956403h978836I995443O3965977J3464974B9369769a40328n1125678k0613345
420g1879351b4060406j7183817Q797312D0702201K434296A6953028M9378703k0540137
428D5791594b9984463q92555Q695856M291749B4577868j049792q90232K2939974
436D5577818J5751025L1077947m2891905c1354985j1352797J4650513l3904922
443f1962191K1303972A2816271L2550690O1448427k3654990b1380501m9419242
450g0799743n469893O395707b8800492k2691322J822052G9257976N8033355n2068100
458H5223231l1670817a9237843n9713364L7503867J4911507l2135161F385939
466H2339232K2423331N288731E0711510D299804a4766673o0750143k9707783K7823404
474g7401195N559273b891680I0291750k2268106j1523538N656311b4213450o5312991
482h9526441o960631j3472283L3768000a3251250D0427382O8459317M0671372
489A49558071m7788975C6209311e2958992n8187187K9037001K6862413J1492020
496d3754745B9249966M8178394K4480695J8714330D0191341b6276011j3272887
503c9548898q7178280l6166647O9260700M1906086C8957978J17573324n7533992
510I8997310e614093A0819878c1877450p3227952j79281N807747K7776335D8598636
519A25707231k6266629j9392104k7843156A206650e4346518m6249956J0278195
526i0318279M1368653a052143D7864858J7436383j360329K8760855B1108978g6982694
535a05846381m8313836K7796587a6679047A7989793J9435342Q6293873l8977861
542H4741147a3604179j375715m9580525p5284117N3482559L7231618a5303956
550A09305118N4277193n5849888C2241210c8038085n0778182K293814j5080998
557a01603451M8060332A4454600K0129746K6941360O869725A4589136E821141
565i572855r0448097o2562237L6246554e4035663D6494552K1679204j3043999
572E5129757J7192195j3561339A2432403d0459151q4418836l0606671d9855179
580A7061075M6214645O8532798m126291o1665681B5812327g2347891m4201956
587a16549847L5112525Q522891K1238343B3746594K8678407K3491568M1443228
594A17359797B9595521g3743009j255505l6981268j0167814c9211458A5545430
602E0167111L9462258k4533849k1971874B0712201D44483c9831025n1395643j7553873
610a08780541a4390130G0139290M423413K0899041k7953434H973594C620953d6508831
619a06126863K4884642d0325344a891651C6372103l168429J3404710K8846459
626G5454843H119349g2570147K64780J1951359b9279106B5960893j2012531k182346
634A1766016N8626415p03064j1077501B1543055f8137155k540803L5045192L633381
642c1999385D3557913O7062772D8360207A5899292J0306521e0291078J2647085
649c7643993D699241d7731959p659670A9885308J7170902p133551J111209I615569
658A547018a3298516j316739j2060228j1995490F688736N0549465B2754095p774994
666A4979101L6866010j0319781r559216h460707o9316430K5254115C1846851o172169
674B5674682P195272K3574693I495619O641237M0500456c5298866l5228110d43462
683d752460k725160D8065781q168584j3844270J2532614d477019l7634784K0949366
691b1162437A5337038K2660493j7435415h364354C579837e481856N97327B9991305
700C4280938j3569504K27020g439834j9698777A3841135n848229h672453E987007
709A366880J7045370M5053746g64422k6246376B4861026Q64609H615283K442289
717A1057572c1950585p660347A5926168N299072J855793J4598884J78621J6986300
725E4844838A1248432e7002261J5468814B57284a1356726L535618B1184993r573334
733A1611659M5623587L6733734B5288619c5383307m718327k804262k095671O297501
741c8704066a272775E8940300K3149180k915653k0485288b1665441k9573238J9257961
749c1980718l7706024o56528a43785C1805655L4944151K4615164m0023968A8829664
758d417267p2643913j9039743L8289922R671392A3942360O7625434n377560M334618
766H0524852m768297b0656073n4735795J2336429l467c0113418i585914A353041
775F0021578M3708521k0512868l3825772c5766138o9414108K1700301j1824961
782i5304906r217873g943980I5321158L4851696p199655D7478242g2770944l4182846
790a06953790j2181729J787927M4994584c194177A06513228N7991752n4078235
797A10426745D2008467g729218n8156376k2330904r809639k9577750d6311165
805F7412380M9025725L8091064m9973716c486077m5209908n7702153q9646808
812a96044946N5724298e8103469J9470541G9304979R0901243m4472467l5707366
819I0026389B0433729a20192017o9991755L1693215L8486439e3326455G8912379
827A80945696L4776854n8258475D9756046g3155293j12007008k002196K9404667
834a57759830M4733128C0084137J36885164L2036438l8669250E3206966g9238220
842a23395829l4129047o5459616N3882839c6328117E6292653J19786407N5291060
849B31370120j02874088E0004098b5390274j70214930n9265359Q3667762g7126998
857G0336714J20719148J9389666k9250150o9587331a3810088j16185289r3257392
864b23252769j4663934J06137535b8444186G5249925J19307519J8110303p9879997
871A32787750C1811192a12545287j13190762j0751142K7721045a03916659E5058283
879A85819794R3034951l8595125F9247124g4752911q7725517p0263093K9459809
886b03281712a00253858F717062J39419943J14208692m1332975q2997142B8209916
894a26396152j01825427l8064369L5643181d6841569A29711589N9123855L9530063
901B28365507m8659315D4245656h3926503j01613867q8091278M0253165a04156348
909D2838643J23280012Q4452482K8648229q2319826A4121653a52256287r1474794
916b43731081l7445852R3639597g714491A22524552J27125535R1446199j09016315
923B32079971D4227938a31340064j45712384k4290771O5055322a16634645F9210750
931B26790003L5800814k4742811A13643638d4663437j07679652p4715163o4659013
938b91717265R7880148b4320987A49220376J57442665R457140r2758721I1354074
946i0760417j63731257j4467485L1551865a07403282A20736140J19362722J7801573
953B57900435J8512525j08601262d9254708j51003095j00631394k0581727J43495275
960a77975649F944040J45496104J20521487L0646417o4984225D2864365a47943666
968b65592191j4848382O1703958c9755502A28629382J20512714R3151410n5884573
975B86408933A01158388c9854245j51947843r2494954N8132815Q6447027a2171490
983A94042347J10464794m7432622o3589014D7871179a90883254j03323362j3233376
990c07439992O4031591b8135314A82348571Q1179773l742939m3963482A00069932
998d6778385j62172176p4547628M4043147a02454936G6388764J61978278N7733777
1005B96100819Q091618q8054252b472038j93020393j08242510r079407J38088861
1012a74725487a5268883A36221728J52118985L6952641j14334535E9742675a53664553
1020c27697657L1152795R6708873h7561600A02137651J50759776L6818958j6207898
1027B73508487j13286315c3848176j34015025j04603187j8171665J29226342A3173146
1035A83114809J43769937j6023432j35203236F5420783a24329108j62121853j8099448
1042c04550409O7704956i4252698G5843473J36666612P9513414j9706461j18387543
1049A53929495b7538244k24415225j24638440R8475503a10203002C1496994J70602563
1056B02099557R3108680j7543631n6196620D7964503a82512430j05626193J7433457
1063b70705166P6813492b6608085A22001335R7451475P5108383o9825222E8115674
1071g2009606j21206173p4958191K6946511Q0327374b8477102A63227275J35051464
1078B98278739j2905669j24183739b8206991j55549990p8126635k1455445J16015123
1085a67323938B590814J19632981J04357136N1863353r2158091F0433636e6951980
1093b26033798p1244943P7639481h5214357F5898743J31614636N3713612j4920345
1100B36306646A13433661e3096862j33961804q4589133J5088947J19259011a5087056
1108A14094129J40042611J2394704j00961316A5937905a67259393q4792066L7269001
1115b14782458L9574206h6787339H1948899J05479174O1568944O516958I4814180
1123i7492807p0471732p8439431k0099733a32247586C9713859J10679599Q6795629
1130B37189087k1731951r5176331E378674i6112918j04979805p0994909M1234053
1137b30853579f5620829I0270056J07136659O6417505o8963563E5313934e5811844
1145a95054221q6685723O8784501R9755846B3796787J50895428M5074790j9965727
1152A99801278n6316655b4705860j50551346k4026301m714584M4703413a1497025
1160H2075382O5624910N4283851l7594378C8863765e5382083q7306139n2492672
1167a95180894K866073O0290017H774281J56882352L4946225l3126252p7684831
1174H9791775c8941444p6237112m9387938m2167629N2334449c1040547I2554939
1182A73289511k629312m9582665D7839545g6951314r8914316n968489K9218671
1189a52615448d7171224I4026571M0954434l8910R494524o7676999c9453503p2873623
1197a12327126o4021734K1541087e2993988A7210992O4426970N9498667r740951
1204A31395678m6268535C0155197g3237801p2093465Q535249J4698959N2403149
1211f9693909E0205660R0336123L3160527m2955299C5684898d3901095o4871812
1218a08772907k2840226L2183117K6879136D801962J27767038K5764358n9435124
1225I8898234j8041238A3477926g4103580k7060842k0659606k568986c2633892
1233G6771876L8145788J0179839l3381869D2069163b5603585r6803935k1144242
1240a43551762N2277522M2871778B1361697P9428747N575043K362122k0139568
1247H8588041D209528e8913784o621451j3396571L5946305C025251J8435708O9399169
1255I0860128M0035681o3651495A6791318d066584o2398663q125526J9388335
1262e5202438l200605b6692540F3531162K5541141l2387806B8057660A2033073
1270a4169070m3371746j2716565J9964072K4538815E7634967M9069998l9036310
1277F7668655l0090717J7759140D15037c7554685l411121j0906066A069555P7540185
1285G8609740l6434168A3690642J0004249a1928043n394293A4916062c4676477
1293d2635430A3286239a8538643n909756C0166638Q334998A2443819K811012D893004
1302i363691A715244g94444A239678a181515C5512829L6091415l1641907F372184
1311A1729858e079161j3124255A16205a0094496H708559K4854542q289644a3270848
1320a5097875r152913i243527C525922c6674914Q254984C3468462A2585793B681953
1329G914824b8209396Q030428C8842118A5971258o943335K8574736j1073039I333262
1338c429050j6118921H526975M2699359A6322780G476222k400941a018303B2516620
1347A6436155c5668822j2513365J6235204J3073396f038216M80641A8205873J6579458
1355C4785331e602518j3382677P135890k5539015O233954C767247b9107601B019068
1364G6321323n919849C2590503j2096895g911854k0868946i508707k3582123q60610
1372c3951440E728862r21166J9335206K9561852k1773564A5163389a5744383p4242165
1380h9986548j7307086L9478738b8866116D757333K3817853J0903142K5723831
1387F5202159j7933259h975503m0591723m0192904P947132a723783A5001454L975107
1395A8976561P1007529K2875369E0037361a864131m5478812l0097395K9728326
1402d7712012J2106204O012920L460062I421615M7696129j141216b183149j9321454
1410b1504603k3489337n1683505J8962983K0374275N498180B2409576N4486171
1417G6895747k4070046K052846j2262359b8352567l0157755l0698901q257189
1424i7466412h907767F5671400O01470J9150427q23088A182922e3337178m727414
1432e8064592l0553917J6981624a5150106K219851C33372M4360382K5440486k8747038
1440D1387202d2332423l3757692q350144Q243204c6775206b739566P29804E5058524
1449A05184375n1361807D669886b2107844m0818991L991097J1085539j3226373
1456f1076572A3556829P3046804K930247r594771C4567617e5472476j5011600
1463g0484076k570853m4747866L5386323b505266C5348705L5134816J5822534
1470H6306055m1859548a368503n8590455n1640803M371373L8483490a4741107
1478D8100376K1932612l793453L6340849l3637402g18508n9808498m9084040K629031
1486a06982015d1284006A2906578N7706770L0397897j8815903k8796299f065095
1494i0412198M376243K4726917k7679428d1483598B2859114K5110199M3022704
1501I0992017q252071A3013996c4613407M383902m6130386m281679K9058185a0001818
1510F9179650L5681427j7637556k0249892k9576542d1375610l6523579k7688492
1517a05587681K4457353F045711O4044940J2657473j2911039k9579856A5953224
1525b0905344o7585224L097662M1258609O683590A3679336N3839808r506189J3353784
1533G1366739k261361b7922909n3451138K0709065K9981692B824113K6391289
1540B9215402l522499K4446893J9430545k482641l0135949b2091152m1911032
1547f4002184J5289964j7844098K6571993B8987480M8324491N0412j2595546B9467908
1556b4502305o488334m3945929j5897239b4074410B5898431M9654007M3296171
1563A18848609n6022589B90614h689023j1255542m6825617K5023139d439306D176028
1572C2429763L0085154M840178j1217704l898266A5558965f5080291l0593857
1579i5674148c3519736F363068O947475M9850410N590349k6782880j540064A7395576
1588d1901816J6300303J320496k3141017h503660B5721317K3959587L9771186
1595H9452090l4486107a5960940P647533j887948l2955397J0421373a3276454
1603a4185587C9564491L6110744C7566173A7204819j221767e119287k9995128
1610c5114415o272621a0160900A7567485J1418277q8257q927677F384550L5439535
1618D1824085j166063b4975755k1404664J4515309A415549M1285878p963225b873162
1627c023956j4086873n471381A7602000m593983a617901B7873470d176888l2767542
1635c6944430h138365B2633500f767951A4604659P468499r245062M502920B955374
1644a4338310I592752k21223M859628F969189a4684903l895952F046170d466186
1653a8377326A2655732K3294552o349688b8034746l4742328J3525222a6623751
1661G317393L3332924A6566418b418254D3592366j9111908c9589399J2802606
1668b6786793J2952976r383376A6676106J3480635j3442188L1440305J4692039
1675F2846897c85041m3991090k1057285J7452111b032803E627361m30737K1826603
1683B7023227r838245B109126F96052d2458000j0348894J0787985J2218014M234115
1691b5566780A6030351O231769J7734026K815987D257995K208864a3506322o1202803
1699g4709125l034042b7311770c207383F5630446L6835168m1217790A5706575
1707I60626d3479939m8168815p187218L8201796g191911B2209351K2146608J4220602
1715E8576561k8571093q885191b0676921q3050539l0203569M6515955M0183795
1722d7231279a3662540G7660599L1614179o869763k2270551a8433253r0070842
1729a08504095O432260J4005638L5706878A2780454L2545049M2692762M2837062
1736A30855327n1638789a1619039m3731517l4036029m1748178J4753484L5853608
1743h0527671a0536362F5976541O2954074j3499335C1252007d2502374l5599028
1750g8101402m6431272m1820234P5002764a8245090F0981730Q2115412L33307
1757A43430449m2355321l5451142b8689472j01021390j8165688K1950943e5163094
1765E1877777M9579188L4008453K2799716F3443593e8666573p4134786m6996029
1772a79797388J746556g0271253A0133448O2787307O0593794N182847o7353770
1779G1343626i323778o8619186k8576839m259940j1712215f0044430C9741025
1787A36911366N9799800k3370026F6172691d4484713o8516067n1732112M991307
1794a59741585N1037548A8575445J24883692L4900546j8035834o1886363b7596244
1802a34510660l3724967l6669700M9225979g985932A03710635L7691819M5742089
1809A87144543m5439118D7123424d7038610j03255487n5198717M7338048e2178918
1817F8648413J08715768M5171802k1865725q6515529b8686054j10559156l7836459
1824a77081669J769803N6807154c1965852G2840195J07846033K8563567m5725509
1831A63524286E8830303a07435662j01398601j2689477K0986821R3224131H1572690
1839B03538846K1525411k0276559q8317152b1097164r3831997p1123371j8838666
1846b04891198P7651455H572071J48945698P7736758j7332320m9807702G0511293
1854i0668125j02369185l0130025J2622428h4548807H0485097J02800885N3408497
1861B36694479n103129H8006369f8122112j24395305n7620232P6647470f5011126
1869A2444632J25021320R0617673K994393o0093989E4505787a02498493r0515438
1876a93013931J238579L9179982f3203415G9599193J50401376L9796040o9431447
1883B00365162G7597485e5410774j40277166l4688441M1301480M8503240A1855468
1891A97698554N1173370l3202997o9798327a3604322j43926058o1027680k7135935
1898b45693995R5459912A7660865J20282209J05169371K4899175p7800946F6633823
1906f6610214j49083124m6685793R7959631d2827421H2317574J16791691M5283746
1913B44393011m2876375r5163597c7316181j24447894p8088691J1016674P4604181
1920a54231911d5196160A06516771J60770910J8412714r6330337C4273716a27256092
1928b41495331p126186M6756518g1565035A06568114J27084886O0419818n2215391
1935B41857427H4874428e0043957j03698471j07735604J2155429a23246914F492298
1943A61481223J06112960l5042021q8338061B8407648a15659535j40695403k1268797
1950b77623735P4821271g0280842A11169480J01544905M4161183l7820958H3522382
1958f9303393j38551743m8888004M8542419i9792055B9859998J18898490P8789959
1965B27548447K8148353p4551666f342042j43167700q2672976n2132268R2795999
1972a91518987a2890171A00742448J08736260N9233820r6933497B1859516h1805502
1980a89096790p7360767L9992087a10226488D4147576J48101364N7396983k1999628
1987B27646295A08497797c4580502j17142563r8251939j7607492J19361534A5161425
1995A50143208Q7446130j2162964p0359795C9617945a23860834j22803594j5100079
2002b61764507Q0814462d1361037A09214798N9954694J6855811R901780q8396667
2009A07530416e0566191j22781167p8721896Q548739R5218793f387452A35085107
2017B26615536L1045931q3914818A850029a75255044o0658920n83988L8768548
2024a97729404e3893853A01484852Q8670509N7395530l8199812G0676966h2541548
2032a99160613p9895960N5922101i3633404C8131150J36926821M6338954l4789957
2039A86606968o5163036B4907063a31833532r7013637j1649161N6859565b3331342
2047A04631875Q0428752J0517370l2450494G4898204f2713412j25532418m1616736
2054b29862566M1627451P1326025A6052891J32741110N2958803K5770283p4694476
2061A52828611b9626409j39702441n0211226J4204576Q6532125B99525R1516650
2068I1816175R7304567J5248824p2848185C8633319h0275524j06202848r878750
2075a96357122L2119882N5288590D0981549J35420057Q962442l1758459p4328281
2082G9277308c3808380r6437593m8928500l183393N8631069a958028A23653088
2090A97178455j4638636o3902843B6344203i2178782p5686845M851487N0619222
2097a12394918a0685979G5039493M5163045M8016355r267303p7562445a8030725
2105a41494194p3275117N2264979g2427107c385437A13427242P1263686m0980123
2112A43710805n1965699B0801049a01044400n2632552Q584759J6579975d3246148
2120I2905590R3244653J7309800o4676099D3231555d7625109o5617618m5196874
2127a58439601K7935818e9981973D5079504Q1072405L2827271l3778577F1422892
2135a0801688p3896299m4988445l3090904O9140131C714945N1146858M7239929
2142A02101732L4896486l4761695l4493168A0573718a02461828n1055972L9921388
2149a13596412d3499840C5512968P6048609N3266734n723966p7642370f726764
2157f7475961n5118544P816336e2299571A57892L9541354Q1302893p12290n4055337
2165F6234512A4387732e3877535m7144689Q467700J6765827L0118710D0523618
2173G6338612K1687947j0534952m0611535C698663b2763969m2183192j6465284
2180h1412445d0470223C7292545L4477151J8623363q98433j9875517B3164960
2188a9633218l9080158k9194709J2786771I546019K6641093M054467M2881306
2195H3122885j6313758i50578k4707774l1737149l5826363c4753909a553564G654627
2204D2836291L5384189o461467k0809716C346972c5468529J1946856k713622n306067
2212c1541362I225976M0812884J4859354K3724318l2598380a8575190k7869081
2219d6444271l018930O304898j81988J6378464A4972457K5231316j0665509r800994
2227A9737270e701419j6211996M520240n448540k1377243a7180018D721928K4715669
2235B9437597J9279762p814321l469937R572508H067479b3836112e808475j6542905
2243b2351380k159631A6765517N046453p349529L3423561j6116835c9725773o017149
2251d5742922J0223406q31711Q525305a0378356M011403C047934Q786820i384357
2260b3704265P431813I220580K015734e960642a723861B0740791j0159776d251942
2269b5475544K057419C0326341J8727302j1282389A5904738c7021148k927059
2276c9948207A092101a3209903l1165156f558556c119942j6643327g948807a297008
2285a7458206L346685a532539l7608328m806981a8244191K097336e781269G033281
2294B7592322K3532424j5171555A5109776c234337l4789146O786139J3095567
2301a8141777p04345b568472D3091304j1615145j4744688b175640l1789005k156927
2309c6121572m382934k5979679P361900a9092103I443692K0698634L655928f705074
2318b5582606n651156m202582j0839241J8557072A4537947J5494282A2408682
2326C0428202K0207615k4678749D383387b4715945m8365504J9641143A4552414
2334B3655082j1025769K1496885j5724633d132725j5112682l5292596j7998496
2341g2536499K7896309J3919623J1867281A4558065J3091235L25866k017771a3774502
2350e3562848J8779006Q527712j696109M336998B1633316M1913150J2822034q21800
2358G5546700B8108249d1730241k9382212P198935k974748L0297496D5844283
2366F9405718j9783265k612773a686807l4764860k1947843j8836164J488102L5445980
2374d0301592b73245C7032484K9376770j3636674q756408k0264265c9378230l5956089
2382g5334319K5751115K4739169O414744B6789450K2403224J8799781K7066405
2389I5058860k9296339c264698p4016340l985843L398346L1636874a6008712C3733591
2398G4226139J7136879k7258360B850811e6284318j5431629j7373974K2329085
2405f6760836b0619033C1922058O9028414N43077C6938363h183958k369480k9009402
2413c9562840j1798690a9641161r066807a2977982F1763389J1839146k3429291
2420E0173244J3655879C1457986d0350803k9236435n06941J3882664i401721D4700675
2429F4858863j340114j0735903j6005891c0834224m0551392J496981K6797033
2436d3091602h798066B9664744K0513919K3341146J0212117m0744379a0959423
2444c5965605k3470343N682894a2437433a932456B8804085O6688731l52915D6993866
2453B543244c8997871k9975661J52716b9868167I80357M6643575K5628218j372457
2461G1879693l0860882I271407j448671b5966264o4000902K6206199b4630055
2469B6033186N2270442K2760776l8009073B6480296p635897c1421003k9222377
2476f0643380n716876K7699944A1298684K6349284m29125K9132922J6263839l5256357
2484D7359247b656639n1788698k6281586J8910841b0587243F522281K9849978
2491C6372259M5462190J8462760l4597160b161229m7561622k4988847o761771
2498h1473469c0526240B4840354O551663L2595234J3731587A5259228a6920439
2506e605841j0967738k0622000J3860272m855760c767077C3742865K1305308Q616255
2514F3664428n635317A1778024a8675614j8273486r495858b3116550B3048875
2522B3853780A0284449K9092423L595984j9721351a0190016l8073036j3697790
2529f1960842K0263126g48605B0785947q709005J4948473J9410266A2569706a9827913
2538c3222250K685167J2853431e851019A1444613J1383156J9919687j4802566
2545B7944890A1035791a0471524k9454717B041275K2432835a1830799K655967
2552i174832G630926g433496B263580K7257991G463788b0128127N347337k0564646
2560c5345436k5260012b5646116B0758335J0557144j3273026D08695a1371064
2568a9690034b586362J249226j1609943f37998A9053509E080064L945919O907155
2576A5933138p415661k607950j292444a8579683M995833C179705c2524069N601196
2584b6922873f58776p007398a250531I119402b9742855k0639291a4176189a645604
2593g282284a425771A418374b3305384j0406154J3979201b986336B5756210Q623061
2601C4379271J809159d860747j7120983F621019a745750l3036861K054177J2619100
2609b0109334B441375M2302386j1531741C823106i259276j9190027j5125697j8530336
2617f2105336n920333K3302529A5145741J0210729A2085938L013604p57331C298839
2626b0260039j7956461J74265l554523a0905961A9475807L213906J5879838M0966195
2634G9535746j7242651c042735j9590286l3180544m9136961L0134068b0357033
2642C1448253M2742781R985462B7675979b4138921l7272038j8136419o504710
2649h6052088J3492862L3305493B6343956K4118608N146291J264040j3552333
2656D3320562I645188c3479559k4557811k7713242L4296893A6893277M5595602
2663F2488879P913182N65219N191908B9244027d2788298l5899514j6728261O875508
2671h8540565a6442422B5846930K612579L1303183J5590847C1569171b7577636
2679g7274908l6773041J9522658L7575168a1041497G0524384M4336194r489240
2686A05371338k4666078I481347f9748337j2552592J4762811K966503g005645
2694G5438196L6397972n063342j6889615B6213814d3052202m3242264k2692116
2701a08986582j6334014L8203392A2188877P8274035K4004566j941241n5170963
2708E7355274c0724922n5189344m4389470n91350f3735423B1184492O8577292
2715H9761784M1003738M260127m7103645l2143375a7075037r6898748k729184
2722a16702969L7752904J8783026A6613121J07336108L3874348l448574n5260102
2729I9114901a9470961j07494260l0251581M433968M7278998b6706400I3595601
2737A66663781j212221n3231124I027582g8379532n1185444p103749J5008853
2744a21659872c7063418G1320209Q4586830L0755966k7115395p9494489A0386619
2752g4667929q9656406k148454h0977603A3958728R8242389N4239571j9738892
2759A46701796o4466187C0515697e0076206r4333890k6252971L1584126f2270798
2767C2061642J04011026O2225613l1486431p9552245b2429364j09929292n2073830
2774a84432486M7339722f6932164B0122967J25995143O6427748k7097495p0598576
2781A14849787H255049a13063033l8195695n974366N6727936a7194093H6877923
2789A64765607R616817m9716700D2472677e3731639q2813295n4555720J2394385
2796a78706269h7811825D6112344J14312112N0025200j6623836I3462208b4860380
2804a12058595p2607697M189642h1901313B6188870P7608680Q3289441J7595924
2811B04682915o1640290E6077420f8456400j26068764k8302406O2337506e9743255
2819F5883213Q7377151M7023659J968866I0783421e3036950j07285099n5310395
2826b15632444M667413R6961863A8278213J14100380Q6965089J1997360q5917991
2833A45423051a520384j02203650o6620648l7191346M4313360e0473973G2221543
2841A87157484N5647141n3966510F3822947e9687095j11009698o1754486L8002336
2848a94448943i6359776A2382026J20314842M4986761M507808m2796036A9957211
2856a19220351p5563867k6316344L8295873d5173414I4932264P6562947O2353256
2863B33848467j9290470F5831191h7140587r8198471m6293354M0504538i1304179
2871C7724523R9970633Q5746478J409706I8159697e3850669j04613841m6431820
2878b04896330J2527700P0851763a7597406H7302509R8168428J9461397o8040129
2885A36892205D2164768h9086746r6490680l3306829L5591045i0006140F3444773
2893A84961163K3571184l7589708q3508430d5385962j03453782o1420727k563843
2900b12824314O6488496a0094131A33347298P6748873M262987o5769042A8513456
2908a36234240r5483543n82867N9333210d6678878I6557696Q1785749L7415133
2915B15758578l3280850F1167604h3261124r9018965m6308020L6334576Q2728849
2922a09524684B307915J33139337Q5042283j5368607q4400992d676844j30636745
2929a35313589o7016499j9527413M7167867e8689268I4768800J22024732J7438627
2936B34232159p2882926E3843242f4231777j28271673m0079842N5220175Q2369053
2943i4994064B7089619J28370040L6193773k3235352l8965636B0601708a27017173
2951b20204683j4229612P2661933b6069815A04676973Q1047981K0117168m9948974
2958A55893148E8200897g2345755j19783148k7925672N0575018g5520515D8321490
2966A56353333O0137164k9620331r1957098b1630237j14653291o8509252K9312616
2973a75480164P8326184a2894903I6395549Q9316732q925121n8084465C3925872
2981h7296646q6365352k0698312L2561077f1538097F7191042P5875169K9344589
2988A72410800k0837620G2355906h096527r3013497r5154342L537733i1770117
2996B0723154R5948528R2824428o188909p8229512A1838654a03890702r8259589
3003b02150291Q797763h8924973D84432O6407825P0661226L4700070l3859057
3010A38394496E7201521e8423744j08612264k6492063O1703641O5559836C0171661
3018A23062764L8064745J1464396n3911363F635480h2989375m7426028l7213296
3025a67628699M0938992a2288642I1466240P2442934M2485708p0545282B7851571
3033d8141840o4515249o4778169J4989346f7743389B6691756Q3312832N5135494
3040A65140082k588287H0034227g962531q9205158p6073002Q043670g3148095
3048A4054875P0715862N8968822N772239k2472158o1571852c1184487p6961243
3055a08145730k0100918J9411664d1219244E2104884O3941027L0446043j0379309
3062A36112645F2763819c0835048n3494156l1923891r707141M5082694b2371485
3070E7494495O9942491J892535m6585324C130463f1710131j2632975j8627299
3077i2970405L71495a7329116E8871693M2513087J7817636o390786n3346302A5177370
3086d1324921o4991493j2623453d7686751C6315691N5143625J1340967k2012501
3093H0787782k4075277d103508o2587950m0185047j1067751L9084457g692866
3101D8067584M5602181n598025k6740730B5725705d0099774m2509973J4940526
3108f7669221L1339817J5548021D1719172L9549622P742692L066284k3795246
3115F8282524G703979d3808298j3767464k3218120J1122448a5602198C8932257
3123F9141702J5751418D1593128A0134619c7907153m4491874k3124242J0726765
3130i4796504M0091352B9632551N4495288q007462l0165351j8628719a1751057
3138e4067261j1894382K0527749b0143563A8746969M4033469j2020745j2188327
3145C8571366J3416181j5721625b1772660l5078938J0307566k648265a9373509
3153E975180A880105K7823829N528037A3126489a9908813k8250692k2086606K7273775
3161d2972336K1411381m881537A1870254M2499840j9267445A4909880J61298a598072
3170b0993401O055824O52981o394029A7847057K9260254A9025343a0195680R50503
3178i245177m217820j4445464m9570O23437j054200e097448F752670a5037160
3187a4299955n283381n449764K536380j187024M711165a119731G420811B122798
3196G227851J7304546E782172a2471134o896199O25882c363479C2167568j273508
3204C0894060a331536j2086214F51171a6276021j3179719J0818817g338006k247874
3212i585880M639990j0886415l0822718K1719130A1047810m418874b4252067o05343
3220b4857410P691751e387375B019971g005564b394783A0964057J3623605A1373957
3229d969652k0575825a2521087A1841888C715960J4857894J0055494A1486398
3237a0711312j9645097q504209R648159a4372262G707346k449228a845031k392857
3245d237888j44052j8911126j9206827J3104345J044333M341448A5136207K5150806
3253D0287013n679471j0068457g268857k1970134P594416a513047B769542a0973941
3262g098641A3905996K0449993n160849j484113E604758a4652784j2993664k5638790
3270e3285238n381535J3548254F883964M3560939L582573k1390137A3401970F107047
3279d0888251l0439463K1150750b4029006A9185648M1040338n389183k2612989
3286C2223814L895756j7333776a6029460k0494594p761976J0863439a0270712
3294F266495K6614591M2818041m25024B0869552b1423082l5673182j0131999K9394518
3302c7833745g844549c172810B0363060L7100666J606433k8922544A1553320g516303
3311d3637991r010265J4417369J4201334B7232574M3408348o977680B7533105
3319B9066033I308677c0258723p422031j3394102J4956987B3482946K7446844
3326E0929790N757313K565598j1535177C04196b4788440j4708211j5819659a6228565
3335G605996K229022L3736191M6726286k1845717A6080187b8813844m3589513
3342g2403357j2314780b7335473C6182022L217623J3629087K3074108l6456219
3349C9646621d019754j9433695j3334155P0596a7809820g276140o955743B9710910
3358G7245309L160317k6219560A3089085b9782148j8663817q567333k706851a4431417
3367C9284092L3312060J8513467j0414460B0359159b7777765l0728084k6019524
3374h4525373J0686176a9205566C3715214K7206258M076287L410427j0188756
3381E8219430e231505l8598252j6911556p015757K0004815A0149509L1970577
3388D2120086K6255779K2189191k0230284A2697093c2863192k0491790J0091407
3395d3263575P975855J2190338a124338B2544724L6100069J6003642l2092233
3402D2556202C912793c4026048k5582409r790676L439033b8143640C6257946L4536095
3410G0794041Q440443k6895275A2416224b3968265j3099879q428266n278536a6080149
3419C7153563J1372268o533890O322134j2256703B658962a8226543k2417241k1269830
3427f1913614J5083788g045388G069811K2288176J6904381J6619A0669462e6828557
3436g7208035J6180671K5993829F969522J9787475R772119j1236737l41107M098257
3444B9049529h067905j4884321O216981n487860j6610895g221169D0605171J833442
3452D2438613Q332924j419941i975868k8829857p586176r732880K51642b2917557
3461A0816871J7450362J3213907A5005902d358796l138423m8022324j9303933
3468g4823476K8972976a0799209A4424965K0656984L394130A8837136J1701902
3475C0539038J966010c3384891l4644562c0732100a1081500C582321K6279330
3482B9861651j575720A696746Q42115q98686c0956941l96714a4470666p960353
3490b2431019l0468510M954225J5966754a414875D8318038j6063947C215806b6574818
3499d3457163p8940b1600838a216198I307700J3283178P688649E810201K346774
3507H156975M404590g494919j3710148f238026a39180r612991m764899l2229j6746685
3516c1295984J5539125A5763387D4801b5489786J2664937l348705j0330164N013990
3524b1489728L874435J302490M817293C08983d159516A1390151J9551647J1006865
3532D1948663k0589266b4095624r794436a5829154B099778J4112363R310066A1345391
3541H944091J182339D91550a3622762o259719l425584j1739946j6137541Q370673
3549d2814879F960938J8775021p266332D178645a0089342j5152798R185154n810524
3557b1867510j1387064J3832983B2484672K3078615n245857j0032472k141591
3564B8143367A2667030h737517p148867q322127M389290c378056A3932930K882868
3572A6815798Q529115Q450669j4297121a3940028n2887655r429965K6146870a7600463
3581B5751931L3325635q200940A6904496E557310b2093981l6450550K7346282
3588c1198249g791061k012042B4826710M3361045M453482k3637850j8434245C618115
3597a9865566j4644667j7003529Q407170a0167663C2731237L8263433l339825
3604F7654845l3468212E800054a6845257m4687343m2791750K9367696b1542098
3612B8637665M5066004J8558209k4056658k8775568o186190c7123815o3445420
3619a00569235J3821190c4783905A5251027P3910303M0378205k0194629k9955066
3626G9389840B6243835e3250996m7506046K4329254J7672824a5104594B6881098
3634E7993107L3298924o19054D3919778a8587997l9549931l8380223p812221L5491963
3642f8838409c191419E3808938O4437864K5395769o0743387B2438887b4385428
3650h3845707l3847731M6396081c443346E2879550N9322772J4872910m3963330
3657H3111902l2960813C711916g4736065m9940351J6152257M3718324A1019458
3665G4852214L3596807Q363709k9298652A4637833f9486679m5050105q242861
3672a22779645M7692764b084226E2428244N7627729L7405224l4513149C8856371
3680c9460316m8202076j3365558J3513180c8301741A8826739P1656449N2384246
3687A42867434J304116E7631014c3395371m8795966m3317973l050526L9770542
3694h8789294a0377966F5715693O6444494J159708m1820480A2114908e5059423
3702i9370372l8254427Q441630e5946354D7550146Q0306813M3070847j8794517
3709A52133289G3546803b0209930q5117170o1339468J2321188O6308790A8234684
3717A07814391M6751954k787789n0272891a1991637r8205300l6584421j508755
3724a48290113L3331304b4005657E3512139N5634865M2850642j4052415E5857300
3732b7112393q7292353m4625956q691339N8071637I707068J12650674N7210531
3739A79568273n581773p3386739A939013h4180924o5662922k2639705K3090604
3746a49392947e7393497G3682903R2002250n7528k9474645E3152440f3146473
3754a54915436k4954186J1529611Q0547500D3440297Q5959674K1578303O166225
3761A57144499n0302157a8417345r0245232o4250030p443327O9442874e934793
3769G9262321N8716114K8039654m9375189D1359263e7172331r5568339k9203239
3776a81943909K8770639O4737929B4081809J14014405N2077525m0395489p1168360
3783G8609890d1646110j00130136m3564718L9632075L8977638a5196383A09161985
3791A56750955l574331l5081760B3829774i8297147p6647789j6686132L1142900
3798a60488168d9854406G2842069P4171035K9946958l3711291F8249638d1390698
3806a52549769o3520004L1028852h5941374B4320698J10149026O0586371j7124902
3813A77931193q0299854f572202j06967744q1852373P700993P8424222d0321685
3821E7822874R8316668L5108385l8140326E9926858g6783780j12973585j2796923
3828b02554288L7647151P1223967F598733J19807658P1314309k548735q3369961
3835A11802004b754670j07727525q2807630o753496N8069093c1251536I4467128
3843B06391323J5781214p3916612D1446461g7245389r8945033l4059563M8304563
3850a61945422f2548034C3787129J00214100M8896246j5211788H3723628c0224160
3858a38801266n2568230J2082751Q5473634a5970244G2678907P4848384L6780962
3865A84308253k7294454E6155616f2743771r2691067k6650063L7989002e5721816
3873D0769542J08495118O1896460l4348754G4202354d3044508q8834081m4428330
3880a76306919N112426O1769873G81354J08748634O9073336O866275p8159164
3887A07310435a4526425p9247152o0999716l5063633O4573300a4655092H2968380
3895A56727927M4036657n4358236F1644340a6672175r9837456o4313186L2973650
3902a47849167f1623717D2732976R0355649M4854439p574270o6132040E637698
3910a10086943p4461515N248196N2786700b4879786G4638238Q2762244L2597723
3917A89998205l0462434D9114019h4520986n4890409j5315117Q530731e1270613
3925E5158577O2041359O7224020Q111106q0657687A1523088g6877152q1270303
3932a58147455k4608188O8265914A403192J00288646P2410390j647774o4748762
3939A07705692B6735034e6298212q7501346l9457421M2263680f1091807E6044489
3947A18938492L2382402j2861899l9733291I61772a04027720k3774780J0276376
3954a17526124M4137800A6212679Q2604092K2893692L3182469l632721F1469685
3962e0115250o3492592l2151435K9313608d0416499D1882837N4446243L9190639
3969A35519719q529012E8694767b8125597p7558807k7731046j054962M8805135
3976h5665277B03397J00393249M8106045o440055n0443657A221663f3135822l2513751
3984i5649573O475265L8239574I354120N7407759M0248028k983956j0966044k9810654
3992F3249253a7810659q0721855k6335753P715119e1553765A8683443N1131593
3999F9815036J7485987Q338387k6283254a661254q1364746m9119104J4573212
4006a17571892M1377364a6643916E9836588N5472184J0773005l0633264C3695399
4014d4861565n0507294Q170568K6257939K9327191B4117391O7656478K5577119
4021A17350988j8261428D6682366a2932678p6311352k8640023J4786484L6654981
4028f6442588b1432003E5239928K7690552j7919127k4717827A3636112c7947898
4036h1983757j0866035q01257d1720515C2291640O7990243M756j9420338C9809730
4045f185685m3188431l4197684J0592595K6923374F451927K4796437K6388390
4052E7636754K2631338k9450420g81729l6753168m1929206j8922498M3703230
4059e4683371J4852815a7050602C2449069L7296876k9021744j7483654a434821
4067f1079531j7995761J5537430L0221265A5610784N4396752O161703l2471661
4074D3697578A2827315f852317j3492644r297818j7622425P667505a3858530B3871359
4083B3619550n955378q600781a3750080j0922550n506477l5096840m0829a8155920
4092A4950373C373074K0777403O018513A0491883A427248a1867983n0468650J0659592
4100e1677041g860003G018312J8741453J9788274j1620350q595532A404655b3251965
4109d8860667n350332K2813132e038824A6406995N988969J3155229H577538a9519675
4118e0565347J2312945J7019071J555694M733209I460284C206405K117756L993608
4126I317769O610237p131359N912597A649012c3739283K042658E52046J7316755
4134A7868801o17321L948497n123850D091233f563587j5057236n903824O405287
4142b1119360f274183I455241g070325q212342A436767O999761b877446k378106
4150e255552l375351o36487a514258p422059p3126D242587M228451J0680975H693394
4160d989273A0637854J3952506A1768154c32255A986481a815329n417469j05198
4168g337996q658412O599654A8163775J4915101r917976B505561a0626676o73376
4176a1300052L220691n591790l497281d952335I68048K3384328O969886q206579
4184B3115683l110F024994b0375748j1797016K304940a524265B4325726J140228
4192B5465954P094721K875057G545914d076287K025469o614865q656829B38134
4201D829965b5090133A4137716K9297572j8015757o704354G775007E29699b3715064
4210b8901400j2415131a0895914B7959994M0005638j1862814B6815652h047735
4218b6127101l643211n188521a7086297A4813318K7430644J946521A8482968k689210
4226A5793758e339917m0246A0854577b5455059j5610436B347847L0114492M048282
4234C6510621J0627290k395203B592693d649300k359846l6185311J8415650b068324
4243A0927343N385099K2628653R957664j0210651A3903496b2857443k6815349
4250d9672792M212905J6010037a1906916B9636672K9825687P211227j3325787
4257E3347799k5229793b5128489k8665686O708542j15381b0213681C9979272L6485042
4265G6464314j0936461j3459239B2592433b0514865J362836m043783l0621966
4272e3817778O732017a4569640B1157812K9016942J6071518m614344B4513876
4280a9926727m8320117k792454J3279549b513933D0974567J3587663j330028k425337
4288E0806865p581441A2334256b9632704k9175325J7130467J1164354d596229
4296C6298829Q150789J3346095J6385002C2169528c1096577k1311464l261776
4303e5669817j1467702J4537933C026180M6179386K0541636l136731B2197079
4311b3138989l4759660M693596J2391001N199953i552551C1031147J2025170J7747805
4319F0804122j0337116k2284119b3258756k5369418m306231J4768275i969493
4327B4004231J3514097L221695j2752053A2331561b0033877l6078517M738771
4334e1373623R759585k010755J3916037I447175K5568690J3236780M978262E763076
4343d9970386j1683998L61859K5997346a3687961B4155602M1174147J6994925
4350H2324674j6195755A0575102d3580903k2820771O131302K7102547a0481811
4358G770078K0003928K0599313j9566108a4469294o089206m975544l5090418p553736
4366f8178198J4412782J1748251C059457N7778675k209081B8521310n456988a2147512
4375e9094089L794053J7473642J7585972A6505317K8502544K994962J546397p600768
4383D1948452D614244c9366254j3979314j483973Q946352b2734638a997573A9388641
4392D3487932q394222a0279108j9729010j6304014k7554983J9785399a9785633
4400a4282894A1524204M3737259j6191121D050580n41885c00139k6852586O020891
4408b1131834M024656K026739D038266L0341927j140805r327481A0039619a1287137
4417d6670569n917207J1897010d492180B984894g770951j4514959N206304e91526
4426C312137c185527k0628663k159881P02802C533405g311501D761475L3886936
4434C8648411J060138j9439651F321502b7268663o43592A0790744K000430E414250
4443A9761440m117345l001847h701436k0348131R28906J3575596O228526A383550
4452C013598a6691955o691750i518373o527265a326155G914219A862527g875436
4461f356422G256990J7880856j1447763F689026J1758913B745216R765489Q363917
4469B0874622k260308E64965M449490a053323j9737594P548009A6817002O484095
4477B3301097F45712a2573178j2021493a1905428D644024G36330d030388j5442174
4485a9472562h244912H832190a450186j633033A5106243J4963277P853636j3550893
4493B4372263D307057a1303245n839729P630154A4381100J4708566J2551792K1651935
4501F3293393l0290306b0768428r89339P648527r711723J004539C625482a1177903
4510A3450009J6175356M202036j0785058l462715e428636l8687453r374740b1568631
4519H933730K6678999K9623619k785642k4032408j2623528E992918b1095312j6741751
4527c7837063o38975J7422541A6578876K5105370m459026K4410970j4830307g727886
4536a8408925j4332701k8088691J1988745a6196210a932706D7335215L8414954
4543H5750169k1333254A7380818h331364k0424975k7793843O827065K2060376
4550b7662741A3441545L8838213K5848264Q54939k8468734k4766763f799098m6989310
4558e3788408k9978570L1194982h370848D7515725K7544791k1286966o319842
4565D7453708A4137739c0438319j2151074j2416259j2407563b3115190B1297989
4573B6693546K4881640J8501115j5913959A2095059b1676858m0301027j4537043
4580g6514928K4737207c455431D1745702L6139422J5424207j0127184B3821376
4588c3396700m2175905j6621623O988100b6132108C9081630L8698067J2051501
4595H9831198k7859269A8979013b7714770m3796793o535879r275583L2415787
4602e4907238B384595P8239779K045369j157033j2697306b908629m5596914l3836142
4610h2341685k1001533K6537749a1859847D4036423M1532243O289114r499010
4617H2358770l9736485a2871876p1366623l1003984M472846M7061879H030675
4625G0949787L7915959J255550k9407337B05129g8254140n1500434L24892N3282771
4633g6146911b8691137D8540037O1981568K371628k6708001C8921662e0124592
4641a04687840j2728442J2123718K9006760A1111957P1784756L5013903l119933
4648A14790683m4965028d936023p6576848m7454775m146245K8213016b6357897
4656F6804620N3964650O03141l3407384A7384296f0424471m4485755j8082655
4663a22992881K0461812d6072971H904532N9392585N2906498r643899D9459722
4671d80435q3309617p0173969K9738604M2274682b9865503E9001562P1755942
4678A30757504l693382l4641997B2793656g9649538n5396269n846977L1951157
4685a08941627e3065799C5043765J00726627J9917906m5585782C0483017e8332514
4693a26756350j3372321J7254814L9432169A1720958Q4560362L7265429J178429
4700A34725178E8261602b4194676n1622511o0423405k6213589O7478054b9170741
4708E0417323P2453316K8496149m8398601m5828018a6483049j07373671n5451042
4715a79307762L0136654P1600646C0544775R2369790M6356435j2373396G7340780
4723a8396475r1932394n4356701n520416N5487523b8206624G0171583Q2969658
4730A53141241J2413412n1987013B7905644h3459437m9341980k6310442K3833308
4737a35278551f2514336C8066764P8144174O5470558k3467416G8893319h99318
4745h3143024q1104777k216383O5785604h153997H6321755P2527955j0158086
4752A48691624l7630893B8533494e8851394p9151682m6377071K8556817e3991432
4760D3728585P7418582M5959556j2996338p5188268b6297779r2358277l5031038
4767a53687094K3567126O1890741B4674033O8523326N1135987L5857379l4226363
4774A45964362B1978419f7443280o3475667l8592225N1612801b0960535E5251341
4782A35140659L0942981l4041396D2223885e6894426p1865223k8833694Q773087
4789a48820256O7313380B2815169R6838284M6271884m934663o9534356b159708
4797h1762170m5783600j4185084M4838311a5962016G8407807P5589123J7018423
4804A71015353j3595134p6873283e8332130q7867051j4135504J4459710f8205530
4812D1226570P1872001M0839951Q122521o2544678b1547016j02902133l6168730
4819a60617879J963418O0119268b719919I8883567O7819841K5684702m8116742
4826A44271368B8095114f9876232m5384980j2662304K6366771b6258848D5812085
4834A21963894M9751492j8744669p1897213d463607r7659036n3354041J8157626
4841a37319058K6698637c7063139H3469757N4969335M750331j7940487D8085879
4849f9868845p1603262k2863199K4438328d2132539F7941660P6763642J8473318
4856A63178620j5872137p1725850a2870055p9565654k1276972k833394N3998460
4863f2547615A1664547P2972200M6896041J6725752n0380261G821854g2218423
4871a34864681j1309111N3591270M6268422B9478141Q8794243P117707l5594997
4878H9795094m1359318c3851522o9396092n284353l274985M8309813B2365757
4886A09002418L2252443q891019n4697457H158002f3621330n4387185m206414
4893a22214929M3532144h281328G3584325M8255316n035863m1075988B4479142
4901d7390416p9710260k4455630L2486341d3629747B2050909N2802366M0607223
4908A15460498n248981m4432609A052790h4795249o0448791K9936509e6515763
4916A4615829P3278237L8801842O501703n3057875G678257f8390381l3821182
4923a02211563l487960K3390942b9463456A8776267M5517886M3347483k2011204
4930H5630432C7326072a8354895n9401184m9740073J802925M5969192a3959652
4938E2359514L2262903J8124318k2994556A9464909c2136587o7146116l1543850
4945a30826553M9863695a2432784D0180759M7793101J8826086l8132240k7875508
4952D0792198b0945927o1251292l3513458K0910283d6502151f194911B9730097
4960F9594188J4521282C6997423b4747233l7270420l4251514K1623995c2013244
4968b5009050A3936267L0216308K5853856k794433k8613837a6046592l9053656
4975e5100248j2619469j7309686d0466365B6324169J9883372K7542050Q164203
4982H1913794B1771571b8867449k2808110k9047612j1233111L8499653a597665
4990C7283342J0648537R867383B2526922a8109641k0418386k2484868r972578
4997g0985473K7532064a1770735A4857331K6468568K2360360k202541k3225278
5004C8258440h156014n0907489j7160191K7048441J5922763A7256696M3222795
5011F0479491j3248615j0585441p997042a2071008m4908320J8274778k1539444
5018f0243994r64770b6997410C850012L5180460K0441189p504889C899618b4239325
5027c6483624q563314j0015493J4379604A2813990K6575322J4937483j695758
5034E2631037j9814186B176280a7515451k6926109p183553J7399476a3744051
5042B7399084J3845357j4591977M307666j051936g007618k9759061m602938n233072
5050d6602689b0344742B3524403J4499511j4087907p765859n601066d864587K91272
5058d573315K268913B803110c746618j2674105a528768A3662833L280618P555852
5066B4499303J1340706A1737889D366368a8252450j2276608N338400F09880K5263209
5074B5873089k654959E869508d584734E303052a2444558j0738366c190312l34846
5082c525158I53486L1054877A4312277a1067106r13707D818371k214583R429349
5090A2033137C534776L511659n17437J4414914E435731a558670C83439O414918
5098F798357M393758a2073717B556046O866304Q652488q999127C825738d735821
5107G727390L463044j087012N352768m853094c982258I952538c410386r175365
5115a2585751A5145556P484904B668766a88621j15696r206677C338050J3211394
5123A6549444M970406E294778d6171m12114p311234m953658A7553443P107987
5131B4661430H042968O768646m00135f459996F257076d52584n863037A0554394
5140B3348802r192643M236638j737424E203278J1077952C466403b9980142M643048
5148b5337094i002015k4403079E177843K6469417O140680N398988k0111036b3332954
5157e3148060K3265474g850345A169844J1131543K2111829J3135403q913727j6748462
5165B1886430E993185b0969351O219707l145243j2583287O751722A0580935K3702771
5173C4283706J5664642j2462698b82113j2480719j5752611k1803677R541091K814389
5181c7963640J0963005B5960082K7008432m510731j3402785m447260a9013040
5189c8330036k694895l820673J9305424B1057686K0750173K4306801p692875k6921567
5197C1500218c190074m5269784r727904J7892710a2907975G098418J9377553N733448
5205C2209419A5291610o730683a6097681M83777j51785k6036184r651992J0671913
5213d0781952J6514090C9202660K5291261l0812757A5659301m118669c4043065
5221d4038032N237178J3026305C512154M4458617P80282j0572538A8984453E01657
5230b0933095l0535416q945672K2938258a4402643E951202J9844402k236157q311692
5238A5247755D379544b3777940l6842542m725481N313894b3718845A9522656J2698380
5246C2221036J8014615O676298E615599a9632468o366805j6344246J0201048a5812327
5255d881610G309489L5913491J8773157k0893176A0667094b5652488m9117549
5262g4770037p287882K1832608b1286164F31446K8389728J5490523k0326807C32301
5271a2926181k6745044k9718310J1211869K8869613i791933C5234561P697717
5278D2932278J925137J4779077B6719079a9390292j7036224k4892171M621192
5285e6697495a4664121H164325J8941711L9879649j1963623F185955c4498901
5293f6033344K031844J4460368b0323038c316314q100599F854700L1273577p565847
5301C0562430D185151i549617j7796725j6376710J5058833L921685c252152C8045351
5310E8456903o379809k2334397C09242c3721625R497111j4817739m355905a430271
5319A6869808R156627J3560653j3798552b4999444r573743q689552j2961035K0044005
5327c6179769a0154298F11188K0559530O647191l221648I608824b2982703j0133969
5335c3116672J1974908e464916B1638393P866285r753365R790469M387519A0326558
5344A2860906a0427601l236000B18580b6372437p662484I355834K0674553r966612
5352B0063775J3706727a087834m4863654O443847J7242929j2534778a0043204
5360B9289948j044281n268004l462278q724618b320428C084816a128174o755399
5368g883573g75823G781944K3269011k4297j2226036P811833j1193217d295726
5377a9749899r424408P149006b811775B09364K0012337q127620a110490A4977404
5386b012095k8908279a0400184A2240281c77856F413842k25834B412836J6815967
5394A9228803J6501030o207767j3418854p009982m342501J1303226C678155R002612
5402A2680767K205227E113580j864681J3754230o786862M986367m887864a0579106
5411a0210874j978933m785083e158017O13322B546353M713722Q629077e469428
5420C011306K2497665r165988j907947J58649a2734832j26788A4281767L313491
5428A7595258m592500J8647027J9316537J615992A3294753b8249552n498140k011805
5436c5759497A409660K4813803p574876o58098J2303955b095226k0580258J0345692
5444a2329792n4869M159324d37870j5926397g788259B2974940O901488M713991
5452C4590419O467716F404636h710102E106705g607753j3720380A0876164O528697
5460A7404861n05699K0871977l247548j3023197g928655k6188211p972754J0079964
5468c2009656d695430A8690126Q986183k268013Q627577A5395223a2758424j3107890
5476b5866314j4316062Q676285i581432A7714907P442006K6924077j6304986A7475514
5485h313324k5858816n408471a2690454n906308O670249B4579029J1067881k946938
5493C2699972J4155899A2695147c8799339m418787j4399048M163032a9803538
5501B5112483K9361145n225313B2902855F459539a8180297k1105773m818750k842687
5509d6947507K412758G958652M2241684R152657o859215j7299125a018593j6614297
5517a7632890m5799233j7165535K5093254b1280440A2542222N6461119L2024k1012963
5525D8022402j2111281b4649134o4550172l850940K5139161K7006766A5487670
5533E7785776M156254M50280k7214855i487815l8188441l6778542O557334K6471082
5541e1426382b4862940B0298119N4851368q692491k4344136A1882472b1201881
5549e5766464k0047590j4856723M0125934F070952L9779258M1918032j4225536
5556G3542706l3367707A2899712c1659763p0229021K707538L9521825a6373468
5564E0328343M1544818r819900k5030469A0250078d8851042m3971330k6217508
5571a19039880M4275728i468034B5314062M5053965J2940368k9918176B1276066
5579b0934350n0111505k1458015J8581309K2964037F914702M9600512J9070120
5586G5585334K3576664l0638305a0002109m2736467k4544218l1102125K9837074
5593g8547845a8828780B9396270N7047349K2845707m0089615I130104d3402199
5601h9619458l5864690J6046888N1276879B0771071M5131190M1674395k39279
5608A07337377D3602036a2789698n1467166n4514716l58420e8534191G155243
5616F2256935M7574440J1272718k8899779D2419051d9202681n8159095j2906391
5623a20268167M617416e5489368C3799335M8821510L4607608R58543E6865137
5631b6270756o3760511m1062898R389930M5256332a0739343F0748189O2907977
5638A23656166J3703787l5605316A3166003e0915298l1468391k8906955Q567668
5645a02722976d4593597B6868792O6639661N2503061k0611338n8974998i225707
5653h6118395m1275442N391241K2716184c590145I1977736K5187318N17383k2502603
5661I5179834B486029g5089990l2270656k9533844K6049089a8353970F1746761
5669A14260592L0396870k7089950D6359296b5833686o0184935j7639370J7998759
5676h5659232M2457950A7910712O5568676M4313969J5075306n2262233d828925
5684f6972778n4690996j0332248L7898086c9211018C8888518R0382250P846386
5691A37117154l2639749m9465150d1819997q0601573p775035L223099f3168559
5699E3235834R6569176J5080144k6831356o2529421c603239o7894164m5761558
5706a17258961O170318L5681932c737323H5679900M7778387n774445k2193176
5713A05490666C2912496f5337917n5570873k5883108K9902584d9887451B7146144
5721H5801274N7576992j0300801o3188942C460089i6631028m7403782K6129649
5728a17905161M7812874i72409A00738491O0738900m776489l8515789D3317918
5736e0799609n9464869j8024303K2821486N1271802C0111715R1723184K5440336
5743A47275235l6371305m5552297b2156158r1285855k8105650J9830598L4109221
5750h7607844f67611G7004219L1674470K0297025k2370925C2428359d5923489
5758a17203606k0735421O0264438h443875F4107330N2091463K8835899m0046535
5765A04988157m9930119b5335463p4607449k5153659J8777573M8621826A842933
5773F0481288M8961558J1108644o0199361h523976o2373696n3135655L347022
5780a20686305M0523387L7924347B7958684R0380005K3494096k0780755D4552542
5788e0597163n2443396j9752701J0935189b2461279E3809300M1185153L9589246
5795A34583699k2963056B8238249b4348752m9373660n3657791P551586N0477338
5802f9351279a0153405D5789854N1007270O362274k9890011C803722f3648440
5810a15743237l307865K9440698c2025770B7026663N3855854N1719416j2844932
5817A19757001n0459734a2796150p1290410k8621040R850531L0492883d45467
5825E9804344M7162362K4535739m5184183a3215716n7459708m6862866l2202924
5832a49741214N3345429c7949389C1716439O0800191J3948478l7135389G10007
5840d3350602l8193292k1961020O34117M8044524I098254M8618870L3465639J5924252
5848A07107015l5616744A6457793c8623104o2452232j2592182M5478754b0209112
5856C7321542M5217626J244659k4644095B3433048e0235698m7361330K009968
5863i5587060n37849L8047274G299499L0690734L5819639R195353l3650075a5149053
5872e8456332k3668625J669846K1361151a3417487D7399382L1228962J7142001
5879I5770345j8882740A5608418d9130413k6353606j7207821J9054416a1958762
5887C5610976J7040954J7160397k0446895A4620169i907759n2643009l1140059
5894i3690827J4538538L4469582a033496F4776517L567778j3502017q241009D774947
5903e4252137k0411272J6143630J4036503a0253961B9400912K5591405L204299
5910E8196616N153435j2237192a0640618o1407222m924517M39958K1554355A5289732
5919D7068254J9931159J4380803k4539576a4528539m1716220k9217320j771714
5926h7233793c3212529G881417L2046600L9484870j0630479B5099910n740562
5933A9359348a5915630k8282662O503329K68875N758777g794992C5023387K0530588
5941E5553975O013688j2161357A1483496c9710586k5185989J5195948K4265489
5948b5435138g116913A6683570J8135433L001125K0381016k5637109a3470681
5956c9419436j0139337N487659a0392793F168453K1974704L1853384j1607521
5963D8389020A9434615H432450b6955854k3208853b3931082J0418392d581056
5971B8646260K3484904k1833542j0039025e74929j7774293N703938k407878L358362
5979a1694800C202323a394121B7039129J1923256m813123n542660G667341b4713902
5988c6421660J266699J6038196B8266592K0474219j9154840j3794669G40361a6618262
5997b441699k361044j6358345e265268G831959B180355K0086399J4951683j7410382
6005A9808055q496177K956974e961254j2706807f599691n498500A4912954J1596615
6013B6509569K1374536j988860D467640h985938k477718j3800073R747730E110865
6022E150646J3951110N208035F375608d518986A2379270A872462M097147A464098
6031c1581932i511116A2667314M264455K922092o10607D416682J7700258J3723412
6039C5840352A1213931f357329H61815K794353f919085l359898B198004J4113834
6047A6311838O065264p912365E750556b1807018m132913b125760k417577j677756
6055f221093A5823355A810003e433441H594108m230370j633775K5454500A3417132
6064A6908290l237031a9776270L697841J538982A1151891J7900194K1083373k0448298
6072B9687160F79080e669790j7813227l643297O123564N889180f511865C854332
6081D164966O959361d883967J868420A3078549a9952663j7917076J2366688O261574
6089a9241477e077810B4140014K493481l218888N570642E770394d650797p541418
6097a2192215n882628N071114D861892d734021a241363C2351735n487806B825913
6106G623948b2906623j9645069R583999L980650L493164c27067A7905941K252721
6114B0158662E722516i797800q649548j162562q052881J0696076c826505H108002
6123C8549398q702051q294398o055016i49775j7322936O577086k3576792J2164109
6131b3108308D667676O428464J8956982R386772f704155l3144493M244243k0387909
6139e5992314P235549a1468629I036211B769482J2991776l786223g74340j1081491
6147a1855831l952027L395404j3808716o461281a1108679E695170J3543044L7972657
6155E7210871K31308A9247506b512067j8558462k8269474k813123J2742354R425484
6163b9985288C0452395J9871119j7073060A5975646b2181353l1552484J3720052
6170d0013785o887965j0260569a8228926H129707M767262K6726582j2171129p625964
6178A9826458f858966j4329124j4532985p895575J8138492A3171397L1574367
6185D4745764p815883m056528J438416D101936b530939j5845911l5946274O393824
6193d7929300J1805079J0565602A8466628K1418683q599770j5351643a9145507
6201e9597275P472382N254589J1410526b963717C1025405R341733J75000j3192629
6209B7349509H85759a7613327K156355J223574L563027B967727J5149168J2249098
6217C0365993m801697m96947m736559g693544j2494045p889099l0039111K6856679
6225c1259120A2043411K573850J0255949P312223E81067a9008410j472671k1827556
6233d2308637a7949482c68248q549266A2470497K0245535k864648J3211812k580275
6241D0482921f873837j6781004M808418Q429340c289159A7758846R255666J0237851
6249C7252363k422882j5730029g755523l0765015r148207J7840487L145471a0856897
6258B7517295j920148R427842j2744109a2115364m522286L68753j2670289a4349141
6267H958965L059544L3605884J6075418l0550824A4135380F093674b7831465M202354
6275b3629111E777459f07090A0377291L899657M734149l045490O672676M929213
6283B7567496H29117c1873551M561916P415672p312256d505058C1380551P790296
6291C9170847Q63642j0844090g304885k0764899J2905868a27637B953836J5551075
6299A8504911L34982K0505916J486040A0548688e897785A56096c857357E710791
6308A5944506a0724175N035407A7452442G261057c578266E331008k621044a694911
6317a2507377M455249c209938B993912M079630Q070883C448862b695048A4155627
6326A7090776b327573A3581263j847112I96590J5866612j26065p669326P337923
6334A6405734A396335a6530277b369909m148446A789882K6237738A0833425c623958
6343D255444a0300069j3667395i863868c357251A93170O174317J143884K456347
6351I967718k728287b320702E119863a169261p072278G655266J411893i426369
6360G996563O334643o478150Q011760C844363a5322928o14981g838549L066862
6368d771687E030421J1074947E393212O999222b385877l1118886a6581174D97041
6377i31233A4652205F848002a6833178d007454I818433B425507i392489m10165
6385i802654B881524A439725e947267F724083J937825b670184A4083951m413036
6393I670915b0343020k223548a1164935p561359g371462H101583M807862J6094708
6401B9004153r514677G95446f234527l2376538j2042429a1759617c121603A829520
6410C1687055M055118A3049682C285696a888032l5793605k1266339J9824819a5804490
6419A5888129L610131Q148463o421902g464050k693691j0216749k2181825J9044358
6427b3511957m33114k311074b115788A8391556R764441J7442433j4109120a7039168
6436d1539575r879886J787642K0295217b120448e45173D4568361Q258364A8022591
6445g638313j9078121m1064171K591218L1545801g232818A5974938K8065574M880433
6453D8920945B1766874D162765a6946468j4489809k2411542J0560440a8139625
6461a0025516B9873814K9385819k2715441A3475455B247707d1518402j3337124
6468e4855526O924422J0646822h689772B3367699r49415J3669799J533991a4569813
6477c9059727j4500412j7825877J5042442c696690B1155907K3199985J5714084
6484F0069976j4655665A4624744a9406530k2947251m894703j4733848L0585674
6491c1396658A2045766L0348891K4378074P699382B9433558a8299049j7276646
6498c5575695m2631104p464140L1187572b0108474C3021418L9292784j179502
6505G1134700l5392435F006056d0174385l5618228J447635k187115b5977139D3149156
6514G1716135L535736j0813700j9658524H711351c4274278l2626654o107227J5047153
6522e7961006E531925N3259344J5473356N642184j966068B0595207d8341831k0930241
6530f9272072l7176200J2411017d4287922I542229N0898926L2094045p220040
6537H5315160l8346617c99173o6515816l3379609J8654358K8124313A0252087
6545H5993000K5921637j8747221j6070724B8924977d1847138j9599283k1283357
6552h2729778J3806377b3322887D1331074L2117190R307076j7549867k0035132
6559D5170341a0527104n8854993j5547699j7929450L6683229H25941N6739026
6566E7564967K8897676J8536598k5527699B3750466c6996730n8244297l519773
6573i8760800d7998962A312914N1670821O1773415J324781k8970909l9199353
6580D7911669a5271572o2360513j1124389J6284064L0387940A2173927O1723501
6587G3897428K4972034J521398D6353558i971115o3370724l7628458J4544594
6594i6425703L6609296a4927770E8587433N2459806j0100269j4856105C6912368
6602b3207750m6872513k2996589M066614b1087768E2249605M5065314L7403456
6609A34718375k5603590D3598774a20040o5294017m8927597J0444978L4308697
6616f9587979a9592853E3615994M7357852K701629k0899114A4316802d9262222
6624a00403096j6071522K9939912d0621166B0228648P2215907N1891928k0587311
6631A23749172m5769650G932179h0663635l5348712K2895765L1446095A6222684
6639I1990475L1294084q426867m4460797h448410m5583051k5625612l4543360
6646a14200433K1175683c7150959A0517549P8404567K6611022l1675303C5016319
6654a4406004m8704670l6593348q547711M7205914E000265N5628673O3282292
6661A23911230R994291m8770928B1999971c1459341o9965668j2389963e5349285
6669a8905355D6470635N5814523P265267k7684656C3729223d6362520m4629322
6676i0991842k9543060M048740e6071353B0870707N6936622K4883044q635701
6683I4054672A5901744c4788640k8279798j7764602j0062738L1629522f116540
6691E1988670M5770637J3257048j9427535B2848261c1376774m2234670m2011440
6698a15622884J1315119c3747436B5793024N0994047M1549128l8424819C4644571
6706b2771519p3365794l3463290J2094823L8954730D431334O7905902J7818440
6713I0155676J847341j7343910A2743629e9068288k1127551k8966108K1152219
6720h8009728b0897613C4458566N3508956M4629956k6061226D9699826c3786671
6728a01734468q808182J0407305M8634180A2272363K9036052L1798569K8056550
6735A01163534m5509362f949697n3965572m5224201q844606L7723992b7791529
6743B0446473P0844219J6502k0251430k9130801b9006703n0455249j3529305J0951093
6751h2040164K7256682A6633154L9832203K7301492P483561l3126835i67718o2470923
6759f3438641k1912885l641439J1779972b8814910C1461932L8060338J0811848
6766H0334118j921371A8390656f6145598l1329266j264678J8035694a4132337
6774B6754240L4640014K6933562k3683051A8396316b0974300l5748739j5423227
6781g2146266K3241259M368329a7309955D2940602L1149227j546062r061351H870335
6790d4417272l4678908k742307R385103b8085802A7164767N8105114J3975249
6797H9245130l0608974B7403456b5008912n8752195P5049J4331198L4599867B1735474
6806F5657090J0928762k74207k1088324a926237m1304648l6212698p159857M1102537
6814d5500903A546180K4536222M9618208J9927970m3925305A7960272c1201595
6822f7082332J374102R000971K6947023C12769M5123991K9365158K741938l6654978
6830D0888878A4237982c2864177n1963974R477144K5395770K3850304D3398355
6838I2402532k2879195k5294879B0236606b5140393k0737733q650841J17692a5729947
6847B3975101J5099219L0684409j283591k8070238A4137987a8002446m2250770
6854f0253216M187157K6474396c157008B7648838L6043982P311080j5809102B0109145
6863b7069292l2503583j0719468b9444934A1306798J3943829Q862647J2634741
6870D6748015k0725674r794389p507232b5316539j0150781J5144883o885279d96913
6879C6045397J2086569J6968182j3904115G80142a5162350q385200k3935741K2490734
6887b4992557A2308685J6963849N625448R176213q813229j6414115b906794m0318593
6895d3225387j4860770J0184562i961281B4282239M232635J1068168J2072464
6902E1655506A8001127a510060j6728364l9870694J7205456G990273J1390138
6909A9380411J7233153J7613641j3605515j3174190o038666a4450758K077871
6916a2372887K980736r023022j680009e19884C132570K7077078K1569344r793705
6924D1985287A459484b6604084j4259893L180842P898895D548937K2500420M36349
6932B7485706q75624N058258G750235a0000549C600038b2034670K48578F759320
6941I329205P488559J8911933j4689968m384728P043502b169974k4780932R413716
6949a7537190l549113a0038571F328217r33784q5735J7109200e857579j2116096
6957a7973675L506418f459331K539865n256978k69650c12407n480601A3138874
6966B5711448A0688908f41169A6268979B569261i260786A0318167R279259C499918
6975a04520r165416j1389828I907945J981572B758042h341506p786984o319207
6983b2447697d538311q912498j2939399e822269K439801p19230p50186j0626592
6991a5478476M777119F131236J3282139H021593b941668a406066d83101l791422
6999d274523J094092B2721921k606840I009511N316213a1028991l8355395b3569205
7008e260253j16400G359470L47761b0016137P83356p714328K250426a1433636
7017a1852913P42128c909481B065388a2796776i63313D929676d48588A237139
7026D104941a3458559j058814A0861891N366617L89510D893051M46828j107193
7034D232686f605344m339166k2746837j3127776a9305797B573827f477478b71461
7043C894696i503805K795288j5934120l3136965J3528603a2919605d285631B7050235
7052C5243340A6056497L517466F399211b5524324J797915a0916640Q02838c429649
7061A4866516k657686L618840L477790G017583i835854j4468035j5211536m423674
7069d3939099j1956215K4568675H717965J2353589J0552587k368123f080692k8221621
7077c4302313Q81905j0813400J6817681D265504J962610K0577395N849469n198749
7085B7456229K420415j3989824b1199497l946484j415323r115548a0751680A8573926
7094B5867200P706468m276959A918660a7953759k2287064l162390N664355N952865
7102c1785993C622686L3212277j1679411p054106J596364a2197923p179867A491695
7111i164315j2303948C671402J1260829K1238246K1188953A9669879b660771m070369
7119f731140r639756P214435k471308m661067H199607K3447053A1705383A754708
7128A1719141b325969r826280j8506582q659506J0051789c83689B5620923K2067842
7136D7688765j2455477A4930994l995079b0256606j5448920a0888307L168850
7143g719457I835411L8268493j714832o865629j0514609i158078j5822894O899351
7151a8081621k021738d137064H726865A24730L222271K2726992o118624C270316
7160A1650597a2588937l0115237M390016a8832947g286492B9409989K8054810
7167E7464799j0077579A9646450m868237n495417a3647812j5338108R273760e938822
7176A4019421L6724978P97117B3564393m101822B82988b6911945L259405l199138
7184b6851678J1363145G674273J1085852L337131R268131m975632A243545d754474
7193b2391738j4150744c004730A0170857A877720J8198246J3654489m273502j0496245
7201A8960708q966878B102956a4104331r928635i621293B771210R705422L0000065
7209D2476697r853652b620867m009901m508187j1007255d654379F732753a0100239
7218F119542j642250A648998K3855629j0269715e685082L47717o919270o284969
7226a8541604H895253M941096n934971J6032944R409732A0000097B46845a5203844
7235b1707914g699990a376183B4029342l371130C414647P895435R68422b4610566
7244b2389478e328962L77512D971400O819067f513381b078468B3945562H959074
7253G716329c944113k1813972e951766A994614f700211A848491O337451J710713
7261I896655O677401k607663a2155066r60524M20767o159722L966237f511071
7270G440567K0567064q495905F624549c465757l2476349J2491235e3459r298739
7278i352198D171665O578010a572021F412396R90784i909317N92684b063899m258889
7287f322788A600383g87754j7689056q62758O681729L558539G064787M465172
7295A1529959d657875N20569B774559a0386711j1873462c298446A861988J925840
7303C787828g386400J021161C157681h905923D862993P782058a1445648K731305
7311h714343B110722b0178890l265320i555514j0874000d804709A2504196c14395
7320c939173E114949a0249342m980766m61105j9895701J5491122A4466215A712340
7329A2636248L274089m861101e244767C988532a1708480j1560209K046495R310085
7337a1912109E892599j813035K914961J4181745E98703a5908084N034586k7163003
7345c8036501J992578a2282221e330217K275724B5699262q464486D243636K670293
7353F913929a6828030j8262248J2467322L195402f6181B4833592B324325N011305
7361G335630O929622k453688i36420r547309j0085536o500264J1950219C557664
7370H020936L058478J5041181m372650a1637026k3995374K84611j5373883K0992595
7378b9729077A2422049k555524m780480L2060177j8154920a0993741j9548877
7385c0542618k5282933J9579405a4096244B1629001J1502311J6825780j5684864
7392C4272228j2988137n589316a8055467k4498861J2347150N071657J011864F910947
7401B5747442P981289j359951H563652f935341k7112284j2734426J340562M67422
7409d4974067K1199868A5991134L2415969O13871J7779265C1642643b8736686
7417d6318945j0089975L640571B820882L1899400J7354472J0180003j2055680
7424E0199077j5679985F470132c8946522l0572487K2598213J3393305g108505
7432B4736666L1478410L52240j6241691A1785252c0119614k7810363j1297808
7439f9227785K7880228J0189699D570692N0110140K5962697j5853043j9828437
7446D4962049F549865c7037330p304605J3492395l039372A2448219M5685875K283776
7454F0417870J2911259k1481082A3012169a3007684l6035308l2000846J9595493
7461f1448345a6508666A8873222L6297073R263943k7471937j7232993d630357
7469d7801704j5392384J0064242J7873431A2354249M4106667L3986162J970865
7476I2417943D2177004A5542873a9108861m9454286J5369724K4923193I40626
7484E8866108K6885312j5669527k1381910B2114230d0678424k7502890L112421
7491f5068893l503576c0574060A8712746L0748551J3125793M295357l2901030
7498C3981417F358906b3138410m7203100j4205833K7375840d383106E9158985
7506A03199427O080973l4672569B7710904f369576n8155787l5499852K9264248
7513g0760967b297854C1293239N1079829J7403390l8320630k5750768g772436
7521g0274784k8001653J0368161K0089418f69980E5437114J8026781P231713j1115944
7529F9579664B2251462c2801622l2420115j4068689K0471747g593416C0872030
7537G1035538L3160148j4570639l0118722B010891d9801229l6535788p774296
7544i4111313K7492812c660566D1469572M6941597J1005994m9404633d135846
7552d1114575n2864424r706551L4202159a7404998C4418511L6426123J0927597
7559H1772231j5046137C3097443a4245190l4143928j4519829q640234L5510829
7566c6038352A3247232L1526439L6628170Q181128l4111923h13294o4754308l0891153
7574i6458755J218546L3678473a8776052C8043468L1817700k379772q141611B951792
7583e3491070k2784642r533531j124113c2268653A5835780L5674872M3962744
7590I5473396j7615581l4158413g363277m3414597l4672685M369879J7836107
7597f3244573b1406543E7938014L5412244l222628k6091346f36146n5108040k9230936
7605h4975122j8649524J3129375c8103338A5529017N2966044J9621083j7511702
7612G0604442l5208364b7883055o2584415j1522516N908141L2353207A2622648
7620G2464336N374558P168638l3286993a1785831k7973229l1016104j0426091
7627h1201255J5069368L1505269D904893O5842369K4476123k6744983C3236270
7635a5728548o5398951j5075066M618500J6680357h350980E3684951M7347012
7642A01031963j1815783m3441312a863669o2495992l4573723J8036047K4521289
7649e6376048a8633479D7079153L6609062k8269455j706669j8952153b6846755
7657e7107563j7987540j1357132M0317352A1846426M0050650L5227236q668429
7664G8455883B2842917a0738084m6908506l7402038J3215580L5288571a3977662
7672B8325460L4481970R150172j1693217B4138803b7035129m3518479j5902421
7679h6456029K5974919a9361874A3179000N4799166K7548358l2096215l1024692
7686C2405617h501260n9850002j7453819K1723755J7537988I927613N1890870
7693F1818483P947848l776265k6101737a2007315j8770080l2201985j9028382
7700h2007762K5450286a7191936A6339868N1598733K7512011j6373125B6757084
7708b4652194n5148595j8267968L1525198a4368762C2668638K1048399J1876995
7715F5594032R534724l1167828C303566b8135513m9022773O826750c3035270J3723470
7723a9311800B2475258M9091252R069014p662412k7628571b3975066l4088460
7730e8063526j5557600M938886c3448985A3602489M2417245L1897042J950726
7737H9867502C6331693b0508930k3125710k8728054J0201268J7541867g628217
7745C3782052K0782499K0497607j7143962A7443345b2396130j5184184k8904685
7752f6484999J5633207b08283B7558886J8160104K5651340j1996353B7732815
7760D952521b2773865k3601779J1692763L149002J5579858A4312869K9421178
7767D3734047K6318808j0336821A7639876c1779090j8289814r612559J0343000
7774d9338463a1037531B3272186L6467202J4289990j4146937H569907b3682351
7782d7807111J7767143l456504a0072488C6661552P138027L65988J4866856k6951576
7790C2080847A672639h671947k4268262k4956660K2429030J6651476B0886754
7798E4381956M196563k4961000G534817a7306704l3451666N135389J0351058a2216786
7807B4487791R016292J4874560M960490j2935954A7225252a2384562l1171267
7814d3555829P978782n771597d677315C6009518R287967L013916O908411A8060471
7823c0966812j0437790n869799R81811K1559564C816306J5236490K0094208k769793
7831C6377211F935085M991922a2321519l0180464P880170R585266f041110B2078059
7840D0487675k777233O009889B1067009h893372j4046224q792686J3510084a648469
7849B1911645m014472C300454i821354A2259800L217816a8780788r418007n286513
7857c3485308k976551J1347548d366615a945355B6724246M700765j5097934f199527
7866b7113745q62758f709214A3830899M20555J3468353J19180j3625019C482084
7875f140878j4427974O62074C6228O844744O15321c646862q188083Q39631l395450
7884a4390764a188325n936190j9766643K857964Q327049l505857B283939J2183062
7892A4467001e085764H18779Q862737g125270E59906M728130d836778C383919
7901H498411b859981A2021382J3322088j1039391n508735a3116127k0724516J0270995
7909b3569648a971864p03868J323562l376419j1398151o382934j046179M202260
7917a9353593O334478j1161710d372449A843733b1174710b881772F984244e954605
7926c064045B1505928r796549n128803j523264a4004687L90645H589434k136565
7934F452869K33596K40395f299987p797889O125518k362522J726098d197690j5938363
7943b0136053j0254075k360876J0173244h711872F685242L866034n199670f031624
7952d806628a639545j2767086K382888C108731b658210p64283B4160577r438293
7960A4722284n720894N507349E089891a1582532c151076j8990242m856275Q027879
7968a8969714N363677E926806J2596342H012482g14959o35432k5685312j1897970
7976c8933673L911727K065549a5492808B1168238R78429n585028O97496k14236
7984A7044899J338869a7847974j8333615a6206388d778313B2382244J5261689
7991C7643933j6449047C283365L945590B632402a2611112o4157m524682n155606
7999b2355557f508590j0845046g919792A1597668R0596K559831k647348b4607236
8008c4789183J3741695P114932A0691670J4123764P485951L70867n133524A0795297
8017a6718923k251359K540506D924198J180006J9196616J5813581G225556g117181
8026E792607g773858j2313208N752476M104349k021456E998610J1591096q586199
8034I003507O783216a112416q362924l311554p507727d901039A7657951M732866
8042B2390817k638534J0320547L077601j3396299r611327A1005a5793728P553940
8050h239788k78902c297793A4794804R229269K6484940j8600738b867669o501505
8058i369174j8162130n686719i814385E61015g130617A8660022K0064559j4195272
8066B4529309H794324c63258j1380785N252079j9928296R949699E642325J8664245
8074B4306570J2693378O872818j0023916H513486d703698n224794j2921579J405411
8082b1444660A470960K2918315N710288k089131M646495B58105i981377M895563
8090e085814N57099k2063544d979782K260626m246422A8212575K2200348j8071845
8098B2341078A0184040M939085a4690112j059232L465539n043606C333180K6339942
8106B9673122j138185j800125j0491277c606057m106858l965867j8411593J4470330
8114a5620045A2502183J8005315k000423j2540078a245955j4050199p836686a438614
8123b683492j0841495C860755J6188855n259381k248103Q49094i368281L182539
8131f185742n2013m246205n17845I373600C238618Q99453Q604261n644832P267112
8140A4364612m508736a7945159j5937018Q851322L307259H042001J8528443P001774
8148C3572218j0399409D705019a5927088r244201j701610J0637756O660276L619877
8156e954990A6654278O320350p697730j305348c633084k0946410M704397L544323
8164a6330774n729316h998863I254392l738038P345711O969294C454904f048867
8173a0697143j1296382q420747a3661332a836800G151705J3172507p953181C970015
8182A2185423a12770j6769722m705752K094250R580103c886165b27067A7300869
8191h94399q85141O82958k4355283N48563b641453k909815j7013691c273310l602583
8200f875893H569481J4427159G854918i001033n355490J558041L151606f62087
8209g772847B141650O025438A781495g010351j656409m665821j781484c232325
8218f807592J821548r371279L071711l225534m845503l081834A98221i042042
8227g718902B1288829f730495j9634356h702157G998228b023239H397429j263323
8235G134106b1072784I99464b130038j576183B120788a426442o7772K59179B102984
8245b3938302N545889J657025L742030h34794j0062126a769000e17945k745046
8253c262991q803800j5222594O433316b364439G514855r88647J2551075A849775
8262a6100183I686638A455132i997787A2949103R969290F918225K987249B492753
8271b1660690L146801C465677e177336B724552l05197h379980J935553J301342
8279e143085q080767C840021a119598j1597849K71779k27096N166951C101543
8288G484751J1260615L01527q706335j227016a5648527p425092a874205C815801
8297C581977K4773138Q12417A2741197J252966p16709a7003496j2339214R47740
8305b8394970o702792a4342952D022059J5581978j617279l92208f49276k184576
8313b833852q295421j5002469Q02617a1826898C697387K8740878P128728R357704
8321D8924697j1515395j8318753C910560b1162044k0354053a3338078I657958
8329A9217915J4286615L788993j6710395N049460D159732c9801972n077372J2085207
8337c2794137J0335990d310842A0213003J1703108L236532J7585365A1150791
8345h37665j2340873j6991967L50094c847094A2071268L6923117K4618310q183774
8353F5428921C0535225D064982b6763803j6511520P898407i398258B6771796j0875597
8361A5896199K4269246m774354A6581784i501113j0640291l1163838O354219a4807455
8370B262954J1477563J9054006k38683n067350P655638c043823k1391667l404511
8378b7840001m636119e00277B7013076J9264567N931609J2101410k1874044d031350
8387b4526079k5582460Q040456J5392732c273873A7682561K2507856K4342747
8394F4533164j2398498a80900m2923921j6929377r968038K1234618C175810K2180187
8402B5355997K7041361J6411351j9125759A8040294A251627b9418859j9311169
8409d8730028K214786J9234058D592442M1362273K7416682K254158j6012230A3387399
8418b0409891m5659226j715544L427382c0662804I366522L8189276J3907786q670395
8426E2793189k2966138b5833896k7960415j047758j6316068K4940766A3030374
8434C1729226J8561076K6151367n836647B3815470a1741047l2800882l1879928
8441g6421857J6635983b1248497A9574114M9195060J1583561k5770759B4219058
8449b2205524l1649696j6427214p309314K5251636c112738C7772637J7390777
8456E5163414p254907j3841194G40337b9559573k7627824p540428Q327763h830762
8465D5392145J6339518o136182O69258B6624564a8533214j9144796k6445085r28359
8473f5051454b5110860A1034728K9040584J2256238p565751j1557901F283292
8481d0720757m2173147q557457K5892056b8042847D1323206L2061848n804357
8488F7580697j7826364H248886e4977666k1666755L242324K3520228a2840672
8496C5327243L4025602K813242k8499581j3399056D884242d9702200j6652701
8503f6354901m284899J6533381e639756C8495736J6767401P116922r177468H212662
8512d5128358l5188470j1514223J1245345b1784360B2338147L5748747J7392398
8519G5479292r563095B8887820a6614722m5529854j7663240J000853L9140515
8526c9666448C488692M1932590K8972271R377510l9008213I187271d3944953m5998524
8534h9943477N355942L3885377K3643222A6995667N3818517l774318j7021573
8541E0018293A9360335b9923659k5487398m958052l369430J6124486d978447C3315532
8550G3278549J407649l3392350D602212d0392856l7222276J476596L6302845c918914
8559C2565282K7069709L201261j4827260D408080b8375344k0493161k8899581
8566g7768086K2744488b5803721b527757D0182852K9201009j5091237k7050926
8573B7241698G268627e0939427k6917769J3020291P646946a0922213D3635673
8581H2209380Q883036m2872501i994888m0870425j2180747N759505J5766433a1818530
8590B7845583K6596206J5622742j2244739H898903b1784384j9703560j8492441
8597e9980385p700504K5780168A0377280M1116256L4315101n611199C2984076
8605b498195j8610397m2528650j1522537K6239598a5986268B3578047N0457889
8612G4035936P16859j4327374k6658248a9464597m0806381j5870715K232327c6260647
8621A5878105M4199547K6710711j464712l8641813A451803d6011675k1746722
8628f7758397M261426L0551786A0322270L6886596O229609O389739p776846A4720570
8637c007855k5356497k7990486j4203953c4774018b729924C6653705M0918254
8644G7571959l22472C7711872C905287c9406144k6613175L640867K9657954i60980
8653E2969054K4337470r041144q317346A5853931a7380055j9024931k2860019
8660e9265005K3053402a200686B3149211K8715451K695457O583731j5764130b133043
8669d6103955j6957341J2818248P516177A1024609K8728885J2473285Q624187
8676F0850966k4935324d016408k2005640j0980852p19793J0755247d009305B1229984
8685D8781720K1518608o332526k6542456a3637767k5630894j2165355J3330267
8692c8103749a3071897A3898112K6365873J3731721j3983749j9098232d653555
8700b9193734l1618542J0784686P266013J7386741B0922563K9327754J036991
8707E1287308J0749065k4865103b6985437k4832597l60068Q9757a2526111A9409385
8716E4479422J4854444j696877B4808654a0535971l2535294m826705J7885891
8723c0012079Q856422f991334C373100K2765531R591650n290171I321292a7812904
8732c9857449j7273382O542409J9123393a1350076C2393017K5624834r869195
8739D8148656j7527567I149980b3761498p892140J784387k610998a0112167B7926386
8748C6417892R554309p800325I310387a5815897k1646101l531954O641641M298046
8756c0054265b643697A7445158J0083488I152239a665259j1855959j6146706n922837
8764c5590761J7769060L876641a895222A314853K5106300p076146m859914J486607
8772A5971700k775679a2324599K407955j335192q441916b350509C4736980K092936
8780C6829916j2732761I664104b3019128j5508035R841664j0901178a0143354
8788d69619F225785L578678D679684a1517478e681772j282030j5150879o240696
8796b8355377Q081169e998147A6208740M708492O652315K518729H560517k787620
8804E772897a3864292j6896809O790631G546519n76924K271457P545038A062978
8813d980485O06388l3327634P434046Q306529i211145j2121630J0366145J610727
8821i355903C9941J5865390l538221f044845l734357j4319105N173037d51733
8830A977366R132999N355094j727476O511937A0563421B600899J545978b1458585
8839a7733978i87282p061143J170680A2423863C063245a3798115N822672k2319254
8847c0294697j371046F04897K875394f664435l073436p586470P475156E171720
8856e66035k719397I911471P065284L068172n435098b667623p605269J319246
8864h953646F667908J3965571F903180K788413J147746i423158q157097e181239
8873a1661240k9796c807500j3821125j2737338c136546A0046205l437892r4252
8881F514061e42117k698829J015816o494971a557884l092388E065481P568688
8889A2634169J461839P018189m569040O18530A645476c338159p767177e59628
8898g569847A388802Q348783k980848d389484a628827p498078p932529P672100
8906i387334M057759a108366o081825A1791968L740511c231607E066168N894075
8914A0960243A04295Q702135j795102d847431F571204J2174242J839511n610001
8922A4974956K455310n739797D344422b741656m195695J841297A3097022O368331
8930A9465353l747531B730983a0030594M398202f87935E619623a956566j4526475
8938a6483041A0713858j227087N19070M608564k753649l421851K753693d04037
8947b1166175Q838801I625298P683852K673779K3463696j9125636q053332E368358
8956a7671206p339599P620443e815617A2897636R387750m953698J985516o322663
8964A2994541C516556a0765370m142735m179248p3850e716015A7957892J793927
8972A9751819k217693r37998n78226D053403C64024g594850q280875L804620A2236358
8982A2179267Q86608K4550941r283721j0838531C997360a8135724k3743514a6965351
8991e877195A6581175O351545M417526l202900A1539976f534338r004593p484623
8999b3023554Q982790C665594K575720J4042606j227543G296920J2040710G159255
9008h167001m675176D389400a3781762J816640I014076k965310N133804R147519
9016B0330089I078614a4911006e635732j3552255l17869A91350L648554J0999296
9024A4839200K927556n116412B870520h47570q383180j4538669Q258450L309489
9032a2201480A478946R470568O983748k503118A823961d481028k1318873Q13791
9040b4986110M612866D2846g254033A1442242J8591526j2033444l327649K699527
9048A7372202a5915619j0644914a0931126p535125f159698E512573J9153489R74490
9056B5640552j0432720C824554a2029880j0133110J446702p282337f584038k084379
9064h668417E541321J4061667j477005C163439A316495a6959558K167894l471745
9072a8263409m431272L980476l282147C691746L2908851j4461742o732107n564995
9080I841753i773046k8585959O883986L663041J1242750A1059573J7441054j3492172
9088A5008455E644816f303361j5521507m832340J398543m314260a0474946c228684
9097A014097J3626335F090977a4777455O107224J652076Q81858e59238p394212
9105g953450L582030k548984B029067K0874975A0236506D592998J290710e681665
9114b4704154i440767j932884p928756F223944N503520i367847b066011k628665
9122d694676p995894k0301983O73815J4281604D392356P581212J625293c283152
9131a2990741j392924M138103f6516o011434F97497J4283364j630416C929709
9140G969054j128937j11624a2020425J955018o392050J47381b906m502107q621979
9149a3126992g46401A3981409b96485j4816550L6606j4609894R198048Q129854
9157a2358421a559704D515729O603427j525818k798026k857334J672301K04992
9165E815271I78712j15370g978395E637146Q203395k953797L418782m562861m017290
9174E725375g222452Q23865j650203p369354c460763q181946j1409638i486894
9183A6038113D724910c961018P35865r187734H47266R341316c260779a571970
9192I382902J717611J632705K835812n227386J4812703P408454A4572534b933190
9201g607318n881558b942662D632977L064691M342288m930221O542109c252407
9210b2794693J703967R688657j011676B39068J8725927h048160c678620A6142619
9219A3480108k261438J1718099F784347f664965a082015m495137E170812J1906828
9227A7077640J8358819r68638j1862194q207965f063707o286121J693115o822330
9235a7479043b832477n802437A5232468Q038140r10509F382988a6641194k482203
9243a9123397l785894N14326b995497H602869j824060K4929457J3766266A9961986
9252A1706484K985832F189576E84371a374236A0864686r81506N763206J2267940
9260B7914326p140249A0193316B702784a2544297j3334975l996437N995510C68729
9269B2839124O658140j4357213m311034c99808k2897577j0631413J6766886P413410
9277i748502A9590746J4849298n586690p402863J2951553j2855199a807870m197977
9285f005847j5429257n871900D137493K1154843l31353J3981965j819690A1798120
9294a5462746j8398192j7073064J7191183J6004592c087914B0736654Q708269
9301B9444923K14252p839149C180209a5712526j4649113p321029a4399572h7254
9310A6702178L1708403o604220j535806J530155H246755b8321485j3240549L333514
9318c8228520J594149b246059B8593756J720544L506227j068357A1218460b6990975
9327e4945045l758649M258021b0177582C613876K6878072K0161816M628830B4640875
9336i871673l8629974n798546K5353540g512848A7279178O780346J2132761O080469
9344D2272754j3674140j0536460g165220l5411878J4276220m155544K331202B851363
9353B2863326J123265J1800139q870423a3533267l5029949j352323j4157595J9422590
9361d4650544b681554C4023687J5721739n777280j8259504a5274542j8140715
9368c3415257p723784r93445a9500432a612210B0418797J4227905J1476932j0913227
9376C5210407A0970379b3036073l1713957j7667370K8003425a9150593g6952C6098645
9385D4180658j7798191I260368a3710491l4760265l146265P077561K526797i874026
9394B6265246K1790896j552371n460804F902107b7436027j8145119j5608202Q494894
9402e2694454K5010928A8809155L6709539Q060722k2646702A4045510b2936200
9410e5066274j3593095M242550L0436909a640172B3153624K7339786k062521B0037197
9419A0863804a9502238m3317899j9428633K0933072b4812830A7105197M8975787
9426F6080984K397858j8494978A6557277a9203789l9066564p285143J4594176
9433e0961320K1651651A2323909K6711754Q847518l818325j4992694B767807b2733619
9442d3562543k1561184J0922069a8975989A4260083K7742658J3778169m06348
9449E5374562A8443281f323536l4285075l0635377N643096b3453481A2227003
9457D2245240J9374233j2259692B0004687e2438k6760255l1159619N458845J3316918
9465c9196549C644220K2500610L2651798r35253j7144614A1793685b7113109k6511522
9473e3624631j2066813K8270626e552056C6931589M662557L185644q636993j5913931
9481B0228866a7330997j8897523N38833j7622012R102879b861996C2741095K1939736
9489E4680831K1577329k8868809C536380c0901826l1460221j1736600K8923105
9496d5175542b444135C5643594L3199421O060259k2509578A9279015a4757843
9504d3971286j9817584J5047610a4004614A4791471L1384824J2401273P03643
9511E9281211k3412445A3517096c2239099l3421072P770202P756004a1843910
9519C8758179K4424629L748531m03836H061356c8238566m477763j0134560L132550
9527d9718339a7711037A5901608K4629251K5108206R725830k6556910B803016
9535b9699463k8989271Q192020R954357g280141C8394961K8197445N159197k7831974
9543D3919629E680177b7286924k5022861l115217M619895K2238198d18706E3681622
9552G1199514k1123556o128578D533280b1177843j2864396q156083K774828A199845
9561E4168164J3492568L739119k6499587d61869k9429750k3252357J0142736J5152516
9569b7848724e607052A8233617J3512032N616535q333868q435554f280320k2191919
9577b8472239j9050681l979066J3446332b917905D1582787L1149080l049632l2658835
9585C7023400F883615b7779506k5369146R352428J3988254f142862C9277496L4015605
9593G3293101j0443682k5180270D558401b8369153k3265042J452039N634611J3507463
9601c1040082G916830L3984958M829046m558859j8563568d338970l3847184k2631581
9609f0817735M046121K2994534I62472L7369567J1594838P316894j2937825j7515980
9617B6789966A1375635b4444145l0438287J1982266K1301198R730042C5384764
9625F8695704j6903280B5357636D647313d6797674k0063013J0992040K3650599
9632c2218048J1951213A7413589J8323711K3026n495537E126930a5625037k1638780
9640c7263817l576666J3850155Q278994B023015K6730467J3762881P70006n181169
9648C8105200H663880a5776373k7453500j1606214K3815626E60741J3825476J7262318
9656C1648535R706883A2133820h715096j9439340j6901227k703214a9324991l988691
9664b3313682J1351912A286728K6930952j410992m437068d250339j9203976r903702
9672c3358017J0635501a1304879E67752J6201202J6472178P452870p998469A990451
9681b2546156j3923764J196915O238245J1471161B817376M944769R122705M068617
9689B0953467g882815l1336262M210283q384278o3130g438761D431733J4820313
9697A9252046J4577990n888639A582767g159440j9615258K964760O473208B89746
9706I262687J66969O504029J1368873N71950j3435976f549921k7265627L87479
9714c3428069q375739J5530692P161860A7447410J2039935l495440I585870b4497061
9723d8909758J6878586k06687O856881g55275A3043979L561155J3504838j2321434
9731A7788538B656592r16680a200608o210004o34235L656070J344997G096293
9740A6459457j896116m080677a577924p523962o382510j5117735k890354a2197797
9749i515197G880961L376898C508312B33252N46525e539299l736034c085875n858760
9758h944635b417178A1000196L929945M150348l913091g070034J204182A242585
9767A75454O023824J3620356F514466a0046182b594090j138905a302082m519084
9775e821166o11899K830830m072916B248331G93394f385452G713270b700941e46030
9785b193747j568793l195234A0759803P24905J7865296o910255n883795f11162
9794C46488M393470a0681817C879046J5681413p674007m034150k024584a0364695
9803a0174261G330534O377691C445251a2047201m201253O938232M620275H851949
9812A4791872k811541l781462l01904c629588K2673F228258A159980J6620608
9820A7780588q47197H235116P435592J1501318A748403M113923J108244g024398
9829H678067R696578A091456f637365k96177r187876f82661G155190M330068j924528
9838I560730m576609L502617b032832A290465d278691k040613B342163J1678722
9846A4020885J6925513A0279092n85224K106394n265722L944728j686495a961423
9855D37853b26139l581796L10825A0561105j044634N140754P306128f312933q996858
9864a5309791f279345m713310L362211D603584P173108K462958J0514964l730317
9872B1024297b850921m611089j876296K967399j1126710d562686I656243P890514
9880A7546757N01654G027224J337837M363720D211380i536855l655592r10803
9888a4103250M329775A6742639M182395H939322Q992992l470891c222504n780042
9896i002546b560242j0314811M795258G629804J497954k401922L566516N960671
9904A6253023D137117f083495J185212k455186j087147A308104R127522D338110
9913B138731J955654J647972b662077n278607n830404M251266K057108A768962
9922A1310957Q273387E599361g088729D39018a6665463j4633469i673685A009168
9931F920514J4975818o655049h713822K128763J796149j8810645k042274a0976863
9940c544876H733843N897034E635421Q83570f463930i06658o883934j1517946
9948a9308538h527278j796600d780863G420337P696690K553346p88544o902875
9956I978954a2069850k538963j6396397j742866i634240c979432C499616K0395839
9964B3895455p812853b529647o312224r127377k6102410O724483J4136331f064812
9973A6606199L296019n889940b712876L001j1911187L427206M14725d899334O64510
9982d234824d44529G939073J707573j927451L073982D050869a4078393p928031
9990b2006424m155464j438443c945222m466202a542120A1792267m834201a4900589
9999a0987443r463428j6221239J6677154i324306b070997A0338356P272649p336351
10007A0274654C953413G71166f369233J32518q21486A458474c296643j076972
10015d373615B1271205R68287E813491b0519054k947177K725284O050570n31979
10023a5222356L242837a073260B448750e83750j48142k112208j8080398R797298
10031a1127200K984455m838643K013572B0090698n320479J917070K631937B551365
10040f659178A098955b650442n239443L811196E249281J069869Q183089q66288
10048A3635951m499283h314892o796153k215390J572045l197251j1533131a2162460
10057H425421J6249139k596835D244876E02968b3766835L813407h662033Q84637
10065g777396A2881203K0276168j87247A4914232l140070b560022a49026I555391
10074G307817a7048597g535347b673442E852207l58473L383538B807618b820425
10083D439869f792520j0558120q154035J1077217b410304A0622999P361650k910261
10091A5074388K85328k558533b685496C106209R578752n316124N104124R011715
10099B1484676m70073G287305J2222230j417315B868026L924753k674461a3910115
10108h78693A089250e704903j8459518h251209l919930C837637N555630m285211
10116E108056K136959d527158i89973j902416A443726Q558301M929182L683408
10124A8614617j198369n488546D652656J7247605r671913l948907P285316E575891
10133e557621A4264311A810432i062548A3368827j133011C947303A077311g493787
10142b2502126a0428211B285335b987871B491916P72876m702c796891r38222F455820
10152A6247515K549764p774524F25550c494860A5130479N274715P810670j0512955
10160A7702909d468595n093956E14238b039857r813380D692403L821404C133467
10169H475275c62766k0256044l758228a1061217J64429K592597A9008213p617110
10177A1391103N102505N108151r078720i461331c79689C491641b255439A0304939
10186B1192036m075746J968218L462373j1147700f354499k052835j1286074i509460
10195f803831J808971j1175015D818143M138375C391220J0980018c876945k6757436
10203c0634381l181419O341209J192484a1197828C1431340R915183O9653j3932377
10211B7483799B568142a5462862n114423N012689f934225f14142A5487995Q962334
10219B4450329l060512j697272A137665d657022j3004821o346348r374571L134028
10227c0248734i676370D46711K1046338J024408I809806D480381a4433720j9304046
10235c3737766q96167J1915472K223755D59905K5829451J85306J97225k394967
10243B4276920H12163b3527682K762174m685590K152946e399565A5166801J9159374
10251C4326175q021085m084671a2383082j6995311j2806287O470187J3098143
10258b2616350i850133A2867525o000880O788532n670604k177727A554675a4077909
10267c8319447R847731J3956050D574167J6194777J6188571r480951j2131240
10274A5345324E679929b4359914j8843233R231575a1753330A794100J4990224
10281A6784324l236190n763172j309123d98315k0419372j6862878n578915K0993313
10289b2366167N145851E18443J4307286P884042J3857227j2518087b005172l0913663
10297c2918835j2482922q259890K6786790A3930003Q341803J3235719P028172
10304D2535697A7356440h231312j4099471k2028568p548000K1304378a1283315
10312F068581J6619150J5579971n021742A3100100a8615155l4743767o353158
10319e9712080J7955781a5567672f14746B1394335J0598100m273411n471005H118464
10328a9699651k2225200p286727Q523447J8265962H026203J1338607K2741247
10335D2106057J1349551A8068187g104683k5612001j9218425j777427a6079100
10343F808157K1548180J7411523O358797B0359268a8737982j2397689o989059
10350c8124730L391740a2723406B99688J2549643Q888379J5154434j1500684l194543
10358B2196917f333853k9095275r805990M441390J2119851F321503L7599580J438075
10366D5359158o590501j7253091b397161k6635038J055011j4009814J8234821
10373b3752181I678133L5165529j418351N361323j6800647G420512a5454707j7892433
10381c3347140J298610p676571a2390627A5142181K1695452J1473423L00923A2344063
10390a7434165k1467771r391460m12947a0874823A4144881K5089987J9631345
10397E8866213j5850066j2150861G254719a5394073k7106880J700612N508801
10404c5291540a2547050D3313794K0558524r376476j6197914j8873620a8668541
10412d1276099n551418o635387b0982631A6518739K4761532O220197j2320939
10419C5179529m800654F053917a7232184k0245703j3848737J2802870a0250966
10427B3409959K4886257K6724893j2058677B7870287b194373k9601414l5648631
10434f7444418J7919439a1073316A8126696L8646522J2602367k9709531A8682394
10442h387501l0523438m624744L249277J3893620a0083422B2891815J1993839
10449C4885654L137059r365403A3903982a1070727k2478844j1577024O631095
10456c8495500a2313347B7761812K0812836J612264j776527j9118044G282545
10464a6133784j8643978o554800a9057690G051545K2877100K5341661J121573
10471E6391879B3151969j0902477c0034243m0175339P359327K4231866i370525
10479B7512523J4458866L087711j5062511A2729419a5432155l4292226K208051
10486d7516330b2595811J0720949B0006573K3786314J7639376r077734j5356007
10493C6998522G574914b2715302j4317183l362977o304756a0379685C0475668
10501D4350725J1956698j7298156a1826085k1212316j4518313j1856701J4316804
10508d5096611a5014586A362179J3533018L2990846K412506j9923060A3544099
10516a0401690l7970428R042241J3547629d617203C2892836K4752386J2567728
10523G0212950k8016756A9968757a2491757l9163571n498735R735812J9581410
10530b7836841A24883M0845279M63744j8381416A134203a8438095j7863609n156340
10538d1458044n681650L971183a4561000H752197K2993318K2430104j9534239
10545C4641380H761527a2429560q702208j4113045J0388422i540334H170216R887765
10553A8057981J9430658o680363A0305005B417546a5848635l4484340j1304864
10560f1637839J9602132b0254571A5927280J3352274J931648I212662a3280542
10568c2846962j3832137R050674n03229i542519B6473558N596193K814008j0860578
10576B4023181E491292b3371489P311078k670853O886975j195303e385271A0114732
10585A6319650J2043692n394602h401535j3191857k0963370j3204645J8458608
10592c7302799a1648080A0555425J2818901Q154193G285074d528467q889158j7015755
10600c0433380q597773R829665J2720014D493573L8430314k030431j4478104P040460
10608C3455812A573970b7366518K449453l170310M85652a85316A4855640L915766
10616A8771406K51495M475360A704573b5120102j4314289M597073N085563J1557692
10624a8194063I47653L354071K0957709k767869n465257c199880k0650360L251593
10632b0598647o242961a2153014b28797A8434907J7589648n496317A0502585D103162
10641g328718j6116244f467909l098333j2437633c460864G9416L655671P410162
10649A1145249L298828a107536k4937702K197181m591992J0712312B006190J1920391
10657A3926581M185536l197046L353744G047743a5081744K493850G440286j283460
10665F156826Q552193j666458P946960n205550o827976f036512P43664J58337
10673e134511C79347Q097218j012716a1163787C319863J4840369p901061m973434
10681E285737f031887q783676N98886c718503a226492o700840H887850J8773711
10689B7661561j2066782o829397K16690C426058g862711d9531j755195m51743
10697b256469A7391212R127585k272035Q45114C172020i200826p222830g942251
10706g902840G79172J2250822E192458R091545l9825A865411f18410D680228d782586
10716c161964G999343A820914e80124A4998594P893029q221819L736091n731187
10724A2674708B995451g408880C201279c86680m096122A4416443M803055D692538
10733G768598K983904f214233b88236A444106b822314A037789N081488k239903
10741C879374M299303P491954A766727N043932N128999a182205o044158I993748
10750I467147C910087p51104L753561B065103R282746j428457d464563C346338
10759G394844L678429D319000e61737m314350n934681h49525H93072b14020h6009
10769A3997978j429883l818328B479750a2523471d035711C142314b628486L70067
10777b258419A0933159E076116j540951N156408B719131a8453508a706682D933428
10786A72065P833787a716811n029975K752136A3288763M878113F631746A308219
10795e605057o316433m675223H14543c272558A1334390J4641900j2586860a897928
10804a0950019J039040L307220d28676k500720r866107C426352J058718c120462
10813a32639j5262745L479173A722755J2114235A575186O59171q43104a2166927
10822b622271b39096j0295950d673152G84781J2709965A378580e382952G141335
10831f30999l506637D469071c636160l971768b932693j1745332j911104f169891
10840A0707768l865726A233309f528270j9999713O926828m687472N051482C668053
10849D267607N760291J465658p59449a950402p115328Q99461J669979n314290
10857a1810580K883281c444352E532405N539734Q893607D997544g887624n949717
10865a3837341j0702740M868046l688294f740575J469965A574562J1541807D073946
10874a176250n779291j5431731Q116782j932962l485639E170609J987928L305026
10882A0463563j074491P529871k752184a063610b8544j7386927j2566885d998970
10891a618962A1121344C644498o64201j52503c49679k508289j8197926j7025041
10899c8080935R767913h167359c405631A4086085P24535D108264A739301b580849
10908a0424527d955378r65037A057301J4014857J3650674G833739j665491j898850
10916D269398f685810b114B784448g613029a835132C998628g816150N33427c005930
10926a274521A381970i275341m610008j5381796O22281i517233I117718K372959
10934A1490677J2084639A0763185m743537I58557i372158j5752638f314613A4101787
10943B2273822M173880L197200F222290L310338k267722a2909500r606055a0510666
10952a5716632O342588A1138476D805684J04435b37795l0256j6456192j046404
10960a7770647K71581Q645841k665739b691189A6375693m377945J5159773L448124
10968C0605645A1064632A902067a508256j4138347d421437E426245K597186K1364704
10976B9388135M313274j3451245A547037K700644a3447445j4066152a3645240
10984d695659n17336G793291j655346A23275b955916H965901A430986b453258
10993g443057c539631j0342471I452769J4053417R824548r490004n984844F126946
11002H79987Q419274K728109E121651L789054l770551l71079L260650a454051
11011c836567B762362B44512f853079k615729m076811f517131G032240k384215
11019D648025E86085Q658112N657604E119275k225111N13668N221000J390753
11027A0019585J7941279l366413A1260361B921058M943739l756425j108912M555695
11035G555155k950627A805340R844280K599693F664564c551149k281578j5179948
11043b1012675Q197891d727805b256337G573691J678250a115274m785468n048442
11051a0949184j824764A4566841R372137j0874255D847097J345753e117110D322980
11060A1816229P685282D940236R748815j868694E7108a0687321J82662J355861
11068i148798a925773B512552K716060e270215n665159L13804N93218l113260
11076a3141612I37583O277320K298917f536208r544143c47579I560252O364918
11084A5925170M816347p844003B246095K813694L109129i862680k715916H579422
11093I68613d155124a224963A5190362p238517j047397a675636j6956941j6164335
11101c4796912a4140353M048215K329666H803889B899263a363635C924156K219819
11109F143975f913076J743376j061629o899847I03654a591194l246686A8026278
11118B2259641I062683j67229g112073j8648190Q86776a0741833k454554a360887
11127A3615223L044184b708294n480796k99433r20702r485863h022884q548718
11135a6571602j4099636J3968983F918777K788151J4649008j0611990a2086790
11143b3502264J818715o194356e451801C151347M646776J3967291m568056D01619
11152a5445974o364498R456216M150212A64574a2423907O013524F343542P15551
11160G059093B934149h887126a285060j2687401K394549m978004g882693N95546
11168g287147C635796J2852086l539290E134985h582037p804801L091716L393143
11176i901979m861038b364390A1975890M923480L149399H856915B182712b8163691
11185b5134665q79077O40680e278782A1616512J3293815K617307I434389a8792015
11194b1446145L27383n986679d305469B688842P70086N971654R509736L055027
11202B1995345I194025c221475M53893k4393946k49373J0517615J713166A2621319
11211B7911431M858533A3882125k639167a3170508k5781597J2184693p243008
11218c4010420g122716B1418341R215242j0904955K286441I170137f381060n010403
11226a1391463o899695j4956855Q567173b905103D814567Q997468K1145629o999070
11234B7958594H258418a4788363q189956j0661433L311128G257168N922267J0565815
11242B3745250J2112565A4062422m673697k362056a1946839j1655797R532732
11249a4069904l398459i62495B2237797n360704R628682m836557H232652a4645799
11258b6199245L330713m388376h005756A3573098M702678K870717o538207j388718
11266A3219568a2425264j4636879M268183j788999J2021609B0275963L701531
11273B3977494Q46873J1926964o006099C951436b0036748j5422688j304071g206969
11282B2098100J3166931J2277798j0060014A3324469e788651k3590078j0889846
11289d0268575J5442456a531188f85927G963344J2607372L514404Q795413j3506947
11297A9373586a8929k8074146m976299N371329J3835374D18254L2923778J7221181
11305E0563213l995079m576665A1871192b0644112j4460709m699686J3074760
11312b6729747A776745L0056474N445631K883517m773108B863658a3379615j9271685
11320c2651300j6483917O589550a4179636D17691K0312821K5211458K511501B0803640
11329g61077j6418183j9703820R801023d481933B533764J9602465J2196337R058812
11337D3391378o806610p106624F950318b9716577l917462l006336J8078604G606647
11346C7493940K640906J220660A9360650a2241829j8773229n741753l680618J1410445
11354b9026984F835707J8946774J4073159J151717A7686543q174236c176132j0526543
11362a3702675j1118040R57570B611356R715365K4583199J5521604j6113809A7232994
11371B927194b6731103k5713880Q706428a4798795A3670591J6289393J4052569
11378D4012553B0249434a312478k464340k7042357n964375n915621J0739175f173143
11387B3007888P551575J3674450o075643A6219594d616866j0938505k1398123
11394c6953494P94278a6227915A5269259J6956425J0958471j101426A5095633
11402d031435k0990895k1761775j0738655R760147a1665732A0544832L0682822
11409D1227654l827845j3146765D343945a0866345l3506980j4172194J2873691
11416d5671828a5039451A4865012L0215665K566892m678769j4931172G611436
11424a8493819j2069933L358494K257024b321819A3099977j029793J1654988J1337699
11432C5062871j4726282a9885279j8359042j6523798m170951J6386851D138428
11440A7677548J2373318N556287A1119793a0758096j6605547j0834572L886809
11447c4311406a4514887H904818R462844K0826224p66661j5180312H440071a0995963
11456b8788319J143526k177976J2378077A0869767J2125806o089796R80638q365414
11464I521001b2383641k0231551L07388j966548J9012849f570338A0377401K469371
11472A2846772J5585565n449919B781763a4804566m185851m796128l033978e665506
11481I867531K2677566J7271665j7169534b454836j9312754J247994j2330287
11488c2849883O940120J0143968K339242A2472436K1576891j3017237I524182
11496a5634004j8737684l955373J931399J982929J4598346A7028586K3947423
11503D0976009r927599m764909A1599304a2575697j5337441M634555l598549P466511
11511a9410621B6016844O753804l941452l57388A3786526a2319062k656236j056126
11519a6031424j1409496l578064J5290733P821433B1706103R748090j1473142
11526A9981051H622563d988849k0588248o342394N386509Q019372A992940K5579753
11534B7572693Q530562r056078j0724725D185838a4376695j053016K150967o09240
11542a3887984M254323B6580118P646491j0972052D156021a0136823Q14147o452568
11550a5775244L094561j0816265i876577F801943n72455K059897N638052b001302
11559E858309B595186a0253313J690463b908481B508989L791546J2587924N147963
11567B4036422n36917A1634608D192525a0380947o860197c691665A1737251l646549
11575H090702K4177220l576664b293926K39348k122172p537590k193620a910781
11584g350632D996262J6727028p223752p03927l238774b773369p869512b675169
11593i429258E356111K085802O013366Q709750M522154A3079677n574708h914579
11602i124327j5370584c208139A1371070j27523J207417O243891j150763A829012
11611c958288m576346q295756h353712c011184D809959K139972J5966238q44788
11619B2071381q079465j725540h790539p418606a791125k67444m838546H380579
11628A3024268J2445081K876225q237098h842767R20038J145348m512582h90001
11637B534717R650231m900405J4148064j0645213d358743n667636F430220C153771
11646C030144N619450b211466C666761K655158L409669a296029G254792A986217
11655a014253H699415a195036q695713L893312C973188L822265J0264933E867555
11664h047943D376624A407287d733455d68289F279314K919585l574660l01009
11672E323230d945411j1979153c581690B043786d184322G298423J712837a096491
11681e290869C552185a7292902j813712a955291F94947b51332A922836J513139
11689C435975a969956C111542a841052l860324D387328d719349j297502j119587
11697g136438e20996B494265P990110O462190D157179c010355C500350K393911
11705E894261g306579o473970K484493c364683A989841P911509d337618o906698
11713a1244316d868100J548529j0331602N067056B785374d531592p544598a218704
11722a5163161D899727J848831J001659l4305k996452g860859J170472a335042
11731F63281b681421r78627M4291E20668O954815k652120c463013j281676p462417
11740a2207106K112936k96048J36849q576405Q365546A487897r7671g199337h2969
11750D712713d98685r908975n183397j052611f98337A7620808D653492O895600
11758A1549092B016940C47190K57875K34618a1701606n091851O726049M551584
11766e515824I60848d344209q736519N194765C093399M143972f770468j5459162
11774b2229630Q179229o218107R312e991605b620921A0127344J5509044j1877889
11782A3758499g784625p168466M917647k246882D933905O396129j41777l952852
11790G235405j953425K3883b031491Q92603j1873389j309736B9820f548317K611342
11799c936975m423912p354834c13192B057068b693104r181726J241770J247696
11807i385364m403631L694366F909435K256235O26340R275384D127505h550760
11816H311608J875004g794894c562491A1352862n307953N277296L717486e454264
11825a6826290N35387j9312344a0857231B376591J465015M948863l089117d002711
11834a2138215b445979j288742l313702b715479p711768i83388A2065920J7035020
11842B9100940l931313o935349k545179G348888a8190506P287592i60914m311073
11850e271987A2199699Q489841m653694G192427j708438a0651316r022182P728413
11858a1945085l656832o85932P796876b575332A4339952k257166n64980j162828
11866A0354978J353990E27028b0439406P201952g82263A7657651J1165942Q38614
11874B9662207j933485A3655828L088697F809140e168244J112433l351906K553903
11882d853814E365838P920187F230545g929406A0452216D647274i758475l6072
11890i794547j1214499e712379A0289799k56974A99239P671582R594386m177805
11898A3287402O39019D427630j663178K558146M193461n30673P443558N677738
11906B2106682R23819n307665k062832a1411820r842679Q193227b259202D235787
11915A0827790K61019C088340a6159777e005573m146390P7711D756745J1413070
11923A6169815l165509E384831A280451a673937F609252K028975j46826M354828
11931A2846229C177994A326921L856085O271410m359585O260001K293472B428702
11940e54687o897065m765897L15349A581782O227084H84494c313675A2786456
11949E860695a848688k933560n480045R90208a884516I669653j627169P83040
11957H825524K1167779I954107C646855Q683552e826169a93166F28944N13770
11965A142714L662432P253831B581281J255393p33167a963393j958270G14440
11974a6562476j360075k222474b138593H75896J156947J1557874A673179e017344
11983b102508D518435e216369F880074j739432d39633C557408R34222f039911
11992a0447A4248344J751414E106943i285019r779568g869928A90975g178929
12001b956960b04171p672092Q67741a634921n254839p944673e133154A659576
12010c475597j3554094M348855m06527f350484B0355266n870337h03734E074729
12019A890525a1770642p141275f465507A377472a293992G797124e230706B980636
12028b516627k152782M68621j0918499m058100J912204c058859F042107n69629
12036E472478C26465b971060j354230J81223A861128g628460J462624L84779k310769
12045h091826B932083n54463j13397b156843h0621F023635a3045113N293002R54361
12054f797750o113504K975254G815649O317292C779216A422624a3898060j4954481
12062b8852541J3913598b908937B575433O866098j37084c165514j0280082O041304
12070g404292K292620e19127n833956j285067j218020J366484a51573I050516
12079D421564a019810r151311J942806o993903J835562A91852J3608799B721829
12088B236915J3058890E086584h081786m966743k370888k144581b505470B738252
12097a133152H345530L023616j470874j148246f24741k1849713J0532986q707009
12105b0648477N854165f139425G844921J3937791n360782n877711i618342k165565
12113a1783907k673333M643720j542939N294330G478684O286432J0396496Q833576
12121C2995188A4127092g537495l201763m356073p382357a827949G322004J247761
12129H569765J5919849J760063a008559j1295890m289003O539738c622023q853971
12137a2475994J494792d391425H128423K841995N261931m041611g005314p681120
12145a4686434d621607j2529589o730228a252193C0598646N964207j1505652o509423
12153A8547778g286289j3922126L149073O589091N668457A4284961J1865802j1415473
12161A4735290m429887d738735q204119R43363b368611p225880j212728c729091
12170E854858J4317201P459295j1868351n627139b744550q314637L501975a184537
12179A1917732j264259J7511067n523221j659087H873427j592156i846827j4343519
12187b4190346J1015161d361410c45751B1462233Q658717j1453950n544691b500839
12196b7262908r826059J3460162L062495c040648B6893229J114251N276284r208741
12204B4075023r012942c671950m773962p124766k000815A702494M93096J2635128
12212A4830718J6023201Q883634j2611246A3348587i635135k9968316o695560
12219d6299011J6820406c678006A1140222J3872537P741859I123763b55370q163610
12227h418980j8280703o695116a5051392N856514H997559J0119174P939755N993105
12235C3049593J23047j2358368D284968b2222562k313140Q233123b426418A2265069
12244A9419278J5483928r34596E483863b1740858j8713911j528153J2592703i327688
12253I486758K979580Q753241M70616G543685c876409r494539j2414235K842828
12261b2942355c906901G845659J9424751J4763682q390067j6383263F737294f738349
12270a9632468J554292g773741a309655I387428l855441Q012580P744049r855421
12278A1433195a6317318j4545319j7477187O026376J6955579D07461J4478280
12285A4885741J6395904O529983j3623698h640766k3334654K114939q039419J8450509
12293a9449391A5141369P242767J5179278N163671j8757240I53262d713354j6567714
12301b1281068r935835P769286K852156c719597A4237408J6059303k546092j2693239
12309A5057380f125332k2980556j2720126j0020100K3260968f904902A6910670
12317C0186487q731552N573110A2771777h312442k3006830O992791p22692N848259
12325a9200914A3264540K1639977k533342N469565j5149437a763953j1834653
12332a3598606k6478052n033537P651948a2657044D090070J4715607K623020q199680
12340A3229017d120483j7157714o324553p863217O69982Q911475b350197B3955252
12349C3265412j779482q171170B139390a6201497j1717408M011286O643709F335418
12358C6739674j4504039I583418O98520l933478b2854018O02668j4021713O274799
12366b9998264a2736157B175464L526867M475416R538125q403663g533274j2878731
12374b0412005k4142637P385912a7170577C671122K6121803Q214156o181137q066766
12382B3759178D400551a7005350j9457535P672473g840244H877707Q204646J7400332
12390C4482685A6812423A884145M602216a2610358j9812110N169863l678699P860682
12398b3070622G26184J5065839j585690O295644l409995A734628a7058710j0523901
12406b7582611j220575Q477433c571550A6725099J5122607M085345K296126j2776561
12414B5452616G317366b3728310j4374155N800832a1579011I845655J0800548
12421B0646203R530058o307473C556580d367209k4328531o033248J228514a2298950
12430i206266H861454J2793550l645505J477329k530488B03951b0662089N348817
12438a5313272K37499O724746G242332R048497J0952491J24068j0333206C406072
12447d950086o498203n242206L593347e58803A0469089M117061O300336F283865
12456a233063C236976f895102j1748546N753763d679365F051756J4475919N108727
12464B5636402l843064A0445110C277793a4752016g009714l361839b94305F89236
12473B4385289P177568p755719j1193432g610574m686316k692271o834946M968169
12481a6855938F541627J1988422N851188j363222I460714a0241847Q27245M445783
12489d968819R25009m730162d65907A5872665R408781o572049l266342b123480
12498e558026E374721a3347048j878641O807255A786317O105882J8684884M98407
12506B7075490q290509F311879g678844j773839q213000n24727d646733A5250354
12515C0592268q145893o981501E049066e432311k842618n688295l784201P484338
12523a0263087D379860J5703817r324454j929836O457742h40526n942877B085982
12532d858928j3061319f645239D130836L152147J6854807o171864H303724f140333
12541a795893j5324885L767959L422496d512395A3961349J691004m601557E162753
12550I07536e713597j3110464M551924M034020a899075A3300064K330733A352173
12559b297503N86765n870271j800466F19560c044697o103469B146255R793139
12567A1939394b51056A9049090q881653a4127967b494430r63020k714154C357074
12576A0306570G9848P447981k756100D13628i275702m701279k484224P176042
12584i285163B674607i107304C054325j250611K919653I16289f449270J268976
12592e180294r906300l88187e380093l73518A231252R184964P342422m721636
12600A3037002k81600B680716a6361278P247316F366418i616570a760212l994568
12608e754780d38427A0276332k676544G3534a4350969j0582475O977132j575587
12616a9531899d804186j1006523K612043E744995e53684o512418l216622b645709
12625A999141M83191J515423f23368j8310606c40626A1538975E761470O588439
12633A2349909n153079e37185l79259r071198j8750248J2031714N149780a053843
12642h574873b734898o530539n800075J773348j238607K307699e863199j441597
12650g304796m650710B072520i237675c463080J466921E291590M585563A48996
12659I940781c498922q307556d428460D769106i803389J815271F550175c316106
12668D999935J344099a0312702o550678P043406j667492p498221e236889b359826
12677e760761b112028q005999l60275B837881f643856E118826d918841l278674
12685h197515h70178C895346L339243k6178M853925k469849j080666a1795408
12694c345325g03802o732856E317653N070337f479486j316263c035226j0022242
12702a3057468p631115a0121724J929074K207542H703904f625313p655132B815518
12711A3364598C793980N199974b205390j2498416E255937j195495J6008815k28790
12719A9840467n950299n766295B336297d019979p89727p65504B106676J3583996
12727A5690672B299004D92223J603479e851540n149498A929851b5364154O989207
12735a8374947d668106B79693M124006P24882j350073m7034K0845119l962274
12743B0614319A109817e126034j600967B325209R868037O153639K161795k346537
12751A8162143N736754j0173640B071423b0339384k45437R138910k928b401510
12760F489151J6319525j950320D474273a2850345r447926K908795d781304A5638442
12769A9089407E494922P726254M698854L872504N55385A0024270C262858R057722
12777A2320580B591762g631064a778155A6269264M025938K541494r224311o795793
12785F816592G41372i611747j4014564L325197i212388C88386J2571020l538094
12793I421312m99757b149711l07496G9976e280880a547788E933806I41840N570147
12802F511987J8482915n130285o906819O654659B717501d973766A237803N007699
12810F245502b57605A0290525O325754a807995j340923l837955l900932M220952
12818f666853N55023j5402899c394173j52177E086496L822407k928199A44560
12827b394165C309332c273747p56247a875175A8429834Q476238C206441N986760
12835I193201J949134g292595A2856412E051944g502759j242912I621984a918187
12844B44081K8668M350656N534153j816912h555628j8594558j579221a3031084
12853E899460P230224J382027D702707a521266p391700M221333k670908a330237
12862A844349O524958M900955F176092a1784562H834308Q498435F325466a225051
12871g745069j2197308M411368d587437I36842a112363A0879585k983615l219007
12879D676963e762107o546700j1227209a0900916a69564B250613n27653b201308
12888F110997P166997m739477i97654l125621b025707b46875r92430J82503A254705
12898a1132700i76468p157281n709642c259201H181984A682003q1796b054097
12907a6259094m107827i257513C520960b679064C621340b448887j1863812P039774
12915g272925p17396b846810j290458D642370c770157l035051j782310K684671
12923e902847F456979A917465N35849G98673d073731l930986j0599287N581814
12931a3022190d122889B382584a194618C753035c220061j0049308A952167g176521
12940f912923D238930f930095p429093A951580f745175b170651F097547O024660
12948A2122207a89489B257122a4606232m096784d362316B547332r90110K242175
12956C799397a3182454L957449c310899e41265n533593A411409c770515C448542
12965g31887n617932I96144a4996560K874088E581966d313706j3142173D501054
12974a010723j250830I87797a4208330j043444B694327L387312b078004N73718
12982a504286m633274a259645b20162q77833j0150170b82318j298428c17926B083489
12992g547846l149673b256339A0943918J1382458l564877G928478F62584b2872972
13001b5737969a0005068L935453b616880B3903903o064036h869000L379274j670139
13009g159865j1574358c949239j25795r723840f506949I101684C703280J028930
13017D732210J0648874o658187l364337M65344b61939j2199080K099715M665525
13025e695779G614323O664233o97263n47388D571893O042952i076765n550801
13033a4627566N955721l105938j491791E909618L651394D683218J1296984m521618
13041A1458584g349856l821498d482755m78991I195163J0059980q575754Q41370
13049A1520759N722110F483195A696334J0747075n614036A882786M904135I26075
13058A846692J1254502m099661J181921C560318g795244n835966J689214K942162
13066h999834d299896G478191Q722253l359667c727662Q20809j6051p869376B779405
13076A4803838o25121n081573J0937561l777233j154814M104703F669388B121714
13085A007850a363481j414012C615556J8589072J001984m01119j0232490a2590080
13094b8193679K832325J1120524a959062G507491N190985J811279P277639o878896
13102A4908498e769379m975732K17917j737348A390094J7193863D963332J6050193
13110B1013525K0010152j5038001H257857j716159a2613461M46044k535670L729718
13118a0973369b450051A3369369L649792J142424o4213f738279l993356j1064494
13126b1796129j0751707L465052a4172984D394304J8155976J1645835j4899107
13133A9297008p888802a0068238m872383O580790o884958b186729B1210486L208712
13141B4419198l331482L896941H276993g634776d74000p578293k0572951J2969227
13149a5656017J351160L109223F206518Q739352o051367a72491m195906k0584037
13157b4952434r00689J963685R608108A1322401J3089858k626776l528910o471183
13165A1785390a775962q997627o395174f756300K732044A1211440J4203422o219292
13173A9195570H767044J1785673h73652k4003946l178278j80741n557769g863915
13182A1736141j373906P08628E300578b901655k1125451r759557m97785J5993669
13190a8290779f692178G299964J0533952L912943O288452q332601p185845a2696145
13199c6559183J0615038R350579g432041A8418228Q377801q789458n996669n208472
13207F801430a1371759k0313337p8497k557861K167565d081250A1445713b007461
13216B0170934k000693e148751j7333222j5092552q234541J6627228i038255A0749505
13225B5121293J2230252j0177272m897145f748744k5438443k336050J2340135
13232b2183102C803604R86336J152823Q596740m223111n128495h03496j8395395
13240a9198891j4556440j757269J1116499K567744e845661B0057092l239818N777611
13248B2594885o854173a3944968j057909n303649J63704J0026165A228579O622820
13256G851399J3687854Q116017j3491808b096807j8800551q051221Q184604O189885
13264a4574090E78896O523815P725679K392009G328390a1161352l501156j5798917
13272c0461425o586902a0501493N023806B226303J8007922j219833n296337C408465
13281C258809a3907128l410480N586526q595951a953762B1935578L483642Q768121
13289C4187341n014667d968447j4057876j2135516O955786J0105305a13673A2627517
13298A8718737P178318n591993a553251q819080j6040028o675004j061286a1955020
13307F989241J0092119J1757185M586785H972348M088288B620766b8018360J26131
13315b7892229J1490695d129817A5752443J4369836P64403A2898930K950809a672715
13324a8185477l843239P2488h635268L561364H434552J1237202l621712L016127
13332A9066169o445226a5029341j775594M561711q690939C203297J3210523J983326
13340A8397146j863804P840649j0016266o133087A890385b4270145j909481f509972
13349C153537J4304149Q238897l441780A0308267G38467g515250k2059721L341265
13357b6233706e635472B667435J8791143J798330F315358K496954A327805a68614
13366a0006291m349626M725892I144832N901250K387770n903625C211410J3854920
13374A7066330a746491j4811139b265243r552259L502790A6587809k929524p79065
13382A2879220J3816355l917329a1655821K581948k957828j2628343a1863435
13390b889270A3474861R506883j799376o805774C373655a1221794r912227O991790
13398a4142231L907867E75690J9085326L135194n290754o869252J156391a133645
13407a6684885o168465f043958l239117a969811A3708693Q949895k648306N022982
13415B5033264I517035a0837574J698480n490465m975272g349820G104593k166045
13423D938548K3510867m342573E152888b410697j3742099N488672q819668R275801
13431a0207991H956194N94841P532660j475211F078279b388253B607174i775799
13440a4138191c000033l275070F6934K1398493N528298A3047567o046931b481492
13449a4285810d506596m678110j947781b284979A4433360n615747C392125c044832
13458a2237653e252293k140423j0758800O975763a2374E349567j532350A658579
13467d260402l481500Q43575C58229g974830R90984A145454Q581163m496453O076961
13476A1307125O010215c0483A473126f740001o036173J517145o009501P417474
13484i851056A701970J9737681n753940g920034k498136j0882700m83054j805348
13492b3589272L433974c526086A0533073J034465l597540a856747r006804L561144
13500g302407a527014k671448q279219R38224b568706I247747K322846k429059
13508I141534m370515d74237o164335j5835j8271520j938255f524067p093597
13516a3617664B961841J1560040c844917o696503N01398r565321p243206a2088229
13525d460284k053632A0404087A217093O790559P034481o183024A976239b033767
13534i950922A614116c387521C93401d759519J769180M39790o1780o966894L494862
13543f084361a217082j4706091J18748O682676l214335N313795E236347J224013
13551F460360a588755j44724l469561o040304B534195e224798a772983G307691
13560H844969M63499P24326D510520G55143P958736L485083e538116l948553L474602
13569f012067J190759J602564b80007n715346j2461568P490818k109836K839999
13577a0235940J476376j966473c775434J733355D942755a3369295l773226a669108
13586A0352060J48769J1957410q176120a845727F030396J663246B451154M748550
13594G199704l418976A824171O860672j474129e872866l878014E569533A776999
13603d197002k281354K085337J145937B85584f312273m964875J491045B000300
13612E47069R088709l789610B515303D2164O454117A428613b040854I153881n02367
13621H651514L899879J463173p005946c183411B378188P688557K009948Q5948
13629A2162641I09732a1806421n704699K543862K607363L279645F292813J1944366
13637A8237179o652402n583433c700551j2588296b89548A407547R099618J091595
13645A1598760M567724J40431l039480M427307j80840F204639O605439i95484
13654i937444b606083G770538l163092l59482O056417E077227a135109n55156
13662a690265q711727m285435J650806a580071k093981H445575J296481O913192
13670A6655248m277865k519231M001516d663805A848669R77527M471407L431004
13678A0728607r42387N415049N689363r48785d007269B513256a0037421m013542
13686a4050963f73327L34857j6864363a951424I589047o35768K965420B949309
13695i696525j2443982h785028a04934A0348028J968178n156862Q219738o504571
13703H874511c48982m103672A829077J3929367J848540C828764M02761q33416
13711C398109J191196L420398k018381b87398r43178k035981m031798K640748
13719d657607b003860e60836A798660J3609340D447241a1988209O21219j446653
13727a2813643N800786F734645R362685o312523N204713F138082e083257a975633
13736h725062I1425a8044C936156J496644A370864O850633K307319n256735b304464
13746a0346659k04205m049442A274916a0111356K159892D005004d253145D733882
13755A2367142e096013r114589c802869j1652164J850288c739239H077570P144175
13763A5221745Q856340l672476b666058m909729O02183o299656f173792K41981
13771e931811F481041L980538k272769A917979a2885099K832450a208529r22129
13779b130658m225549J836617j1848432L710614a464447A841729L011770Q116222
13787A2969721A112203a3158167K270508p080336J590976H059372j702018d321649
13796a467344C769118I28780d170630j757971K567042A30059i594676d094081
13805a3525607b744489k23184a13600C406959h204043j974301d632627i84090
13814A082488f137697F542870g974766b906361a344795K68085j2514829C465692
13823a015171j80236G229037H8074a6952019e724385K450979l716692l753111
13831a0743209p16792R17386D44432R701128b408303n681016j21370o415344N721257
13840h904776l404987c869281C510492P11284k078441c026434n0156k462047C172179
13850C996297a442782j4229704p298279b412854m09962B354365N201612L324698
13858A0880675d224636E08454d132481j3728078e954513A2088726D122853J0361089
13866A4483942j265664D72541f412307E9339a55160F291248f047008a593n352130
13875e353723b189654q744309M055831D3102O74268N984110e482576l229904j73154
13884h885634r08127E893993B297541a4339927A987152M743147e26823E111592
13893A6231446b148583b70931A0562431e768339H24591J6517659B667755K863959
13901E531714A326334K874783b744215C937652M462268l84712c109456j272183
13909d381639l273709m026610e757087A836323J318034L580022P29692c787151
13918A147587J5600K66560e258834G110254k126303K660649Q967647c762181A0488517
13928A6469024k937704C064977K7919a0706284N226034D020600L858307A878718
13937A1276005E095553g896624k135586C769734f70994A330871M440600J215877
13945F987348k26078e059061e023H578173M732248J850381C223885O2655N184448
13954H470988B837363M098936K709491o18969n03345O374127n887558h178978
13963i36866o171437i89839A4215386C694567A97987g562413C303989a1352923
13972e140442A12645f101684D905703N988014l39725I8695O679773g39277D52983
13982A874374L087183L278667J2986216R204777j5039278C755007L811983g501960
13991d116399E954100e063045j675363B167831d406782p020269A0095052D680292
14000f097785J576646l820149m525076j43123K882101F994822J0193521P433475
14008B4621818J700265I153651k160375k816986e901375D933422M188709j592962
14016G529169O710686O753522q122462n248304o39407b667852r263838J920452
14024a0011238j6128906J197322D888430A444956O446031R359062G108408e088916
14033i425252n220474L428550K835177D818463o38179J016515J6886484K185014
14041B4268297A1731984c843525J715929m837965o32205b174568n5463d37696
14050A2835455J218108a66472p312834j3052118k81814N140240K157171L112471
14058a0403356F289079A648691b883237G414858f76587j0908928j116104a216316
14067h558543c015297A0334115O474858Q689600j363533E767904i333509j8367123
14075b7700632i692827k104109c700564A1091156O55577a716039A1540595e746302
14084b1072766O523110q974980J525863h231178j4320563J0718876A5063082L55788
14092A5418870j943066j364676h415303j4816670M232166M808676J700207G936355
14101B8100564K067641n39056j4574434h365499k5149816J5816721q798803K899870
14109b3597527Q559682I36186J8306206n411459C211173c605557j3838508m608716
14117b2052781p031945m459300a5820250B582177H89386J7504893n966664E903329
14126I246944C870896b1871927Q047114P61592q94687A997805K0488528m734041
14134A7752292P476812A1888774d305635j7962709q970022J988234L717110d680120
14143F818301P050994F549345R32889H84758a5622101m357158h862787k295190
14151a1157977K927927A1342416P236646K548726k231976E756411e85280o026199
14159f611479j7765683L484131b662500j746626A2448995J7266189A1918365a523156
14168c681140j0039951k4063696a6731718L471297A286661R203070M000514k160258
14176A2329987F072749n30399i165726j1916915q021287e392280M08110A2674493
14185A5482001K884748K483920m898027c339605m593330q996721r33819g941308
14194F060765A510334J3504736K3180452A7492683b263865j7100245q541447m616034
14202c2521591i216636C865257A624897K2097591j469896O068939H128888h772720
14211b6034762J3006483n76024d540280F304650N309562N360178J116497M961204
14219B3052091d01874B630738a4380083j402366j0348558h803790F112376J2374775
14227A8487151J3444202j1306880p198867a5666136k218000n11536P357244d182018
14236E8695L657246K3366479p62888j0507791F655549a2451740o825393f780275
14245c110610D386239K098588K877816M251888M862948H168074a390899c82553
14254c179590k774740J944050b93647A4905926j088589l034331M731482A11878
14263a9580941A31951a5949284M042402A0548529J0837802k870117P217742j0430417
14271A5303539B555486h015847c673133j0360637c269813A6024790M092518l067742
14279A7049566m535051M423299E21041c648848k410496p991892k444722a896575
14288A3209066P628229J0902473j1212190C457567q03405a1453386q326992R249778
14296a0530600L748528D369825K7130277n323222G646828M195215B670143a3272919
14305a8278798Q37493K177213O122166A5674797M497154n762043k278201N43088
14313A2674795D201970a349449r181179o863356O082056D916473J2357816q89242
14321A6385047j434973k022108J68628d058899r656098j8355589Q655848c757289
14330B647328N727660J0185613C319136M800523A425936a8455887n554407f232009
14339d443170C672812J5260232F333237J56448R70961K466950l601289a184094
14348h1106k347873n020917C513102J0648853F646475N145074j831005C339392
14357a7577949k42439K488486L506380i8871B89169O820054K052650c978671l989500
14366g968171j101955j3385304J030737G860447A946583Q748589M230203a032043
14375b90144A714017a0063330r159133P460340b469791A950865J071925J2949465
14383A5972255k328002a742437G55508h578634o930805n564817L568580o368917
14391b3874593R961958N090031E763758B049332M201528g164774j4704137g853832
14400a9082827Q024430b546786A0587510K886727M232885m719131A448822g978831
14409c056201j1988110J306193e255454b556237N53416B398630K887561d160095
14418g930215q303348M548992j6134887k26635J945576H75313R631124L514968
14426A4021405D999858f480465j288140k977210I28422g088400j245465G783551
14435I928916D525329M184182o73164e50092E785383O586730a0848917j274547
14443a2123464m96260L97749b071204q38947l84204m249965J135495r04111j3744188
14452b1057124M914567J477021b150680A2181130n418374m86704B387816L521061
14460E908877a36209l255537D373175j627024c282635A4052673K214815p954176
14468H313312B854600l5133a4732339b994296n733986j043265B656922L56275
14476C013197b250852l633043r518313J141758a369126E133372b864085j870922
14484d735007K243535B69389L392337L495554J4077344D696423R9272j403954
14492C391741c059580k964089J128680A1158803C720636J0100581n909383g071453
14501c050777E43606a5497618L974673a979789r68699l819091b088675j0878745
14509a2967420b824054G589931k550224A036838d399688k656190K030958C689943
14518A0089731J165333M117966P172604I602231l782858J4269885q461485k345831
14526I281942R35076a120259o938056D602821R509649d321016A53456a851442
14535e187646a027255o64717n437962j736594B196288g667580h27676I965980
14544D956903K402699J1852642m55077p795976D036696a158505B243882Q181272
14552A0425154J0297327J066654F070331k111236M054032j377047l232862K854449
14560F257667a454549j053793k986494q504891j545513F741759K220347M076219
14568A3038325k83070a5930217k718093h378988J127192b650462A0932565J934387
14576A2866952L112185P867406A0399637b282066F868380K275388N317836o778879
14584G682725H32099g188987c312295A0446137D086187a403393l860914H933185
14593e197091n681551L886713j126906L369766A1798767B733009N772141k907628
14601E597522g224851e47058H260338c047297l209545A0197091j831277j012345
14609G353469M718417M8319g53532j060198n583539D5774K04116L120883N826157
14618I196930b381772j46620o18207r028786N615353a065431C647609E41126L595768
14627D136894b015562l215574B839954h688835H447508k785512i484270j099434
14635a0583704e110351J96938D410445P297226n008595j006060J029004f065846
14644a6787823l803426a0283224A732315Q645334K74053n092109A208725d805771
14653E669375b062381k496915j4640554g494318o792277c798861i2869A1705552
14662A6598452o684344d183140q829039o690795P617970I463171B043013b834833
14671D276221E24560H5012L700585f273678q434724O480714o24434k449817r76051
14680a2277990d139008j140620C063121N563785A969375a0396832K794175b621194
14689a0560120j478731k456185b087445K43912D772754D72713i37187j091456
14697b028643l81339q574502A886199g710052p486201E329548M119394h35010
14706g855325K891006j4125182e074299A2036411A621163c914611i44420j3528164
14714a4472584m723555N120250a996757A833768L070504A579138a3572774j896108
14722a5468882P116626a643164r94839J311993n66619m541698l090044b5864l120571
14731c146435a181333A314741N364066A668463d568832m479280m256637a328236
14740A552350L364943N321448B411007a153396G385093h429348d114419C178284
14749a0475813L761502K0114A721198J237464A394838M357844A768941a1889516
14758f973718O13549n008957C72673a652354f94943D059668K312214A085675J2420823
14767A3506498B149471n24103e60557m367394A017833e222959A3845981B588065
14776B471003O836136m439910a405850m453585p527847N383944o3256a035906
14785c617216r99859k181690L390002I689717l751245A388704a3595479N437472
14793h158007C754177E69531P328427P257411o963324D050877L505167d277715
14802b70770A0928574j260529K244387l665999a1327825p992062d211930j146653
14810e358583F375265M630105B631947b196147A196309c332201k099871b29174
14819D240411b269254j258929H173074D005430L306691M702864L198830o000687
14827I213128A487374R385700L203996k823996C816136g490250G754875j163799
14835F591076N655415C966062M458440b971186l654701H70509b3908800P668923
14843a6239877c604661C387760K351323R199470p075326e728371C071920b644893
14852B792276L278452J3454266o942922o012489j745797N647510D387348Q391541
14860A2778889M553077C354934K145031c014171o48210q36157j42292E249173
14869A064022N645596d345145p229647b804861J247622j079582F760312A846979
14878g36144C160074R513567F2204J2526280M181727p6238k139770l470167C886416
14888F64126N297023A819094K3977N011287l415197e06530C789685j035615d722186
14898a1908155b948934r232995L649818K366544J130891j202840A4422282G115326
14907b053786I91856e640591E562305M02471j3353c155845E870501J8108981j453095
14916B2526387k965896m222660B324455f000121d43616n768319l58235b957313
14925H74921J168399p01593e668750a586149j2974051a420463p753122r971814
14933a9145399f804252l811065j905229A0106111D264595q37284P966520m931295
14941F462536b933301m294779J859357m59469A2505239J4202080q493580G753705
14950d256156j0248473j940769c306805j875813o971393D607745A906136g306042
14959g137416j447461j06653P445C60361a4028249e537357F140155A876793Q07366
14968B684159J983295j321484F6012a928014E934017a1594641M386745B224226
14977D166563P796483J032389B959732j254486e041083j6558517K593528J67430
14985a8838642a687015o846783G684363N090492D333406c839583p239377l354402
14993a4433362l461739J20039g282570b892529H672692M204387O588230k685424
15001A6779885F799601i190788k942335o943961R508183J164717L658014I373864
15010A5704906K855387B638141a1038689k504535j6065481K976942J1876468O989238
15018g766057J802857A0879758K379922K328447C596693h583103r121754j759340
15026a9464197i226357L50632a632308D196819J3635645M456506I009802C183220
15035e564423j0270894J228226n829814P407325C760173L929121O973488m691618
15043I971164a754334j7151470O940201J471428l527268M982090c11306k048464
15051b359770A6218475O705331g27488m002705j172021o60450I39023K235535
15059C174558i241401C400634J2250378J816119p770838A749067N43466h358852
15068a7484833P437520k207737N656827A1197352M244565k779959B672973a9134024
15077a7124165q80336m86009O126147A455136J5651523r83656Q384118j1881610
15085A2625511a1091764m695975O054432p104451d976373H441424j039285M486172
15093A1888311J3596496j1964277m846046a472289j355851j0768314l236023M281912
15101a2550565M276068G178803J6875383m806787m122314o493286a044063k1200146
15109b2244209R875464j663371K702494A4624199J1120883q827572P229901A1517877
15118g157399o627961d112430j3617890B092904P317417K05850L371504q19705
15126A2167970j019092k728162a406865q820553m490437b792888j729676G873797
15135C985645J6827691m952542G789036C632003g501162j2259882h192968a239841
15144A892464N061263P680182J534002k385258n059665a3481425K042848N321883
15152f116694k692884D329497N638190m964367A799999J4504638l334332C448776
15161a64667r942700d987391C96839J0175870L334717F386799L329559k839441
15169F876917d142108k730729o097837N517158A674092J0795217l552295O521356
15177A5438370j076670B399067b692175k843214o693893n718359A6531710p284349
15185I247361J345553O191466K17087D818001O661388C751947a3668035K682728
15193a0985307c511267m52322E127244J980462J1101947m901958R783247c376231
15202a7658331K302246q830988J441121b875908E498400M778083J4552873k912852
15210B1916504d512780q554290M515076j6283093g657457G083241P433098G166254
15219A9231540n68593C506107L042993a0792025m732422M618421A885736f221862
15228D044401Q248303m818797R262122b45713q390031q914036L065992p484422
15236b1968210h965670R49637B542267M511968J368229k157852b684593k311510
15244d996103k260245K44835n314797d002403A2138140O457342k326796n520689
15252A0747997b397951k556908m008409j3594616d531274a560652I85938J046756
15260B032694h17440m664370m428630M348684a176551k1051219o114745J3584973
15268a4757542d298785C756128Q424036B102584c170132J11636q129546p527449
15276a8715491b38805B53622R730429J1513181r652665l703388A249273a206940
15285i168337a212742j6586424L194594f010730B678401h238814b555090A203448
15294h32807n790166p207097r230670n623534a1473347G64600J9435575n864250
15302A4335925J665649F749351B83816J621639h183780j1128542g440096I165539
15311E031732J0533982j255556B994214M698061f994555r168357k015048k164692
15319b0342652n235989i242450I01646b685636P58737m056828l183121b193945
15328a1927214q219708N777360M679476b658310E982184J580968J0479713p355005
15336A0687860D785322a2297045l512918f524370B072378J1310683C70062J0412415
15344A0782477C388446e937224a851721o955413n634566e925280B560339f941060
15353g583525a415970j6057616b864447H181053k377694i90951A24218h094636
15362h602794D003520J2731712R326765j2363690Q78283C834201h982433C887526
15371B612274J285924E26959M015279q79444M118194b490398j0223447L467536
15379i246309j711910j152036c269563n0435j808022F061836P875451C607430
15388E96167M234294D8469c573823C966006f743399D512937J4391595R13772H313322
15398D752858O154325C27509K391707e99978q882994Q69790H66875Q632587Q58976
15407A0358438O522284i754927m785657d085957l352194k638356a58123C464680
15416b507408A38739M998764o56418J3432009L997774I557495j901204b945350
15425A6085O7618J6464986j969810j268535F015244M039609A267088e115721k922313
15434h038034j196241j585150B785848c33393j0611547j015872e48040F096078
15443I615330k904683A771868D21997c02943q809559G40196J1561477l160741
15451I140932P86019J2155857F682857k143185J1276954k304697b511418C748679
15460b841066O55462A0636605m694307B101904J874353J29513h337852K137792
15468f200060B036393B98841i661367L107062I252098h807610A953524J0851262
15476A2804786B587871N271011M749351E421441b171004F282637i64061r365039
15484a0329100A1194337L216325n744427j787561a1625140e034522A469926i04453
15493d081927C352518b908594n889946k171041d313887b084291E521891M692853
15501A0214744C940834a0546008d846101A492620a161218A805021Q081720A251170
15510h952191B155250J027496c359799A0022057A28717L06578O576574b144079
15519a0339473M197678b356735A013121R347736h62111m591107k597853g71422
15528e829419J550507j99605j265109a619684m10236n69095q243379A00588Q333532
15537H434120k224044A564964c654085j608674J177473a900252A232169g694650
15546B445601K421694m14726P819809e25605j0043114c101780j0332336l548752
15554a6982868e985001P45104A591326J5224730o598668a1678985J104029c081989
15563a065073A016180K031280a0833263p785479e882587E021061a734177I286471
15572C634403l89420a1649106m33670k391093k387889f86924A1070634l583887
15580G486747c507731p23132l776010l026831H33520c620179p82954A851213a0628941
15590h480799c050820i09538n958046D547640e898456n281677k364702L353467
15598a0191368L425611a591046k146005H47056e769198K002552p263903K558840
15606h471709B030439c108903k646783m352371b274176a50043C119347j295559
15614A823788f636619B834529a773927I23472C38675P637308c393680B150100
15623c715180r212249N245254R01705c350645C639212j365463a987553o365011
15631h352564k65818a842102n736777L524859B18159c068861G65146b494377C470408
15641f193938F643061P226711D580253b413161p029835n184849c587057A5854309
15650E701206J119240A883096a2169444M634621f49623n243284j085467H58598
15659b625235k382262A646024h310666B821317L124117J1820021A885962e398577
15668F806710d403881k273406G027080J536996K059600L250165M059313e317166
15677G11504c129470J054932G655009a990980m53214r854156E984555b646441
15686e208772e90663m089954n340737A302235c18242o279279I125197K87779f833947
15696D726325J677915k487247J0249234O001780q069132f230459B217640i086023
15705A3831999m183415N852007B140806A49934J63434g565085a649273G155384
15714D866425K50451B463091h967329j1641224h037363b814528A947088J2437882
15722A4384970F261743A801659R236220D386589a851203A5286706m831869D952559
15731A0977173l885777j078849M032233Q755528r177710A118517D07865d061594
15740c809477l335208e21081A005738k60723L310602R40902d566147i37786a72924
15750i935883A914464c909937A375163O021543l48440N128504K243164k141552
15758A2278382C353583R396470D912067a1623706D4304R224369c31543A3139084
15767A2895869f81269c6473A256738K289058a0737748l239011L047993L444719
15775g484047A248912J878628A193791M1777M062619L889543l646618J371990
15783F913102a35847F306679O467417o178786a284731E750926J2214594H910443
15792A3939098M803386a925061p336249A349750a1835515m648185c507892a453196
15801B289984J012772a0170950o641403e579199a858725n520075N78161c120036
15810b03813q35957j807745H68361L768122N70766J9306907A0548371m058504
15818F489867b27205n299033M3716b581296B827242D30055M330545i163399b341837
15828h861549q735589g872386l474942L490048J237980g57078m341847j94258
15836e293183J188326a569973p410360d62629G500955j977504A874803L466464
15844E341267N544943c524389C029286P021302m429693O104709B240269h222085
15853e572540m85445c25913B660813a330578j7448544K039419N091355J648937
15861i999411m865951d345564b137361k083408r63525H21650h776408p552002
15869a6328410b83973r90679E57717O228441A824457Q723469m194303l40554A518921
15879a647779k302699n308133m528198N837335j787230c892775G178221J683180
15887H861401i089890m80200q845710L314792c839329j2422633P159052i11561
15896g82731H384563J544020B824960g373204J202334K671466J189234j62038
15904b472208A646039N76724L206668M560918C425363c06243j286529j895588
15912c488360j6264304o825103i930719q07894C511208J1088837B005973a169743
15921f981205l540144l980190J077272m401215J557272G354219K456996B318089
15930H128763A810474n24550M437508c241326Q74k035640B281403a420952I18804
15940H256767e440900E222373j94447a2187119n949143p135290d929129j06751
15948e035880a605726D696632O281049f022078A0473594g317201j0921825B992327
15957d278339a109658A3394012K182393B721728K125536B89687a1478212c291715
15966a524496F557972b34334F149434j976608q85047L334759j553918a0197430
15975a0855427P78437a330605A654517M527551K287319N611689o046825L409826
15983A1444077c286302k973241j0310005r83753C168899r85660Q668954J2323082
15991B3175275j726226F853595l34852d205387l761434c633413k156573E385957
16000G894813M052164P657426o02847K517672e14304o022569c113781a332336
16009d444253J103493G590099O885392K756084j462646n297061a0105261d466962
16018d095154q606841I50132L113273M678964J5017416j1110148A397215g784934
16027c251135o894147c744219P44726r380279A0315843O498759J237739L23090
16035A8375431l724686d35252l949159A705126e307400k502306A288681R028535
16043A0317216N446887N471618G910419B078455a1363754L839259O20446o021297
16051a2925346e708850B2766076m562018o848773A526119a5373629N936534A1229090
16060e494944F342147J373396b083355A4703105k447607D851796c834931B077465
16069F337753f141955l12085C74409e340643H610909J643411k181259l234362
16077D838699c960693k720303n754359k011168O005924J016224A3738318L185070
16085A6923388m958916b61155E84101i054369R3680c61214j1392439E758632L967014
16094I725646Q2038Q771566R057137j2349152a587386k054126r239304O419931
16102f460885a157308F937464K457452j40833m30922c086142C033586e871515
16111b2059347J191701g341600D83409L250127J245894R884869k863285E046148
16120G492866a4007405K220081c35840j372905D036716P625174D184875L754211
16128G939086R515099g84421r787218n249459N080725k472007O080197P59666
16136f372517o207131H884318m136662k176814a2748856k219754o710768m212397
16144b5891775F073922J088931N880651k015232L565711b966517P73578q34278
16152c027217J91627C962738Q18677G91153b697448B292028L881109A53283b272119
16162a6275640n85939N942324J026706l434808a640321o576025L151536H7125
16171d675123j1673091K195011p69915P012022a522766L0825I820544k850242
16179F970302R833144n652462a297053j5127470d767705p545019d583543F956113
16188A2883902L235960N06154E488007a6682044r862987K400444L872655f196256
16197i251057k793964G358336a272546C347688M787508a404631j1243892o64765
16205a3313288O45927J475264A710740J1975539K498599J2306032j1512961m738990
16213A2238959e998663o901228j970677K380222K797331A0351053K22251D029855
16222F926707C056932a5868314N221698M210905j3593735P770467L845156A183079
16231I034139L034578N88543C754893J885698b024104G73905L573440A193967
16240F604006Q061871n532207C845317L486455L088181f25q799717p05074j573082
16249a1078498d896353A1402466a3477o270205e16413l640202r363352c507696
16258E45590e580245E181325D10618K487698H93778L888374O588952l655233L882570
16267A1598441A381020c9119A491027N187257q61624J720095M384389k432578
16275I488566j425440h818828j0337940m7092a827976E391350K502525n84520
16283G309355P28345B320636r09270K12900f635010c125676A0970150a799960
16292F985239j207734h483833A4811070J090395n06158l482292a435429o686887
16300h122316K861073G094255K01320K502012P043059D707026j067947D3037a1715656
16310b1730834g746119c06251l400211a8076E974622r54879k467754O114177D113035
16320c763654R23529E099228c16882A0675077L112090j354823j798462L915037
16328A4548919m334066A87666P106642r80592A028693K486943g934416a798841
16337E963440J676225a731461G323004I86571h133009k068478k325166d821532
16346A0196298K376956C195058a417714E660666B681595L882158K477766J923531
16354A0965050k064663B127257Q514341e182938d67175A8729892D591668j116797
16362C474871L087066c149068k179716e61433B387582a685990C158109a746608
16371e411105b300078A241961c011962G49803J7544447a286482k017365j109349
16379d413196l662112D83845J2001906E091019O470653E175773A943598K039419
16387C983017R666371m086793A826464g084129a24756k447394E3967O544468J154271
16396G752706k027124A957908c495804j211576E56303P39542L021197e214810
16405B89775c217787F477233Q596698B971803c106646A43170K910905d639267
16414h79620k495200Q78176A0467478O872480I26579g527483a129628o326118
16422g455746h32526B804332K33436a477154e1334q650689p094803d218600A183620
16432a643863C740293N572225e743708o895034O227047J519849B170731O34648
16440B805379g494998c302902A196417e587142J400161E250796B369681b155187
16449E245020b662463r444211M302024c402608f6490n820774E35857N844332a184825
16459f573639b775484o922679M674839a075138j6984597c807629a40574B130116
16468d187625a912237p747731o40194K123339p764425O610217b738065a58057
16477b966760F427033A322731c154756l730302A14077e358251j048757n932389
16485a2339397K191510a170819F860183A129524c662581J284108f49808j1320185
16493a1969993c330274o9789r035673M773993C894908e757556r824509P471019
16501h111046B396010m08917L665425f286283n921581M787770l184446d335930
16510B379299d85441a21217D35878H4899c90283D6151b196260A4494155D546950
16520A363347e402181j1690470d775835F410180b188190b22718C164006e434650
16529d64963B776274a7567568M474980A299110d286252D231835a33408D009284
16538C274215M522391A494092a102771D388701j201739c217385B935196K063403
16546D998599b435234E065612O770103J597601n759189l598786b019757k230391
16554d250148j2747569b113651j2280691b679896A0806795E084422a907277A180779
16563d167701k733293L410121B286240J211287Q543414p47894B114796R69545
16571C084341R476769n782001J0323950F260388q56432M81936a707062k797257
16579d504319B930207N375738L65984l933041k223842r89791a918243M7971a86816
16589D604276f81811l813471l050153a088355H130741A264966a227541E598865
16598A187452N244074P736883o463834l459406O152268N06785L504860l606941
16606A0802141C84879O097015j934190L645305c924284Q62699G114881c945271
16615g211804Q20607m723858a404124F536348Q52074A600997E62457M161448b786144
16625a21169k285132m016807j60755I461744N058689K476566L641839n529106
16633A5109732F374083A833861K092420c296872D054924J035856a721654B263786
16642H58664e679122E547989J0613944e152442n380544q41772J460470d729392
16651b712773D327884K960543L547561L670151D811480c173558P78903A575674
16660E240929J0956235p469578a932102D448062O630147E342109O724956j550877
16668A0516188G63560b520015J216516j0452513N07038a861478A328165N58025
16676A886190a294031l045047a05564p555916q1927Q13170a224671n87094F492216
16686F048882J854488B867505j228927L438715h60472C098169J859888L638947
16694H597004c384410A0673568m1182i139013a783525B649726h156432Q61767
16702g294665p20332J955121j15501m615045k741388O698353B939610b220027
16711f711726A302448e52436k838540B029606O736977A267970O0806F37881l2824
16720F05057d67517l39990k868458j977716G679676F98426g836817o37668b281768
16730d857069K293071l572676j0450300N253350b675350k552092K297301a277857
16739i59130r301147f69912k097210o215699K543346B905812P097431p83734D208524
16749d349081a974660G620230d398311l81549m44232i56336H04079L390034f297924
16759a4011765c746992H441988c694825k48828a898407j3593346K672604b35646
16768a6947782M225825f282285E508755C18512J0020591A728064a0863078a214132
16777G515201a84120F51740P131688b724525J325525F149963B53164f177941g40228
16787A747986c004570k334980j5336616O607191f051261j446143L683362b59928
16796G150271a108741k452926r986352k195411k985247h256466F598196K663798
16804I261994P414884k96472A555686J533357b068460o825397M186834p596793
16812a2303816K035924a495697C019517r71550M487094B842867c662491p270214
16820a0932705J142068q45205p319106P572231G098587a615636G369824p57970
16828F611854j951355a341743F535410a3660677N8815e668457E33288E5732N335803
16837E391535m91742b889057P06913E711452c881314P39204b22338j55933A461159
16847H234167k0491a218190B219111e28679j296150k158604m841438r504846a954282
16857F706200J247120l474822b667371a279263K80305B8325d78460k482491I824782
16867A0717051k594254D007335e192179m358411B335735M581193e392755j0204289
16875a5597044A439565d967698G287073P771058e16931A493059K392504g218038
16884d263814l089907A143421L289927L390869Q061733p331101r19933B114862
16893b659721j0617496J683727l907717a534210A9491840k621425p787818j964368
16901G118229B523648a862616m859474A718481d037184f92016A6035889o469912
16909I565977L214041l419032m383505A139800c703991J011371l120618e96833
16918a0038933B924480P849021R563697o300635J187353C920816b1804767K354175
16926a9450592h076682g01659F306726K680875N19009l567821M867136l30291
16934A0475634g225390K757401D700750b714238A492043J1183605E316473J560259
16942F876732R389746C828278b649495C760318d621878a294635k237500J686773
16950a845362h4463D303056L717731M15289B710250B19013e97824l093181b61696
16960A982362D71721O780110C508910O367050A720490f80170B171810J688318
16968C860128H75653g22311A1186151J677462j986271m506967A481290a1724964
16977a2252617B224231i151763k27187C853049c789568C471142N031384r50606
16985G551920a4247266j34087J502747d119584a473855C879971N795663R935287
16993A9610921P117140A2682962h286442R13095A163885c275358d87694B819971
17002c551011A121385O041881Q490621a0565145d199143l727452r483044d319252
17011a4884645P00464d362154H234785j591145J127179A26559a3231995L180199
17019a0051796n335287O398149d180837I067271P980927k613757L65355E423896
17028f290018C595245g204253n912246M781470A493316i71830F31311P653162
17036H284473i439328q897869g499762l13480o700099c278045j809008p260679
17044a2347732c211686a317032o0551M6334J807L18927j472407q271559b995537
17054g73499A5022065L257443r105168A138511g667412k546337j574077d731384
17063f392586a980043I320094d069695m647012k552433k43725p030640N957122
17071a2586383M439217j943587B071011b161304k293219H358486M323327B104735
17080c812022n717963L148388P51787I837939K678024L499761k25895o768863
17088I020966d97177E238678h319688j2067766P117556N004394L20214d59588
17097c59739A539673d207254a206822j0362672q373878O595026J600729j970039
17105a3717656E182567J1055106n621580R060736R46950C609143g394436a286132
17114g010678R17353D629841A966213a871083A3744447L781788p072973a202219
17123a7363297N47263j380298B34151K434642c796104A3484964D812087a063654
17132f153268j129585K001163p11519C591392A285292L343223O327889L741335
17140A4697739K051037N346309H286570B401550B39485c304511m001527L275257
17148d030781C516454J1480181m581500m150122c606820p204885n356564J545927
17156a4622342G0100a315688A484583J825213L21015J23993a896789j925241J611786
17165b210244R66649M67351F397591m81263P072601K575834o375792J11325C206516
17175I59701c082299A0627684g506865a313609A0967183n117740a074448A579939
17184e221345j70705J120378j0669936l889235b168088A0765373j545315J0985087
17192B0205145o608975F073712d226639a407285A291100d982426G152136O889463
17200A4041599l675617Q621781n225804a089291E748469J37010B148744a2275058
17209g388840j69125L03467A1957034m590779k810407N825403A62703f683676
17218h819944N59193G587334K522272K750525j503601n371913O393150C040333
17227F884566N96075a532665D129194J041527c174653I91207R142835l266737
17235F867305J0984345D605830N065330a0104430m99810a23978B968147c977580
17244B103724m73987A55192Q761392A55616a1540400C308564Q95219K813857J381927
17253H399567A230404g985883D938022M582386k510934I47055b33440A0210829
17262A613816P919767l677219i678820a870494B213705i230753A468962K122363
17270C591325L516153A553136M466267g693570m74771a132198D745743A725580
17279A983924a824539p344168B316886a72305D660984M944165Q4564B905352b478712
17289d229988K20813k077008F01621P969007c20084F365768a005312j0450624
17297a1455936L796216b109299j098422m391743A159338d367333r109103A151765
17306h25382k617549k15640D320885g142057m067619b812186p011212A496364
17315A651503b442743m51018C43609B4222J532492K416323c33852j554676o526054
17324h414582p406532e678006E134677A529663i40673l084299J51992k051193
17332e924173l633412E483275g407334l944396C340700b46217j4326267D300382
17341I734200i32752H818935c72203j0981649e318507E938567g415374O16043
17349f799331r34119L137327k154279D100436a979203p016869A0181741J08241
17357A0289982c205280o052930n252198j023243e559270A0663340l468974B670124
17366c04738q027288L134779a900025k052909p286527N273459E61897g472537
17375a659079k819926j414493A0067553D076206d704807o101198N134880m685528
17383a0356653j059822c096308h97736G516587M846904E397089c21743m145714
17391d467457j0666081f832786A333551a286566k091651j92453E532603e761057
17400I28566f082889k481517N30759c988036a851755r523961R9654C116633g902975
17410e439844F060763E84291J581107J0097129A822764g122156B386186K928870
17418E315056a83960A2310119k45900B246773J430113H7235i510415b851354B384213
17428B429563a271163m583415m123557J139138L059362r35720B27489K670687
17436B898176p82353b715258o41167M7241l155406a324636A2337020K157677A641166
17446H872000B182854J070104R761884l957047A927029I6789b40954m902253K302431
17455b840776a407030j293607F727612a274764p135657J831573m35133L122359
17463c891622B882972J92756g65204A521788K30321O766408K313242D316525A929879
17473D518032B053608Q078534G43034R88545J7411821K36718G029295r26709J296541
17482G399127B181505N92994N19883g815391m741465M643809j54725A085587K295916
17491C381503a628303j256780A582913e22102B88935a038625E093168M992521
17499A0085689Q16280D118805a037434k085253I342050O903680K288739J158378
17507A9692847C601079I83959O631875a631154A554771b243067H048603c928561
17516f604267D49100a5764036b065537E873139q39313b871145l55650j960831
17524e187626J776632A413961c045888E506347J083434M867080j701707D207277
17533B806804c159339a051787m427421B145919K452026N271288K18625B608238
17542I524223c402925o162294a34030j001035j1293677e646343E119577d280108
17551B746130M48612b697170Q18288c53947j733893L91121m538392E43580b386820
17561A0441016L180543k061781r61154B622192h625631J842442D87319d253038
17570B309592P742865e951731r71146A0590279h298108n794106b759367j556261
17578d315628l552742l164701B386042h346096J543033G476772B912073A293766
17587E788970a0624692K081653I55522J777561A9885N590801j705921L864549
17595G769314l383025C33872a191873G980399c447867B666605e784085p619818
17603a3403903J634344N434958a112966j1325912L421355J918027a214928k284855
17611c499783A38978d474157K030161I02564N562108E56060d245633O88403J534149
17620b023081A155822A4306K614200c836441G626195F84166b583925q291861d204590
17630b494817A922125L42334i87834o640094E7533e733115k324950J55504k011559
17639i914120J745578K176043E800876f929461j160332A820893e812810a437512
17648A2874975A890832a889176D555011f399207o987252G77698K606559K41559
17656C625816L796088d34589q798596B255382f54383n192912J08710b323747k958822
17665e282569M45092A778624b623026k969094l87675b340353G48323C61924c901432
17675a5845079d107108C679291b411378l021784A5650013k273263H68983K40289
17683A109272a3062888j743087a708432l751822j1816864a663094G12823h26640
17692c027530E583898a1047350L785506l31417b463416j0080042f186787K389070
17700c797717J862989H445770J570667B361989K844418A898349h891907a988774
17709f03324m304332A202373P498326C762508g591108F39684c571110L15032a033608
17719B135934a1871633N688150D87929h981964L889704D650517N275546k309349
17727G616714C015530g538533l484029g74195C046347j067632n64357h56291E019284
17737A1117348C390828h442683c518413k14684B912844L335078j838174h20717
17746B420428E65622N62672f916072D400538r1854A821358L798707L556533e552771
17756h60366A343565A25641a738334A1151163C415358h12831C330981h365840
17765d006396B630295R595575m216006l652088e114880m582664J743877B962488
17774G383440K394156K790222A656457K438763r30993c307884o809871G340880
17783E705547m66267N611947B735688L607352J564515P28518f804717D689058
17792C917951m02540H61909J437929P41371M310931K604378D951360f756592K023210
17801d733382n604991b974710r97055b59479G190496N858691M990570p296016
17809A0743741m609366o45407B043743c327788A715105f282944d33762A0518615
17818A2236713n896957j555328a67204C473634f973554K104036p645845f200721
17827C585747a706384F663521m54578P05355j59996b590207A677046a1504061
17836H98749M6873J0178219j317846M041356D464002j704702K827547A814003
17845h581084i3327C433870I29469J488459c32112j0381798A1190J4402214a961999
17855e750728B60858e671139J483538I106052C322653a500686F141389a110644
17864a633314a56535G61914M237345J751395J1563117B911133Q46645h61461n38999
17873a400460j662062d9699m918057n21562J691686B001594I97809a0030049c079076
17883a0392328M143627C131112g850154j2642954h050182G020572B145065Q82090
17891C027155L866362B997227m03420J957225e856378O20996A690056L246063
17899D936119j106060O691541M126790G031115j228837a1257536q998346K617088
17907a7638794h641007b714808D388142R13555b955070o521223B029770a0551801
17916a2281856c570426m18347o266218g50510F460941g71662F142205P577922
17924A3720127o702798j356448p97304c808538n209955K915522K493880E207173
17933A6786628F726287e931801k300682n295076L446891M528608J898469m572320
17941h225911k025725J719114g28723k567668k45570k685551M42918A503502A83921
17951a1803800C948518R592057o744521J508917C54083a0739567d175527D186164
17960d226295B635132L651212a450467B491825K187889c602293r108665L280673
17968i430285k073596q017802Q316979N052671K305654D760735o57902e915643
17977i853724n078557f098016j879571F739068M613515c567433A0474281L322437
17985A3796718C460738N061960C376577C41527d534805m456632n907109J921155
17993a2977391A3923386R48187k980984D761682a0423630q190768n322091N522222
18001a8414267Q985055J18826A0971169P90996P29634o036102b502900j970401
18009d473301B568267c622057B959236j68801L819463j771189J1962472N401842
18017B2203023o104982E356639a907574j0143606N480264j622051d65255k254590
18025b719845D567950Q53403b56750B074628b628063r243470P02011j536414P65713
18034a1940223I74418P382751L572966M965984l479428n378397A138643c623567
18043d958729C894340M268566L640638N199990J733889E599210B507648k04200
18051B303448e45195A284598K187269N922910a1476839d826719A671579M093032
18059E764611k810916K104586c107246j1280028f216200B158082K3363O000835
18067H182280k821202J4645378G380572M12883l504044B093067J105779K909402
18075F108248P952747n759693k553092L81929M843453L499418e421348l360030
18083h781378J652882m327696e156493A761762L221883R23582J7544990G973216
18092d325694n492124p930216Q172775C743534P901779D883492J431711Q857159
18100A5172362o29861G07138K239707g40970B691329l66659N54010a244764G109394
18110F544038Q79850q27625A268341e662335D08947K07494f108304P876a456278
18120f02793I684670M368145m368311a959963E890323c103196k080162j084668
18128f268026b159256A739873R684728Q090612J330893r790537d626347q25149
18136e451496J596539C553163a446901j484233j241348l44198J283424J276773
18144a956483D218780J714528k391293b078313l594055m284346L577327b486201
18153g35094A2903606b405947G64384c749119C627238c301439D097848L562455
18161G660303A447350c382632H819108E22163e579481h83637i9962j270223F687758
18171i13022K58557l654570C339169c780730k286652B066370b450008m550800
18179g000808H755197C818757j020342e20660m246679l613822C994756a223417
18188f451020B501167a613568B65788J1056507l370598e909194i85089H817627
18197e033033k522979k801381J006562B49477Q136626B885453j404744d774320
18206c061375d61410n038898a105682A171232d634437l673404K081181J911498
18214d315162m560694E949211a288804F752766e773515r409821P67306O418256
18222g997774b342406F632561c500110i05425J03298a31243j1260985K099563
18230i292665H40153L802131M364140I63754f007984k625984a336636l313300
18238d649936D151156j704838c433283q281111D36853d450796m240954l202826
18246a1894576c347209q2417p988718k365941d267967b037107R12799F920706
18255a1370303N303782j934262J348068K169124E57640i626214L62700I859134
18264C739869j349257N009663B305024g985398J425444j686140j245857L139233
18272f352718E76997I426d013741l09235k393000k789298k731601r89143d060844
18282g20620D177648b929483F341038h84988A611361P806475R35535I30133e121163
18292C556250i107928Q03067G286022J458143L17386K124652b565636q395361
18300a0960997M779138n694940h33872l816580p153751J533560M34684A91964
18309h545654j471335A920116d187782o64655N83354j129542n304700I743552
18318E727283j75253O818367E734713i48926D682447P233997d496997D82752O631214
18327G113966L702352c475009O52973L59688j36950B556888a991129j242074n945606
18336i178809F44941J902295O79695f042161j092890a977781B346206J0564504
18344A2910710Q475B105730J766953b044396F98704J2052992m045880C972460
18353A8337633D544190a049368B325504a231226l424719F730268c287889k994233
18361f282122l790623p6679l83464b859215H265948h577784a881361I650483a46013
18371h111937L645072D795548J1461602M635590r225775l149640j946928J107497
18379G677894j127555r46379P085735D480333L614984k645604A914570e528391
18388D781524c518741C578561j521626P78811a0053015A881376C22289a0606400
18397g440970C516246A90323J117037Q504978A307971a756170F490863K64589
18405F755452o61678K219172p1704M295361B267778L944336C094866P381521O04269
18414A1080656k998188B015568K767937L96571k340227h583708k113989l268622
18422a3966319d70451A86594a482726D502293J301422A280344N58647n72084b508110
18432c580803H741922f86699E717536M334466C162262J7768786k300518m272164
18440A4358366h74692p277612l267256N057750L029887k267572A31623K82648
18448D14271P38044b090875m622136k372390L80039K087993c239970O80453o413857
18457h973374f37268G963120j636516R242384j919086F11932e58870A924382K195830
18466D120212b336167H25330C88077J096113R667165C960337c315929k330954
18474e646883p138970L485276J257595J031713J454790c36787D370327f398871
18483a2167507e629653i96580k155590N2516o596038J174734a803371N18618F359224
18493C449134J0735741E418803k063146a909661j0547786c312742P94369A85645
18502b794661k336377L9720m026343r02215c658001l388223n137105C946557g493854
18512a3574188O44053K55205M08242C789190k16920a1585251F32794M597964c807682
18522c330299B449375a474406Q6062H505969A071076a308162r3008p42757j944094
18531d088021H48852e676604m781649L822614E5421a3595846M844933b687507
18540a2723399b333975k2008p12166m574875B089999f46649p262229l652431L486103
18549h075206c587114A557778C2315a865760A54336M744154l64314p21497j034017
18558B778662a4678982L303674d774762l228925P43266A273386a014633p407209
18566h421842G663925b194425k1288777e035825K263542m474548J554462b074891
18575A246104N249874L405018e909988b755556E060096j432993c621245o279323
18583i900568L840570r68569a848749D410105L581171l081981B394490K082392
18591D476882e833820j290255l969587Q62995G947466G7513g621739A200879I9608
18601a317464E885124J834406a2699562e537843A880102A55052P59765N30906
18609A445723b076225D146038O854797m695192e817181r523180g505341k64193
18617g769534B416291e81541D363156A538427J1056808A800811E05500d784329
18626c589793j3141B448130c234792k307880c32311A384169E85516b751042H603419
18636E924152k590571l85793c352471n021613E684822n74448C3643R148789C031245
18646F667018a415794C980294d355940C386586o93080K21253b48512I12492M852625
18655E765117a69041B110499a763781f3070F464629N658037B751721A06457a33737
18665c009848A526685J2966901e485227e84649D949841C62066M773045Q268281
18673A3403392E225959k289818P028313D532809H66090d044763C119100A200819
18682A0078331P700921p108272l524700L182909l821091a58580B182825F99223
18691a574680A0235911m972553a071884A593960K929432B86201a171918a27021
18700g168821j331987B685666a495433j659653I711090N255616p466884l461634
18708D038188a764834o699924k072564D416485L147177N387881n658779l166333
18716D126431J527338P949284D09593f830919b295684A975930Q02110d390267
18725f033042Q57870b017436G916764l749091j286486d501866l407370c293774
18734B575770d535542n035711A5236055J474464D363488J834959A980175l85181
18742A594994K776763H09139O56041a439863E849943Q550666o889527g23114r755778
18751a0478892j437094d171886j960500j261386J869800k784816K082378a938324
18760i539896N56020M176149A1186095D325272c078542c92028o04803k952314
18768c949145H954797m055259H56979P500104a815251j0404365N721588A137485
18777G347021J728541l842316h645821j429372p95031K634625m631757F19497
18786a097194A48017P839127A37685i717235K002656B83751a2951781A625199
18795e577192k89673j437801A3518613J38463E743854C66990K2300d91193o460616
18804f951809O46214l854947L820482I488187O59815a264807E395524c642660
18813i426939m221508P80309L455173k200740N480401b884548a250167p961158
18821i211325a388378A94583K945180G29836a1548102L956886B241370K376849
18829D618219Q316950m673866A960499P295362l941800h567893h4339j0758069
18837a0842408d815258K129953C890046e005921J534953j764803o062134n444569
18845a6742474K539738J459088M725802B468130J642886e065005j079504k10279
18853f354788L046217A205064O064633a368970A754516N698337E66227M348980
18861D915207B056633a622761E546377J663064b228882j0914043M758558M065266
18869d319101l913896a359688G443937b176792o134043j473319m944387J035999
18877a3692542f386596B284404e72532B939915p6401j73413P78264M359207g157628
18887d313387f89653E479751m21332K238517J0221236F556199J774561a857277
18896a0312908J300618f38302o181355L211652h82676j077007F38995P977597
18904H616592A680919h967505J689301o102308k399997L650044b532412A309436
18913A1013870Q917037G595884k381233d159240R60446C155833e31394D798621
18922E51848N697840k657422K709116a996997f37652r44670L44843p419550j1714752
18931b0371781g755830c033438a188635A3794295q55344A188275i994671B15327
18940e648411n89450F553596k758385j220713J1471510m000101f561105i44263
18949D042911M632249B589961e164941D713224K153091l376718M738022j624063
18957F603556c580702r60049h44609j068147j690513m813249b182916A1785361
18966F823574j08302Q28821I59543c335681A932239c019067J366809H968622M599884
18975A3568506J245023p065178P460063b12831m819906j409610j162550b172730
18984B565680Q220310k658084J277273l527299d381538B97880a331250j956742
18992c287992l764379c1900n977646J804925I245588M674864k383686J885148
19000A3421914A597282i470581O29009o12865c190893A3018394O430670l857866
19008A5591198N29264m650289g087009K554798k408909l178607M740987D288735
19017D930161a495163H829570J246089B99106b096579m008544n503647j556277
19025a3165047c43366k656318G911754k081813P689270F716643O71988a204425
19034E0381h89626H66669l64225f265237D014475A148425J2401016J947765d027306
19044i154882a701923k593514H63781a075442j420885B227329K340582b791274
19053b947366m551042b302724L26419A843461B30125f250503D688484M188686
19061H877170D182596c852858H37268e913832j240498c425985c37350a1301D928929
19071B78826e985975l609413K296967c262871K52491A9264248F192876k422100
19079C770776j380733e948751A915476M24881e365418b348029k415938D382182
19088f267513J931327p055063H8596J340350F28469a1099985k043829N356225
19096g787589J107460l810167a341591C127782N54779L742769B731661b245578
19105d725270l61166m933822L643697B881866b434150B503867o96057Q47905A079013
19115B862783a0953442c68443p108181r3311a940665q482722K538582C58736h478394
19125c438711D788825a398014j097760j0121871l808057f792859K906303A274406
19134D658155Q658510a724446n235496B569232f072496p63774F012022J21195
19142F133217d148495h47217p831830o120493h50866C864210b071801G674655
19151C373990e442759o01419k418294l132547N080846L161624D333618d831637
19160c887241a893840C003404L412848k212715d410648o23926J25559n131917
19168a0040932b685050m0356A006062M561608M930892a2806477K219930j267741
19176a1854288L563180k604230b360544m901284n746100c500391B214795b900718
19185b542856A867220b863514D74631b121432k555589I26456M243479N873426
19193A1043361C357205J459037L107287C074946J0241741E230742a7102899J915138
19201a5187761A312557b359410C595036O428399b209173l883627D504339i643346
19210a3258497a519700j643433R16442H244976k885629a0954708b465589I416978
19219F082675M820135J839484a876296j904598C67981A01816J87480N146414O650710
19228A2086420D765920N13496a1405101J543807d376942B773755a128598o04813
19236a733411J23771j41317r641225C645030c982291c76224j679092I31494J576691
19245B508185J058005c755391B347247J668462K909303L985469q43485J1695190
19253B1762186j0651216B205359L255786A35456Q188728C625222d610906i60777
19262b199601I556456f856524M05806R88408J020369m49254B424818a715053j331494
19271c046547H560864B859843a972345F125232N744028D295337J7287636m078581
19279A7504392A580912r4430M241008j561749O617345D365332G75072r6589K187135
19288B865618J1389770a12646j332868D830679d975436m073076c461139p844773
19296a1305912J074297A623781J2403766C163311g609223L795711a229534A1061465
19305F831932M40165k331660K027842Q19166K685647m153381J320694K99321J1199531
19314A9139257q643445e295542E47235a458158o568398F068490k448604g132810
19323B756496L989010A046274b820824n230767c771250k281649g23441B896187
19332d012220F14198J3154514B297174Q946293m197057k60255k827802R809605
19340A3767958A696273c664891C956098j467295N534850P521117D581253H4904
19349C30321e793094n841118c908406o053611j791844E702431a045110C670440
19358B299271d782507J107751l67756F782075F14434b972251j845042C371924
19367c907404G07889J1836979K743888C988701d592699j061739M09470B468153
19376f408017J516443A773076g424355a031301B859229e553340j3265307i248814
19385C9515a5049755c509240G33923b383843J21903E04867b640140F775096j169087
19394E606009D29823B02727J03570b932547J332225a79086F337819a3065140e977189
19404C260137h9412q804297b488780n458714q91966M316889K010781m350531N77927
19413f284394J271282k191782A611321d744550C003529c490557D184754E24085
19422g262109K51910J235316A295526J4033309G48521g293438a733804H039576
19431D283288c640366B390697a294491r966815d316180n453301k057291b187843
19440G936960D8185i57736k799792r315693K327571k17516M905698K311618l149827
19449f895677K574674o20655E915055i325563d584000B691181A226476f230945
19458h045324K331801K747449f16117F145590B584863a62270H246123I53861h092513
19468g154920n183103K302448c426656A913304o56010D94828O136701B03942a410535
19478e620096m173385I73086K49135b670394E566857B574537a824170A947109
19487A7143198d77331E772476d007048B205991a0831968K790979b162723j834619
19495c997342D507797Q3981H56492N96548d34809n48903n00085O05672c80400
19505e304782E312578J863142j898649a190593I859587C682569A772520l44914
19513A427606d918848l086817D194801e804851B852423K044044a762316D681215
19522B92842J072222a0231353B041472K558761b904487k938877A335610J772192
19530C107802M935506J699901k036285G98851b10692H646700I40055a225314B987221
19540B041653g25878G953726b89156h8445H526640j846250r93829o71779A950842
19550a53945F699943j832318o034J445200B195970k85908N543868k642438h01740
19560C888546N226990k858617K756885C39637b96918M648G545260M724722C250296
19570d398008l944632L921307a444891B324514d392478a445703A1171895I1501
19579h876308C55192N837631K173000J2123979G531727e959541C071771f90395
19588A897216K576963j434097O112968q4485J900715M40051C865114a0129338
19597b593548i60110C450541d548052b199740B561025b080608k09239A775098
19606F01589L0242b675196k409929E023850d894359G730963K404171l719972M332095
19615A0747257E310998L179258J951638D452788a3715076c456621B874316A40516
19624A2602947R64921a477907o770560B719558g271437L54962c045387j542621
19632d588008J609849l728485e6930l120894n661693I889226l765082a832223
19641a447071B61657a151216C44272e6852E168132P717168P94326e441760I38990
19651H73286h425141F238394B836287d857736l373623b208979p234304M001147
19659e442136l310447c302693j223703b37012B999896a1912831o57872E665397
19668c558117h96462n406033J357731C047789L072842L862177c571169F235079
19677G627457A388038K356877j538933i507018L832330q43860r08632n06388a308946
19687c087021J34116o022418p839670k871474B225074a0866624A380492J0348971
19695A1729463a243663k692353J5359o37199n98327N55323J143491G0430K496111
19704B566541b696099a012892l51986B200156K021435M8894g5825k615519j0596652
19713a3287996l228242k208367c926032p94562G392433b221352n89889m809861
19721g621102r333701h084349d10967j528615E08998a03043o11018A030810O455056
19730G485866k755482Q03575k544815A398272P73934c783417r623604a135508
19739e527321A220919m8344b141869l519386a253489r141739l282661e071706
19748a4791066N335896a8188j094767n289603A283718a088403d48317A273410
19757b115282B622480P474904Q003850d304566D154848a995278m729545A1741079
19766B564869O958500D520866R431991B16381a2219286J119589M379808K229219
19774d490670m869133a521385j3339212K306384E398666P49936M59330B088389
19783a2600429d915515J874792m698214a569981A7821625m659458K883342k892344
19791A3153165B9136g658937a714419e78385m08409q143903d277935R29073j821875
19800e170737G818295a28798l709072C596972a798872j5524294J534863O831271
19808h957032c643729G768555Q670925p362852l968670A789972a0408942n16756
19816a0925698J873454A250164a620894G300590k54666J835074k980824j17527
19824E782647B774072l74835i027053j688501b496555H183477A273173e345555
19833A609069Q75933L330468j074097b111105q395701K292454D999618c921879
19842F847486Q90253l017015Q665400J97156B218519c500682j045690H86825K280071
19851C166896J4158842m618357n528657K300797H5750i652479M589571F750889
19860D718327m16191O427469G61150a0024730c961390A38990a23650F717712a566050
19870B721067a824343D058718G54518R521284k398814l450200j405201e934577
19879a376839m16560A578107N724072B111325P327348M433298F093548a011751
19888D96292d232709a939915A739497a833813D935371B051991K634465J898835
19896F585291G39184a888587j0053669B600273d210935J135197F031074H98647
19905A6593642F851638N41944k807087C45837J95306a149656o754366o57166B859807
19915a845006A6803993E799793F95831e665620P74449K331682k093912j072165
19923e725566j090026K334347I914376a861113G83575P076558A193464P25957
19931A919421p49558i205435k471081J30510a127907E999200K858192l621905
19939E235487c550501e00134B237634f064437m287365D065038Q902453D962960
19948A2524776e827505m634678e1626B432887Q496603e829476D71777d120423
19957h80520o24023m600856j549726A2390332D517372c849802j127146j839947
19965f816895J431036F195379o78655e801854K183700a07102k08335C69042c66775
19975a065313e0336D542805q72927J76658f559338a616772o094566J658776q4519
19984f137081k1943b989020H602569a226284B401190e48718A75712c695100m250119
19993g945219K100073q47703a556805c59681o913023l553303B347356c0474k209831
20002b240305A117833f333198j0045740e607162M49738E80174R674636K074939
20010A2329749B761715P06119D2172a3722441N770612A300792K173251a656521
20019d661868j262915J463903A587986i629934M304842K198361k525099l920097
20027i571927d553649j589674j764205D684289L771429i13304l462409B004288
20036B732541I9457O484435b15674p865274C370373H4753d53437m921622C275478
20046b448719a020143I370458e639919j544259k177589j915421K937837H12524
20055a2500717e159961A340991O196938b904535D544104A705543b492992h63543
20064C788624A179206M370718B471244a455806I21449O89158K260930A057314
20073E713088M176797f975160j0573789N637236N287158l976962D186316A837830
20082D005709J889228b346561q102316d402873m662493J571919C999732Q90732
20090D890464l4671R1445M901132C666932K885570o54057j949481G92414J463864
20099B256278a872311F152048G73180M234136n99172J642377b849797n946728
20107h796525b961677k951224j794158J2708L416142a843356f27714B638846K214181
20116D853027f562795A556449a646123j882763a227305A3285476n037803L085118
20124A1332791C635075d399881G131088R339842F477951f437744F912333g765414
20133C910630c540521m341913J550776I12571P714107d185255l872l633591k174403
20142i997121I86700L156433k013575I19657L007658M080250B361682n81534j83563
20151A596585P177302K359104P246842A219546J219947L238618p12186L955272
20159H921197k202786J139096b331895E468709e61165D638263d993263b451994
20168g468355b999307m02228j3565540P302245B813821K114413e076314C345822
20177B647915e018797G191433D22262b428206F797712l079855N114356M149754
20185A2981967j840162b431533D734841j896238J066101K487079G09829a0618941
20194E4303a253145l577598l151357d46011B537962g56592F15766h339088l588806
20203a1927894c603855G764719a0562169b301835A3547739j993841m957827J667419
20211H263490a79777A909113K000118K816496b242444F423743J565110e992315
20220C600777p22302p27037d5952B681385m52680a0419149j341501P52262L127316
20229g881072D269416L091299c109346G946224b450996l282855k995583a676036
20238B55263a705382I431206c648349F996398M649376j918655B643227J919785
20246D563012K050861e626086l795524c534585l549831m470504L712432c461612
20255B88167d554342K147460m259660B17482d663429n211001a776385j501198
20263c277583C583329J0771654B512733d177233A413568b12675E306976j928180
20271C378796j172066h361344D561570a033959A193445E95151d33943F094819
20280a289923k52487q604818p03385j31838a542724I84552a0476868L188366I43680
20290a702773j125304f14271l234610J418123G883373d339055O53215k677257
20298f363097J850452E231322N941317e593551j122862J328330A756419e273445
20307D10004a837327n242722B794476j000227a780052j0032115b060836n082207
20315g143043B172105a73535n00867m050507A669129d245063m941693J109620
20323h077136c812585E762134K928258B619065d062170a009251p026551j585143
20331i620945d042611E137539a804281f78071D767765f42548n292467K96994G73704
20341e221346a993153n449554n13246D82305L329647A207376J54704K926977F36238
20351C933709K70210a958430j0429251d161457C292552d120046B624229c1135
20360c351916B037616C80371b504994N89202B450396g904578K871450D63717e951832
20370f353338B045271K196732A488965d44092E312424d476929E619023A982873
20379f400415A355259k31623M256070A501015a317902E492308d685618a053417
20388c981190m153438c839028g38661F59283f000856H509380A274245R88326Q911071
20397A1173642c975077k015624b584919k068886G23363h10505B467470j187091
20405A280379Q149160C961818e672953b341078A166769M491213A523450J779386
20413C302836e394215O28875H4346K229949K21928e81321E319525A293562L807881
20422E101443A990611b262808j1609502A0038654k035967J992902O318417D162699
20431A741912c41801I878750c523754A1099757C508195K596439J381068g518877
20440e443222B00899J0564876j795669k504296C64828d748471k638512g22497
20449a463356k116629f54769A0394502l967233B202124M529167j575776L085480
20457H240995k891546i93278j190435F581172k133694A119148J3243490c006447
20466g799265D067761O55341e036320C546362E09796f511058N85043a441146I93310
20476B79194J3711788C928525D01265R320467h027139D179985R16388Q16563B816158
20486B447246N655042c263412E882691N848765m329264m92855J247281a631780
20495g337478b892512A513178g601223A718917N886765l282045J673421e638120
20504e884554k867451D73987c264294a058695C793076e371207j31588I913388
20513A3151760a587098C312101b784056b93325A023374L722618d742594E376419
20522A3321117L079589G25796J739636J795556g911129d58485j461256n624351
20530g544092K595239K217787I083886c509844B511215g929415J047284e50968
20539d337521K046735L63723j297029a369700H855989F10819b876252A726365
20548A5104666m981065c451030o998934M127506J949254F365578A647916h95055
20557h279134C259274i412231n121080d797969h75698l658867n18028o785939
20565a1838532m703755d668089N39054A036940Q476811D9290L887060i20714E02984
20575a0026891C800451O127038B67993P068083c46647l565332o292503M221048
20583e983434r63161l725735b533032o20331p987901L275948Q83340l118935M417894
20592e683017a15304n597821a998726j001847l409435l770430c398656l015270
20600f413926K703027c81899B754691D13519Q302754m032693M933040A786845
20609a686094n768431A548310d092870k08211a514602J65467j2693005L072323
20617a0969817A369240e364490L96348p994203N093107l328875q6071k493495
20625a3777679e991324R20983A2727918E200158B224845e396991a62572H77920
20634I672829B106294a646260j102837j680205a147049E545262a830455m856076
20642f686531A898841A64637a3293797N172916k996419K706812c606915F427678
20651e004958j0055597P367747A215782a155120j077102D919838N46564Q84667
20659F351069A825709b031313k513719D901068J1260823m605583l535870a683370
20668h054284B748517a161714l086480a370120n39395E049222k84463A869434
20677a039683B695344G68319a944068l596444b518090l567299m65938A1557921
20686A4296421B584458p28722J0387060E860951a8180l436488a073678B018050
20695E600167N756785C901548J0676754j869964m061323b731084n148126q751706
20703a6630916d703587B226442N188746l638629j354535b251095b41047C207887
20712B663591C98647L75008O11448a4090189a688347F888304j280331J2271128
20720A7879101k218093o673889A133379K936498G14638c191581D175507b832374
20729E517188k638619K251075b395495F675156b971957q14404F42117P229i804079
20739b423721A2608748C058463K115306r45164j613237F61137o1337L27934R573055
20748A0500789k977545K403074D250534A086777J782771J482618M337630D316845
20757c074837r041173B853132J867478B331283p11865Q41767q39223J037812L59612
20766C019386e656383D212046a933119G161699L227589m677348g027567J340578
20774e686989A4547931c900402R79695L8179D801159L50361M121778l411711j193144
20783D668443J113102R12179d461427j662728k123894c804524D461924P247926
20791A1709850N253733E302406A707855f737173L94764b560880o33695n976482
20799i171057B455823J02604j0102q47058J204085R086107A400251k10154d080100
20809a0884643K253019D539428d008335A939957R400411m624652M753513b377954
20818a2416195J493379d432573j910373J228578G031557b117376r17422G372591
20827E461905g082212a373037A084178a0320511K867109g36082j078040o92459
20835b506581E112620f58046m630767J992696m212769H11068f331937M78475l11087
20844f164549J849812b66871g7165C835703j236343a327958l584628D310159h716112
20854d970512D507626m16886G54572N695558h839149L718738K488794D349301
20863a133171d89862F322725b675559l802468F34090a1903328M879928A114354
20872B579206b499858q04955a073853m473879C460336M008094c055003r02503
20880c957506A177064f922484m617254b254695B458791P001798p10611c22016
20889d642443o066104c427016k683430j036099A159833a4268287d339426G09644
20898a380126o511915k860982J438482J630653A5377e234153a264704B965286
20907C490508J205916o51174p17726c23771F988142b953607k649708n273308a218151
20917A16223L66913b506684M54706l553246J087305p36114k931450Q14724J519082
20926e851677e76538j095644m677270l058321j206182G631796k452137B458295
20935F714154B806728D02140R81791J155740e51459D576429K460094r27189a0823255
20945b939624J436042o302192c704150J356141A27670i800112c413920K6476j546547
20954d933991D11759a470021L40594C426854b097386a07419k39962l467121a561120
20964E110999A253714J719718R952771O068443E15202a846316C283042n38187
20972B744855c73036n930872A900379J024197M238904K628817H08104L454289
20980D262393A400084e464698a939841l497753j578699m089297M038226K061732
20988e005632K200354D262870L128606B247284M562908a103086j901971B744154
20997A4565624n918079J017106j335810B870190a438877A1994839E021149k342601
21005B678548c252117l389882K308714k957929J272717B83801J337153J260347
21013B881301a298812m643695j07692J592970n73757A808713L18456R18989Q023829
21022A1069987I43395K704976K914189f76841A611349J6452216j792700C95093
21031d583451D207679A953327R937841l811297f299868j264691b077076j267851
21039c344927m483135j878281k34761d841694K264262L50672A35947L852910M442903
21048H431760k328592D90063L24992N599078O825605C131210R959621B044723
21057D62026P543181K257109k770301J509245A057112N819511C077981d898165
21066c627393J163249F11879g945666I840060C329401h703618M209571k490607
21074f984654a77284C075326j044215b085894J79654I21557c576152H041495K14037
21083H255532l350458I41989Q062252C355525l76416M977573A912037P73394P474862
21092A0160293N86835c298568A19850d496426k69962k18236D55714e856651r329557
21101a5186208O985415b104706l031036E036348o93939j261787M192725J913918
21109I187265c731985D360354J571161b545428O92210A0482394A55938M611236
21117D767174J148232J470739j00214f125087A85508c311473B344873K866487
21125E211360f396926l391796c45304q74068m78451A235056d357669n145682C870071
21135f841678n290739e641531C520095j548820j06121J074753e646279C394786
21144H908429d119183a964784Q64061A92751i070189B620695C98328K649723g249739
21154E29979A53602g005500j243512O04618J134273D79056f019939j061914C677693
21164F93030k62965L666008d283392o159444K359101E765929c34499H17828P25473
21173A543301a401004G002581A993360R93956b34977m902581K153537A423710
21182C213354a0100494L391465B414165e534627b624046q70996A40425e930098
21191f537996r722446f984809Q25845A344217J687684c625711a71550C163711
21200e687636B963743g595997b818796C228895A368150h723354L057670m24639
21208f090323J351983J491777I182416f134245g73208l284855J434156m853339
21216g477246e58310p353185B716075d620496j009178l780773c556408A898670
21225I16743a400796l078928A344395i774486d574612i18674n804334A93074L290384
21234C483458p12275J896649O19374c97185p901782b26588n239780b361874k520565
21243d882439B770081d177533D175188b930931j0839380E86667K163216A020929
21252d772266o464260L729446L231171E128087J458285k365224J586033A358610
21261d498298m795267K926404l593870e01593D864846a237292B718281b469512
21270c590078D77026N607371f003504b347573B375697f855012O74379h16562F484813
21280I832185J065652k586001C781492j338353f003522K207653q32908j951299
21288f580076F692340B172423L201357i33114q05100j871228B938338P950555
21296A0888893C123038J572883a0035748d21597E652562L767459D542040O806221
21304A1348261D650873r44427n08378m44015h430837G37343O843215b06845A0898647
21314C987858a912504A3992187F117251c554528l5827a337682j699901A993993
21323B257535a726365B520656n37359M438240d329108G499412K573820o82533
21331I390699C174773A285109d216810G21711R300505k994182J575835K144100
21339A0747969D177751a51408E614744H58806i440767C477666M804760k737367
21347E545059d380449m761247a164947C537708P961054C571579h93541F196563
21356h174501c571483I391052a111169H232198l887288j229936C10705K847890
21364C158595M734463J996953l46719J73551c580227a610015j230464E979993
21373a550370E883036B750555c539427H280883C555523a2410321c802325J677309
21381b125016R53112A788749M301054c911601F727256N483885j1122f26104E700774
21391a73790D698385a688835D486929A257663L774057J263073c236906p3209D95844
21401b188854P56063l285528l227595m565676n57619I453300A129110K002345
21409C131455D53063f860026c372033J5424R9455A053410M381466M012114l604324
21418E842666J30162c728283a308362F508372P611212D822336K787410d597396
21427a3015218N140065p300817d489944A81506Q254564B399035g769962l359649
21435a1129611K559841j017867d385897j888306l473610c541246n104668c474746
21444C24004O537726M394180D908456J018865n4802b426498A435195K840303i92850
21454A369133a028198r23399a44464E6092h809935l798744L252601O60410l868227
21463a2563895A506006a2806653c459567k757394b674051n307700k796941c251630
21472i097467e88213j930918j183153K89180I136468D531742f651890E298973
21481F444162c480125B2991a906646j1180941d961829F211267i948657c536019
21490a1055044o716718g593802J840971B193262e511974j499597J359538l771994
21498i424027c609933j689383q52352D366051N541688G23161g067781b70980j438913
21507a709893F375878J29790A981889d013552A370434K478503A750240N296905
21515G047145h936839m269155e395317J252897p571597J22878M000515b198251
21524D355832j518022d297734k140108K387565P21135H00424b86645n087928R73670
21533d400903C976702c974776F509720l135521L764004f83693l027377D843162
21542G54163c827988C176394f694064l082050Q94053B892181d524975d78854A543963
21552c611899n42646l54520n186560c723056H87824a354877F952176n64250k289007
21561D098919j783175k18405A57522N56385Q218843k329550c0141m242238J885408
21570b386971J025365q24186A4729801o402432A429810K196667n8586a4468005
21579I9810e30636k596863B354241N715853c789220g07427k410803k913276b002366
21589F522920c031193k940199E450611n10954N161562l888000Q229038C393800
21598F621958A514732d033008i16836j638438F74452L974264K430469a642578
21607e016044F433684O046860a1255364b175263p864119d226280c18499A1306630
21616F478759c38523E647983r64228R75663N188965f03913k451500A6134893F613288
21626C345304b521950A405504J2046767M34061l271345b039295n941037B653023
21635b698770C504036N692638B725120b625903c7857m586109j143345f19548F479839
21645G315454C569909q50338f597286j302950A0199130c889911B537069M870039
21653G407108j901500k640553J543193e138487j37648F25952Q864198l816714
21661E673436c712366m772198o301732N852711F437503O901775A815618P346352
21669I161970j392994a978676i55630n989060b560140H460606j149240f013090
21678c97585C073456a624391A0811799D475674d979649l877525J048019a480363
21687c167943A290928N099916J189888j294923r26870b046884i07003p91943k217045
21696c915991a485337D28896f10981H193572O08793M27626K543917A972758e366093
21706h598860k964011g70802l255190C630774M683485C982240h126841C980747
21715C226370I01997J960489g511474k944757h04644D650c19705I16582J1436186
21724A2352768A626570n79063c259853m109138B249190H55900g434496e13184
21733G795549A4690N63631K132095G73828a1829489a444621D88221M14256c1547
21743f110940b94167A526217P389870C421871a3152987c741398k67410Q83997
21751c124811I641230A001087A3537J758770L117827c075176A064596c645607
21760e905852A961276Q026594i176992d18411i5199r11850p275799b530426j0065442
21769a2595868j042121M025669B807614j020785g782036o82690k264557c958216
21778f456101c76305j134167F857398k33001c097274l52586A187831L301020k24705
21787D264146j819297d471837q006354a650277l367638M2275b204690j237695
21795c442385k204350A869349i117644l550162J76541L693957J598632B723614
21804B324411c533282j594247G060792d085625D146266I08604B89094f640853
21813G141576a768173A19151P423342j522395P32966c167682k100292m300332
21821i568306a507076j709392n146256f77779k625505k455637a881129B631221
21830f209384J76389a225727l513555A569970b192354F554739B270264b586553
21839E512519c043155a152125C699784L311603A080124J790449a947315l229660
21847e176975J295641A66092A9653e697300G177496a692298n243689B550244j234206
21856A316038c713597o21974j672203l356103E293046B028517J116777b152933
21865H281276a480057I302093D614561j345694r67190G91793a289203D737623
21874I910164k02415b484558B679127k56042e101052n829200c218178J056744
21882b161434a006778A005478g251729l036514d655997C264588J632313K52163
21890E149064e567631N86342a056989l755820A93234N531199M62483J1946291
21898A8133207k748703k118631j735452C445446j569164L289077j237982D26683
21907C636126l467Q350433E585823A651138a071139C528032g6559j0946433d605764
21917i825765l598575E526581n63062L397740J174977j82243l458889b966310
21926A208260d880712F338456K394534O3274k024639K460803o57944d24108A3008388
21936B201615M60080K286177a107236o152084E87535a552578l834294b542098
21945b895028A558247L295432d803479j641747n787252E358147J95468A688618
21954A1583834k439697k153732O103809o293480E69498M863273j489631J407548
21962E350688A436766M806065f998494K980168l668370B900364a435751l246332
21970d682083d37403p960078a122643l456682b212585j60152o16579C100044H50163
21980A796970J871865d168248I523228m444651o4796A833913e135849k443713
21988g579562A1736585E785287b463834D280279J2180305p414160I42113K409427
21996C351540g107666M3743f54095k280057e76404n2671D618109A695584i89966
22006c985205q209567D748225J1957i008748n32364a587035B195228J082402J5543946
22015A8821576o870056C95462N420579A585235a1484346b583109G699752g719054
22024G402950J956045a81950B637698a34924B728880a0182379A920328d365032
22033a2827000d569538j517856j561178A231066L572366L24207L026113A985591
22042C98157a415362l388545K075291C44245N425610h6155A161517k57741a69755
22052i888360K774920L500061m718603A495791a701237K36587r39887k533148
22060d937685J032481l0038j362764K131935A978078c596871l444374j845403
22068h886648b135393e82390l106060O62586i87197C163921i370154B437653G5849
22078c92815C319618d09572m175363o05159H63757l05897J697349k54670h179916
22088b309265i91336A257375g781289c324834J441866p283106A510369h252999
22097c021685k13264a538542p35315a018235n799118m44679A233213M825723b258450
22107h347393b296054j102610B130382P445500f233690k771355B086142M44064
22115B530206a683139n237125b359148G90661K304370M566511d315565r01546
22123e217111b010239D400196e75630K73227j253649l318930I4591J94765a1478160
22133G6560J2048696D768246I92168d373499j0426733k20511d04591H715372C310776
22143D3372M702933k000311b489017B87954M157844d516844D826306a757062k193989
22152c951051D295897g311481a902279B081106L69780i413799B938364a392216
22161e098655k353120R07424J601946J84572H635364l671921r3664O8167K808243
22170G746189A084454c265791N54385B87281N922603O846948I11208O497529o42013
22179F766724f007701E537117c78477l706438j871616G04126a459472m779571
22187f239043B226817R11885k04577M249438Q48358i204836M519694A500157c721258
22197c567532F539892K138313j069868N687407F216366h23512A017741J1548696
22205A2566437E211587A989308O14826j46884K995270M652119D488632d024167
22214D463965B73502f10348k367942P46706F97972N331098A119034d493093a883984
22224a982460j810731F345647J1583690i48511G381152e876044D441550N319373
22232I760923C395490j540581J0135882l752552n57949l293095a912156C679539
22241b363081I968015K161132f285133J237399B976532F04963a771104m36587
22249b207691G40701b321865A5023133a00590m781783F07399b310679C062334
22258D76884M972336e551084A1329870M787040p191180b96659q94874e11629A969477
22268F519913P256223D425347k00038L677484h64788p580006K786400b193376
22277E089471e121324K26156J373743j584781B893839f483352E09034Q906693
22285I415727C053625j06262d904502j610118a520481H778470B564707O576946
22293I141653l631425j256864K78665L652372N33927F3729R8f197960K951147
22302c246813j615241C516838i337138c902668D757894A723431a951778q303881
22310a0255659L978706q95216K713001K017548l237410A215596J0014987A550982
22319H494605B303140L510567A881009c31000j331396A148000N628059k135703
22327D640356A046615M631782b020267k304094A46787K237183a1178171M289862
22335f888309k203128m243557L649820b563551k542811A199843J41870A03568
22344f839354b300654j55813a186805e6243H314182b071524I17963Q554441C06516
22354D412276J455093A122011c840672B532116e616305l039332a503272A153616
22363A108514J737916h411747p338763M865779D95619c346236J322394j1093549
22371a3117391L453473D913456a023431m399689J039255a420130G891285A856391
22380E57473N51022g469023K887948i62719E247773c340973B179661f216887A932443
22390b244600k70794n00564p043433K710156j658625K674079R09680b473341o454379
22399h927720C385090a0822234d863115B014289L671020B75707b33870m524091
22407d757961j941261D153878L121015l503866Q712347j305322C087165d836989
22416b740648o733167M635371B96909K682518d923816q566217a204535j0798613
22424a2003148J617821c590386m102622D009899d344342p637616M112421C818121
22433C948183j077035J2022870a246661B167139K64932A190400b281786B810501
22442C479927k28881j238811q82216a104331n84372A213945c6469D268640A00428
22452a1150560e406864K606541O25604n68550P92698A287310L941395f134702
22461F535828d196613A065730O975948A74434c381004A314416P172298l722653
22469D764061Q597556C163659I66493f058475C953602b042107n00141P21173L64653
22478a456422d65678A600866a2184374A149043M498396J461234B977689g034852
22487d948043a460799c42536H89412J049253E38516R247352C233886K704452B949986
22497f16740A614807M57498a043380l895889A921942G58688J747129J8447515
22505B0953332H449092i47046l639648j725586b766633n18178i96000I512521
22514E205818P7066j276916h524471b533622B429415N041400q29015g7405k046657
22523b124062i98554k722958E335361K481857C901586P558569B428632M238228
22531F666860a567494k429229D321417c383775i87998B99649K595520L90512d352618
22541B224398c767522C301103a766213D092216j854416A36047M37769I4261L495262
22550C589523g34811m251709C140264j253854K354655d36434F040295i210100
22559a2063410A444213K455100E08594O000681R97535C200213a506825k875362
22567d382187A858303J101107j335235g4058q403528K906664c23785A0325143
22576A3638120C577713L09717a409323O24137m986894p532381N369192F211440
22585I751530f75396j423086E367949j071945j535519n48818c42620r354943E58594
22595F710340H46308a195670A189323Q227231j089184b098788k277437r382439
22603a3758664d373322k229560h31345C873445j441833d237193f33582C717246
22612d975849o92056J80992a375037n048708l406827M073452J315177A864382
22621H54356j18431e812517b276256i68926m163214A008273d154191j210154B042480
22631A0864653K137921n438780i49384j0265471d608485k530110J029333A980529
22640b515842C569989j54044K948570i627900K162809c536912a324203o48760
22648a972963k632579a837616A768626c191384c94310C919848P19301M439501
22656I078650C675476n68336j284239L310400b477411C193150a488912o09798
22664b098710l839814K085301m055531L817242g35535m297814a87319F827125
22673f532862K347225n3453j092572n394750c118482A1656M657686j073570J236921
22682D832693b522338I320922C705896A90643J191861a976751f56109k756802
22690c412911E867917c950104C501349d861498A444010a213974l595493A00804
22699a3033004d797190B459488Q87660a889766o52216g63690E47951L880877f649446
22709a0247975K707778A1316975n515224b894301B938408c950466m096864H206283
22718b155251m364659A218738f609103B164761b373575P74035C386545M276386
22726G662931B611672h636241J999732o478201J983842N243401A932718e319362
22735c920035A944579c01881E005433e916620B594830M468708p91719P092508
22743A3364327E49674e624975D941556d144733D216841M68057q06182k70073J142242
22752D750885b05881l946376a524331m193456b251491N46920j442170j765859
22760d912600I83009N216485B999224e260186A293247L535043c65633A1505011
22769b888554b70950E407063L329903k742126M951045Q45032D175434J553185
22777E728619A208108b448576j055362J047433e308C381681J595217j013093e179480
22787b673709B430272J707499d219891M22366K84780B479499d307265b054362
22796C628653L071139B312462J612184L117423g756583h00260A724413J2017941
22804A3742354F294685L832105l958005a58897o740603a878502a43716l136072
22812c279788k003441c21676p484560c497734n02045l06409h49339C404305b71744
22822c18721C681860e871003B646850e31055E560825b72628E179424j054735b426956
22832A2232232l122289l699962J827705D79642J560828N387938B034290c017788
22841b925975D84762c20761a24979n030938j417714f62127r94499m80875q298159
22850a0435660d506041B688981e74754B407079B26922H6106J81379K864465P82530
22859C914480O847062j537264k747032A891178K000385m28350h182518E746122
22868G212280k279315O163015c937070o204918b322911O68133r135820J883597
22876h907001i27824q6425A204212d010290e7514l640789C596575g55799E275302
22886d876066l566317B119492J06525O188809I56391N607764L491301D238656
22895b434233q710193B82112i065707D125936b922347E061131h97009C923143
22904d307023r007609e470707M02294P40760C274901N780850i85972D18816a194377
22914h412506B081305l39335M061003k225434b740295H94280d608416I07896P134400
22923H042296B045496J2273338b419377r508522c069379m598998l550466N110721
22931f108122K151335O39470E707011j365994c322032k520757J150501N55158
22939d137130n180761b080523k77141n118679B976890A035278d724863D29191
22948C748181c368962J394981n580612o033751b944342E102167o55343c37692
22957c204730G087916d719547J720998a66047k064680i37790B123142d019338
22966A54027b154639r051868C045735M703599c27262B103515D38374f305516l58273
22975f663789B320129a1573316a883735D086474P78742L791781g657505L39145
22983g318360b153580E597196E02733L307232h19839j26985I99764a1640145J095740
22992a0544405D9584Q87411J0691371D01477a669527r466492Q62954L044448c343258
23002A38386J084109g365368h7587G119696i087278c559007B342562f11031l006383
23011c617414C609353b720254i57725l090443A501154h327649A677221L823373
23019E500594B131688J0130084G02428a126484n496127A5609721f855609J727970
23027e127639a953097j52193B39483R99569b563820F96608L13998b726074o63448
23036c389522B543876c000732l92411k28980C360157F64479K211839L989176B074293
23046b617972j133844m873782c808679A760199a215777E54795Q135495c886005
23055C09184O36555M559438a867920C221322D81115f75350o300983A3126d26231
23065G301597j116991A000507i449699b685542L73321j974657a733866m38956
23073b172822A847196R012602j067022D002011a059695A273199M224948F19451
23082D631734c882741J924198E90386Q565174A869680O038633l482701A594917
23091D026342d100328k061194l002208F545338C027466O87111E47527L898101
23099D445628a680944D955209k89528e800749A342937M496361L399149k939040
23107F299407L453898e649919F558017L674355k001555D105519J181648a468232
23116d045308c98857r867698J107815d183684F295391r34115o57083e601459N8894
23125e542565E972547a088361k032559l084705A757149M216289f99132H05619
23134B426893M376607P017629M82416o933238B743149b568950p88576A462272
23143C78833K105578O009999l060841a15615k222546j139800d25210n202614A561227
23153D896229f424746a447402k21582D13549K436216j095711O9636K317422p03929
23162C437183K326603a588755K13181F779968j334888k181871J303651A87632
23171F997750B233094d296094r97193K599471D06070c575934q00483e05396m313480
23180d818876B006445d363990o447396M051469C81439b722433k749801q20754
23188f292988a877653q22548G273763J478832B848451J764027N938926E7362J689811
23197A747173K777505a594440C757128o59420B77766K601965F81138a2251531
23206f179802G243987h472561j011054L12624j440514k713183e551715b359694
23215i046526a45688A1006145C393466b025362g11554n440686G882400O351706
23223A4234106C487044j589756c755620C549012A108545b028152B403198A168018
23232A10116d379120j419288j0539949M901719d358411f51562E218738b263082
23241f825720J326631K127184j0354868e9828E6888f328832c106957B72519L001581
23250C274100a232776F800873b055807E933674f935189J823920K284052A591325
23259B899596b401311b25548o61479C281062a1619277e626285b491564j779095
23267d270659k024956o812123L746472L610034K766247B068705b648845A93085
23276a5269554b594117D801716C65919Q868517p26622B420465n46493A29631d790834
23286B420228P894917n84904A571140c685544a602163j638332R46930o422307
23294h715872a206327n997053c272617m15975o343839L849043N55061D328621
23303A0834042B092080a423774j290874F070530B123023P286454l076556f33576
23312E602594N009114f28545k055150E828579a902504B521044l78215F13150h356531
23322c048842B344463N36484g743840L644495k451175K221360A950186d129641
23331H73982J633109P61143a080884I36022e21511B090468b858121F930450c073319
23341h442584H658222B72538R427366L78840b180553m24599l379297b916291o212871
23350i129162F5893e008522C388777P67158c705130C456122I38355g24593E090064
23360b292082l72742j50623k59008F159743k518578L280927Q357877m102663k953294
23369H224012J790147b770418q9318B248293N081987l156442J431271o08039c037898
23379F62990J0040022e094588J149763B906781p08287b751934A265972c241517
23388C052177D69582O471263b914832O28263F002183j591272A403996c508802
23397A775974a179204H713449B980284p89285L2238K080487k69803D81998N287537
23406E769535H09743J439872K192658e042032a307301g447j005774C425434M137914
23415G563348J33282b479733k223583B000374c531466A113075K62078P100367
23423H475520P378176l298432C882411h405188K618423A510060J1952L005473
23431D527485a91906j580437l14980I020895e440653E406069O3625k555428e877658
23441A065061e279974k49339I464695p92872f14227E56010K443330b459570D999873
23451G136288E44498A80862O302649b645256o67174L39882L26432g22496H192215
23461G010145e43800C054796N86195K896735B560656D47183b108791A765514n48219
23470A217295K663890f629687C786849K68196b672951F574262B331253g025433
23479a29401I96552f064140k10277k358611L063282A617863P291974c570888k528543
23488f099431d89239j0176217J771216a470420E191265h15766b59476A3717946
23497B537520h637002A969493d811614D164849H56975b034718q507231E75891
23506C636367a725309A1462565C746421j3866f814298q871008r77214M477801
23514a2184719M960232b932475G054601k324452L68819j365894c970889Q56746
23522c114143j011831l669315R14180f81099j255395B667679a166267A71504J1681049
23531A1852553B60185a290772D77704h607649j317421b801839J255203a20865
23540h09182B402301e802990j876613c334041l652199k305497B288320a3311997
23549g677818a923255n22434o828085C251897b965494J063822A2288762D604612
23558B357555J123532j538058H79571c142045E17154e662672H935957j303277
23566G632680e61899j2070741e217684a188286o470943O71095J284266O5265n948995
23575a1587598c310643B799575j375319J339182e426683H579417I30401i935607
23584f099843k806722G1845e07708B490402N580141j872530H42959O485754B20717
23594c822087B33539Q56607c334144l534457K279500J116612d85621E085788e371282
23604d576248j481341l176266K29312f77345q276832D708117R107343o352255
23612G463205Q06634b875560J271044j501607G414658B42209N600257g164072
23621C120889K803171p33752j869384d810259C067133M68349h35157q824364J658270
23630h001251m84220K964673J882723o13251Q34552D759986J474964C015892e821050
23640b806614k250378E013599J2501839o905099n250057A775442L477180k412232
23648B840390M425674K958979C498296O68343r61631f953755L416750F42517P56757
23657A399274C84237e815370D59590L2692A07816a504854n096184K433350A57010
23667B198710o70095L633394K907905B835859J1846674l828135k48482k039497
23675H566419a439699D555644R398190a853545r068406H506953J472740k925351
23683G054342J57086f744104M18510K274140J65375L19453q321248b538900C990953
23693c817429A925334a563168J15697I638779j032682l979673d395255a385171
23702B2380M177610P96535J479144k704410J3234650a304727n186114A112209
23711B864931I28076L129708m15237q28083c423408m91734j844532b467209j209763
23720c676972l88585l493640C37799K130246L330975Q1799d852500D680509M562237
23729I242746m323766a061069D315351a01900A220574J228180P252853B712509
23738A088893M135504j025720e354874b090282p53682m373621A697597N470292
23746G167889g782962A820181a656916j443993i37472D081239e485047F053312
23755b857727k97532F432058f1015B970314J418005N417863C442970J427620J212031
23764F082621j172520B330062K934444J453855e834705a316272B969546I81449
23773a125117q852864b574269i49969q44524D498847A229906c373337r61894o326754
23782a0661985L546417a758198L33112I52508m24845Q105187l093462K799717
23790H339105e781179m974053a521209j465869j315146J417724A875243K984780
23798D860023J450086c75777l555184h57317C790003i847516m64937L345652L122834
23807c843967H335408b592540k52868M68390M66472B537053A88426a3076225N745588
23816g330637K152742f95038H070501A633278e306648C691825i03966E305515
23825e810240o60005n924370N560040K553184O70408r34992D763516J152437h08170
23835A062983e689174n467979e434283J156725a096330j039871A032052a0174526
23844B146532L920834k705839j109568J241527a487301l792003k842558J585551
23852f536311b485174F662955O20793j661727B311535A55393a4359637f653699
23861A19412c502152D034287N435908a774320I81180J093603a2341767A513574
23870e75985B794206G50512C50786L170377h908729h16998o286370P39283D281299
23880C356168a0515511g33563A879225M60957d170092J104278P42442r33096G451058
23890D496189a441060g7356G45244o0828b771705E393890d561694O78256A623303
23900d508708j510485Q36883J115249F999073B693517j147111C11410f846568
23909D566360E99365R21481a16877l021157B694044M175628C212124d826428D153014
23919E531994e43613m07351l881140b183393B859521b787951B897761K785126
23927E682887k140215N358224d34623l156754j061803R43786B157106K385430
23935D542536H44677d341854j302316K466513D058216N970268A046491d774789
23944b069714n47530m37975A028035K704297J878315M020392J985523B062270
23953e491615E428302g55493F873353g6297A434538c565875A0366197C197189
23962d408271C115913I17708M54698J74045a050089m828953J165060B651320J425351
23971D076671J427015F68044J460650J432651L992189B299843b581006l847550
23979f428556C05626K43346O567336P138198m324518K060433m254260C378482
23988c148681F168050k525113L520602L918731E8662J138794c04871m072699p04042
23997e081612H093397G89875a42889o5549o671932a032584B947305L831821J344839
24006H123965k371854k619972L281253F19611b333969G480675b753178D618580
24015I970862c994733D440987M446191e611379A4206622m173556B481916a75521
24024b094946i31927F198701a786819j826568p806058b782602k21188C834370
24033A0132789k794192D63998L853747L218709a515897j850530A2096897L255904
24041A5352801F809298b034425h86971l302887H709050b305657G2937a1349985
24050d792013o998519b032854j0258001a456525j66720A157075g143967j697336
24058h841303c027773E309429c283676q79113E377629j201072K293907L773132
24066A0243596B332593R309199C368934O799205A215037k44090M538240a4197825
24075C193991a071703F788916q48840d842988r375585e957189B618838e325544
24084a970574n374490J011356J97327b359805m816959c472532F796968k544101
24092D252867J709428B939394J632297i442459C126060j052326C50946f714329
24101A1098607M468738E343357J766637i72865n02756n305380d66278k090228
24109b556506j663161J710441n488937a319305o15061m577962n710722C953366
24118g675703J7477L591704j633417j201676F561806j345120E13062J1748879
24126A2261941E351030r8109c323024Q12323n608138c634257B645443n2089F16233
24136e048210J218865j508206n33372J158998q54178k027511E01268a2197160
24145a3661290F16000R229848m477603K239157f6559k81647l991754A680351J890767
24154C571118b315141I316765A173093C71725a026031q199604D689303m33610
24162D255693a851018n964047c755951n259330C21531J926863d91964q893474
24170i385438c422255a19325m070699P30291l360377K792995B218693J040889
24178C259582b714095n958420e08973H93543L096193c647693H001728b405866
24187B96663N239317J551843l000846j874114E4853a039135E48847h629845G19301
24197a14079B299397i573638d342629q462688L744485L024238C349825L313760
24205F663585c105161H25034L04590e042500C432871O91979M15461Q072203B878003
24215c332329N20024G771521p05606O32390J539589D079064e272229e01953q883941
24224i385894B56494a502595L91653D011076B69617a074027j1350471b969993
24233C580452j695086J206189i59646D89923e07512G233921B941120N921777D414834
24243A230440M353118B298798a26834p849894a395796l82162N94361E097841j933743
24252C164098M651953C803867q15618d015205a861356D866168d841558a307619
24261a754453A410609a897051G295216A468072g11139o35739F973710k456097
24269D517613j464537j041611b459917j742581C870189J3611190A600713M721635
24277F322348M504406b657354o372138M245492C88907R363067k65811D34070d035678
24287A364155Q265222j369185k739738A911202h029191a497695e44221n619290
24295f163511I45437M834112B313159J3584760m861555f243221k370996C36486
24304H637778m099041L845302c420291j904570A678919P592609B421090K00320
24312B621410c498632A3414063g06738A336777a67240p366954A0431565J008608
24320A1440173D469640E46507M55735K963658L460567a311666r046532B573004
24329D867486c067532B304889J101690d94476B712557L233978B14092d088059
24338C035474J234607B114598a116447c56804j643354F294627J713371N09373
24346H517371B829091m44943B12131f188568D86596o3131e813140A431065J418841
24355B849906c441174j603486j0414595B5441b980788A652343c744083A217018
24364B270603a2932602D97346f616307B481658N093997K550274A374483h74238
24373E836715a031199a42277o4946l450194a47176A32760L814747c936711j322347
24382e259058B855560m03332c825483I39836a007838o742109C69209g103133b587215
24392A650555P882498d550197B311628N27270e070162k330289K707048j75067
24400d868470A043370J009225K244013g93309H470260L392472a960995j294313
24408c255308k175584i59779k505682F78056g511103A628242b026700o00040O75116
24417a951624m578118E464221d789838L47188J589558j0868223e161465H956111
24426D416676J00081b875706j494565C66098J967542K250060d627889B103878
24435D621544a064157F000766k339975d975241I708204C246962b787276k770075
24443e557351p81147k613474L412533a906030j534165o788148c212595k308700
24451e521295J96287a650488e61652A045781K808615L626283b179974g3241F669863
24461a029592C821270j13813j024194K049498d183154C26508h801153d384489
24470e053239J4565J870686c08670p639968a311654j614580a077591j5635757
24478a6713348f71004A287989d062009J390890B611009a1355705d604647A0712145
24487d995846A427364M76970M532925h79484A878502c954477A547685K584287
24495D131972C95332J505902L026659h7058m617271J389566p45673m791080d255485
24505b543133l707512j776653L480665A285576L594706P102341A765399J433930
24513C199329p31781c059754j278347B84053P479470c177316E781088M811252
24521A0592340A950714c322172B984223N07628A722461M112723c64560n761494
24529f126054E92220e530601h2675j131499l599333K176004A739953J290221a4782659
24539h688622B4599c256911A450391J0536135a820778N0300H514315j908000q87135
24548E719180c407905A138063L065164J00166c70084B935218d765091I509976
24557I156861l225843c802086a897908k865318R09562J567221p799188A040189
24566g66003K42634F408735k852825g77069B109530k45154M502900B573233J647688
24575D220921n65535J745994M028167p55090h96904A319468P722596k448691d36630
24585d189533A4024M203995d76278k771284a305719A867739L455665a100206a18166
24595f789923J171926B899611N406251A003357c52234E714153N012992C132411
24604E245022l82505O21744B692763c57830n266704a715707F171019j137480B426047
24614E337881c640163B248080a952498o601808o8659K418573d81423j737373C053825
24624E333447d321613A345652a019696m612779e47951A808788b287897G380025
24633C955983D1100d91902B598274o31234l04556M358828b24334m687627B576921
24643a66107n101648K326550M60271I96987N995036i79528o664615c715892g71584
24653c31612A216053J607648G98223g594421F761694b74221k425673l335636A0451058
24663B078583b589531A680351a112500j387871A287759K635310b167437A383848
24672i4148I06307L255679p92899c133240a547300B619839b719689o193911k91408
24681i205008L495562b339037B911356a807766C079727b197951R0755j821969
24689c929165j0103035C03936f284175E949518R23812k376391G48306J488209
24697B236515J329504j217303L729834i718680b878634R18747j636321d66549
24706B315824g00508C153363J280206N215070i54278m419630o248649b027601
24715c198431A973627M036109c72602A535285k71393J182489H16943a968394j646345
24724c614739o13673b05840l781131j254941F08766K076912G13145a64569H90279
24734g376055c157067l964263K019781J873774j30675A107766K632966g83223
24743c100610A459612f870534K82688k444871b996004C955040e607434D915379
24752E908388d488825J686427A549529d694783l720698I447269h25257r368580
24760a0193837M249714p547125c943899D58896q3634f593375B610386H62978R05273
24769A768251b063390m117723l952304E368683E25913J171812b405140o728796
24777i133936J013221G607372a921455k47258r809654d506425b019524k104504
24785d124028C428035J828448A758212J65309K340670f607196K310635a587663
24794F752988A039541e524129j345508k856118A197659M328498b673366A049348
24803c773534B797262c087335B810083a5728945O165256B652281a303443k458047
24811c761490e11476C62664h829971C284541j274782e174025b128988A103213
24820a188111k619263F043336b567402E48306J734016Q495472A86952M093023
24828D279975K306678B427694a172417B891457a969119D673503O216139D892020
24837B314131M213835e167928Q14995I77398l33423e606342a818267a28802D977346
24847A792994a130874A174020J297242Q898864C626746C73112J475583e310646
24856I950450H72186O05327P004554K856901m375339e187128j602224b785323
24865A395026N95099P731153e746856b6793C028190b88622C105903K04307L102865
24874F413075m66906D52285b175808P6734A941420P876671l654808M829439D98617
24884C010553J535809K522629g62966m145639C260208R870979a622439E590602
24893c49740r12021B994566n30308d991727o310341c626027B455795b219408B010298
24903c785517f31531D870817O05836L215607A369204c08892a48226k274646F209572
24913b989896G002975P240835F057087k830215b093172A448009c404052G492974
24922D384219b61583o514201b470964m207537E58409g121631K977124j438092
24930e582599C228838c804252P13536G36400d591824H436732J074051D129944
24939G42534i59067B569256F23327K104048R169138B453876L495338A37163b028925
24949a3262913G04836a247569n725799F387148b563274k613958b244559r2420
24957b336979c40821r760303g59624q140020b110602B017640b77992B379544P33512
24966C113056a012030A45152k9211O106582f111744F18232O56392a982790A777324
24976B01779c573900A041901L785625k186972g945401L913360m701616k305006
24984a1038663E95881k86509a336385r94588A122443i782379h46146m612428J73409
24993e285165a370505B875450h3393n67832b59020H484254k875450B246786M719421
25002F966207j416470g054168n054462R30967a988435C412621J009004d033139
25011f05315B994995a4771725N153074J888205j774912L814751A426575a1481026
25020a0829960E38546K066445O004419l559312a169301D254818c562481R12334
25028b650147l630719J100179H498573B720922M660841l081768h555302f96335
25037C293917c515600j334039n830764L686491K248330r01405J199261k557979
25045g005705a027429o308174h69699D708505e723869B042281K386806a365589
25054e173954C876264N177393B522198L398942K675773f168899k860913d95136
25063C872696j189914J221434C76881d057243J809994n315282P91890J715902
25071e054739j439376E285652b162690f70801j4837409B283077h67814c44500
25080i85402E192520A212115a0342516a914920g39162m35117M95684G469246l627960
25089C841286j538155e365224f65641A529284R96696K574320q55358j550486g53969
25099a1334350A437565a667123q26572F34879K139967h285398J611999A032572
25108e973139I944043C823067a0056455a526379G660581A032450c953639H381140
25117D460065b620929F776509i60558d8414G18655O357846c370653Q3589A383960
25127h19093k216659I527839C615732d572428J85106C854942b30028l868727F757941
25137B988938A080697Q595444f75426H96902B63933J467005J066054a179509k137841
25146c317350j185765D377064k139810M445962N546431k405824m026553d544650
25155d027901R77485k97843E079409L020254B099194A64441L95217J365321L205110
25164E130089B268187M031433c520758D288186j845667g83479C681679L64174
25172D045853d132609H116448k574703d227837j089690D102806K89833a697985
25181a388937j654595H541938j388557A6418b95690q61687D178126e532040B549107
25191d440691a208353g4180A0545821D234363j606792g67195k626472a587413
25200A4691229F849433f529717b819433J357662C673085P53274O62032G26020
25209a11712G130624a864760f77134F918439b201949H70646J4682731c138555
25218b847354a351087j965461E290791d94446A0252253g24209o572262e73813
25227e989760D653995R24873k568172J937854f95802q6811j1285473C595177d022183
25237B544531M95275c22144n690598o6192J056589A389258a335224C284339F38964
25247B05823P866644b299154k356625C062191j453683l25763J254897d38123j344378
25256a782501M10397L80710A190055N14901e215825m727483J436097D610680a03126
25266b680870b0609n775718B031153b658889D829179c15421k826557D791270b020666
25276c219574A683023b751388l829012A1864559b839444P80527j357068j745063
25284e161048m00564r52368K502052j1000291O915936K271217D919227A713570
25293e137102i88730k184524a107588l469615J733954e4322A0997806E072178
25302C257856N78185a096286A252173D3296b15166a4757l362422m728774B142147
25312f325538K26611a080323l1229E023568f154564n580853l110540J35129a562497
25322E11358f475984a464538G546180I00866A71253b191314j607101n102942h56796
25332E968621e245140F163885J1227000p806056B528789M63507a289177q052121
25340i341298M214101K064709j016662E385979A326699F05556g125688l53452
25348g479140e2705l61617C443254g825688L433117a632919m122234J554308G359796
25358b312783C572319K149479a104835o753391C551292D04425J494298n74760
25366A323963M577456e834524q67670C328792l73793f461640C872301d794306
25375a042809E102500A99846a4644755O330163i98993k401350B830012b617837
25384a871877A767002J466353J29467k80048O860074b901646A359046C52091b609301
25394A135426J0829220J906883c264074C473781a207480r64420l01062C312844
25403e540077J991530Q02485E641743a352493j538740A899698g256069B395972
25412b809858g76053l494283N6166q12815a737970A0655498C690586Q05260Q221070
25421A2716916D212314K632324C157775e479952A751992J470776N331029D070695
25430E925436J746874e240828C59370f098457J574906a463086j657563f22983
25439e984998C70031J274135l10520d095516A680422J041944b898511F298771
25448c220363j340059F618699l174151Q871852J616692B018199d104584F756890
25457D796533b664464B64925L184849c878699B483747A128215f898160K441260
25465d456900F275888P43767a363090A485523K46085g607281j220858C104933
25474a629953C858098J569492L520800C687670J348095G99817J345645K154756
25482D300218H36931l10537c852728H86469K620187K001006a658624n766613E47348
25492B603777M339754d008297r712808e760625b517573D985665A278975M086834
25500E365809e99868B115040M878997c435092j999060F777972K026331N116700
25508A3921003c626656E615782j297035J269633L818768C679338e342886J278490
25516d064396G003465G24231c021095a427806o55807D256686M178521b115530
25525e002713b00823A050431h918051J991525E285898M51580R4244N23026m62193
25534E892555d993170a722501E442435k258277N742951A22279b586829A041731
25543a419217C335762b412995M51291k55751H36350a08173m997050l195533E486653
25553E942982A849497d919961A876285a0446536I2700f30510n56229G407684l89908
25562G017776c561453a082028n005939l018525j594371d45667F471803j038261
25570E433542A501014K69834e337125B728632d768049m67275b558188q95052e78417
25580a708598j52676D78951O48045M43632o49697d120415k113797K773020n229297
25589h690489J949693j0777b64711A982601Q723880C561401b079965B623644c256556
25599i670636L564799C310571h094568D972846D62413c343422d72177p283230
25607g755407K346288j530260b464619f57852E02399L534200c106647o855337
25615i961984d130634B195814n47606P091533A682790h090444J019747E602887
25624G8775J300160J0775641C070882o34633O17318e74272q895559d282075B651789
25634A624735c024464l520949b835206C493232R00378a518288l69485A995904
25643b543102m289772h46468o394811a904889C003141Q747112g159645k321031
25651i480676j62449a750566D828166B135398h602416c997042k642414K324267
25659d315189k53839B412090f397558D217519k099294C83971L471194d584986
25668c67185A2877961d352099H297386b543956D30901O639565M013391e17008
25677B756822A352465d544817I22189a591174E98433a211121o708752P65832K515395
25686d638646e24743C055054e716446D097469h468583f32186j096925I07886c032807
25696G488196k926508p969Q00209L025824B910023A58550O5613a169222B75731
25706F676925C304954a50080l659077C157454G84162i38086E973158d80536m775890
25715e256426E218172b687527F3125O879259a232362m89316g66466I92745d35796
25725F238715P73691L61432j342304k477451c351438E760979j974009A608041
25734B016402L857360N64097d329995J252176m89419j151693n4103k257193c484824
25744F030637L742959e474672b540093I43044i35866E526810D62348b093073H72059
25754F352910K160193C327102N218505J009114G2444N319997M571200b129110
25763h377436b875793A567094f076484D614741A153932m01816R75213g838812
25772h404788N81934L637508d62190A662362M802249A243236c407703H170057
25781G910408d796744D037517k005905a155693B618209K873661c49009n42223
25789h91232I220558l005791L95060c804770n166921L989711I6262L613316d261790
25799b422681A360679c784598A251717g72569j320842g06437I687519c431095
25808b053008m620773J181518A391154J0687186M165653F819987j324436M001915
25816I497466m129457h07777H530089d543403F850787A54569K15043a472747G725257
25826B856893e242723B180268c363352G36722Q86225K511951g611608L484452
25834d127156H24862f478957a616912K43998D151642L060216O32635k013724d157523
25844B534050l61996Q91359R248792C699569J772581k514154R47823e244510d04240
25854e295031a323480B36215b230623k1849475c840035k749823b321416C913849
25863A31191e249758k198747a224646D31785e217393J818096F578681A919454
25872D697809a603348D355821l44524P773715n346084A359184f605978a949448
25881a477405D405231d039169K54242A974014K998404b915209l171515n154381
25889a1241105K937793L575653J223093p701427j835624a409320B893279P31567
25897C624846a352614n50192j321051F722581Q98372b674388B158648k00015a52162
25907E888710A148894e13063n43786j706034C400858h291061J294746J134251
25915e862064j056300C972920m32490d065660a296656m129233k372869L008034
25923d790724Q63641a882266a54236A0370025B47301J698507a266513B404793
25932D630787N815386l40203e736152J353872k76275b099833B336656h91871r53166
25941a845037B92106b246049R26670j3879415M614934E383025d541446a903020
25950F768556i045223k1103D486491f130007c62149G572421B047228J260429G26705
25960B323430E7369K657982a340863j94188F26142M040006c009108E310726A040411
25970g479418K427343a910308J60627n266153b347696B154257M057922f025210
25979A659396e398059A620121O56044Q05077K4373D79662c837444B717295M467823
25988G185118B179920c845285A927049l03750b093987k642263a890276Q63808
25996a026468A716564P46433N858571g017940b593956B62892a686762b56490B125556
26006a0705161b508651G06985b33876n979293a022901B098367P092256L59902
26014I550525a0173452A814957Q047849A544051J962777q24995e697082J785375
26022c911707D645565J807775B322781Q434364n265189J105205A517160a520422
26031h088938f43721A051201N84585G56691c322289C50160K815135J1544689b883125
26041b512849j487189D148215P79130a49383D98328P59348K31026Q030052j686907
26050G831847B567947K660416J088522a463389B22906L230517b433912o288648
26058h722560E762635M008346b85161H87891o1975M35412a544100r09852E460814
26068G609725j387269q51986k010596A297680d921911a055794B710728J619748
26076D330476A763471b385519j913004R677B479154K676484A365287K207170M896960
26085H469417i562444a172151A654692a069154o77328I839384j829851l050344
26093D959189J101201b222357M86307G005585I24027q580a959741m606966c097467
26103h048445E723795A755008m76001K811798B23435c933821l55700j27538D87713
26113E809621j292538b181228C543823q0155d436608G953340k748210f438086
26122A76988P465268p06684b06302l8694o076097K256343B573846a479224q60375
26131b339599a145578m440114b714282H29634h993461K60794b90353c4358D55272
26141d454280j571658a990993H0040L609128J13283h71611j0250080A289618J384141
26150B673759c440912b11999G12783l54331Q258831b571102r799220N348033R00343
26159f121946A19391K613581f215841j5948C178527g718293J78232M37777n770839
26168a2873123a841158F123274a0877684d885566a80190l839805F466641A294896
26177G351560k512321A685109b574700n1409n545o511571L696337K343630C419543
26187H044351i98884L8773B528271b231624j933644n550451m228337N498473a106502
26197b440022m225489a045027D958527c139796h47110n25710B68650b218209B543956
26207E551653A498684R540139k776431A188057O255958k779638b107933G908837
26216b719215j1616676a172587n91327j669725n082514j032994G087c074452B956948
26226f490837o045808e756822F239617k672503O11660p72731a924358F149168
26235F368307f740303c348254j520979B423827J1591321E264278k548000d728622
26244F110447K95462a0351601d309240o539536J195447M692979K464780q683208
26252a1178778L862464b234421A288348c25670m349110d98090q346241B969203
26261c985716B780005A334654N57614J405385A333526J157527d170182a384902
26270F283349L474348d68183C544577f72617K67665j780203g2256q529956J495310
26279g106902q01759a856680D828453d708035N65728k863155C841227J83707j304653
26288B720281a002221C102496J714511p12348a31051E450680N273055J83283E446489
26298a252722F450536d524031B916a128106E883745i59300F36513J0856689b139233
26308A216204d431548l956556c642431C04796e15029k084843I165427F52257K316786
26317B969043a598419F871756l356242J701521I04537b677952D362905N341335
26325I704240d195953A1107473L712206m670746D723973o04096h05429j3425094
26333a4230523f98023o271838b430956G15679L711843d810771J220674b05284
26342C212731b700148q12274R9895C794889G62060c177508l703096D254761O597851
26351A0852612A111152Q907661B740405c907432E117678q85820d579869J242076
26359c337793G109047P47069h31763C844862K880335g239642D980430b285113
26368f61817m266906N77910K076864e99241c7610l39421a15880D242520Q91473
26377E133993A836870n66895c264668B803458L281858L440822j528030e81583
26386G957471k858777N177649A17573f675111j112643B936436g271213l05905
26394g577118A640616D68238a41291D182986K404982f320076A190602b675849
26403c419497n019339J401966b978121A0084853C941402j265980m97277b480058
26412I702011G10620N270445B188659b248576m90466A099752K15092f725723a587404
26422f612505B845780M83398a909428p294249J746386F03641K28873L40005e25176
26432c308006E59451M56719g055699h5442k132023A1223024B682227c41942k994537
26441c336479k1650D300398B62713c655696F205143a350323C72164b457571Q18805
26450a638766j860773A410395a247978n069297b295554D55977K202032f3689p37223
26459h00912n831889b592804a83360C286610b719883q310855c946987J179202
26467b767785j920373f81870B046621D53810L986743a570109j793893n96968p13958
26476d674928k794704C84361J1610087a233569k227137D156134J146626a989787
26485g162774b753536k593460B402839N46545h693735b019635o11173E48032j8304
26494E29728M53876f657098J308608C546134d817145J349213k4238D19359O409469
26503F828828P23292k516482e164547b445837M85093L41101A819020b256469j639722
26512c896191g83557H240606C473578a714259m46927A083958g52474p666224j524507
26521i943205b257495A3357111B928426b133639E384983b596372q170319R88706
26529i777985b146951o591040M144461D10622P998874j680673A702056d109837
26538e409657G532449j039043b880239B281893m55954N393693R87383J834871
26546A0041886A798677F36435L249663j891484d175026k309409l631891K37817
26554i878509L276825h93014r984663A982322p12101h159350b315205n495120
26562g810325J139090F044510J510134a054300m526876B443227d36513l319966
26570c756479L44460A557756J954323L965295k135926c588767C174707f431234
26579e831024E130301l3593A467391c237870B087595c870785J201145B499081
26588A704863A63256K927723c763983L67012C669907N31814b485446J196176H831199
26598c014758G611859b202034A02182J512128K528081P671411m574360l018958
26606D220484K714981C83673N176809L085416c023762k901956D74753g48190o164455
26615f912645b304367p820892C006049H68029O851846d570524b076982g57324
26624f48090m632575A023676L135523K81145Q193250j987610B499559b9389F285856
26634D673541N959584B811169c11024A65942e410669K327756e48809B827242J130180
26643C957422j493731Q22185c408628n555855J42624I77947J161782L649407J678876
26652G468012j250946A367109L952274G39496J64046K697517j216012Q75156J0996275
26661A4256478c542155d75931G319475Q22425K46698C919873j87207i09154p62703
26670a671857D0672a0553730M292995j382636B821683h23B832798c97703A383306
26680F776849A54650c579583K4640e8188J5330A0653955C287172g226451A898652
26690H078874B692955L722504K97433k154049B183146c42608A691870c18715B919320
26700E214532f95242n39305p078492M142072P48463F91315g142105b878947B361291
26710D789869p02056C46064d288408A701556Q254275P57799j068360D770031j298800
26719C471231L563973j495653N729889B085399L43908f482D322930h973688b151020
26729e202927K238255J097330m532997n734856K119550b764916A264301R02075
26737B166376g58808k644903a538337A0799413m791740A167356K160811N157017
26745H485184A276324P794126A867944N096335a590984E167699b641242L23603
26753b317639G11849L485544C79573a410595n63916n655245c636959a217608k852029
26762d069637l895749k864709j233536H68450c936192n923590b567288B691351
26771E757065j126413P21359J41382b376073D760662B150738K161629L076064
26779G388431A831968c434459C251933b411527Q51070p82483A066726M633729
26787E700455e002973K485855j0303119O277508A905012n7624c751052a496863
26796C089496j472455h95445j328113j693384h45530H460558C724880N643263
26804I368143L95507f36395B184193f397384A69103a030609C918084a0038771
26813d840777a308680A511019n59943K2364N34957b460053l185177l627400b12297
26823a540948P11856k370931B177072k16490O11055d527358J280495a396308k949350
26832d345658q83449A927574a918742r3980A074535b229024e54445C793598L85742
26841D179340A274012M701341e71986p098599K373517l45368J653907j376181
26849e364710F841945k745600A680374K40986r35037e426254J220341E817736
26858e591812A82799M46952J800901d630250G793253J977213i67220D056143N461824
26867I517967c82414k392224Q61661n441143G904159A538273K019516d496355
26876d863895a080215k10335B6826b595882k135964A248053D86203b908916l187276
26885f096192b008747B925593J348767b758255C246709a0195360F211439P65524
26893F976963B307892b067682A657291b54384F468487c335849Q88893E434062
26902B075243J672558k38710E41493d86597B719403M296824c924112D046306L26390
26911D372696A837639O234156m015451J607794a897347k576457k403333J563586
26919e313551I497602l241877B066320R078890D655891h59137J26382G682888
26928d184522j667687J116142A050880f029208H30837K507412O424095J232435
26936A0994779B737846a255391B14539b312105m585711g71455E532631Q160637
26944A3693268k534818j39180a647673D748988k262823d307726m201629D835466
26953B247180a589799k338615J951430F995010j204464D13207L1170i347169d542884
26963H151317d257175C785836O522953B652151N306808J700246a887111B533190
26972e295431l77669B73920g86944B567857J941934J69000K286823A753141j89470
26981A563671f413387c010799P07598g71315j0080617A266352c155635B809904
26990B083998P860872A778168N174720k685091J163444e360385m128417G027094
26999A4083129o837293K651837i799284J032319H180466B127320f53771j454413
27007b108184R753B678234b087453m590740p225532b310398G348562l325189K036503
27016F059876f215460K776015m394879D655405K627577c840560b04211C510388
27025F440399b566319j141268B9903J712511M032963j347709c379162l634376
27033g013538j546392c707446o43818J125080I00438K679521H71340e897122K578553
27042c318569j328081a818421m024235l16445h34260F679318K057156a214285
27051A147208c319869C766305f261480E733820B661614A42240g70523G128562
27060c980325f96887k56212o582001b476q194529c930100j0503642O483015f07356
27070e532323J745030J860157l748607B131814b48715k421754J159011F618523
27079f62137k599304M78327F22306L6547K611244F42875h22514n77948n74604
27088a975066p77711j301428A304489h448000J542205b080325E32064c321028
27097f85389q712750B427404c88350m300635M1008r3558D425181c160115p95364
27106c955479G129493B243163R221878C254273M759953i22386m039703f88260
27115d290571F89012M022987a877672n78610B096334a655335p57497p698707L697710
27124f413829c040970E397632f215240l757540A644150K67738O07602E19599P39046
27133A258645i827171H665852C243667d811527A266296O516863l398418B56536
27142A3158548A870150L345954d942740B894121a947258j446194j487793R14298
27150c966947I404300E04759c392200l025118k64239b641905A973702a016118
27159D95636L332887e487248J585048J051039i79979A902202R68550M561730K430208
27168I862690C933329f05500F490961A152469N761354A931644d24829k038822
27176b463651e10493j963458J173644B349737I45966c737976h35054j589239m586639
27185g010932K428787K202322k87136f71124H878403k039497I14561e193012B010517
27195F540886B325690b4138k885802A735318D51488N048551a585772N92386R8803
27204h94583F447591L1429f296410k14961L032111j283475E402808K425125B739659
27214a765133E976183G83759J352686b34187r62435k063633B564018K293532j5446
27223D842104f7036F25385J1973625K843201l428817a678046k71359F083301K7712
27232F111013f549150D687335d62476F167013k882471j046144a2719276d695668
27241c803654a225817q021435d215402a388973D214176p56536J183623c462188
27250A492578R693635I75304J565334K816938c079304F865900a443404C358770
27259F379662J138533p7487b895535F881930b174409p886825K927417B276375
27268D753548e83607C273703C39708b644451L10902f17416l263159D430502F80281
27278b639114j344273A55164a097974F308931Q606881A530784M417683k298065
27286C650402b265299j96420B716939a385775C319792N8715K853881E91374c050900
27296d904900a514361k664157E578495b797962l732734G96363c435245j066795
27304d502040O30434b2618j771207D312405j830286a3635A959317j48363d8142
27314b342179A931518b16320B178439g965527K639161B420402k47906r32900K188932
27323C428528c927550J904582r45675J298526K95606k875349A233791Q487610
27331I721401F00759i618670L941824O91906q265887A280369O752445A651154
27340A387099k33875M1929j74261b0939l544786i94287B853330H93057c742667
27350e59757r024058a37607I453001B259378d569155k267540G898070b350844
27359A691929a807252o049833C623272e138262A877490j74431J919892g65662
27368C364296R33256j697277c803634J436919p125826k19164c792118H85131J763855
27377B648986A293376L134632q88910h909527B042135e743692b673885B258628
27386e09847a50934B063638F61395d761131b63576j987557A90842J139460h032135
27396f929466k350035B807423K597903g930451a295180C291890b097603m736873
27404f834476D56120a0629315g25391B766600d452673G603871j481554k014396
27412D107921c184082f98020k522766n270727C348284j006525a188970k21581
27420a410551n055944A005521K922247A058901O71429j28690L04814d249826r460251
27429a3710077B51726J118254f307919C886773D20088M075735e727542A522079
27438g740154c322300H479851d173616B123802M048591j924192j303703d553607
27447a111332J18919I04403h815537B117947O64728L43397A34773J082628c151446
27457a1716394a494754m62420j418463J686778A614199K011814a508032j307050
27465b815082j720201m33772A2220287C765917b793862E23628f17070A667120
27474B970724L072635B889395a606243B50590O659260c65133G106556e102252
27483H17938M958250I26926f898427r60278C09249J224513K20415c607082m48894
27492d055976b773D078594c59217l592224C271630K80309J123708j625083a930619
27502D235164e251090A1214387B304017J3070L596989a975651d45437E286567
27511f076405a977791e47057l953260p09692a209912D882456h286902B950128
27520E638091b814886C029478e630322A73864N013138L556465j04519k277087
27528F361861q20413j869364c675796F357600K428511c316575C342354B90846
27537g15567E284162A481160b579491a74080D265349A110572a3005256E965357
27546c495605m915021a744892A654006a633504l856431a846136B304552N215988
27554G520540e693598c85328n737258J139454A1568421E395940P423051j534041
27562A1284950H39728J953783C60542b38170j1157838H700450l362049a755013
27571c805850n521377c266271j758150E758250A789433f883231F70816f998983
27580d133844C095608g777387b194034F612201k129484o66876A187684f348199
27589A017770M856961k805903r52440l93752d660461A373330O269491j653289
27597E989532D00333b837475C920819a471211k502968m884552M36589J828144
27605f593998b001575M17610j0921415A53558a868359J43580h34486E469997c510823
27615b325229G950724h61417k613014F81522i75302C7812L448862q81596c37445
27625d52018E305420A139352b997746D96415b392197l299170A69837f883456k062789
27634h946245a750665n614253J355141l58733E408314e349145a356236H679743
27643c731263J421617I416929c680859F017582O27866F89284A23938e835284K553481
27652c281803h73938F601350k049137m6880c53348j806574m141977E817762c69810
27662b797330l143002h92688l728023k551898L259452O15623J260464l853351
27670e890421B328662e032149J432220e29600B348098d357868G214170k280353
27678D933817B00855N943715h83098B398827L579897a412507k293664A596387
27687b915391q48628r52882B329950c003560E38585g28656o455664j256729A15766
27697g901478J308026K070083K225755c56090B306017J896631A090995b69140
27706A282071g027318c45416p113853c716568D375319r94019b960490n319144
27714h279634g61994k668237D994264G5427g553629L510768j476185a367959j1924894
27723a3292853c508245E778752A793507J31781a538200n785284m592001c116912
27732a091090H68666J040491b544577m2674I655809H27185e42569l245760B316925
27742f065180D106017a0270532M279918l10410e62452D720946A186623f330964
27751c714435A366995b815448m066047B651749L228256k105366b262772q288348
27759a0551120B267581a879786j538946I797939B639543b481194A872527l60399
27767A512128N32185A76093h1172l439225E723244B785383L49941g113517a53369
27777d600075k461934I78926d318498J244800q55349E511671r2428j317940A71711
27787D575701j750337O061775e338482K622504A789101a270681q391E280081j580415
27796C699666M741647b9185m18712k459720j988880G04952J034519K85263J706324
27805C731058e117598H881247e826552K74978J011153G155791d110145O84127
27813c426018A252717g072670A982119d076537G060331a995564i97290E509136
27822A965483Q77846K88917b512947n046440A765362J170760j218347g70219E280050
27832A0693249n324964L323669j488149e704640G6512K66183b521113g68795A484806
27842B657832D28750J93536a800095k641258F72795e294626e48401q21964p235071
27851h605436B358805R410798B846253C78451L117455a985483G80975j5107J695849
27860B461717a901718I969026A435498a967459B085193Q258856J059024a66965
27869B512461L858799d195839i65176p44633C343512n33624e5736A411810P950810
27878I362620i39287l704240Q32183n111876F27252J281299a028509A788897a0006919
27888f610126A2503402d281236A0499599k903961a426879q77406i27003B28596
27897c136898G355113c16057b6975C236241c791420g94343B225226p33493d261342
27907A673288a470182C59934f277670g54897m373300K252635l336241b07689k453234
27916b660923A645282p97212B76452K548617b452487d06551C293178R434294E722899
27926b94759D305296b996725K26963d03788I09705d445639J097317F59199f134350
27936A87891J001097L369562c098919h08601k063028l720851J33618b9526l322299
27945c351825E740296j592279K479740C041896I18414C78026J122061M116496
27953E616583d893220B056622i57338l829277C6144J1910565l30562e936318C141790
27963d978268L59838E672407d488016j0445839c287196G694582c160409k441426
27971e601835B24714f501405B070478K652402d494713o46653b197510A360550
27980a205985I08201N604864C096300N554812K801261c821927i79501q200009
27988i179510g02870m097425b268287M54763k963081B267576b383225A817093
27997a714758m447631n682367K437395a603797r637495M828444E928362c854913
28006i5272k644391g00823E845688a476052C481754e042009A224773b917905A619308
28016I282677m201549a448207D485359l28335g679774l291633c768543j091746
28024d860289N68363J619436l449171N41684B541346M897216f75625k534563k42772
28033c452960i82732D943254O665054a795383l1934d70233C707169K186104L642444
28042I535717f36791q08131B737446l70653d578333f36968G32797K142425b57710
28052G797663f958913l585876e95003m843553P69797b088726F30995d370639A738892
28062A806762E78143N96616P87975J696655c340600A660886b116363g00622I568533
28072G088897l063658N218507k317150h71211A642677f104953b884748J262997
28080a621751l455381j016737B320197d817277f00699a67408A441481c84174n264031
28089e648205J817671E443240b151683K83662l311298A96657L15051L865892A536015
28099h49811I755370B111291N689045K778204a804314J74353B273082D53662c032826
28109d974276A375016N108723B418606N403410A596335f993750c20162o426362
28117f746524d24659k492566j192430E678717l43692j139456j040046L70012c902196
28127B39066N026912j80042A944642E74956O550188C124087I16734R902049D812918
28137D514100K169194k116226a1523522e675474C069951a200085o28411C888264
28146F34663J333983i77166p718054a857515E734378B186007d007083E485075
28155F721426j556052L091135l486688A656070O040507M30305a17719m686658
28163d804377G325447a372095G478087k654156e308814c31732B281232J512159
28171C793391B92870h238269L515659l618973C374475D93674L461995d169150
28180G287023k414156B239249J0605671d624152J222825A0249729a329727l792439
28188e122166A418629O31281d3203l27939B925662H7543c238906I76606m5869
28197I30737J311256C42918h292426a967482A0798257E090537e031357b27482
28206F385539b447757i95403I77392f93446I713957c366230D98618K69625L232686
28215D000929P21058b410124A452298f442746J588018C13518R007845d637662
28224D772223b196257r7314k188808k527203A04600e529510a518916C852138A405172
28234f512691a711670o970923E9853K537333f93784q48007D981922i15728j285538
28243b201266B875605g800391e07220n966804b876877P5643a364331B262593h25743
28253b873936k720322k005563h82732A520454a103894j725164k42065K95184I45467
28263C729502a32187B403439b473538A809662f976769b026279C989469h171803
28272A258117l5502b861065m825407b079028P81391r1570j64366D539878a1603037
28282a353666G38551g262505H568742l582872A72263O858248k390070i716180
28291g02382m659118D549563e762396E10327h682656F463802f35381B853810c290172
28301b125802Q11498o732666c469019l147732l03587D899457l56416J159080j345922
28310D356199a394040C600217L650292a20619p3040p229133A390635N384796L60205
28319G135636a949754A057048L640732d01585a46041p230956k148162A884235
28328G84804M56234L644971F92436a593665A695277J570266g464286P1698b988432
28338A243464d151345J200809E537621O06033K530572m03952f25715p741135a698087
28348h055469E307518M147788a441782l474020a659095F047048b928864B26706
28357a204403l632566G019289l287136i957325c895653J026272q14396D261410
28366F263698g392863Q088a284015E354173c603620E577472L360014B781437d475465
28376C386430b621532J17785B552905L180181m76329G34584J132136f7004A137066
28386c301175g78737n197490B376252b884946B214666a801694h48979n020794
28394e869773F090513d91910p577428b031615F44904L682095O445960C621402
28403G641136j987561k536859M70783K064696A540777a626117C352623b566934
28412A517621R991304J833590k403647d962897e19388p104659L783163D72848
28421b231370n417238C173622a135870b10340H672228a138006j253430A0508915
28430A2168042e883689F464860b551882F786113O54223O64233C535731n28640
28438C007091O892894f27972K1310j131553C585706j570465K627212f269805g46940
28448i519631b163792o21816C423582b848439C88974b954045C984147J821087
28456E805234b300339m202665G659085C244367j290801c982056j365677a213138
28465I065179a256615C763481a782209I32363M459011C68218h3230l515752J470405
28474b128577C575824d699694J300j477430a781233p008777a441621o00147k567225
28483d608993E498082j614708g1974k53365M1693n492976H00628j44669Q339820
28492H995779B479050M350696a764371j471060C363288a872321o39489I882759
28501a669959A562070e723295o50672L183231J452699I343965A955173b817602
28510a494129o970077k134765A628864e230650a322011H286896b385512K4415
28518b361097A627097L655937q1475a247016F991436A86446J849609e60312m368618
28527d928930b215023P94839O60209k428457J127802m198905D327690f7341n96331
28536f63672p965801L420454m229935L561142J123363J002089B405716g848010
28545a717220H266250c566338m723840B655751c101847A1727717a381507p248883
28553h630390D189790j982026K257127c67110G72025b914708l721108K981607
28561c654209o737963d616145A574737A02652g01242G28254b939384C068446d733786
28571A304386l57930a224160m616412j358596a535345j461235B416309P48356
28579C164665M243583H334c463816l258108K022233b128854A055776Q338601f41142
28589b809556J328730f14609n538006b809811a189369j6762532a729097q760013
28597a0489110b897073i88022B764773L835619A624389b624783n78020n140934
28605h343737F921419H24585L901240J265665c783543J492865F432955J338648
28613G771603g832107P61619F0210c691907P2870a346154q150606M439467A196837
28623i9864p195496a931198j127563h75286H39077J549561a990782o37633R81025
28632a647390k635719E753431O628186A850497g936102D509016a596874l441771
28640e038645C380281R88310F86432P41982L029332b549938A833393K604123d361007
28650c256097E516456o43922f626304l539684M03210a471575C183852l7061a229017
28660a603055A033012a940845B064675o22869d010823I218921i19920k35308r630238
28669a0785466d207409C968561d023537E340022k157871c906214O2062D521459
28678b025646H70308c483448D1718J023008K781691g08806p61815E116154P636688
28687A2752842a400090k377625m043163h01103A844238L646353A954602m92496
28695A462106b246m835663A662332b50341A98120g92637H123809b202280A006751
28705H750525l167587A828245K848246l95454h504033b227554p3364E315615B640309
28715G066603B107013q63196J463301a094761I7937g9145D433624A294373b126435
28725g653328M32243B291455Q126033B047985J865556M427552d570748A671114
28734G472214A000971b177366I890084k264148A33531e824924F223093B763986
28743E518988O342728B03037b606927F739906A021472i48620E151681K778801
28751G930482C365924P626489b884575l323027J088662b013758k205445k171152
28759f390355B889689K996946k778804C26579b23042r053553C726260c332310
28768D534747c96351I29397a871858B84139J1042969B628039J079869j230711
28776B477197H96099N211488h563630f44852j652909H193470a289863m037531
28784e327394b508583G23370d630635h87987A921439g222440c490821h12044A161491
28794G555106b164370A948829K434982G65416K058477c065138D43336L784080
28802D227416a664019A141993h45938j6585j262498I317687C560619h770706L924997
28811d845709o408292d071733J872921n44164m589273a936872p186402b226162
28820d143791P07934j575917C821844K321379b96652j554057a58424H05373c03673
28830F509715f45550n270430A031563O150548a104619p331035A929118b967856
28839a618214B95185e113638B387735a194774A530897a809092A332461b711138
28848b003025A06444f940226J889263J686104Q81737L23105H63222a80760I020943
28858e596738E065538a358204m981277D267122d206371j461130r34551A21095
28867a610255p939312B100432b042706j807276B458089b592187m920418J9309
28875g493296k742985K916999a297646A067194K266147M222475a469867j0160311
28883a1630178A950725e110041l933661a974171C644165J641743a961771B278330
28892c32184j372539F043886A28073a947265k623443m025822L869007l96675C461050
28902A074326K492993H24039m872b454755n971415k001614d640452D274102j369516
28911B904586F38981K968014n65608J462045M535769D72431h75403I919801b125267
28921b604677j2869609a575712A64562b250700p30576d39869m976395E163695
28930E063607I70647i551442C77688c123125l777906H690809d29065p664672D852765
28940E839419A162424L938467j684395I02742O205184k71441a334044B11952P862239
28949H074191l55209a692552E737328J499124a0261050c609228C532801f384745
28958A194190a835863C357997a600454B945857b537536O94193B848554F84306
28967h7208n108952P66181B75696N155518C53734J789277q86407O121381j084621
28976F293364j847259q30144d055832G259850N837134r06530c571550B45701b283545
28986d02972j812437G424700f151821A089181J014514b476900J212576D102297
28995a228212B629117P703612D026876N619274o99632a499798D257590e45112
29004H719303B873679j70228D8459e10547E202849J370014b677356a046056A370287
29014b148936k385554J193687D233762d761120A824619o33654K99272L601b393465
29024A639345g408015F407752f599282G95632L627883b63275A131485k94415M068931
29033D906001d28232m7837C673804r62103J029761a2427l896738E565731k348255
29042C217476e092792L53940B851119J720094c98875k650927O99883p747156a945411
29052A360983J882740d87079G001081k923264K45282j117249o84550f956161B276385
29062c620672e73483B314541G31327c723491D621327D55960a544368m8563B117217
29072B814257e771051D64202K713475H50284J054010e80575m640745k293280j619955
29081i134555C933491m84813d552387h24348n994030A847580o49545g093885A983115
29091A509337h63340j511818m989791Q55181b554944l008488C106862a449926
29100a574850A938391J230286l91087F57927d153501C476452a2309416D034543
29109A795075A79796K176097m22188c719906j986226D760666j298416c462442
29118e307200F86652b517789k709423e57353O1460G86684g47746j372432j564235
29127c684413a48723o532989b289731C288104A053786c156592B942650b470218
29136D869852j620340J763734J413660h856841B457081n33362c555512a275540
29145d698293b282560e11872E979277d451840p46541a477024k048919j040125
29153d566068E937293b184375C498134c133077o138190c669442R95753C877015
29162B80318N1068g668162k968398c482571a324615J229q23969C39072a2863969
29172A82052Q363858E59016f127203C956411K448262e845577K60191Q67520o92035
29181e409901F71966J0764376a526657L97950B771518M782621a956742J18960
29189a837782B217629J00667i13888a38285G125320J068165k07860g829481b464488
29199b458531j1123176c988297r42876C859303c412958j918783m67634H39200
29208A174495n4215g084217k343614c507427g80864m111361b072201f53042F632735
29218A3972472F742666f326181i00946k193042l493409A448913a400978A274755
29227f79959E826547d916484J533471j125921B555403b139482o33908m200462
29235f973852J936680A738587f5841B799261N010434a018833c51695E527336o87572
29244D839764k177614p39250e744315C500417i08042G909877C145431I92539P926912
29253H919451j475533f54640b2731A019528P568996e513965K274257b27850k291693
29262b519543j095540j001867o1718F610906B958945j400537h92919a71377p124389
29271g295766B722891M051673A094593N011147k146168b314459F760370o90623
29279F069747o7633a822689H654095j116474B587132c342982j050541l599057
29287g992580F258521B3120L932912b769641k082767A54256b652165r472394a912638
29297e832367E811164M947036a439175D212645b730448k960119A3694818l848436
29305I846382A383619j49079c011119B176827P402156N2527C567383P718715B849320
29315A517923f155909K005110j220401K373258C791542c900885l378741c392964
29324I098102l620997d750660l7026n339154a326862G062773h36397A591264L634612
29333E225876k112237L243981h75673G256473b904195a104796F062788h29993
29342c456453P30558A852549P585878B844809j81071i583823d601785a413677
29351g043021a262757A597439c748848k71545o856683I26793M19928K400208K034994
29360E781923k672196I9582d986614J319129k805168I54506c097701E243566J3387
29369E256953g334672b775925k412109A568827a808291F460499d967063N52492
29377d414571C715823H25568d779444k926841D935104c118116m065692B133381
29386a1542010L912853j75219c00176J33180A113338J73064h88912F707184N57035
29395G264219A466805f145431A444632g567971a494117B790088i262527b539298
29404E562694A028595d531097D557040e456965K095947C266576c266728k799311
29412f066039j174082A637171d922395G133079J46967B482148B81476M021410
29420D302886r81731c096765a380998C050591a081036C36846A52379K957270c890806
29430G621941c434818F47000b888621m737779f16826n582526A192957b681880
29439C606407A268013e378788G374469b359415k358059B507047O51525a027533
29448e794961h7312j651258a49031A336643b796079E452046K199946B520339q85797
29457A634542l36756b129455p268896a298289D702304d372778l275230b947283
29466d027003l505307B759604g855806m878395N700252c090166a197282B374061
29475b393553A653183M515529d332382A203382n73824c293877P50786i6714B867627
29485D990628A179645N159402K715014B329894A67624d392882m687431j48911
29493i229224B867883j08201M98773a980733M91578g24116C209369c310931a05539
29503c327762E436196j397077d04993B767596b857525C166240K463101P88830
29511F418171K688724B17670e219709l994334C782219a299660r21393C969294
29520A393609N749747A330790d854025H75063r1706O487032f660027J78522b831111
29530c764683G782242J601132H43809c696870D429638D79291b678600A352206
29539a696193B498213A113863J1193158a117371B789350p72879J1713518B160649
29548C734509c998344I24798c880572q96594C482782A48629K536019D97427O204798
29557F702225l277425L282698b628262B731541f177708A755036e613339G858097
29566c131010G095601D196d998234j253981B710596b091576A211150O831857d914433
29576g76827B238948d235993j647516B045126K075545j478907O379623k698760
29584F322627b903105D86102K657008N060038j363311K068899B686056L430750
29592F116806f189167K670068D120151a287953A586219h96064A865833d815035
29601d536290K248683H382140j286768E92729J0282090E79074e397829q60981
29609f258810K327333l14178F826369K278269b670831E342215K19669k508658
29617C053226I75086b541351K81693A527820P175951b902605l885526H406976
29626F384270B419744A59321J24354f179595C208844L678385f920988c001271
29635a303307k782021F654681L350181p41482g50654E222188k4681a516894D469317
29645a892965j486109M76005F988914b102570E131613a157631q98207E735965
29654g537991o9354b834005l210915i32716B054808L586039g126771L300163C720120
29664E911773f313776k041324a430523r25401G060738J744943C164720h34021
29673H480847b586371P63264B720291N78455e046264K176696m255258N96358C221410
29683A38881d385384k335417H74131e675277k805521J220777I53065a195424A86583
29693B75537M444189L632482a087256e36470I65303C66749R0592R11385R20107
29702B288833E98890j19848O76238R95293a1167076b123986a28791o336664b179569
29712b961410l532678K250888i66860j906842a006595m87135g28723k319872B752944
29722E388249i59327I93084J170422a773755I18380P92868L10919q52589J1474175
29731A2643753e993680G287204l55617e849907m243101c198121l187281c158662
29740b082323O36820p545286n806475P276200b780483j160312e95531o525856
29748g121387C86206g345355k513301M492406F731772B115715N878102b007580
29757B015331b835543A363130J163821g0303B388099P00048E92498L266906l04628
29766C554776b730546E899919K638359a563389n405643o780916L155094J203946
29774i390908b505806g17981n905428b459563j019812B240961e889397F18313
29783f498933K806129F722211j547668b4187A708181R378654A04335L048909a332555
29793c858143B960038L30418d367067j483006J413264B137541L78395O23641c099634
29803h164561A424996A73945e112259B777904c015537B028624H4715a415467D087270
29813B147178K434573g48732n259287f03497j526120B640159I53401K514771k13113
29822C255059A269952b584756D7237L422293d148378k970656b702809j545357
29830d248166a25601n883375E11425a394926n098500B316076c692727k221181
29838e913908J638065A902444M34969L916707k679953L29162J176063B105083
29847D368941n42809A510034M379609A818506J306702A050151a0623791B428255
29856I401250e35279E063186A901884r09633c681051l730467a04215B18419J201862
29865A420281c576595h86058B242995A15242K604417m27033Q077936a44070C906908
29875H392508e36869I357924D024470c463806e15175F437748h50408p571401B180298
29885H814240d017002E016564D9588f045765F48404N869134f42249o079974I717183
29895A1255696n153208P96952I455c21492B502669L147389K965867e656052G876151
29905F704348R71874H78180M782171d724868d99455l782797Q61754k123587O28164
29914d915921O96539D790699R27156e949932F472819b151650D259030J935915
29922F194945j025856b582583B290961k60962M274346i73086I50953L083494B000140
29932A933385R75112A138406P69191O141317A522318c85236E810509c195532a377115
29942G343745b139303n259073J762599B094914f445194c89452m416319H40160
29951e282642H865649b580839J78987d38042r682978d736091A22695g237605E392725
29961I557301J55326b296362B917483a794293b04754j825511d84545k179462B518107
29971E756677b7506p521338G36374L366361o1234A287841e00588A850479a388460
29981a83223k707027d50419j696131O80505C494406J0255084D199816b593985
29990b344669B466671b504725E985794f716030l92080b82126D691749b375283
29999d675316F250519a085866A824448f74541p570671b117945j547216c92709
30008A371020O8932a640741D992581B02197g74419r440798A197020J899295o75903
30017B420412c332846M75340k415602j525161C655185c947679a396767H115b559063
30027c30759B217030d30799j0139243a185394I551460m661674A789769L066345
30035D856114b164561L84019B160940d211336J279144E027986L811395a977209
30044e331159M7711O35739Q70449F653998c862888J075409N09699j607405A046770
30054d109193J165148Q48398A4974a431920j041121p733401a902945k363555h80676
30064C363384h046952c977777N66249p023103M158330B518210L574042j153533
30072D938719o45352f855493O83853k246995I77708g156412E12252c791286C175026
30082b676552j756532P32099m367676L998659E4795i018617A503705j26482F24782
30092C237549a908666D413669a692273G223636c352015J13661H67334d519051
30101b122595D752446a96465o699030b892923l96322d03602n848936l125928K09322
30110i169144l68484A273126K183009A417041J365600A077362O55761J866472
30118C599595q00533a031413F632585C154618a805442j429368C670230q72950
30126B797280d57106A3286275D758906f847861b734430r07987K42813a494955
30135A86490P93372M615918n76108b871478k645j252093o93134F004100k902028
30144C102072c860958P74662C283494K826757k644148o09438Q486987b284893
30153A034773L387134m29290e567402A0206160D783833n12367a198975r884723
30161a1083698c270841P35944j033639g04516k436375J87G948943D23816K431307
30170B855123i245518B663499D31850N384525f437850B966550N917956a100695
30179C395392J430511J504833L423605C931852d667419C984422E3090c336280
30188A825516Q656893f45583m094060a392652C998713J242286h347581b686455
30197f315590c45564A0212324b267915a27803D01786a510656k827834B824357
30206B417124L49672a302985F556269l252008P021373A409514P40074e30108D854377
30216d889818C768115d017224k771505d70908A122880J232290b334236C42422
30225e456819A846863r05144O669620c720975G742968e154316b66344o582301
30233f848645B120985o25340J359413L148239a167204a39267B447657J460542
30241C908199r40809K070965J991570n82739d88195G41498g998777E440494A098461
30251a225664o777780b92187k211164R2679D884455c715941A632902f20234j320998
30260a941232p126758D855498j903834J91190M910141H88427b191010C323458
30269c233945a131074F652787c862562N34569G70451J1697322a759563d05739
30278A458717M467406H65624a6635787h246755Q08492J511255D10910K07870e347157
30288d981878B72885b766934B080143b226648d71484n343300A688591c228071
30297a83890k193736m34231E845740J329146k974023e466784I37727J798366I70241
30307a063551J61290k683481N22384H55661b500548o019435b355237l327576A186208
30317a517410j2371679C435826A486838M255013b736359A063418N837303A304398
30326E798508a684461k47811e26914D7079g835076A31305J729262a842467m01724
30335b244191D18993Q04918a831872p124954B110437f349117m45848D336573h425823
30345h9945m581573a437045k455948D091159C36937d171508J152708D31929c430852
30355C755479b5535m857877a564236G81093f17711E018466C26884K728390c355434
30365E53431d156997J866935n078996K163384i48044A0204619A152736E55276
30374C840281A459789b206279n636863g80756E75779b56587G424709B260337J341041
30383C601378j545629I95095a02885H049723A175830i925588K284672b122943
30392c724656h91544a78092q43780A823032J375410H23911J858073h65547C671998
30402B392329d570678D908538k392111L163921K398962e218100B770932J15978
30410B886910r69259d150701l87331b232950A839894J285152K369766d43511k484469
30419b927980F773658c59692B098760b967207p372816a890383H644319C916416
30428E969869j751487e71271A320638b107562A379650g410232B942912a275082
30437F064080B355822j66553Q95716c323746F193271b02804I42081N057007a92936
30447E789772c756700a51802A095315O14917Q077296C600836a57738D964013a86755
30457F564770k414647j130476K890727H04904a815120B533719b291244D822500
30466a32471E53650a409370B917051A6828a394735A423171b255695g36999p680098
30475h417097b666617B64414M503933D74390c911852E081095h14432I43550Q85770
30484A829320g18054m258731G026990A100972j01616J509626a021593F710838
30493C67438R75985g187129B53976i900185A372911b871620C996714a639490B185858
30503H937153c694817F996a335588D885870e62173m354337C026918f074115F686313
30513B958069K143760L42579K59562i4635l91723A525770N77359Q0396N369495
30522G553020N94741a45145l153296k451399C454873A336897e938241K190098
30530c748143a106344p457925b652871M2499j772220b155219C379135a343759
30539B811652b326147j617249d21220B477984O048978A83272J1444652B039345
30548H311928H54922K120064O52062a101129A364929c947969a599800p37339m074278
30557f411417b992032E676378k52310g507361m505876g26223o31114l199055j4815
30566d571207l74226C040016K296602G69785a06475C36933a3511B084832b456546
30576F285228j072920M76835B259107E37337a760881j666920n09438a30335o746429
30585f876764f02168k392072j874511b423537k834001g46822b3505C384968j648815
30594A736153d278362j560495K423132h37573k47859M31357D920099J443814B959858
30604b671785g37495C389867d935983F815009b571300A05689b701989D958694
30613i6181p008599C610522a1685267a765247j820245J588546k550419m05098
30621d952463K115064A927901M7767g35191n313700j726595F123637b64139C918922
30631g31511A570408L322048k50664k46917a085948j169734A1750862g40508A616756
30641g461873L072163A751603c573135B147556f516840i90822k721730B578541
30650C157162I15749a1397925C272287b47996D346693j609851f67003b92907G81175
30660E899152h347832h53137F15326Q239712j780441H80951a64938A208934L429438
30669D638372A338381e540905I915a893077E12102d82022C02079g898615M29634
30678g468981A028169b340087k150938k203632J467816b009165B644388R92260
30686C636648j675775J884681Q355078A226057a0321127D884225H8419a239877
30695C351246L37352D88499a0974A376543h871892l633888b430680m655808i09797
30705B163612h974681K268232C836731I97279b95250B3867M066092K462894A397980
30715C067806f507463a032966n424889B01841K274695M203761b691430B75929
30724A409247a582803o122162D178356d06912D547858k83638A222453J354899
30732B577352Q35384J823167d917552A256811i58899j567338C473538f076620
30741e06996p587236B944309J110584C15222f15980j770244d92429p22111F463628
30751b877509C550308M907397C777943E80967J813616b563466m095759a903001
30760a498210l491430K123141m033588b343214F777453b056637L96711n038279
30768f698205A698180E60812O002015B274693i92662A313165M257428L421899
30776H992492g244625a166897D439008f37248A0204105l645723l097538J907748
30784E368592C46152a28381l273807f52960A920361c725906A097793e823765J461797
30793d361968C852004e108917F733059g402846K483363N38475D887744O8349A847088
30803e866607b692946D880616j498752p35796g233226i7458j406601D543160G92814
30813a067419C838395A270932J586048Q68853n92557d617406a341088E460264
30822C084109g27999l044578I745670q50592B123964i918498C194552J246107
30830D440659f853984C847771j177553d444408b169994A032803i99740M30307
30838e69433I122181D404764d821740C232681j006517d60376A164610c65437k371488
30847b736925l62227A214587L162052H16763a788558M68161F275636i67602m264309
30856e231911k44901a358522D492513j251396m45371O332968B288280e147552
30865D704400B40192a087171D808462j752550N5642I51298a022609m854907E419383
30875A666388b47467F414694F11104d450975a253712l248404F087026f16473J46779
30884d69694p693253c523173E620359c691025l170774C16935J280747P518471
30892I116153B490419g463888K534687F07477L130514f337769A079490a0306118
30901F167091k96279a369080G57935a0695568C267148A266243b519169B540789
30910a679940A07599K144889m59415J420260B51402L785390a6452j715580k162162
30919c894194o18428D024746A111962N867742f785637A249467a514236b39102
30928h69559l246552a159596k401938g93484L71943o153435K943626d04260A018970
30938e8931D967611j329718j260555K29064f162458J00060C508703M604561l842112
30947D271152l4383g227984K507201a867256F226349b019364N03288C180868i530422
30957a717391g33675n494603a324785j097947f66340n599927a06632E011433A350662
30967B593123M255877e567467B813080C77493d337907f16103n932099k540704
30975i088906d16129B263045p4069e927135K434529C296023i3919H036308a0114267
30985a3604054b436097F51940J316933P425010C392613B0123J866237L776379
30993E662739b537312D490600K400876A26700f588976B167243a241375n234974
31001f476349G531742N693923A765734e801987K438681m923155C981741j93759
31009C787982f236322D041561A864707J474829j39466d546757C619854A557404
31018B312644L68693f408600F436452M962686k282091b335939E781820j779343
31026D002477A740944E31017L081471d467449B990430J678299M990440D573965
31035D624256N8746a326949F834586c212610o24934l468663j171395C707178a585934
31045E42406e316977C343080L560286B306548a01755A197532g90125G955962l331656
31054D624306A99162b008135H098919j701492M134419C948930c100643D86328
31063b90612I04717h382316F112869A47855E0106K243423g65380k287100c11164
31073d16929A020488K556391N748939d984270a255076j977715f68131F171362
31082E729559L770957k858687A869502R59805N052440k402922L508158i22652
31091d457778A178473e834478a807560A261591M582590d234238D988723F01591
31100c781428j315777m96462I656694d184832a641778F470655B226542M510979
31108F737521C026479A098492a458686B414629h871416d283325C138439a936358
31117D079445P296201A967485a525476j286159r98470J896197F88935a153857
31126g945348L152911h03266D789342B97577N851870b100107c21451D501886A097726
31136h292845B105856r80002L410358O870656m050587b716788G172442P0397K41109
31145G483948A347870M319628b241510e40841B42476b211777q03958j291159J674767
31154b632127l109663J531885J934786q012510a371985C55830J184252d703660
31163A169330R98658c890588E529824a88425l208311E635565B232982F80433d217668
31173D976129j622981d662259I021254d991705A0764760C376867d802010k86503
31181e088513A493248b412945o656970h46061E47951h193236M06209A29211c437648
31191b06045m623205R53023p765784a089553B387069c992138g90302A11710Q19126
31200I30836K601845a348107F8079L571425b566130k429750J242215i92152D132405
31210G528500a293695A220946e76555k696816d88477r40340k723686B161203b241398
31220A396859a1685033c114409j968508F500045k784723a436876j34713J65139
31228a406450l95927J86077j301698J814C689118D1011L0576a738489D09837g648171
31239A2675a932557i04589K2755j269483m083598J104831D200909b266938l1036
31248b297974j104317k898230b262324A440981e890169P93263D780354Q19654
31256E600008a596250j994880A1338533a240837D307930L706124a857341l286483
31264e143824K531396D402079b21398q422495g14535k028158K00685F362500g692188
31274d743284J198347J688694Q5614B135468k66933k02327K756441q78548l69124
31283C174977h243273J854355F52505J505149G17793K20778a055106D120821a205057
31293c125938G991246j592944B194119a077654j65290r181295M976990D280393
31302D149797R98972K024984B240872a657882A35564d296675j016621A521607
31311f62733B983857O357753B454728A079795i190135b454725A624714C6559K058613
31320B095172g598423a235386p47854A015141c050449J021284D379536b222944
31329B629273Q20296B3143O92464J737857J515494e48592E255638b4660D227249
31339c841648A40112d54366m734642F123735a0370588C689959A00921a208107
31348b708658m211212R81416A327096J4136177e572742J076634J315782E073481
31357E223567K451751c277523r3429E033860k468293K63091e35352F763659k16345
31366F547314d089645A0771570A3838i046178d373069E13554d092071m048055
31374h140126G756506B642170A090095K952442f044522K806927J074092i59938
31383B086036L477354a630164D95983N579826R6619j203888k329835E00737b136942
31393d192274k759572i54675A397592M414233N555149m979110c291593E109514
31402a639855D497317D25291e559535K327694F36164e188056B008390a890989
31411B293195K301269a820107r71723C394966L44038E19681L132593M0529j792326
31420A900477P822600j940080K919432c614944l279159b614625o220525b276358
31429b240729P90843k840877J881976a37910I285327b889816n900901n265898
31437a4056615B092746o59460b401110D326745A225475a766930a12109A024769
31446a747511d4532D688545B258498d832563B343190B91853N037948m59577g58757
31456i195003B618900d041548M14464J336043f2014A165739c632568G075757f015987
31466g735703H227125I52791l21222e758473b32939n85120A0091157B070035c288021
31476C568217A430643K389528j665146O256366g049880L328513D197538a914603
31485e13485j307034b8910p106885C87083c067181j0788698J932644D159227d734669
31495i198238L019207A917491K514702j771977a753372r31251J272526q036463
31503i448560D815052a522309B395961L221783h81699H703456b293447l361257
31511e654704A74815L163545J662713F60959d193688a495304A368216d210150
31520i951904d632416j642162B136642b326912g08097j511333o500234b173209
31529b031298m42649F359201r69712e958790F131071L26480d895923g74254F340346
31539D606016i32373F957525e469797K727656h2261p096745k524099b294660I37868
31549H41117a30178j449230p307694c063776C871522d1706k005722k831234A698034
31559B170389J969159c0126D50483L462609K059482B800878d004988C036800a585803
31569C048717J020388I33880J273997R169962B561487e597443K657278j49503
31577c089668o20908k68670A38497d383556C227613a085229j386914D621281j96287
31586D424994L62878a974181E120258J129400a00316C275372m38237M605702J059505
31595H502342H14130K472159h18374F172997F83496h328884g75005m015117F736510
31605D751643m24209h676884B408169h69836k765468G040136D28991e030325F219599
31615G041885c269177P82196F263549m6545C069772E64412J405894d3994m731877
31624d775871A0870022B000359j18646b111740F867854a335097D0937d936575
31633a574998F186119M26083a758806E40191d972444i87726p53571D958991f68117
31643h52862c90413l278576Q75514A197960d263011C373346Q584495a888199B665401
31653F832603l37848K688758I03879O419004a033755k361277D088067q30313g244918
31663i08201m405780a468914I74218K449959A563912O85052a442965l227912A197313
31673B182148d446873C651794J274353a439492o804981F965608c824589i87744
31682F432009a547137C511042q17439a480796A060148L988872b92356F872113
31691C936124C80976b444941j945412R13227a094886o321945A646753R08574O270136
31700H825463K39335d830000n055946G259137A650576K120695a395836B19522
31709h172234C334252M354524f93920D582370j946154L065072L78545a151783
31718A22988a06605k156572C482777O897638a230427k395355F70425P767361c697410
31728b908434A367649J980960c445023E417562c172728C647149J515886j847726
31736C315309d864760m497124E696743j969951J43292b95206C668895g710844
31745b771622G032647e619173a588912k252619J123526N5102b57173m335574j959218
31754f551965a122602A412912M292507b058734B933873O631299a351087A708616
31763e82666j909219k424684M06097R60347f32175D164874b478666D946536b003512
31773g455335e30179j562747j112331C505317j583119J091072c545265B331910
31782b101743l86513j774307E29161J790238d684360J097924j535534l669579
31790h791549A565525L089545f496536L074413d88650k777599r78062o639776
31798a0884087b642715j600293M10750J885132d54895p581736c091034F316375
31807G554127l252164a481174A666473F16178h00110A883607b585088o94102C819495
31817a247676B32358d335078a912942n129694A340421K928026A42113b711816
31826B279868d616644b011325A913437c475636F111510E19691d756599N34373
31834d222226B518538L069295a318921J13833j902972j196483A0999513l844390
31842G155123l407611i751666J498485f29465n01662r918844a930926h72375J64061
31851g08314m79328j0797667N878021b477193A971417p51912P88418f194598m69523
31860f664121l024099A94376J39767K571400K595136A385683M000420r72536L65794
31869D779361c375496i02132C280878K68004c234052a537398E604230k435470
31877C168760j300008d318564l40700k338557a972409B187127P17369h364105
31886b659538c5791k87609A168211R41074a980508k716944E123535d166226J245333
31895b920893L3243I598681C928228N772536C683382n35860a194377B071879K301786
31904D373665D84388b362493f91495k738819m354951A736926n85718a629966A141682
31914c162269p30075k516237b501775l035083P07542B119980C12177Q506656j990231
31923F828602B98148L204688d109559G7466N724016J382010c799469n33021A014738
31933G852905j033198B216624a727403l19508n46853k780950K5779A42695L534978
31942C677673P183876g20633k413896L61483J328105H690191B706388c884996
31951c83670D457489A867256k38532a418704k903870C088031J0865038o346678
31959G606391C58514c609624D965169j617495Q242390b954006l098220j381924
31967g434150L339838E311015d604154o10254A3020628B564078A97820f605669
31976g330427B354913j93131K484549j2679a312704C862130j313931O78968j510262
31985A716905M089995j693866c611688D877073k010386G10780K086177J376506
31993D173463Q26525b872509j132672l441219K935692A448911P910056g679200
32002i943789H95660c251780A471797c93812p13634B200485a15378n437731C731288
32012C66271O946016j286454A490731b17720m249538A413653J408492J090250
32020C912395A078899b335934C913616a415902A203861b819230n075460E10293
32029D414709g538047A035136i512494j603039b094486B149179O30713c929303
32038E138270b064289I38051O706425a217915j098126C784196a742795A954926
32047A358540b267672A3708037n723808B034942g574914E861642K290526e295549
32056i499426H5384c270903j273512F168472a2557290a83085B100981A009234
32065c295818d40931p186987N91592D254552c814183a37486j978457Q18465G210946
32075f02609F72221g64421a55471B876533A208169f445387K248750j989702B680473
32085D426469K260097a2845044f120594B472149i638973d504765d72291A292663
32094b707462B955950b539396J149685C26735L430405K639638c18192m241075
32102d559267C843086f57113j848203R80427j779617A897063f58789k031580P42023
32111a948346l771445J139734j414316j945633C995670h560308L21450L111133
32119e127725B360086J817789B16866f482192D471318b348015j244838e72994
32128f885516B109541f736992F171877A055233h68559A106409J146611b062817
32137c361762p790773J495635a301226m41034r53459a018078A057471c749408
32146a475605A686810c722042a23245A224980C60596c293290I29709f247339J718377
32155d528962D478919j175510c021006B741369A1496K6585h384874h98642A592628
32165e42638k532975f62766k057250R16795B518536c368835r3477a522067A300537
32175a974166n98665f08693E345533J550018a625275B815880D3758f267289A523243
32185I742766b853473m03826B583490J855612J942657O57755B776657c035424
32194A359759M374897e591019L39819E62376h723888b168405G923802C915792
32203f553681C567938J739461j767141c043575j851198e6770A413986K262888
32211C676874J385699a556776I095700c56406A312219C07431a106817j41433C106411
32221H255207a436159D979815k094267j037787e55916A0990172c443017E28311
32230A137963d496739n17595H649820P46156l789935K415910a480930A966339
32239a782492a65564l085005G92793K314122b871124j068573B396512A31791d999117
32249D443100j061469D83419c51910D109513D82381K813629L750095j670934m73970
32258D901201A542443d496561L93898A422635K685406K05009p04373c721077B115007
32268I533520a837869l707129B104855H96726N080315f43791l42061k127782A938380
32278E629124g715634f08344m146999r29995J133855D641429o92984J734875R69999
32287F653319j597627e934522E768216K872242o13018C574997n88982Q16663a0934857
32297E248142j444847j742377N811261A96738a1192552b324615M13229G4347g080024
32307d166762C835860a0032217c57396B560031d04494D942006E59416J633898
32315B193314J997534J855474D22788O41706R08974M612541M868007b843750q196108
32324a1039858b739298D338604Q30456A876954O48529b591476B567102j154170
32332A412932d589408a532144k082324j658381a891157n22532D20668d587682
32341C960771K834801l013519A50430J360343K475524p67935a517520F653658
32350b682376a37658G084446B467343K100181L788212g391392F37695c489354
32359b963923m536027R77174J967974B203341L388187b346645j024568k010763
32367e381976J556848j217939h26295B449414i68812C249475P498035f82751l839616
32376d522367E27306J1880973f36748D689573b843994j341020B300260K995824
32384E296084D10293c201797A350427b110521k361462l396118b732849l782980
32392f515829A865544A68159i315840a811010r335876c294547J530646J24801
32400a639100C084904C32706L973347c294917P19747A41927L394209b891313A079027
32410f352910g26679C681795d322033g49760D268330b722187D375051b484218
32419c245675l618682j289738a602796p652138J84284b124131H77690f593961
32428e760525I51438f500796D779487A263050b289469D766416b698618B337844
32437D139122j955566f327373I626372C124628a039886j2829E487375a036017
32446d904970C164226d58345B515553f917033R60445o11527k396769c748297J287789
32455b460508k5453G062737J262354k311296N504022D289771B130527f309809
32464b561720E009784a899213E868048k462460Q91311Q578886A312493c083235
32473G26659d320806l7462k568517K754030A933999L750946J911619k769008c127509
32483A823987b031959R33509C301213c317206F600183c663275B734625d107604
32492e72824C914756q52204K679130K538984c469564G19736M478680g42230m07541
32501a149771C451463A071222M868045L3433e685404l753747J734187B284480
32510e862522b73300C321521d839121c55770A166662e080146b258368c02814j685956
32519a988770l901913H53207N455106C28169a087873H448764F39676Q370526J65549
32528I175751d043541E102603K406578f629949d61887l798834B027794e340621
32537E417763a193930J48740d04321r93801k99687J97650D626568a444870C165429
32547c67002D452632I28429Q216121H01531M753118A359747J153213d593288d61496
32557E48869O576044B488810m70538N55138A227668b408528D799548d884940G117707
32567f26489m026111E109541f307900K521872R70364l232597E41952P673832l760534
32576D455250d563E416593B514731K976477n52408d90686A667482c213167H989063
32586H996143g96437H47202M178913A938604N697616A855749d97487n695956a415056
32596e877874k116510E085835a802083B774683J557326b877174a426837j393922
32604b820759C178334i28044j366041B682441K002978M23357A946931a293086
32613a2474340c541248e57618B797486J566504B011904e216211C620914N588515
32621I209429j064658E63775b62703p53515a40156j508930r369320b92391A577096
32631F656974B694085L510796l010883A522351b257775E939343C57304d741557
32640i513008d662818j973643E50579Q835941B386170L18006L151028g037750
32649c169361l981639B262319a565436A921687p50560a877667G82671N351719
32657F134390F00472h02777D934060B9852N271290a086316J39790A761028B74509
32667C12020d440162l152530L115901B031545a325064N05533o854573E910149
32676D324079j831203O042381d101164f84701p468864c39941o055208J576633
32684d818516a367763B778164d765319a007006l534746h8531G52900d039738A639018
32694h111887b2798m29532j005208m299642b090892p567826A661921b184476n512013
32703g696489a41458l457579C00536J1022310E68754b277635D527668b374815
32712c190421l014314C216166J701548K310415r12535c589540k291775E44583
32721d438416A087508d210706j002183l513267M005072j955674a860459j796064
32729c656523n813750l082235i51528j60342p453166a807689q75110D630406K24718
32738D855124a529830B146150c699109D409055e847066a951484f96054D772367
32747D100425P207987A94205J347335c056455N06314j254539m712003H957568
32756h619366J173888a387442M80516m857764N12277A796867a856184D90149r9046
32765C91103f953986L465471
32767c488515
$$ Imaginary data points
##PAGE= N=2
##DATA TABLE= (X++(I..I)), XYDATA
0@@@@a58A285C99M23a279i0k301B74b599B351a553D363b315D852d809D852g971
21E971i513I638a0159A3875a2719A7044a7375A9542b3245B3263b8731C0087c3493
35C8348c9474D6516d9243E4623f1026F4433g3500G8148h7038I5833a03024A15940
48a25025A38822a53856A68728a90247B09977b37532B68959c05752C55688d13629
59D94053e99317G47201i67654A306826a892955C019355e681496A5065765a42415952
69a84491150q821170c2259842A88673342J33621766n541205J1675954A60499713
77a29802141j94445574m9622791N3014567a51837072D0396166K24677413J62033504
84D27107083l4074496j76957111d6420368k48619032j01531849J6907423R6364483
91b83299343e9105473A52608342J67620164R6784562j21776244E8497742a28712085
99c44427343j07760667J57457591a03877972H0778220K31388058R0369546o4811348
106C37724476j02041604F758444b61832167j23404512K4313651J60858626D0572543
114A95523253J25001921O3297491j32506382C4989198a44826426j97435027l5957752
121c78219205J25184322R8834705A8962139K39163643J27171859k1307473j75094057
128A88896111a07659465j82316975m1835482L4836871J48300294C0335179J70246686
135B00581865J60369672K5073249j54894546D5257979a49294662j35170378k8179971
142c12645011N2521724i5484506A33962848J38223236O3664295j6840873A13709518
150a17003696j21547170j30695707J3249377a24579257G0482615J27323289J48906377
157C46712281m376285j62545989c60768k13477126j10449604N5209987J19369975
164a49707536A920423J52680866Q0473348J01323997j2104410I9188463a01322452
172b33312510r1982213O5801491a12114908C3050165J83383355J33401970l9616337
179C10219153j53247171d5677830j61147125n2539305j6160692M8036308e1984316
187A57229355J52673417N7611846j20501139E8027282i8528405j41907654m5599296
194b86035355O4285251J10549538A11665289J73896508K940220k9189163q4694579
201A74618275f5867324j44786187k0097131l4878451J02439372D4358105P4962972
208A19321077O9646193Q4445603p8749661C6431230h2939617j18242119n7895372
215b59077108N8061961R6249212C9674508J66456966J01993021l2353299A15226803
223g6848031r8715447m1940685L2930410Q0855785b1045749A39521665J30120373
230B69642038n4946182r5294831D1317000a20886037q5952649K5811478j8467101
237a99494309Q9390311A38161436P9539250m0473808j7396679F3768520f0030249
245a19329925p6836186j1121250i1993970E4842468J18487027L9279215o7663531
252A44945179n0872195E746902a17607197m9856868J0541662J1805911c8797503
260I1088263O9369685L6696383n5059964B9372668g8268765q7377363j7508563
267a83154691O3615672M4786576A2950549J40867610K0493101n6563486n3724587
274F4023187c4393358p0430847j6251083n2303919K2065164b3878140H9578568
282A91498203j0945703E6993798e50316l4691795j17012700l1354828O0465696
289a23143943N4418546F2751766J21883398o7961217E7444838r031842a2746885
297h8307652m2911852j1345174f1857033A9649711L6302260K7045883q800043
304G4197811r445298J108493b8135238r9350322j2262704L4132269N1581730C5330211
313G2844790O704758J1354523C3732194b0023336k4351494p1685615j423107d1318768
322b1099865D8723361O4167256m8484587A4953376l185817c2821931k5715269
329e8537200l0682354M075122g177220F1780253j4162998j3607726B712456c8544420
338A048752a1353141r9999143M8562265B080578a2221624D162801J5417220a3057325
347B3049726K7967359b0463452o0272212K0914875a2200149B2514419J494522
354B4008941q728610R878499L566639j1645700a7924047m8302781K3296545f85403
363B793995J0906826N524659a9832520G275922N269787f0781246b0898789G450509
372f5588351b9789675B7225983b0915066G740265M3246723b3554521r058377B0413255
381a3515142k6319395I297594L0847800j0404406A3996248b3872403M818052G565964
390C7063030j0031956a8666804m936211A8859051H624258b7084666k722184k8941980
398e8748830i656670B9446639a0796403d59795D0190724d366341p401019K645113
406i122247m8574417a1578012E2701748E656362h675294D1112869N855408M626188
414E1594465j4736123c0356791q86752i022802m826219I215314e424371r867502
422a5291873C8393542K6226868G434529J5835920B168857h5431126j3763563L2516969
430f6677720b9863914E1647997M2509283j6818702l1422933I335195a1182908
438c8501553l1260582J8614908C0978517P439514K0023502M0632769j6074398
445H2999904j3819172B9422263e8814391k3545263c9213146J7268164A0535693
453A4578094G256994O6316698L2870469B2515246b9051340k6139796n3975836
460a09166972M1662774a1215120M115148E5729726O9380488l0516686l5149423
467E9444105A5025199b4693737J8743l3600091j0195353H03680O8790456N6226720
475A25820856L1435662F9585477b9222023r735517l4211311j5333838M3434917
482d5067772a5522710B832083M8875089J0893896J2509401m162343a2938101o4952235
490g7890336k2446483J797458a3247970D9746059k731036M5689068K9517438l8612306
498H3609223m0547574d1976925o2503512N0554685K2023731Q615015G4289426
506A08127279l357611K3074413B8146477a08191788K9946288L1991340n0222974
513i6477134K6768490i463070A8481054R6356383L9268714F8834614b0021758
521h0010683l8984456R823734L5066982A8476722P2863994L2195032J3592337
528A37128085l2258811C1741409a0147809o2156124o7059305L9678462b7591159
536B9552234R8327614N439234F4435435n884444b6030226j17351819L7560270
543a05821775L3574513l7152046d2313828D1658396J7308867P3420302P886561
550A40274126A2053848h1250371l523866P480062J9835627l413758a2788665I5323396
559A50659805k590469m6223238b0078711q0100210J433445j2803205M297310a2161139
568G8956467M5674438k1026516B3418324c0302428k7276269l3921904o025295
575i7525896j225208K0468863B4098785P0438842k0365305J753251l5916693c1961269
584e3943749k9435661o236940b6510177A7389084J8036387O6964210q652909m0308764
592E3428008k0386430d9724623q4821078L8619722K8852771L918495C3912639
600H6147125k2454609n79961b186710o5992583j5386441r813892j808275J8366464
608g6821437b1400843H6215254N2231292F7435443F536024a7444279m7132511
615f4576790J0850163K89571j8590765a9413269E5102221K3293835M694337l7163985
623D5926408d247534j2162818n0502994p5899645M8943970b3463989A3402489
631G1540500j5739775A2575156P369768h318470m7689761k4755682p733711M2357627
639d6139997A7636790o759482J8830481N5248436l8269466A1518398R092055e7333841
648h8759237b9545369o382633M90181D8031788L1078667l4552879j2398159c637739
657e4992468k5445407k782425L8903597b671093B8489172K5082470G824200a8459937
666B1619953q587732c1372435j0621908j3813707K4938856E8332063B2494961
674b0778861B1662446I331323e080516C2985612a1610219m0409013B6357536q603863
682A7753673e2374628b1944179A3299163J482450K9802224A0613987c8708427
690c1470198A446568C59317a1729897m713803A9003838J619170A994069a0910866
699a4692021N785165B0876623J0649892H217162J0179639c814371l3176626J7260894
707a9730103K358639I22660N9674519j9139772d155786A9432309b81774n3857556
715e4139330a9505105R686400b584591C3382429j4502968g066036B9853405J1534539
723D1387944j1162683i309782o5815340J5262175B4727939Q02897l35007K4987710
731E0183539B3688173k731653J7964639b5327339m4085257L3056608g473095C906298
740A4354875K1750681L3014962j3237288A1303433i572215l5830651j4594018
747e9996884a2184668n700353h288599G2729987K6879310l1501681j5213415e548580
756e7859347N600431k0572155J4397797B9222115K8018657J3688938L1711712
763A02641422m8782836A3005955k923297f7356422o8503661N0969758b4322950
771E8918021N8128218L633338k793633m1691503b2594360o8163798k9366918J3262424
779a06862652i847342F8039271j640572L8890050K1379578n5999383B1788712
787d8004496p9720877J0547970N5726706K7080561A5570481O6999882N4905320
794A37475683J2574681p3218245a8583311o9213746o3813948K944297g0936417
802A5340819J03718588P1548239m1707919n1613723C5410030f7238474n7223730
809a24462204j385068k1751450c5006253A15120336J0964235K2461841Q102380
816A56648792D3240947f2517911m4681658q1128102k664983d6236492E0394757
824H6499383N2972339M495571n3694445G14990h9488732o0943812O274867N8255868
832h5901809b754551E4476623Q0832989R0779068m6920097F4315465e1982297
840a76788031j7366097O3285816L9150577B4263514J40391632K9130889k4397503
847A69388532p6845127h2126632r5395294J5826554k5709304M1493600H285983
855A07972533P4532651K1068341p3202023A5930686g8679091r8578448l7478149
862b14735688N2252386f1896952A08107574J15995153L99747j9970278I3671241
870g8340294j07299364n3339878K5288289i6248498B2960411R2685459Q5101110
877B00746980j0798954o3755886E372484a56709140q7643789J5618467K9148774
884a99585688g8414980I0821680J22490579N2137086l6036186E8658414a03715875
892a65489558o3070351J8706443Q9834175a596034A89975993J24965110o6299939
899B48641164A16177969b0359190j58135316p6750224P050400K5125810h6752904
907A18657349J24485302O243611p5303492C6916215a15734418j34079714m7204061
914b97018193Q3062383h5290491G0464970J47555448J8592095m2967671m7984907
921A45659935E790162a48093065p8340735j2634990N4876857c7244198A19469540
929B50233154N2427866j01318894B3537861a36370865j42616368j8497956Q7527857
936b09957332Q5179763D8949238J81329179M8164375m4240069H0361295a01063154
944b05371366o6788857M229497J30528147C2917010J57074579J18400661k7331968
951B81060282A28173837C0163678i2950703j69837156m3526779Q6099339g4781009
959A44183187J47393791j3896991j08427931D8753724i2307915j46147370p1234297
966c09689582L8693280J19604898c64331A70934563J29444209k2117505q7445652
973A90815615B1291071b20091778r6072455K9877751R1930588e621434A82521419
981B65714105O6892677n6833531E6516115a01256961j25929697j07526655N4292069
988b80421244i9832610D7457938J68203740J14538395n7527788A19454963b6069001
996a88050281j14571482l0788247R3470008b6826067A65932005J56521898J8394624
1003C40848527j28000785D3686571a14113621j46813796m6232620J02508863e8336150
1011A10515840J24457201L0561048J2909901q4342393a1757186j85657140j01647842
1018b99062168l6916486J50904389B5784153J21407369J20231254N4257163j22542504
1025A99137435B7823995a35009674j56603911j1947514P7342940i6631493A08731907
1033B78627485N4828074n0740451A10114399i9218058j09386973n1031063O929426
1040b52706668J19388344E2268357J55155119J01479761K406827j39874597i858378
1048a74602577r7141829j4304778P5684045a3898522A62909643N0977496L9219538
1055B53106677k7906548H8405817e8216537j28640286j30171342M8351419a11051373
1063E2445358J68387638J06130196l2380561r0496718H046147b18437169q2229938
1070c00667107N0286370Q6067864F173523J67728565R1148534M3153276p1840423
1077B36363475E4021170a31976148j26798479k7945613Q3189614J01376543E3183584
1085B35871937M2312838l7166350p9925614b2111915j68048362o2313854j5653249
1092b68127380O7701339A7445099J83206462Q4082497m478619r4783496E0728428
1100i9351601j19043824l6015880M5483862i0840212I6703680J16992417L1607237
1107B45303334P93068j03238347d2537934j47468804q8629596J6327712a06615823
1115B7689814R9133497J13273506J4435665j00143554E6417577a15333252j45739808
1122b61073060L7085442P3710940P4708908H2259958J44250169J5382882k5463498
1129B16429511A05017729g3450943j23519623l5589123M1712747Q1643977B3965973
1137A74425426O0884816n3491502n8540424g875994j48806999m5317145J1286751
1144a90713387M4245333b949737A04059857L8521104M8192803k8855002E9854733
1152b5028375j41881287j06747958Q6363095f8533589C2881891J31953700O1095420
1159B25931011n2294454o0326465a1599027j71805452n0859713M7562447Q7403123
1166i9298622A0389323R2340581P0952238N0820424q3833017C810811a11541766
1174a96824089O02870Q5789414d5469670B6679240J13387370M9881592l4134128
1181A55814074F1604856e3423074p8636007m3061396j2622425Q9395047a1336174
1189G4002296J05198067q759614G9158937B2449616e7859920j15178601p596910
1196a80635431M1092579O1445972F2396811Q5531127P687778O068686G3349117
1204f7300724o8958616m3207441J8649046d3993767B7850130J6687645O7685718
1211A12223493J9862246m9885274a634518r5680885m9120387J44320M1346229
1218a04945241c2412830C2831343M9320204O6810441l4472138B948667d6273419
1226g7797622m7566839J3339750c9183900G84226Q5819528O4676210n6366251
1233I4913713A6543294b6713692l4085565j5386221k4378340M708472a4237605
1241D2140526J9580609K8260590l9833013e963774k1757589o2765870l8877818
1248a29365051M6788784b9471312C2524541O3642661k0255418j6595271n537588
1255E3778925b5754784n3175931Q078899j7353321L2140986C5489901K3386912
1262E8876813J0579730J6413924l3447589c6159210m3740747L001073Q904978
1269f7993906J3702701a5247815B8857739J2087906J0637111L80963a5821567
1277d7817804b1171435k1491573k5361177b9243529F917491L2430877M8078403
1284H7426771l5228037B5977089L2302622A0039618e9367360R60283j0456767
1291f8863844c2899253G9143414r394975A9576645J4567383q897843c4246215
1299d8602356p713964J280967a6395560A8476944J5867242F922731C137702K7463506
1307C0601208j2610635b0021076h85800B141118g878446I198108J1316399p102309
1315A3412198K3534212o250409A3436961M526965M123085D574376R116303c0416104
1324c5237445A9002715G856170b3587605A0647166A856903a5138199B1265863
1332e893026k5945814C626479J3997409a1828215M729371q651859A4133136L2581962
1340D6715098j8463198A3768937L0090796q715901o776541j0301092b3748585
1348b5374784B0945481J5352733j2199997J07861L196679R834845f287711k5413663
1356c1701374a5538702j5433269k479736f394105r970027c784986F4861143r645728
1364E5215415I819128g77841k0419746k2357227a5192845C204058K5796028M1283040
1372G0283126N314065l7563566j2075799C897964g251199C545959c5193005o726006
1380d1919011A7667833L4349687n597180j6212416a8226001Q334888n041152j8008950
1388c2941215r887904R487078o941494A7418744K3760155j9491856L4347861N684281
1396F1719185a1487227k7618703j903565k986358B886941L7328825J4143949J6973554
1404G1333269P766553j864743B9713056e5127347j9139430J9628343q398154e093175
1413F0985465J5548982k241934l0431520c8470339m3663188K9711967j6329566
1420f8751126J0709232b4775124a0352283F4099771M3088268m2612103B7654188
1428B6042848d8905477k3230561K4458964q376913d970916G6966421J1542981
1435H8509402k4176234J1596903j7213551a7679247q0781538l1044898K3925534
1442a05580149d2160811C3338718N7548286l3779200j3370087L671563b3696604
1450h9230871n619713o871092K7888142e018848C3581054O3715505M3867281F9846233
1459c877861l6796221m8727239J9252784b3567297r180658h237421F8708286K5873446
1467I4581732j4712587l1284051b2089767o1149401l0677900k366170N6295427
1474e9987811A701483M2606468L1228437j3621286A6334591F065376b8809799
1482i3657693q690859L8355225a4626375D0567307K6126952J5866149r143870
1489G3416538B5128333a1978054m5836122n0208248L4599995a2895725j0968274
1496b3863999A3150230Q8892972p690075k9595573b385923j12726047m0494533
1503a55606503O6037131M3412853i674139E1943321J2005335M245826j1349884
1510E6844598a1190176m8398523n068788j8045342J4915984c0306502I470687
1518G1342957L9377236l6053340A6807019b7444791j8612294o757397l9602761
1525i2417243J6386747a0553545B0563321M2732043M4330960m4394069g462847
1533c8286450o5569269j8523021N6463036a8698707A833260N0190456L4084853
1540H6108569N323377k5425317b3242145n7154530k4027315J4404018a5608528
1548A8419979K0759811M0034983J1429758B0877923a2325925k7476898k0991705
1555f0794528K2877047l625441k9413876a8675585C7438924K1988911K1428773
1562H0856608C8418824c4291353p475115M295414m7100408K6371649C374448K8894091
1570C2268539J9085848J6169935l3232742F03345b0969045r587100l3221421K467234
1578f1310332G987977L8710190B1045882J5740297J0928113E575350n26520a0419165
1587e6580984R891271a763504D06968L3773323J9154606j6888555o340255f076192
1596f1897510b9378763A2064847h706371A609913K5069453H061346J2831304K5448828
1604D6341478c270649l1606861a6868745g142719j4442725O678056A7709574K6447508
1612D4157082j3807161j2965561a688002k0775547c991073I236050a6915516j58131
1620a7073647B4265001P60508n309297L325841F940721K0494197o770766b4617291
1629a4698880b916146j0916090C5581707K15621e817756B1617640K4913314a5441365
1638c5457743a4212946O661909D0667746J0784470I965078a0070693c626055m793244
1646h419299A2763193J9689893K991790J0741215j4062796a2976213m229887e424865
1655C850955L724274N687274L907883J1075070p342150O931954F174116c1453159
1664d622994k896724m8285114a6067112C4170383j5649027J0682785K3210928
1671E2415069B0916095H850927O306152c1172045j4749345b2629651C878401L1300586
1679C5178987K326019J2975676K6460698j5412736C283290c2693366k4310343
1686e7003709k3086519c1180599C040519K5139931M8168879J2284924l0712794
1693E7921459A522262g8077516j1844176M0904064N873832b1014634D3918146
1701D6873992J1107483K8514333C7570197h890340r538133l0903430l3108367
1708h2440270K8027507B0681499N9512112J2767055l489096k2215643E919782
1716d6452083j3725153m2585615j304697B22668N3398921l338365K1603498j0791672
1724F1095050A1199181e380727n5826962n5578801L5591976L9905749i117565
1732F6589746K7866234k26331k409910B7301587h1485730k9146107K5011510K1896748
1740f3723579E560468P4507415K8367312k791586l3355695B277180g2459960m8049711
1748a20509671J0107794K628102L3020062C1868220P7799509L099141k4468976
1755H8297894B7606611e6577257m0152275l3695669r156048f2697397C5242964
1763I6761354N1320764l3784273m9527852k4555780c2729209j08466133J261645
1770a39933697L5235595d5883705F1898455N8790428Q632686o156088l5418576
1777H7746905d4608348j15197516o9870036L5936627i2470319B4410615Q9852305
1784A14262920N9769134k7482247n9490867a7267963j16068047m3152835K3683384
1791a52805461N6892683a4348739G7038333P4314949L5859661m9350449D3746471
1799c2070582r9130530o3420070L9114813O3468951a2487088A45645905M6454527
1806A92100432o6275910n3429167a0144877j30699363n2331157l305596M2960161
1813a53520832b9914122H5927585O1538299L3501941l6537758E2876089e5236707
1821a81228430l8018054P4731538d9173144F8289728R0459149L5772656o501286
1828A88020247r0814834d1210902j15015130n9011724K0139135h7612522I991540
1836H5729892P3287644M3834645r9475092a0588785j04864451r6497937j0663276
1843b22614449O3530569f7853573E7952465J26755029N6628835m4725561E8281456
1851g5062026q5629300n0929396K7740007f4014515E1214638J05551434O7884728
1858B24650800l2595288q9057602B3645578a17774386j00392083k3260708M5229471
1865a96197706d9870287A04675095R5611372K7823058k9285728D8890106a09902295
1873b09349166n6314088M3727856h9252988F4049020J27277724P6612628k677899
1880B65261473A28194039e5733906j08852453l7027098r162934Q3763907A645495
1888A12041807J03016899P3602415r0823356B6013283a00687420j05224514n9449755
1895b65361689N1070936i6746940D6112441J66659100M3010187n8848040q6521692
1902A10411996c2078135j13132570o2579283m4880807O2486625c947858A74690240
1910B62163496K5032272p5622251E4919378a15507959j12283416k5899544O1503449
1917a92187470d6252377A12500859J05894973L7197635k0897539A01697092g6763603
1925b00543755n8465463L4067881i9190141B9039248J17736072Q4670059O63993
1932B32109372p2846674D6501936a24577061j00025410K959940J8201657f4467110
1940A51642978J19569314J5543812n8026413F0804905i9761994p3255281m6110406
1947b19127681j415065a07958879C7108851J49695477P9929403j4662302j07957393
1954A44114036a662720j64765313j01992833P860781R0237489C302254J48553340
1961A51855594R2056996J4195635o2362039G4603863f5179240j65452709n5112594
1968b85744543J04613989f7799361H9031428J36868402M6873881n0785076p1694852
1975A50293783b1083501j73505949m1979624J0993737O7374738a8773376A41687514
1983B48406281M0353597r8814562B7268591a34316503j01372598q258211P0488280
1990a73459032g4096650F9789766J34933056L8614605k1309062q4988153a5109860
1998a51969517r9412136j4457701J05823359A4056653J51044150J00076827j0311898
2005B54865732j04162525C7459649a15182228j28560111j6257896P8041129e7512555
2013A00117654J19017524K5843112m9826898F5760480g1536381j25431322m1843348
2020b38811051O9604604h1518577e179812A16953720J21048520j7538654o9491976
2027A50971610A8745913a51145169q1015511L4391486L0406702d4865889I3882993
2035A93992925L4859211m8056128D5908775f8569511q6979207p7201918K6425738
2042b06324898a02231383C2752306J44054330P1312997m1454092H8078247d4164434
2050a45654496q0493609l197534J08939096B4087880Q6828959Q0416667J4284111
2057B05617617q4157583A9084009g8051275j23734676l3579800Q8521046e5656546
2065E8698934R5267867L6723038j3726585p0227841c7687540j16705452m8294786
2072b02687778j4554182R8080436A9855251R7169544Q1083196K0728810j07658432
2079A11178369a7601454q4047974q0300227j7657363M8283215f6392186D9344542
2087A56352477L4727596l9796012E5277960d9357649q7393316o6956288k84628
2094b03991881R7382069A9762802J11318413N8421478k6570757n2098188A9007102
2102a01209613p0780477j5173729N1606006d567631A08280018J1039968K5186005
2109A44505991M145315C3910900g1360293n9033345n9438467L4236678e3761432
2117A4925054M8855278O0250089J7940458n2970006a2917607r4065740m5467851
2124a52451198Q527746O1009205a3378126E7760574N5245136K5980138j9585201
2131A19400647D2753995c6816228q4578536l4106276K9652820O0276601D2379427
2139A38067897o845860l1528942D9692923d9413841q7008861o776610J6750978
2146a26448334M9933618B6165061O7163847l022231j59559j7562717A5871546
2154e8385997o2215447J2286849M3879341a2197379F8678772K6242276q113060
2161H6807988K6834187l6297159c1233964o4476570j6447477N799642d3034522
2169A5840164L8313592N5169687J1574809E2365634b3082238p0718510l2844924
2176a26645672L1401539K5196903L4257773C1833207Q0145356K614361k3072695
2183I1520229B8186018c4708763m3909761o439840L6709314a7453762B7096439
2191I9894564q209476l2538573J353945B9474153e0315889l2041809L652368m941627
2199h3646957a3634240D9723667N595559o59151M188914F924486b7182169l2040618
2207e9222787k8314930M2698149c56079E824089M1807541M0700579k9489065n823870
2215E3019274B3953613b3053723l973675e444760j1527285f321073A4150942M7039724
2223F1190666P035789k6481335A1169949a2652425k6998859m173575O100526j797459
2231c9521792A1659424L8382569r589917G906043f303192j7796269b420680j0683966
2239a3104646j6159588A7232321K0797961p220941K6422906j9249684d433588
2247A8653003J2035892b089482p40175B1666071k377731p6443l173340F64474
2256A566507J4202386l461905a8990472r522856J1681720f428540m536470a819305
2265B0551966K076418n645401E21887a7385152A855429q60085N047983L7127670
2273D3170997J0847189k3676773P930404A7535164c0712174C806470M1957728
2280D5764198A5635818j922972K2850485b188835j5179481O917870k1921543P025671
2288b5346318I944204J3280836H358335a6495996O05065E123825a3956401r724693
2296b3681094a1585939e183559A2099234K4152626j1215022j470137P237998q555397
2304B2249302d997707l021011j4635721B814968J3539578n080593N031325K1710390
2312C8015668m943807A5651707a561791l8478579j4969895J6352874P136749O752299
2320b4768343C239375L8221063J4246848A3706251a5420396J138104l5997944
2327e0280236j0130817K2967804J6563789E298517P1999431N627132B9758461
2335C5920130F739424c6169343q604961j1264592L518582h377466B6814755J4132092
2343D0946847J8024794j3488946G685394b9281942o5013811j6680499L6892696
2350g4083556h759828A1900877L0630593J4798323j6876460H726765a7166777
2358b8675026k2488164L099641K0887161J0754943A4014224O5908963J33037C4174612
2367B146518a6736194l0303973q714464j0425355r551359g572328E2445395K7966852
2375H0412247k4202352a168585m2092831j7990210k4717812r788562c2506665
2383A2025053K4787560K2760084l004027A1466122n572034a5590119o1267468
2390g6857587j5080963M2766257C835682M9569575K1467274p407683C0113654
2398h234901k3882697k5770232j1851431K2765674J5331470J1221532A7336982
2406F1138813N55156n232048b0278235n8982410K469563j0159878N005250f557972
2415D5307471K1652204K8516420l0301863f146356l2178465k8717616l7820736
2422a04863173J6783121a8294211E0213701L0004751J422874C9277069B691566
2430a5534841j8749487l4264810l4310179K5647594a8523637D4636959L8082157
2437H2719116J0091671l7826442G621576e5230257l9093092J5323602L7307164
2444d1692583a9804761C2639535J0807013N898390L4946760j4810880a2483779
2452f7091226k413659m912351K8169570d487529C0158840K1466656K0654434j3098439
2460E9181491A4407547d2524849j3893629L45424j0443473L1680100C6166161
2468E7592973K0850039k105931A4722494b4826004j3654977j5227739p519285
2475f1228005K6993991B984779L0624293L1289759M093013j3250187A1863729
2483e4027980k9393717K6124466a1753804B3686309L5501940k7615637r792855
2490B1779757J1996616j3397827a496968m0169058J2501568J1676547l870986
2497b1358897g414235D2031069R323897J0426031j399261f131462n0300830J3948180
2505d2484112J1810239j0567506a0482251B6565832L9702134J7811896l7928664
2512D6151198a6560437k8291861j7799245K5531423d201589m61863B2262764M0452097
2520F2714861m91172k6983708q348873G290463a8395290j6710035M938200h609143
2529A8381254L0467350J0075966B6036288A2995600K915919b3708030k465296
2536b6173326Q578176K418147j551257c396370A0115501K6677455L1575333l2523372
2544C5844917E448155a8614684k7436797b1872447A8086599D528422J6656692
2551B1185114M8689868j8242432A3745959K235204b547587j1450395A0000353
2559A1155326a1662464A1778641J7848539D465386f768359b250844A1711114o92692
2567A1018422b783928p490093j4130910e746017A9951638O76389E707564J463090
2575G170654c255714b52580A6338950m470201J4943360K6071490A1019872b2216268
2584e112166q568348E212111L4754357j5061493C955214J2487442L101742b3283691
2593c0035018J1562743K459793p72160j562412f508226b191017B0283597Q587420
2601B8871017D649874b0143880Q797240K265619q762942J478444A3973937Q969395
2609B2943332K4547558N691251k0999098j5346567a746288l3491418L592355M585794
2617b7059557a2939934I782352J3721114I326076J8413183j0049236b9970855
2625f8722034j2728299K3962557a9472060C0411646J2708388l043095k0026705
2632B0050234G142353b8735549l3922881K4661775A1279783M58601P67504K6028521
2640C8534409n974649J4206671P013455E608954d6083712j309232m696944M476410
2648d7613478b0184957H298689M7537936J5263869C4558083b0716131m1408309
2655f2124440l2940080K801229K3591473c1022849A5201267O1939815K0150436
2662I7291518m6371481A523196a2487374l9891804l5038920J8479192b7550367
2670E546735O2292629L9957573k3894596k7073100A2117919h3151165m3371588
2677a26522753J3278647M6033648a1397959D2002525R504579J3578138n801024
2684E9284218I124475c7708008n4031398m4234870K5178726d7208930d161556
2692E4672957P7145786p549932E5042867i486401n7796322l8162922l905992L8484117
2700g0867520a1781932E3820249O7763534J2249294F1687079D011776d7744878
2708a04143653k6480947K97682L6081190D950665P7147636K2744074l388675l5207941
2716F6245759a8451767o3209202o6826953k5782906P9425287D0333305O3423859
2723A03757164K9541239N630604o1107747b874724m3443553n7886147k5257372
2730a29461796M7070389a0410220D5762064L8657918M6621456j8175430D5293804
2738d0099366p3789872n1453528J5729440O7338521c094642G0110352P6353797
2745A46464149n771820n4915028a673272q9360238n7651303q545855L1681873
2752a25548795a9429083A04514864N7094729R895289k3392852D8822547e3013654
2760a25674226n1449993J636221f1103314F4703238R6030103O119557k5319696
2767A41533202F9585838c6183736r4620117n1297124k623647O6276024A3870578
2775I6978925L5520056L5642185k0826640F0077497d2719274j06091225m0271727
2782a89082226K5241372f0777018E8324861J08544878N3751575j3609023r2059213
2789A14953078b7626031j20908407m2093826J0668709O1599017a962824A17633459
2797A92778820P602591p1553430C0370671i4002901q3675796r641721J7362785
2804a69957633g9866315H0338410R6539712L0029240j2870825q6308503c2265430
2812a31600682n5825837r920704i3427273C5533897J08661687O1799909o229181
2819A99766312o6952153C5846404i7190302r1767866m584604N1895208e2983995
2827G3151160R5723742M0189198k7186939I0449983e8555797j29701291k2657421
2834b10914509N0657678g9721679B6344090J23100719O7661188r743221o4094469
2841A43268307A2415477a20462614n7337746j8981492L7215327c5978223A18461349
2849B18349672L4051361q7181562B4170181h1040554r8793166n3953986N7488926
2856a76298780h0975395D8703075J47444432N1046204p0740905G7253462b1018179
2864a45056358o6138129K9949355O6358940h269604A14279456R0824483J1173671
2871B16277610m1717897G7159585g4970013j32685029k2172044M6192426g9540240
2879G4906997J18856462M6537875k1369255A02763087e6907127j00039971o2470904
2886b19418002j825172Q9613708b579298A29041625J14077774J1636837j23706539
2893A31049697H155813a01327744j01938619k3831090O8334833e9844827G1502465
2901A92987140L9897910n1422370H0355135b8699930j28743965o9972498J7593837
2908b09822556i7589755A9209120J21426289O4255598j0957706o7894121D3056290
2916h7041873j11798831l7294623N4034643d3034194I3050587J00827972L4426185
2923B28304744n3973691D4033478h6968562r3421295k9654969L5295909h0222283
2931B0063484J01162910P0559894J6299489q2308684c2936240j09648664o1563633
2938b04148537k097873O9037199h757895A04866712P6593648L3527934o0413259
2945A54575035A8209827h2134396r6095088m5714235M4300585e9578090G2825719
2953A71663420K8228544l8514768F3888339e1365003q3342335o3384688L430552
2960a94661474O9182840g376814I2944286P5475862K8831457m6319028B6661251
2968a19211846q6772168L134175N4856514c8422916G1341813P2232915M6791730
2975A90366458M716828I0555360e8765566j01646654n4426011J4034101R8452773
2982a02351357C025303J13712290Q4592555j3645575q9713698c2408546j06840666
2989a39249212m9107612j208421L9660908g3462809H3212068Q0203427J7567416
2996A80982911l7896361D9602643g6306036n3762884j9472655k772508O2283256
3003i0030827A7762114R8822171M8086370O158109m7574335C228312a08171513
3011a79118741k0841031O1475824b3883020G2845018O6004338L6746551o0812266
3018A14783641A8367956g4981446q9423903r683354N1014728N9650681B0317085
3026A21548882M2825807l2683834n2141794b4266611r9173742j2177597L6414845
3033i9203105J2314837h209166I8649556M8003522j2824332l8204499A8786121
3041h1032490m8655109j0784827J1627267e6074651E5671459O2104646L952287
3048A21728392k3725821D2792594d2440850n7358020n3186812m232085g3034691
3056C6722399Q0348616L4841371j4054902n2168582B3953200f2493786o9641620
3063a32135406J6016269M8475551a8330407E9616214O0347878J8274547k4438481
3070A13800158D2732040d2477046q3389264l5117503M8538976N2124433A2263744
3078I3665207M9055858k8595316D7991144h515558p3788148l2490339J3766077
3085a01027968M4429911e330613G1238294O0166572k824535l6260317m6153961
3092D6166053c462398o5240042l2657539K1856056c7942328B7165366M8783684
3099G5949050J4700255K072043k1608761A0282651f1607028o2587246o126676
3106a30320950f3172878C981861L8580736K5705326L5945187k6378172C6903756
3114a0766688p3670409j0998300d1047808I079116L3574797N0360474J3489298
3121A06503685k2191609D0186226a0557673l5744500j1172440J8285748a1887267
3129G055096Q873129K9514204J9147523k8533970d848228j2688794k7715056k8205926
3137g3458004J9552248a3152963B1253980K9343106K5639890j4888505B1630360
3145G124217a7794282m4714378J0720079F337184K7257018L3043275R396510j8003720
3153E8030267k7503184A4134312d2337398j3960306K3133593R216795F307326
3161B8258156o129397J3658581J4695562F345166e5215397K68434J3292350J1357262
3169c0297351F149070J8396982p816182J7443304K1545410B7255023a668206G93614
3178b360463k5457172P527774D585634J8807412K7532723O023770A1543470a0111839
3187A459846b3235222j1883535O362225K008989d557545A8511149f339650k093425
3195h433075A6468659E895637a1857029d375211j5555133j0866594A45080J6558534
3203A6703614B937528J3818597K5133788j3709290A856907K099698J899290a4325575
3212G479728Q690472B808777a1607770j0626560M017493m019020C249163K0969106
3220B4218269j1279493a4266809j3069833r798082K005753J5728971J467977a36800
3229A7114103J2671577m472383C415713a0966204c776773r553824j2552459P322726
3237a8560330B747056J7569284J3451417j4067515H359070l774107r60887c498820
3246c5004582l0560187b7131021f245557k839146d408016A8270955r42193H351570
3255e557247m6247452k2774262K5343198a9251368B381845K2819952K4272249
3262D9474046M903969B3310378b0884356k1836976p497551J6093601J2847256
3269b1278026A1251403J1544033O169138o097970C395b4853309K903681J0492383
3277a1457245l6335709j0659235K6385576b575052A2942201L1195343j5173558
3284B8963986e026659j1865002k3601822k7247628R187731a9759884A1044080
3292C8903784O275208j7504699o29149c313496m0204997j4789372Q481470J0503572
3300c9322823c787263B4364446J472726J1412230J9389166F472197d7459334j5161929
3308f2621263R52977m352683K8928006A8165275K5985356K5430566N581550A8807066
3317d6327889j5673812J2761964j3235821K9251039d83669A9816383M3479343
3324F3295726J5865814C4767709G339754c0912346l3365081o252016J3482138
3331e7047305K6733781C0064836M8984147k2965003B5157090M438628f994311
3339d1188631j0759626j2488005o428257a5379186D1540127K2299414Q199938
3346G2039479J910662C0491408c8905608k4111601r400826q908556L7157841I816432
3355F6242100K8055402m002631C2694764d1755829k6264631L816541J5853603
3362d8350316a6947573a013397D6493563J6550272j9852839j0011219A5030927
3370d723904k5972276j3475481j1467368K3185703B9270487M7813845j0397705
3377F6686627B9906982A3177779d963051k7063853k0030427L470215J4473144
3384c4113972C740024M9301424O625782r114730j702964A6896048b8088734l8481365
3392f6570099P090124b4680642B0794678L3865534Q946727K11914j1938055B3980976
3401a9034677m2456085k098628c1097297F769493K7122098K1204426N282805k2486359
3409C7892463E687939a2685577j1700209k0534788n079246J3435551Q107637B2855773
3418I1891521k315491m4492546A819783b5764564k8241671J4104054J5111146
3425b4791035A2617319K8389816K1086007L347393k1544859j5762852A0044139
3433b4745566k8788325k865025K7575743H805876J0020307J6910248J7749973
3440E3486404k414440A7545448a4758129m1278959j3183379c1331049E324543
3448A2448001M1603749K8242107l3107388I110566i591288k3231188J3666570
3455a9155906A2381363K49003a3744558A0888827K8710103J6714509k1562892
3462C4750547a42624l2390657J933296l191245n42747e447151A3903408n494607
3470H408801J689041J770080i910281a704780A1694877a0107957k9408035a1158815
3479A1580176K241121K5368070J2932285k4059883A0003067M128158b2215937
3487b9121185A1223056P966154p033908J9632457m390070d898536j5962357k8836708
3495d9697601k820493f293398B1761565q417294a2495467r477592L037099R097404
3503i838556K728428p186700H650776M295255C625200a1849807a585584B0526101
3512B6787556M418359I883733a8894843K058937A0127954B582878a6374488e45654
3521D196295e587469J957637j1544904q270064Q80810J0827353r833761n112234
3529b6682632J2175500c417802j664938j3926597L774610B815202K093657b240038
3538c8206A4238408G038712J8619691B673917a5952098m81409a463482B660409
3547H006970O001091N285074q689506b5590248j4857699O891277l673348R823228
3555b7406790J3458976j1087385R391517A3174394M951228E081090a4998976q450497
3563b3449473j5653648k0602455K4397197c601696D2694887J2995676k312334
3570E3378229B0437653d171012j7448302q386507j0879058J2536473A10379J8951662
3578A9062041C632861N111195J5921332K77975h343237l3718033l0437863j9551457
3586i2050590L4436763a7779247A693328K6455425M0400632j997914B4582945
3594b6934679n0113520p735180L3527762a0901827C0132506K3607224J7021697
3601G0761427n176480k9059604a0435967l8480691j2951312l136061L582682a1235059
3610D2716702J0512487L864282r345157a2139163n3174645J280234j5606367k693512
3618h2333453a5246577B5747446Q01057J8172828L0293282l5093551h227844k0228235
3626b8456079n4071670k747697c8392770A6468420M3720074L8193802J768277
3633A00150573k7251038A9037311f6673290n0140577J7947466L7755253a6336160
3641D7369210L8700018j713997k5763744G668110g5965896l0711470K3724830
3648h2952536J4348379J7216941I581015O5042815L0600748J3668448m0866440
3655G8026586f162251o6150925k5859551n633735K8536855A9331139P0569016
3662H9900155L2750844j6020m8491447A3161006d2431990o0723238k5929849J5983230
3670a13101847e3962263C2471883P2878381J2076215j1707668m0514134h675032
3678h9029366n1833743Q877073N1774474D47229R6282916N0943564P650546m1527941
3686A13796314D1740814e1364555p1541688j1035124L5694314d1328276D4511842
3694A24670271L3715294k1074190o3908880b4970487p9949950n3850558J4395766
3701a44375229N1925205c387938A14899864O1226707l2547763o4647029G128625
3709f5857512m8468215j3649628K4186208c5805701F1692270P5593156J8587499
3716A55872925k6392326m6143574I368574i3943957p2082751K3525889O0230034
3723h2270785A5207850J00409298N5677645j8080647m0613661B0318723a08477567
3731a80952126J5500065P2857958B797261R4505939N7429926O18372l4358624
3738A20992874C9954911e5253761p2661412l3972105M2595271d8181026C8774647
3746A31965984N3774533j4211679H2378753a0480374q1380395p7274399k416786
3753a71551954P6786033a243909I1398525Q8758094o006207n9369132C7019017
3761d9436828j00242023m4620867L3765748g1483029F6896011J04523921K8306479
3768A99726411l6373994H1560777c1546045j06084933n3193624J3253420Q4025128
3775i3546054C2221219Q4438314L8674185L5731340m8257650A0771092h7495792
3783a65955712l2054522N8543915c3922997E8830451P7705027Q0046698k8966031
3790A87616145F7725503d2343978q4555686p7179005K1067270R1086392G426412
3798A24752430Q2386288j8441001q6603674C506007a02553307o0257028j6287449
3805a79097784L4105203e5760153F5157697R1213158L0738418k4186125G4852220
3813d6091339r7110011n3476897J0740517h7655944C9220703R8591820L8015150
3820A75827673Q785993p9301690a2383619j01500207o2648351k6144348O2659694
3827a40016831b0083559I2762301P5556761J6497793n4306290A4335666i6461393
3835a53817175j9162612J9571485P0483808B8196297J11715922M2950029r633154
3842A73229094G6774160e2529049o4224226m0604352o384741N4711764a2873675
3850I7680951P3015353Q269607m6358089C6120313h3399379q8953736m1192530
3857b13545645K1054678f8358476G6099957R3800123J2496314m1842376E1148823
3865f0005904q7036567m6827226J1503660Q1867056A8034200J14310970M5778488
3872A78123658l499166n6216085C819264a15173115n2552678o428963N0586724
3879a23568032d0079253F0139811Q6784899L4151870k8403097G1903091e6679473
3887a61526610m2205425K8435640O8933644B883185J28965869L1975723j3134403
3894A50690374n6035335a750518j05512230o7126714j1049406K9106398c3954625
3902A05783693O9140780Q798824m5558387D1881834e1380823p8790054l3892868
3909a64063745K1005462e9682641B9713100Q1166314N3703827j2240649o9722462
3916H2620130h017832j14893283p6363057K4904550Q2199507b0395797G0562555
3924A47627974o4505m0292199D0685939g9748602p8761085R820559N1243430d8201922
3933E5565875Q3324666K5572274j9036599F9784110b7651151q2937947r607088
3940a20196186l419140L1919041e344168G3398707P2966382J2721177m5504713
3947A13581553c394852r0763306o3374593j8155658O1143162a4443695E8827121
3955A30509152L4306584n0630884D3567699b3497147r3816167n0653675N2092180
3962a15874809c0093942D4969721Q5153323M3514747k7522174o2503160B592841
3970h7391432m6673691J1274932M9772170a6371939D7997690O0499295M0826004
3977A49322989l5774444B8734394e6336067o3628702k4615737L1227601M7999629
3984f5353276A917101R0519188O8449526J235435p1290438a307786o4784095n5430009
3992a21521890m761940N5299693A8307068O8728934O5482024n902149o1977739
3999H4638138A8072452c9314793n2741464k9597328J8606653d4452206C0623941
4007F7575327M5450039n772289D4534428a0658501n0617907m9169791J1013241
4014i9432958d9337593I036483M8610530M6172992J2622662j9819245C3773978
4022c1703520m0192436p179023J8227955e564878D7406785L3753591L0436151
4029A11596527j1717849C4541135b8119513k9275927l5156457n291595M1512385
4036e6331107E783699M9457349L3428215j3361470l2516362i957536k8982229
4043c8939765k9267756j2750039K4922923b155555E5582042L3285958K354526
4050I1222526j8347920k2644071A94804f2412215j1467451L853275b1128659D6091414
4059H1681463k2522058n889022j6013867b7213079l8862948J93664n970378K0008524
4067e1844217C780695J0482132J3814995L3418290O050975B4959458b0239635
4075e0967981j4902393J4068840a5258464A3337290L6216218L1876099L41338
4082H1770945k9828406E817311d6384957k3839446J2563148J6987747f129715
4090C8177148J6771319B4653144r339240m288209c5393751k1740837J5674800
4097d1459788j3851592K3272769A2607357J3013897j2364974J8392458j800776
4104B9847962A413269b1326752K895727l070415P764639A547624l65472N113063
4112F295215J9743293J5122188j1850783d301526k2515476j7758807J2313632
4119c2262177O791741K471501I654003J5994618C083120f414959j3334887k2676637
4127d2426483a9967895g010354n616254j8306A5784404F949130h98398j388336
4135b286734q371686c593330A8039156C646761e709988j0522534g945940I8609
4144a782412j0860647F405460h310932j4343297N995192g982511B753515a337510
4153b870031l0960322k179441J5951982e886503K773022m871036A426264P153414
4161H579678a1940568k765376M877420b739188p21092m674888b417569O54552
4169a763017I383064L428625a241832l187099o712596K138331k298069j9128705
4177c0429970i645507A1929364A606012A19016e942664n083651k034773m084107
4185a7145195j0997928l63223i816554A0730693J5737759b593733k00895B1316637
4194A1840417b4459943r242299j9229867J9233521B0952956K5134378j8080673
4201B8006661Q50207A1234785b5848846k3017585K746638J4462792i734767B3189522
4210C1765917j3287838l370326N087889A891360a8542200j1616004p143563O092506
4218c1209261J0970182E97668L0819780K9360253j9271564A5927164F504701c0588079
4227f8007296J3235839J1281154a4798345E4687203J4191444k9857248j1834663
4234B7186736n246642b3259657k3912399l679440J263954a7452744C5044313K0229961
4242E5274274m595755m788895m167052F797594d0647642k7007802R016463b0028619
4251A7346282J7032421j940096R890389j8532700F348127h566137k6477307j1152411
4259d6195855K1028828N933443K697991D4759790L0426015j7567205j7732449
4266C9886151G478506d8039783k103680K0338337R363181A3480597M1299157J4679534
4274F9459288j5537803B3921345e811914r366224j7220228p889260R935209a2570569
4283A4681869K4417286J5195311k5465686j0473361a978294k9953917l2045993
4290f3978204J3363009c997766B8240284L6303830K0405022j8276957B3535404
4298a6645315k2270836j1503453b4560167A0294654J4148070K759655K5639420
4305E2841799M236582j8988433j2240777a8883026k4669163j4666106J2006818
4312d6211477a6573580A3525863L4244021L1852708k8393316H187536a7439933
4320b0769968k8184030K182719M427251C146925N2220037L2980097j434286l7850417
4328D9062356b96201j1704240j7740327k2061842L943818b168579B8978865L7873803
4336F6852668J6758554l7867395b171341k9605978k7290326j0726980K2856874
4343d6937751f155504B3742790K723312l273039J443462R23662o141520F817732
4352i928159l0324672k133044K0629114A6954548M5297922J2309237l16512C1144351
4361b0115383j3698121J0316220k3989258J8636147A8287252Q895055N471736
4368C2654043R285891I851108c8226121N999036n84323k1461643K4493380I375322
4377B0220685J0130197J469477j138111A1222182n296737a6713186k5653222O674435
4385c5691973D650742L6910860J1533783r881145A5665390B927292a960812j9369911
4393b1330723j4881509a6063406j1540402a3316696G792781O867135M219019J3737383
4401C2616318i760043o4949210J7783432K4473887k689959A3991002J1698527
4408B5689529l943465J3492479n99998B714755g066081r617038P27727J712931
4416a4242461N469929A3127967J4544619Q389228o355280I596727c244580k5513657
4424b8758237j2697079j7102645J5938788a8768072D789536L6138109j9647368
4431B1280277a2862504j486613k5235148j1510012b1843167i44822j957563A159480
4440e864570g9412A9003674J7974497q628304a02257k2011215M469750J445326
4448a6198396N098522J715797A0173726Q226099n560247b372945k0145608o809483
4456b9328036J3271423j6142623m711987P905027c620082I217273a0846472r247666
4464b0094138K691862e710439d06776A3878378F397444b0276019a850936A3963755
4473b307258k315226a429648H26395J4831997Q568756l794953k717554a9762728
4482b9476638j1159763L072040h071297A0717922j732590g691501a060489j5184514
4490a6245003j3139031k990173J3107222e201598k394058j4709174a585359I037007
4499A7031692J5612021j006283g370835q446685g119834j8313650J0662698F935950
4508B0312613Q085587L007751C056051c2923208J2701173j0762200q801354J0706884
4516b9078705a478558A1739443K861969m770897N089629a020864j2255604l659712
4524a6936180k8577558Q282566E845093K1597917K3146097O010042k4389900r683179
4532B2526070b790146m5429275M61350a2973385A684210J7375839L0673162j2319245
4540C7413966A6032976J9928435d316178n0260638o868264P416469K1047249b62618
4549D0658889J6804815r25221k1989087E880795c4272911k7728001K0653878J0418473
4557c0928561f160969C1147418K8087021J8100880P13139C3472776D491610b9145208
4566g4437361K988977c1695834i955762D3768989N8490335j8039797l0382898
4573E3836629B6505921d0218310p0876356N996962L8454429f087923F0559616
4581I0622020j3831739j2877198k6971637a3219871n2911522j8170319J9250999
4588f5050713b7004529E618441L9953597M6750274R104374j9307429B6801152
4596c2284897n5296260j4574212K9844663a7836104B4786742M4813802N0450143
4603A20050687k8718957D2315743i935310p3317640k5029363J6598988L4791957
4610e6891368A0356145P6252746L2301167j2450228l6008112C060376d8582413
4618i3244492p467614K9792232C387044N5030442M2068046J6073085l6806004
4625G9752613B3343328c2370706n4436633j7884448J8739128c0034812B8189600
4633F8933056L2986325J7673986m3385719d203660o2716036n7217788j878556
4640a26016040f1320980A1470948N3561601N9214342J7750301n8858784A4770020
4648e3164389m8804280j6331366K9687416d3618768C2946213O9367763L8755002
4655A41068978k7438625D7945776a5033968o1743027n4239185l181758M7891718
4662h6306220h1801A02462865N0608768j4776991l8484943A8707521g9712767
4670a27105766k6260224K5601618a7945936H4969350K8478808K6445251j9759640
4677A20133769D4309400b6461147p3937126n2078577L979385P0092892A9604249
4685H6179768N2508588J0512214n9782258G859954g0797854n5341238k5400729
4692a51539821M0835632d1600955C9227379Q5703058L8420204l2945632o2766144
4699F7638865c8896811r4550182k8745296J2360551N3966260A7622870J03021353
4706A20644223K6950213j8574362m8796425a9794678q6210420l4333060k5225994
4713a65564152N4106558h230515H1539256M2332937O354411m2583794C6166012
4721d3691370p2871400k8140815J2641188O5301458B9329817O5514843L6653125
4728A31497785R52201n5054808a6134368r5686965o2658986J2099092O6937508
4735i5443719a6020955G1431754P1867152j1289847k9523303B2352426h3547855
4743a48046446q894530L3436781e2187051F2096997P3176591K6525253k3686309
4750A38112532D8398857c9010095p9485109m1449978K1628292M8707453g435464
4758I7252932N0723557j0711421n0258135d521853r7874954n8038697j8895071
4765a79330575M6495699d4646721E7537455P3949706L0777808m7756703E3404281
4773c4559829j03124899l4766391M1266157N6260326B8284264Q9234197M3065784
4780A60584245N984986n7072755A560316a01173639n0987506M635617L3994195
4787a13531333e6297729D0557533R8977677K9204606m2021665D2583389g0586468
4795a49791686l6888587L1855635O9826832C3527105R3145383M1002498j3252169
4802A54422817F7355975a3947796o5718421o9654035L692006M9813068g15679
4810H9218626O9786438O35278p0069952C3768559d8752952p3549658k1581064
4817a43883674K1045225N0567802A2646551Q9205428M0657367k0270172n9130560
4824F3108614b0532301q8866983n0069499K4206043M9328452a414910I3659575
4832A57365636K749512l3756599B6129985h1532395l8154383k8630840L7687942
4839a10629676c943253H3967337O2013286L0547746n7931428E148388e3221399
4847i3141112m8049446J5186929N1053573H851209P3168037O4680108j2986632
4854A33712722o6245794g697222o9180050n6941730j6871009O3703983c445166
4862G6110959P0284293J1307254l6047955n9094152c0985936q5961943l1917592
4869a48865471K3697146d3086750F5981656O0651241O576550J3469906o8701550
4876G7977803b6734191n3832653n2355202k4802889O0963541a1400169F6390180
4884A37850046K6050748n3795845B0125416f2316241m6759777n659932K0590398
4891i4145552b9536194D2697986O8211497M2296307M569227o5907944F047584
4899f5539204n8481685P201553L7909254A663970Q3408577K8962941l492830k3913723
4907H6628935A8713868f3614884l9170113j3559738L849786c5819497D1123110
4915G9564899L9952913q365990m5834041i088960n8848144k5275327J6146401
4922g7066030K4299359E99293P1730874N4524616R143673k7370476E846904g6388162
4931a07061963O205494M2993411b456165E2389538L6683514J8296250m0869570
4938F6499732A9009198c6481844n6126992k960662K6576906J5863154A5387828
4946H0103040J9370941j7375606j3553294c540893m6267664k2904438R62956P344372
4954f4405667f44959E6412642M5076019P464858k1580758C5166418c9474385n3857355
4962i3331740o682336J4643229c8479290A2994548N0120572K8339849J020635
4969I2475604m5218708b5888028n2730433l5535994K2926676c1073084a203617
4977E5891669L8906117p201076l5345422B1579270b7642741k9302331J291118
4984e5653954K401707Q298603b326452F3791131J5730022J933064l2903177f886343
4993e8199892l0684947J089869K4604196a3472238C9900316J7990853m069159
5000E3822010j7474746F136379b9503159k0143528l3446227K2509526a2615587
5008A1941842J7526129K7380107n303786k5136356o944051c7550093l2815554
5015g0365647K0242393K1308988a0711443B0672944K7045390j1644837j2858914
5022B3214583c099274l7143725j0763110J808195b4018182h996286c812040B4142813
5031C1140956A4247081o457218a8939875j8181174p870736L462826a9873646H375098
5040B9779799m056579k527593g33296j3111838e642234j8038474j6442999g084074
5049f920396p583708E592178J7776803r245780R517071e438334m0589752m632327
5057e0660413Q325978i431804G501673Q584763J041090R456798G520756a2760346
5066d1125646K668616a8125239A3774974R368115G504340B053086c149448B928248
5075a6003388g883175B677960c828863k1748662O723628j0711956J2810116B2657852
5084B7503512a62152p669355J591251j5930710P291920N014193d474604b087405
5093c862630G10331L781865L765255J958707a894328k3655484Q769496d445633
5102e128601J268997L45791j0863599B067252J168065h379162H760061K631603
5110A1391664a529374n24304j0175819j5349582a0933732A229886i912240A4290123
5119D0897082p202675I053233e438639j9518108j0406008a3857048D342075c194075
5128e96013I864260Q849841n535509m814461n22413c065321k7527209n998273
5136c6590803P802974B198067L0701592J0323356j14656j6790660a0507006c611151
5145e339232l0248447J5751740A6889434M943655r547400J2551140H855787k50617
5153H605170J1290835a2183296k3759424N050836a4892857K360797I49852L2295979
5161C3245831J2422575j0156891j5142494e833563l2302739K222025a4520872
5169B172961K3423521L0293387j2857503j9421243j0733980g36464o465807p615623
5177a4817894k0566868a0575728B6145331Q954257N230850P83303e570061j7414561
5185b2984622Q394922k5628163j843526b392421B0679898P724650k865975j2591021
5193A2947552R46355J506912l391403h396062k1398927L763317I826924J3344312
5201B3171236J7190023R899016M646810j0388775I545061c8539793k5297230J3929209
5209d9907814b4494254B3583385L5728088j2082872m557863j9418004b9981092
5217e0251780J0887029r091515K2883133A5693612P076738R726162K1078664j342170
5225E2233006k1691956A2369321a4749539j5512414q582771a7226879C0003190
5233F0436019K908809j3852849j9604148d365136l859860k7146217k2966650K0889726
5241c7448137a5890737I356868K2052315M434342l976663n85895a1912304m3439894
5249e5352198Q825833J984329J8891047B6946948J1488696O289991J6547500j5740640
5257D5532495A812307b0434465r129709M851563a0496054H245483J8730564R357843
5265C6333890J493582K084892C185591c1776594r84986o132048j5544525J3222408
5273d1215745B296582K7435999K4510461k0461968a4378482j7584930o020899
5280c7984311n364509h584815B082627N467111L3242538N549329A3519985J0871853
5288B4391838R186205a0332538j6382776m865926q041844a8889829B5008290K1674566
5296D6682856l666091j9643698G238814c2083691m3355861J0809135J2087906
5303e2542511J1760680A696352M4187760o510052o244552f86093m6155056J0624847
5311c6216302O327666L477391f988565B245848Q971630M0630559J4670358A7750630
5320H681023a0887462l3616720J017666J6113275p800266A3779313K2532998n831954
5328C0480357E732261a0264699d955502j1861943l2862130j7804384R173520J5375486
5336d2934953A1387406L2664801l516564o584980A3626259a5578516k7484825
5343d3063341j396872J7100721C202091K3138540j69612J7185300j2771019B720271
5352a0454028n389891k9187926K1428772c757360k4669216R045391A630093K253640
5360C883733m11109k10159f540577k3193229j4024747J45156a8876011D70633
5369B1921402N813327D930245a7192975b667519B183078d658061C263757G52355
5378a593517H281225k23116k422796R488564g937159l52887o640287k4437252
5386c9367585a8415920F411769h947315n195988D932098a286345j5353847O981686
5394i658506j2786520j0498100a680378A3245937J993896E395501N295799P877023
5402A8568323D596641a1797306a782484a75279H551528J068152D786313e48443
5411A3161102M891193f691327j563025k1087275J3391789A4751068G358177h651362
5420g600708j1353271j002017A3994026m190434l702004J0955256G838310a1366849
5429a1958605C00061J0161841J030451M466209J2951633I715005m261760J0036005
5437A5489250C555182O596776J0543164I590942a5343904L606647J348393j2179218
5445b2568082E52367J0828951J4833425J0565794A1109906c3752478K228217m241325
5453c5765586J4830108B0418117M47626q988501L4911972l062798A8011653B459847
5462h832646j7400091P771594e025413H036126R876204K3854158J5153516k5667959
5470C1252045D854262c504064j7346669j2794000L594187J0513379O423947C1386202
5479D5692916r729487O899281B0962738a7505474j8879930j8909882J0873933
5486d4421353E955264L1414052L354087K5424364l355522A8710466I70864c6202284
5495e7981743J6829735h520567A0304194J9636012K6163610j354132q765386A1298807
5504b3782426j2849101k0379191R946635a3115058B4916279L2234906K6617849
5511H3769034j7067750B5031027a7345390l8856134p21197L679242b3025829D1753278
5520E8830557r061434M045453j3328813g703839q677368l2137176k4028686K6366151
5528d6180918A6442155J8137541K7290104P088937j5970283B5307145b2529071
5536f6732122p860169J5609092a6951186B8335524K3478835L2261042M785613
5543H8861014m3752323a4425368n0445997l8339173K1838789c1096399A3229241
5551F1314301K6509175q526533q879812C372847f6201351k1163599O505900P552162
5559g3306888f790368E5257826J8602309O664463r49677B9664888a8680980l7773041
5567e6454021k7073041J272K6561880b782513E5585654L3934386P45234J649105
5575I1914379A6251409e8933020m7606534l0604992M0815382a7517105C8110988
5583H0624153L4626954k8566477D2202087a9582411p9145090k4382672L7899124
5590h5211049L3450213I736018P6938418K0327386j0118718k9709870a897790
5598f4016528k7051231j0733177J6165434c8515743C0612613N8944939O075507
5605I5633059j6062294B6443225e0293982n2522579n259814J737271L4510647
5612g1828457A1747034N5402014L0485066n73329l8395806c817150n2697489n6365301
5620a12879940m842718N7957056b990075F1690186N4730402j8876501l4659293
5627F2884794k6715112d0190816o3745719r615017J4077384M2915253B3112291
5635H3678559K0079718j6140130C7739263c0928337o9874157m0936734L2143442
5642a09595786L3430565d281685H5542196L8271484o758912m2692325f21909p4809143
5650g5431052l3198327j0648489L0790769a2016909E4737631N5367869J9704151
5657A29809651n6204929B4462009a8983848p4690640n1083705J6388613M2113429
5664h6256151a2466741H4574683L9602317k5259861l6532089a184460p1315095
5671g2499555o8892978j6780576N3415262b2570600E8200117P4529710J3867638
5678A46597465l4595139n5369004c5437477p8419213l0187670K9273314d5981793
5686D6197699M5241467L8363329p675968E7140780b3757856o5387239m8837791
5693a37982886j2672993O3123241b0722992C0509525P7661700J6128566m0090079
5700H4209712C2130857d0990197n8218920l2055026J8946567e3610939D0331583
5708A05688173M3575343j1334942o6588646E829133g0522464o3288929N662499
5715a28148894e9458846H050910Q7751261L1859041k1748481k9404226A2464481
5723g3494254m2561249j5969164J1375263b3893220D5395050M5539240L4484804
5730A25419094j1553296C7802787d0196280n0583112k7022865J8950712c7435241
5738C7633749N6937880L6873924J6302955m7122315h573591n3557461m2390350
5745a04521402k4148086L7107668h713702E7002398O0883440K4771382n7678672
5752H4978548A5334331d8855536p0031718k2455605J9889774M7928502C3633812
5760A24505912J3072804m469474m6070545g279929o2528758l6309038j4852821
5767a20970546M1067791F977650P4929503O2089626J7697872l5341980C8207025
5775f3891746o4278381j4982317K4066743c7026329E1771798N2015478K0302590
5782A24089866p211665C8281984c2723515m9001167m3848698J9771447L8655788
5789f7146145a7287283G2466865P1851042p865470l1810473C8323519d4700547
5797h5278613l461641o180304d3637388D7820413O8756601L1610646j7524252
5804A30663408F2343027b3875383o3383594l6339996Q011904M9775515B869086
5812H2163674K1631643j438684k7153281H110616f3428421l9229351j3858495
5819a16516267L3035517g052039F4422551N2073656J2150417m3392691C9592901
5827a4409290n6445262r777269K2940009J3679984B347282O8997440M3850129
5834A15194851j0298688l1424789a374048p4064712l4682887n032355K8682143
5841h6471859a9806776E0458835N2251627J0464423m3146026B0687984d7655768
5849i9820909p452752K2099385c1978329D8283395N1709311L585691j6043657
5856H7534740l8258587D271923d3250537n1732217k2246117M9962696a2469611
5864D6360546O2160939o20468m4774299H064984e8344641n7359676O348518K7635067
5872h1720732b9585680A0288954M6744578L1494929J534581D3603641a3387175
5880f0780535n0345415L3360476c8265432d673034E2118694L9684636q47987k0649670
5888G0305673A9537304d9407089k3205584j2066306K774053c4242113A3541959
5896E4075692L2153277j0916158I677572b0030562l6716119m1106140J5330815
5903h2522006K9562996a3859660C6583550L5034723K0203302m0280311d442780
5911d4680030l3188703q206388b9264883A0849497M998482K3206612J6776753
5918E5831344k6658448j2674819a7451768l0169829q430690L539284N667755a6357344
5927B4824322J0170558L3638177k8974296a7464108k6952678j4772294j5280923
5934g4470003K6948854a4678550A8493053L9582712J2365921C0078064e480486
5942c8636152j4791032L039928O299492a9803307A4861528J0966016K1809298
5949D7636842p751899D311338a4094522j3517475k5899702L801218b2764715c889205
5958C3270839J1712324j6735725q398685C226321c7795477K44989N858512j1456671
5966d3148647a3372944A6140994E510391K9174220J2776260B2537565a6050330
5974c7045465j3326033P630210J3559211g68053B6933960J7640679n597638j4191840
5982B4785161i034214j6870540L665170o398138m227079d331704e99326A9069762
5991C2099141j5371788r15953m614324a2257763j9264703L299374n614401b495506
6000B7481906j3593621M490185N064350c229786j4932465J393225J237156b80182
6009A6174060l409494a179144q656884A100145K9776005j3564175D573410L792407
6017H365817d523915p754277H178171B12412a469364B1659764r869699c651870
6026C574822a1694791R47914B0343304A832509d213226C497360d658675j390891
6034f049566C458347c588844o382584F837624m72961N724704J5240464r899140
6042A7430691A740295a4654190B261891M778409B505246J360480K8209413q782944
6050B3292195j911977O55209a3024279j8878665f779269D462106A245837K4232420
6058B5478257A2367699a637320A91256a9485299M448728A1235300M627688n586023
6066A0276965j376877g636827r346189A5997109J4190492A4970126L45435M13386
6074A5728947g840263c0546G074157J377487J3304137O496823o161457F253150
6083a4202971O666127m627231q497366d045513G160703j097772J8933715I734640
6092a0250765K34947b937420j9998021J0507490k8947A182967L1777098L719724
6100C6679789j2649839J3989452j7721611b0452114M602522O480170d282355B3021798
6109C4459584j6578308J207727J190238D611019g071908j4944461q571152l003817
6117c3591338k164487a043023B0169273P944303O142889A6567018a7153525M394671
6125a2758854q321382q99609d551185A2306235P630756K9318097n970172j9328820
6133B3956096R088011j2927473a3791502O648654l0783586M31700g82948B6481935
6142B8936013k347174L929671D225633b5787394k9706252n189444J4722192c969988
6151C2333390J1143977I331856j841872M59278a3039427p107628a716796j0888618
6159a2605414A816505J4785524N40231R114030O262544j1764976I497576d744404
6168d0043150O390185Q270775a2114194H033949J3299078o450039A000466f290384
6177b5369396j4931302n309411L701931a1846642G581524K8622691M779317B0378426
6186I762901B5601c4536310j5739106a5740489d938282B1114915L8992078j1561474
6194D8545519A7546874l72204a8590271k2916026n7023j989896K1670717E200244
6203i3003D75093J8703982n738192A955848g474652l7391488j7170754J2380334
6211d9656560K2646732a643425C0540945K7209198m947519A3276068b0165844
6219c2318749j5225582J2486711A879521j18919Q557581K9517830o350378A5395831
6228I267009b5472030k6239701j010065n884560K1469649A155950J4268250J3665741
6236B9089941M567102C015449b3976728q288108k3160879N189063b1091902D273279
6245A3214731K2981849K408147A8944626I301943a8851835J601957n278771M351443
6253a8177206N999415L484938A0855333L0743934j3691528b744744j5058260k4446029
6261d2249033q358470K2853986J442164N684095F448414J270179N728296Q341474
6269B1788363h826114m017839e141189k2603369j5967869b861475B7459671P189691
6277C4649362J7891159B5341854e430380o283119k360940j1445499K944422h805777
6286A5470408J9798655j6076748n728587a7413124k4293401J5727736P009810
6293a8968979M195356b642122N01630j3817724E771784P578776N210145k69124
6301A8291581d393836j7013059J036570N465461L119654C2360584J0758134p311252
6309C5807466m565417A0723138a4774554M097533l136422o818740O044440O689459
6317g898284A4171441J9507155A6751238j492528a0210793k1119463a0460836
6325h799547j7306401e110781A2999535J034910J1903961p482544H049004P126451
6333A5175455o429843i920157c670759F232923m57537J1374186H21571K181361
6341C002932K0797737O876696C305917n03410a0875186j1198123h373549b715736
6350F150525L75433M998886C602342o01122h504172A4750643Q891616c458695
6359g315232K058599j1027425G682098J7800927j1127746N29647Q558297j0347242
6367A3095981o45493m282709f143220C307972K385498f735569I652481N977970
6375A5630451D366259J5059816J022304m636108k128552C607892a9727347p454771
6383b7182118P606573H045520J4620910p5679K0297876j4038207a1042526r947955
6391b0990481K809726m284756f054656A6794152C978076P341547K6210949m142045
6399C3388527A2985368a026594l1208486a5999675A223814a2039847E312078J2574833
6407A7886911q815122K0537133M587610b4392j6436152E343665a8911096j3813827
6415c2724923a5273146F552540J7392892J5214577j286131A5382604a1693792
6423b5909596k76341j5807480J3915318A6246303J7622488P298548R351805H552311
6432a8659173j4108383j2483978J5560246c058376F723459K1853126J7736887
6439D6313472j7611233n499383l395282b0302093k0780126J3641356m032870J2788575
6447a8685158A3769649K3216717J0861207j241589k3035063a9020711k6862981
6454d5883692j2927637J3695305J1428300b107772C8194418K0222132m668781
6461E3747769l742594H906376c5453513j3750287j4821077J1732107f974634B9713640
6470E2470542K6316628l0487257A4681600d987570m7414135l0580098J3765433
6477f9216370K3957222d416750E0581400M543052J302977j5523961B485018d3547013
6486h0399291p563931L2501368b5619026B0103179M6801613N2554j1981137j5940767
6494C9035442h736123o8982351R460077J4578032J7763287A6391528K8906842
6501D5298370M836068J2605039k9057193h051953l0011624l3237814j7658251
6508h8959642K2944808K5553371F605024N6177877J1612411k8323277A5906106
6516b9507494m7663304j1878685J7282435c2347639B3868727L5573090K4769386
6523H4211203j1975808C1923606D110194e6366577l9845839J9374457b8999439
6531I559764M3165397R456573j8117936L193789H777259f0219713k2583847j2306394
6539i5109954K5254650b3049834B1159727J6700619L9460553m307849C0324508
6547a1813368n2431631l3237413J6900971L2306832A976071N7546721M7113719
6554A06636511N968165m3057468G84242f4497715m0491520k005503M4277673e433279
6563C9775450M2534843J3188368m4055205A6102895c5672334n1497862j9403563
6570a06573759P668809L9383565A5659510N6071779J3789965J4581719m2860653
6577E7242320E08399d2879794m6410735j6940017M9133311I11049M2821991N2537994
6585I6271034K9154046l7503632C7519295c8884531m4211121k0941950J3011718
6592i1025884d1747890A7212392L6072169L8597389O985649D2583949a4114367
6600g1838745m4870006O239359L9247088a6675789E7306707N0109690p280531
6607A00135866k5172773B5764135c5105216k9249857j7675418P67917b8688518
6615E3845393L8698031K3382449p927838D1267168b2104013m8008374l2867226
6622a02979613j932291M4120919A6720988N7687778J0982147q281770k4899392
6629E2209751A591366f1267060k5833271j5197336K8153782a556129D8684544
6637I0392968K6088632k8251234l3556652E72559f9770190l2662212K3052015
6644g9380387K3587206B3631683P7414699K5587707j4362700n2505170a9950696
6652h4566579l2977467N083934K8653011A856436O7285605M2329849j1940623
6659I9531267k6024322B8142554d1752512n2880329p464652K0937551c8312658
6667F1946670M8378694J4229853j4965627m3922568C651785d2091152n0919221
6674i3010373n845355M7952357d739479E8463406N5601319m768980j9311726m3337294
6682D6646725c9302602p1026086j7224728K5435668d8099653C3283983O3776896
6689I7060879K7523093j8046372E2133670a6229394p0371024k3492521K7862992
6696h2229947c9231769E374656Q0813802K9920240j6770213j5139015B2796990
6704d3320548k1075667k2935695J141049b7403231B8566257N8873294L0254818
6711A17694369k3336734B2276924b6757635o9506821k5445774L1994114d4600990
6719H018578O5727672L2153950j7855675k8067714H380577e0505241l7968326
6726h8473567J605437L3314617f400838C4328953O5939774J8692780m0648477
6733G8313030C8053893c2948213o1535621p786232J2079247L4152931A5894997
6741G8529185K9049285k236151C7428982d3127143k9114961k4493392q84377M0328105
6749e7291768h647092D2103873O1645096J2495726m8149936A5751231c5926295
6757i2767804r262201K2012830b5377427D0713324M5113368J8987232k5176746
6764G9637178A8202599a3198127l2401821n0043329l450522K8762505b6063572
6772C8913410N2133734j385407k1395716B0060354e1247038l6781159k1829389
6779a09857586N860082c6501413B6887829N8076431L0597915j5717497B1584432
6787c7437740l4714508k1670507J9501242L2081654a083957D6298591K5595764
6794G1894355q499802j5734369C171779c7426776k2725413m2186384J8496322
6801h3842251c1599950B2610511M0780097K5022072m1043103A4302263a5591628
6809e9067553j0838979J247850J8094613c08735D1563223J5647742J1510974k0334394
6817D8387545B929066d4325720l3182780j0593236L7104352b623415B6522748
6825E9281271J2439436k6871397A8204699c7932646k9878395K662200M203154
6832f0945687b0221384B6439362Q755778J1067892P950697A4582914a9317632
6840c5141039k2304500o312239J7753990a9565516B7226003M5775228o896268
6847F6104963k7987586I161883d8727368k4554654K1035937P300226a0496080
6855C2323778J1041057j147496J380078j3464409e046929l4125637j5210571P132051
6863d7251086N061371C974431L1484711N234889J2320660K63075A0997079d0407221
6872e6375494j4108405J7806310g478809A7009146K6732862K6649504k6051760
6879D4339752C105108a7808137l0251045M401921a6755193l508424M337702B8761612
6888D8094148k262904n534994I365465c6233779L45150R025244P121490O186873
6896a3555022A3507079K1249147o455204j1299626j21997f634527k0361466M080967
[truncated: 207,260 more chars]
