# Supplementary material for: Synthesis and systematic evaluation of four stereoisomers of BMS compound A enabled by a diastereoselective cyclopropanation on a chiral ketal intermediate
Source: RSC Adv. 2026 Jul 12. Online ahead of print. doi: 10.1039/d6ra02434c (PMC13356873; doi:10.1039/d6ra02434c)
Supplement: RA-OLF-D6RA02434C-s002 [file RA-OLF-D6RA02434C-s002.zip › NMR/isomer4-1H.dx]

##TITLE=feijun-20-022-not-desired
PROTON CDCl3 {D:\nmrdata\feijun} feijun 4
##JCAMPDX= 6.0         $$ Bruker NMR JCAMP-DX V2.0
##DATA TYPE= NMR FID
##DATA CLASS= NTUPLES
##ORIGIN= feijun
##OWNER= feijun
##LONG DATE= 2025/05/19 16:34:24+0000
$$ TopSpin 4.3.0
$$ 2025-05-19 12:34:26.356 -0400  nmrsu@CZC3078FC5
$$ Compression mode = diff/dup
##.OBSERVE FREQUENCY= 399.542467159
##.OBSERVE NUCLEUS= ^1H
##.DELAY= (6.669462, 6.669462)
##.ACQUISITION MODE= SIMULTANEOUS (DQD)
##.ACQUISITION SCHEME= undefined
##.AVERAGES= 16
##.DIGITISER RES= 32
##SPECTROMETER/DATA SYSTEM= Avance
##.PULSE SEQUENCE= zg30
##.SOLVENT NAME= CDCl3
##.SHIFT REFERENCE= INTERNAL, CDCl3, 1, 15.80109
##AUDIT TRAIL= $$ (NUMBER, WHEN, WHO, WHERE, PROCESS, VERSION, WHAT)
$$ ##TITLE= Audit trail, TopSpin 4.3.0
$$ ##JCAMPDX= 5.01
$$ ##ORIGIN= Bruker BioSpin GmbH
$$ ##OWNER= root
$$ $$ /root/.topspin-BladeEpu/local_acqu/feijun-20-022-not-desired/10/audita.txt
$$ ##AUDIT TRAIL=  $$ (NUMBER, WHEN, WHO, WHERE, PROCESS, VERSION, WHAT)
(   1,<2025-05-19T16:32:47.924+0000>,<CZC3078FC5\nmrsu>,<CZC3078FC5>,<go4>,<TopSpin 4.3.0>,
      <acquisition in progress>)
$$ $$ D:/nmrdata/feijun/feijun/feijun-20-022-not-desired/10/audita.txt
(   2,<2025-05-19T16:34:24.541+0000>,<CZC3078FC5\nmrsu>,<CZC3078FC5>,<go4>,<TopSpin 4.3.0>,
      <created by zg on 'Avance' (CZC3078FC5) by user 'CZC3078FC5\nmrsu'
       on data set with UUID 'e635224a-34ce-11f0-a86d-0030d62e29c2'
       started at 2025-05-19 16:32:47.924 +0000, POWCHK enabled, PULCHK disabled,
       completed at 2025-05-19 16:34:24.540 +0000
       configuration hash MD5:
       CD 79 18 C6 EA 12 23 88 44 9A 2A 0C BA AC 27 48
       double data hash MD5: 64K
       A3 AE 59 AC E8 AE E6 25 84 19 55 EE 41 CE B0 95>)
(   3,<2025-05-19T12:34:23.872-0400>,<nmrsu>,<CZC3078FC5>,<xwish3>,<TopSpin 4.3.0>,
      <ICON-NMR User ID: feijun
       double data hash MD5: 64K
       A3 AE 59 AC E8 AE E6 25 84 19 55 EE 41 CE B0 95>)
$$ ##END=
$$ 
$$ $$ hash MD5
$$ $$ E1 68 DA 13 9D 7E A5 71 03 34 9A FE 16 C2 A1 1E
##$RELAX= 
##$BRUKER FILE EXP=format.temp
$$ EDIT_PAR COMMAND FILE
$$ 
$$ DI_MODE         LONG
$$ ED_ENTRY        ACQU
$$ ORDER           FILE
$$ 
$$ 
$$ HEADER		"F2 - Acquisition Parameters"
$$ T_NAME		Date_
$$ 		TYPE	R64
$$ 		CLASS	ACQU
$$ 		SUBRANGE 0.0 50000000
$$ 		REL	"Date_=itodate(DATE)"
$$ 		INV_REL	"DATE=datetoi(Date_,DATE)"
$$ 		FORMAT	"%14.0f"
$$ 		TEXT	" "
$$ END
$$ T_NAME		Time
$$ 		TYPE	R32
$$ 		CLASS	ACQU
$$ 		SUBRANGE 0.0 1000000
$$ 		REL	"Time=itotime(DATE)"
$$ 		INV_REL	"DATE=timetoi(Time,DATE)"
$$ 		FORMAT	"%14.2f h"
$$ 		TEXT	" "
$$ END
$$ NAME		INSTRUM
$$ 		TEXT	" "
$$ END
$$ NAME		PROBHD
$$ 		FORMAT	"%14.14s"
$$ 		TEXT	" "
$$ END
$$ NAME		PULPROG
$$ 		TEXT	" "
$$ END
$$ NAME		TD
$$ 		TEXT	" "
$$ END
$$ NAME		SOLVENT
$$ 		TEXT	" "
$$ END
$$ NAME		NS
$$ 		TEXT	" "
$$ END
$$ NAME		DS
$$ 		TEXT	" "
$$ END
$$ T_NAME		SWH
$$ 		TYPE	R64
$$ 		CLASS	ACQU
$$ 		SUBRANGE 0.0 1e8
$$ 		REL	"SWH=SW*SFO1"
$$ 		INV_REL "SW=SWH/SFO1"
$$ 		UNIT	"Hz"
$$ 		FORMAT	"%14.3f Hz"
$$ 		TEXT	" "
$$ END
$$ T_NAME          FIDRES
$$                 TYPE    R32
$$                 CLASS   ACQU
$$                 SUBRANGE 0.0 100000
$$                 REL     "FIDRES=2*SW*SFO1/TD"
$$                 INV_REL "TD = nextpow(2*SW*SFO1/FIDRES)"
$$ 		UNIT	"Hz"
$$ 		FORMAT	"%14.6f Hz"
$$ 		TEXT	" "
$$ END
$$ T_NAME          AQ
$$ 		TYPE	R32
$$ 		CLASS	ACQU
$$ 		SUBRANGE 0.0 1000
$$ 		REL	"AQ=aqcalc(SW,SFO1,TD,DIGTYP)"
$$ 		INV_REL	"TD=tdcalc(SW,SFO1,1.0e6*AQ,DIGTYP)"
$$ 		UNIT	"sec"
$$ 		FORMAT	"%14.7f sec"
$$ 		TEXT	" "
$$ END
$$ NAME		RG
$$ 		TEXT	" "
$$ END
$$ T_NAME          DW
$$ 		TYPE	R32
$$ 		CLASS	ACQU
$$ 		SUBRANGE 0.0 1000000
$$ 		REL	"DW=1/(2*SW*SFO1)"
$$ 		INV_REL	"SW=1000000/(2*(0.005+DW)*SFO1)"
$$ 		UNIT	"usec"
$$ 		FORMAT	"%14.3lf usec"
$$ 		TEXT	" "
$$ END
$$ NAME		DE
$$ 		FORMAT	"%14.2f usec"
$$ 		TEXT	" "
$$ END
$$ NAME		TE
$$ 		FORMAT	"%14.1f K"
$$ 		TEXT	" "
$$ END
$$ T_NAME		D1
$$ TYPE	R32
$$ CLASS	ACQU
$$ SUBRANGE 0.0 1e38
$$ REL	"D1=D[1]"
$$ INV_REL	"D[1]=D1"
$$ UNIT	"sec"
$$ FORMAT	"%14.8f sec"
$$ TEXT	" "
$$ END
$$ NAME		TD0
$$ TEXT	" "
$$ END
$$ NAME		SFO1
$$ FORMAT	"%14.7f MHz"
$$ TEXT	" "
$$ END
$$ NAME		NUC1
$$ NONEDIT
$$ TEXT	" "
$$ END
$$ T_NAME		P0
$$ TYPE	R32
$$ CLASS	ACQU
$$ SUBRANGE 0.0 1.0e10
$$ REL	"P0=P[0]"
$$ INV_REL	"P[0]=P0"
$$ UNIT	"usec"
$$ FORMAT	"%14.2f usec"
$$ TEXT	" "
$$ END
$$ T_NAME		P1
$$ TYPE	R32
$$ CLASS	ACQU
$$ SUBRANGE 0.0 1.0e10
$$ REL	"P1=P[1]"
$$ INV_REL	"P[1]=P1"
$$ UNIT	"usec"
$$ FORMAT	"%14.2f usec"
$$ TEXT	" "
$$ END
$$ T_NAME		PLW1
$$ TYPE	R32
$$ CLASS	ACQU
$$ REL	"PLW1=PLW[1]"
$$ INV_REL	"PLW[1]=PLW1"
$$ UNIT	"W"
$$ FORMAT	"%14.8f W"
$$ TEXT	"power PLW1 "
$$ END
##$RELAX= 
##$BRUKER FILE EXP=scon2
$$ ##TITLE= Parameter file, TopSpin 4.3.0
$$ ##JCAMPDX= 5.0
$$ ##DATATYPE= Parameter Values
$$ ##NPOINTS= 1	$$ modification sequence number
$$ ##ORIGIN= Bruker BioSpin GmbH
$$ ##OWNER= nmrsu
$$ $$ 2025-05-19 12:32:47.062 -0400  nmrsu@CZC3078FC5
$$ $$ D:/nmrdata/feijun/feijun/feijun-20-022-not-desired/10/scon2
$$ $$ process C:\Bruker\TopSpin4.3.0\prog\mod\acqdataserver.exe
$$ ##$BLKTR= (0..32)
$$ 3 3 3 3 3 3 3 3 3 3 3 3 3 3 3 3 3 3 3 3 3 3 3 3 3 3 3 3 3 3 3 3 3
$$ ##$DE1= 4.5
$$ ##$DEADC= 0.5
$$ ##$DEPA= 4.5
$$ ##$DERX= 1.5
$$ ##$GRADPRE= (0..1)
$$ 10 10
$$ ##$HD_BLKTR= (0..32)
$$ 1 1 1 1 1 1 1 1 1 1 1 1 1 1 1 1 1 1 1 1 1 1 1 1 1 1 1 1 1 1 1 1 1
$$ ##$HD_DE1= 5
$$ ##$HD_DEADC= 0
$$ ##$HD_DEPA= 2.5
$$ ##$HD_DERX= 0
$$ ##END=
##$RELAX= 
##$BRUKER FILE EXP=prosol_History
##$RELAX= 
##$BRUKER FILE EXP=shimvalues
$$ # Mon May 19 16:34:23 2025
$$ #$$PROBEIDENTIFIER=Z166552_0018
$$ #$$PROBENAME=PI HR-BBO400S1-BBF/H/D-5.0-Z SP DP
$$ #$$SHIMID=292722
$$ #
$$ # Active Shim Gradients
$$ #
$$ Z           		6364            
$$ Z2          		-2167           
$$ Z3          		1037            
$$ Z4          		-13810          
$$ Z5          		-430            
$$ Z6          		-2566           
$$ Z7          		-24134          
$$ Z8          		-60597          
$$ X           		1774            
$$ XZ          		4272            
$$ XZ2         		9887            
$$ XZ3         		-1833           
$$ XZ4         		-1063           
$$ XZ5         		-2984           
$$ Y           		452             
$$ YZ          		-6214           
$$ YZ2         		-8710           
$$ YZ3         		447             
$$ YZ4         		-635            
$$ YZ5         		3611            
$$ XY          		13347           
$$ XYZ         		1379            
$$ XYZ2        		930             
$$ XYZ3        		1212            
$$ XYZ4        		2103            
$$ XYZ5        		-2564           
$$ (X2-Y2)     		-13829          
$$ (X2-Y2)Z    		-6721           
$$ (X2-Y2)Z2   		-1591           
$$ (X2-Y2)Z3   		889             
$$ (X2-Y2)Z4   		4977            
$$ (X2-Y2)Z5   		907             
$$ X3          		-2728           
$$ X3Z         		1939            
$$ Y3          		-4277           
$$ Y3Z         		668             
$$ #
$$ # Lock Parameter
$$ #
$$ FIELD		4399.877
$$ LOCKPHASE		 241.826
$$ LOCKPOWER		 -27.000
$$ LOCKGAIN		 128.868
$$ LOCKDC		 -75.000
$$ LOCKSHIFT		   7.240
$$ LOOPGAIN		  -9.400
$$ LOOPTIME		   0.464
$$ LOOPFILTER		  50.000
$$ #
$$ IEEE64_VERSION_CODE 1
$$ #
$$ # Shim currents 
$$ #
$$ SHIM_SETTING [ 1]      196.59559359
$$ SHIM_SETTING [ 2]    25219.20638039
$$ SHIM_SETTING [ 3]    15167.42048790
$$ SHIM_SETTING [ 4]   -48046.28013602
$$ SHIM_SETTING [ 5]    26959.66298618
$$ SHIM_SETTING [ 6]    19475.99163867
$$ SHIM_SETTING [ 7]   -97878.92570470
$$ SHIM_SETTING [ 8]   -49690.55180927
$$ SHIM_SETTING [ 9]   -15961.98596103
$$ SHIM_SETTING [10]    -4365.65999339
$$ SHIM_SETTING [11]        0.00000000
$$ SHIM_SETTING [12]    -4945.47844757
$$ SHIM_SETTING [13]    -3608.78512037
$$ SHIM_SETTING [14]    -2263.29999992
$$ SHIM_SETTING [15]    12421.79600260
$$ SHIM_SETTING [16]     9263.93706529
$$ SHIM_SETTING [17]     -334.93410822
$$ SHIM_SETTING [18]    -6761.38496866
$$ SHIM_SETTING [19]    -6506.64239690
$$ SHIM_SETTING [20]      538.60556427
$$ SHIM_SETTING [21]   -14025.19385997
$$ SHIM_SETTING [22]    -2431.11487788
$$ SHIM_SETTING [23]   -22636.67542890
$$ SHIM_SETTING [24]   -12644.11644050
$$ SHIM_SETTING [25]    -1118.78441795
$$ SHIM_SETTING [26]    -1706.21025219
$$ SHIM_SETTING [27]     -382.89522932
$$ SHIM_SETTING [28]   -13245.26376481
$$ SHIM_SETTING [29]     5449.22747482
$$ SHIM_SETTING [30]     7536.50052331
$$ SHIM_SETTING [31]     4094.48883541
$$ SHIM_SETTING [32]    -4132.16869711
$$ SHIM_SETTING [33]    12059.48604812
$$ SHIM_SETTING [34]     9021.43466254
$$ SHIM_SETTING [35]     9911.44570936
$$ SHIM_SETTING [36]    11215.68850949
$$ SHIM_SETTING [37]     -453.80644434
$$ SHIM_SETTING [38]     5198.31103700
$$ SHIM_SETTING [39]     9329.33645270
$$ SHIM_SETTING [40]        0.00000000
##$RELAX= 
##$BRUKER FILE EXP=uxnmr.par
$$ ##TITLE= Parameter file, TopSpin 4.3.0
$$ ##JCAMPDX= 5.0
$$ ##DATATYPE= Parameter Values
$$ ##NPOINTS= 2	$$ modification sequence number
$$ ##ORIGIN= Bruker BioSpin GmbH
$$ ##OWNER= root
$$ $$ 2025-05-08 12:47:12.376 +0000  root@BladeEpu
$$ $$ /opt/topspin/conf/instr/spect/uxnmr.par
$$ $$ process /opt/topspin/prog/mod/hconfserver
$$ ##$ACBTAT= (0..64)
$$ 0 66 66 50 0 0 0 0 0 0 0 0 0 0 0 0 0 0 0 0 0 0 0 0 0 0 0 0 0 0 0 0 0 0
$$ 0 0 0 0 0 0 0 0 0 0 0 0 0 0 0 0 0 0 0 0 0 0 0 0 0 0 0 0 0 0 0
$$ ##$ACBTBLK= (0..64)
$$ 0 1 1 41 0 0 0 0 0 0 0 0 0 0 0 0 0 0 0 0 0 0 0 0 0 0 0 0 0 0 0 0 0 0 0
$$ 0 0 0 0 0 0 0 0 0 0 0 0 0 0 0 0 0 0 0 0 0 0 0 0 0 0 0 0 0 0
$$ ##$ACBTCTL= (0..64)
$$ 0 0 0 6 0 0 0 0 0 0 0 0 0 0 0 0 0 0 0 0 0 0 0 0 0 0 0 0 0 0 0 0 0 0 0 0
$$ 0 0 0 0 0 0 0 0 0 0 0 0 0 0 0 0 0 0 0 0 0 0 0 0 0 0 0 0 0
$$ ##$ACBTDI= (0..64)
$$ 0 102 102 -1062706422 0 0 0 0 0 0 0 0 0 0 0 0 0 0 0 0 0 0 0 0 0 0 0 0 0
$$ 0 0 0 0 0 0 0 0 0 0 0 0 0 0 0 0 0 0 0 0 0 0 0 0 0 0 0 0 0 0 0 0 0 0 0 0
$$ ##$ACBTDM= (0..64)
$$ 0 10 10 10 0 0 0 0 0 0 0 0 0 0 0 0 0 0 0 0 0 0 0 0 0 0 0 0 0 0 0 0 0 0
$$ 0 0 0 0 0 0 0 0 0 0 0 0 0 0 0 0 0 0 0 0 0 0 0 0 0 0 0 0 0 0 0
$$ ##$ACBTFHI= (0..64)
$$ 0 400 400 62 0 0 0 0 0 0 0 0 0 0 0 0 0 0 0 0 0 0 0 0 0 0 0 0 0 0 0 0 0
$$ 0 0 0 0 0 0 0 0 0 0 0 0 0 0 0 0 0 0 0 0 0 0 0 0 0 0 0 0 0 0 0 0
$$ ##$ACBTFL= (0..64)
$$ 0 73 74 8 0 0 0 0 0 0 0 0 0 0 0 0 0 0 0 0 0 0 0 0 0 0 0 0 0 0 0 0 0 0 0
$$ 0 0 0 0 0 0 0 0 0 0 0 0 0 0 0 0 0 0 0 0 0 0 0 0 0 0 0 0 0 0
$$ ##$ACBTFLO= (0..64)
$$ 0 9 9 60 0 0 0 0 0 0 0 0 0 0 0 0 0 0 0 0 0 0 0 0 0 0 0 0 0 0 0 0 0 0 0
$$ 0 0 0 0 0 0 0 0 0 0 0 0 0 0 0 0 0 0 0 0 0 0 0 0 0 0 0 0 0 0
$$ ##$ACBTINP= (0..64)
$$ 0 1 2 9 0 0 0 0 0 0 0 0 0 0 0 0 0 0 0 0 0 0 0 0 0 0 0 0 0 0 0 0 0 0 0 0
$$ 0 0 0 0 0 0 0 0 0 0 0 0 0 0 0 0 0 0 0 0 0 0 0 0 0 0 0 0 0
$$ ##$ACBTOUT= (0..64)
$$ 0 1 2 1 0 0 0 0 0 0 0 0 0 0 0 0 0 0 0 0 0 0 0 0 0 0 0 0 0 0 0 0 0 0 0 0
$$ 0 0 0 0 0 0 0 0 0 0 0 0 0 0 0 0 0 0 0 0 0 0 0 0 0 0 0 0 0
$$ ##$ACBTPO= (0..64)
$$ 0 150000 60000 5000 0 0 0 0 0 0 0 0 0 0 0 0 0 0 0 0 0 0 0 0 0 0 0 0 0 0
$$ 0 0 0 0 0 0 0 0 0 0 0 0 0 0 0 0 0 0 0 0 0 0 0 0 0 0 0 0 0 0 0 0 0 0 0
$$ ##$ACBTPW= (0..64)
$$ 0 10 10 1000 0 0 0 0 0 0 0 0 0 0 0 0 0 0 0 0 0 0 0 0 0 0 0 0 0 0 0 0 0
$$ 0 0 0 0 0 0 0 0 0 0 0 0 0 0 0 0 0 0 0 0 0 0 0 0 0 0 0 0 0 0 0 0
$$ ##$ACBTSB= (0..64)
$$ 0 0 0 0 0 0 0 0 0 0 0 0 0 0 0 0 0 0 0 0 0 0 0 0 0 0 0 0 0 0 0 0 0 0 0 0
$$ 0 0 0 0 0 0 0 0 0 0 0 0 0 0 0 0 0 0 0 0 0 0 0 0 0 0 0 0 0
$$ ##$ACBTSDT= (0..64)
$$ 0 -1 -1 2 0 0 0 0 0 0 0 0 0 0 0 0 0 0 0 0 0 0 0 0 0 0 0 0 0 0 0 0 0 0 0
$$ 0 0 0 0 0 0 0 0 0 0 0 0 0 0 0 0 0 0 0 0 0 0 0 0 0 0 0 0 0 0
$$ ##$AMPDFLT= no
$$ ##$AdmCrpWbWiring= (0..1)
$$ 0 0
$$ ##$AppEth= <no>
$$ ##$AppPort= <no>
$$ ##$BACSAIR= yes
$$ ##$BACSCAP= 0
$$ ##$BACSDEL= 10
$$ ##$BACSOPT= <>
$$ ##$BFREQ= 399.54
$$ ##$BGAETH= (0..9)
$$ <no> <no> <no> <no> <no> <no> <no> <no> <no> <no>
$$ ##$BIRDS= yes
$$ ##$BMPC= 0
$$ ##$BMPCTY= <no>
$$ ##$BPSUTY= <no>
$$ ##$BSAETH= (0..9)
$$ <no> <no> <no> <no> <no> <no> <no> <no> <no> <no>
$$ ##$BSMS= 2
$$ ##$BSMS19FLock= no
$$ ##$BSMSETH= <192.168.99.10>
$$ ##$BgaChFac2= (0..9)
$$ 0 0 0 0 0 0 0 0 0 0
$$ ##$BgaChMap= (0..9)
$$ 0 0 0 0 0 0 0 0 0 0
$$ ##$BgaChMaxv= (0..9)
$$ 0 0 0 0 0 0 0 0 0 0
$$ ##$BgaChRouting= (0..63)
$$ 0 0 0 0 0 0 0 0 0 0 0 0 0 0 0 0 0 0 0 0 0 0 0 0 0 0 0 0 0 0 0 0 0 0 0 0
$$ 0 0 0 0 0 0 0 0 0 0 0 0 0 0 0 0 0 0 0 0 0 0 0 0 0 0 0 0
$$ ##$BgaChShimMap= (0..9)
$$ 0 0 0 0 0 0 0 0 0 0
$$ ##$BgaChShimMaxv= (0..9)
$$ 0 0 0 0 0 0 0 0 0 0
$$ ##$BlaEth= (0..31)
$$ <no> <192.168.99.10> <no> <no> <no> <no> <no> <no> <no> <no> <no> <no>
$$ <no> <no> <no> <no> <no> <no> <no> <no> <no> <no> <no> <no> <no> <no> <no>
$$ <no> <no> <no> <no> <no>
$$ ##$BlaHpLpViaTTL= (0..31)
$$ 0 0 0 0 0 0 0 0 0 0 0 0 0 0 0 0 0 0 0 0 0 0 0 0 0 0 0 0 0 0 0 0
$$ ##$BlaNam= (0..31)
$$ <BLA2BB 150/60 20-400> <BSMS/2 LOCK TRANSCEIVER 400> <> <> <> <> <> <>
$$ <> <> <> <> <> <> <> <> <> <> <> <> <> <> <> <> <> <> <> <> <> <> <> <>
$$ ##$BlaPN= (0..31)
$$ <W1345049> <Z109888> <> <> <> <> <> <> <> <> <> <> <> <> <> <> <> <> <>
$$ <> <> <> <> <> <> <> <> <> <> <> <> <>
$$ ##$BlaSN= (0..31)
$$ <6009> <03799> <> <> <> <> <> <> <> <> <> <> <> <> <> <> <> <> <> <> <>
$$ <> <> <> <> <> <> <> <> <> <> <>
$$ ##$BmpcEth= <no>
$$ ##$BmpcFw= <no>
$$ ##$BmpcPn= <no>
$$ ##$BmpcPort= <no>
$$ ##$BmpcSn= <no>
$$ ##$BmuEth= <no>
$$ ##$BmuFw= <no>
$$ ##$BmuPn= <no>
$$ ##$BmuSn= <no>
$$ ##$BnlEth= <no>
$$ ##$BnlFw= <no>
$$ ##$BnlPn= <no>
$$ ##$BnlSn= <no>
$$ ##$BpduEth= (0..7)
$$ <192.168.99.98> <no> <no> <no> <no> <no> <no> <no>
$$ ##$BsaChMap1= (0..9)
$$ 0 0 0 0 0 0 0 0 0 0
$$ ##$BsaChMap2= (0..9)
$$ 0 0 0 0 0 0 0 0 0 0
$$ ##$BsaChShimMaxv= (0..9)
$$ 0 0 0 0 0 0 0 0 0 0
$$ ##$BsmsAuxEth= <no>
$$ ##$BsmsLockNuclei= (0..15)
$$ <2H> <no> <no> <no> <no> <no> <no> <no> <no> <no> <no> <no> <no> <no> <no>
$$ <no>
$$ ##$CSW1= (0..31)
$$ 1 2 9 0 0 0 0 0 0 0 0 0 0 0 0 0 0 0 0 0 0 0 0 0 0 0 0 0 0 0 0 0
$$ ##$CSW2= (0..31)
$$ 0 0 0 0 0 0 0 0 0 0 0 0 0 0 0 0 0 0 0 0 0 0 0 0 0 0 0 0 0 0 0 0
$$ ##$CSWNUM= (0..15)
$$ 2 1 0 0 0 0 0 0 0 0 0 0 0 0 0 0
$$ ##$CmrEth= <no>
$$ ##$CmrPartNo= <no>
$$ ##$CmrPort= <no>
$$ ##$CmrSerNo= <no>
$$ ##$CmrType= -1
$$ ##$ConsolePnSn= <Z165468 / 733>
$$ ##$CryoCoolUnitEth= <no>
$$ ##$CryoCoolUnitFw= <no>
$$ ##$CryoCoolUnitPn= <no>
$$ ##$CryoCoolUnitSn= <no>
$$ ##$CryoProAccPnSn= <>
$$ ##$Ctb1Eth= <no>
$$ ##$CustRegisterNo= <>
$$ ##$DATSTAT= no
$$ ##$DPPFAC= 1
$$ ##$DateTimeCreated= <2025-05-08T12:38:57+0000>
$$ ##$Description= <Avance>
$$ ##$DrxFiltGrpDel= (0..23)
$$ <68,36,20,9,5,3,2> <68,36,20,9,5,3,2> <> <> <> <> <> <> <> <> <> <> <>
$$ <> <> <> <> <> <> <> <> <> <> <>
$$ ##$EcuType= 2
$$ ##$EpuMacAddress= <00:30:d6:2e:29:c2>
$$ ##$FCubeDrxDevice= (0..23)
$$ </dev/bbu/drx9.5> </dev/bbu/drx11.5> <> <> <> <> <> <> <> <> <> <> <> <>
$$ <> <> <> <> <> <> <> <> <> <>
$$ ##$FCubeEth= (0..23)
$$ <192.168.180.38> <192.168.180.46> <no> <no> <no> <no> <no> <no> <no> <no>
$$ <no> <no> <no> <no> <no> <no> <no> <no> <no> <no> <no> <no> <no> <no>
$$ ##$FCubeRtdDevice= (0..23)
$$ </dev/bbu/rtd9.4> </dev/bbu/rtd11.4> <> <> <> <> <> <> <> <> <> <> <> <>
$$ <> <> <> <> <> <> <> <> <> <>
$$ ##$FCubeSeqDevice= (0..23)
$$ <> <> <> <> <> <> <> <> <> <> <> <> <> <> <> <> <> <> <> <> <> <> <> <>
$$ ##$FUNCMOD= <>
$$ ##$FuncModBisDat= (0..7)
$$ 0 0 0 0 0 0 0 0
$$ ##$FuncModFRange= (0..7)
$$ <> <> <> <> <> <> <> <>
$$ ##$FuncModPN= (0..7)
$$ <> <> <> <> <> <> <> <>
$$ ##$FuncModSN= (0..7)
$$ <> <> <> <> <> <> <> <>
$$ ##$GCUTYPE= 20
$$ ##$GCubeEth= <192.168.180.18>
$$ ##$GCubeFpfAddr= (0..9)
$$ -1 -1 -1 -1 -1 -1 -1 -1 -1 -1
$$ ##$GCubeProcDevice= (0..1)
$$ </dev/bbu/gproc4.7> <no>
$$ ##$GCubeRtdDevice= (0..1)
$$ </dev/bbu/rtd4.4> <no>
$$ ##$GCubeSeqDevice= (0..1)
$$ <> <>
$$ ##$GCubeSpfAddr= (0..63)
$$ -1 -1 -1 -1 -1 -1 -1 -1 -1 -1 -1 -1 -1 -1 -1 -1 -1 -1 -1 -1 -1 -1 -1 -1
$$ -1 -1 -1 -1 -1 -1 -1 -1 -1 -1 -1 -1 -1 -1 -1 -1 -1 -1 -1 -1 -1 -1 -1 -1
$$ -1 -1 -1 -1 -1 -1 -1 -1 -1 -1 -1 -1 -1 -1 -1 -1
$$ ##$GRADRES= 1
$$ ##$Gctu2Eth= <no>
$$ ##$GcubeSaCtrEth= <no>
$$ ##$GradAmpMaxCurX= (0..10)
$$ 0 0 0 0 0 0 0 0 0 0 0
$$ ##$GradAmpMaxCurY= (0..10)
$$ 0 0 0 0 0 0 0 0 0 0 0
$$ ##$GradAmpMaxCurZ= (0..10)
$$ 9.99999904632568 0 0 0 0 0 0 0 0 0 0
$$ ##$GradAmpName= (0..9)
$$ <GAB in BSMS> <> <> <> <> <> <> <> <> <>
$$ ##$GradAmpPN= (0..9)
$$ <> <> <> <> <> <> <> <> <> <>
$$ ##$GradAmpSN= (0..9)
$$ <> <> <> <> <> <> <> <> <> <>
$$ ##$GradAmpType= (0..10)
$$ 2 0 0 0 0 0 0 0 0 0 0
$$ ##$GradPowClkTime= (0..9)
$$ 0 0 0 0 0 0 0 0 0 0
$$ ##$GradPowIcw= (0..9)
$$ 0 0 0 0 0 0 0 0 0 0
$$ ##$GradPowImax= (0..9)
$$ 0 0 0 0 0 0 0 0 0 0
$$ ##$GradPowType= (0..9)
$$ 0 0 0 0 0 0 0 0 0 0
$$ ##$GradPowVmax= (0..9)
$$ 0 0 0 0 0 0 0 0 0 0
$$ ##$HpprCoverType= 0
$$ ##$LDUETH= <no>
$$ ##$LOCKCONF= <DLM>
$$ ##$LOCSWID= 0
$$ ##$LOCSWIF= 0
$$ ##$Location= <>
$$ ##$LtMasEth= <no>
$$ ##$LtMasType= 0
$$ ##$MAS= 0
$$ ##$MASETIME= 10
$$ ##$MASITIME= 10
$$ ##$MAS_CT= 5
$$ ##$MAS_SG= 0
$$ ##$MAS_TO= 0
$$ ##$MagnCoilPnSn= <BZH1754070I05>
$$ ##$MagnDewarPnSn= <D315-54-7271>
$$ ##$MagnetPolarity= 1
$$ ##$MasEth= <no>
$$ ##$MwscuEth= <no>
$$ ##$MwscuPort= <no>
$$ ##$NAMPD= (0..32)
$$ <> <XBB19F 2HS> <1H/2H 1H> <1H/2H 2H> <> <> <> <> <> <> <> <> <> <> <>
$$ <> <> <> <> <> <> <> <> <> <> <> <> <> <> <> <> <> <>
$$ ##$NFCU= 2
$$ ##$NRCU= 2
$$ ##$NSGU= 2
$$ ##$NumActDetuneCtr= 0
$$ ##$NumVpu= 0
$$ ##$OrderNo= <Z165468_00733>
$$ ##$POWCHK= yes
$$ ##$PRAMD1= (0..7)
$$ 2147483644 2131230719 2147483647 603979775 0 0 0 0
$$ ##$PRAMD10= (0..7)
$$ 0 0 0 0 0 0 0 0
$$ ##$PRAMD11= (0..7)
$$ 0 0 0 0 0 0 0 0
$$ ##$PRAMD12= (0..7)
$$ 0 0 0 0 0 0 0 0
$$ ##$PRAMD13= (0..7)
$$ 0 0 0 0 0 0 0 0
$$ ##$PRAMD14= (0..7)
$$ 0 0 0 0 0 0 0 0
$$ ##$PRAMD15= (0..7)
$$ 0 0 0 0 0 0 0 0
$$ ##$PRAMD16= (0..7)
$$ 0 0 0 0 0 0 0 0
$$ ##$PRAMD17= (0..7)
$$ 0 0 0 0 0 0 0 0
$$ ##$PRAMD18= (0..7)
$$ 0 0 0 0 0 0 0 0
$$ ##$PRAMD19= (0..7)
$$ 0 0 0 0 0 0 0 0
$$ ##$PRAMD2= (0..7)
$$ 2 0 0 536870912 0 0 0 0
$$ ##$PRAMD20= (0..7)
$$ 0 0 0 0 0 0 0 0
$$ ##$PRAMD21= (0..7)
$$ 0 0 0 0 0 0 0 0
$$ ##$PRAMD22= (0..7)
$$ 0 0 0 0 0 0 0 0
$$ ##$PRAMD23= (0..7)
$$ 0 0 0 0 0 0 0 0
$$ ##$PRAMD24= (0..7)
$$ 0 0 0 0 0 0 0 0
$$ ##$PRAMD25= (0..7)
$$ 0 0 0 0 0 0 0 0
$$ ##$PRAMD26= (0..7)
$$ 0 0 0 0 0 0 0 0
$$ ##$PRAMD27= (0..7)
$$ 0 0 0 0 0 0 0 0
$$ ##$PRAMD28= (0..7)
$$ 0 0 0 0 0 0 0 0
$$ ##$PRAMD29= (0..7)
$$ 0 0 0 0 0 0 0 0
$$ ##$PRAMD3= (0..7)
$$ 0 1048576 0 536870912 0 1048576 0 536870912
$$ ##$PRAMD30= (0..7)
$$ 0 0 0 0 0 0 0 0
$$ ##$PRAMD31= (0..7)
$$ 0 0 0 0 0 0 0 0
$$ ##$PRAMD32= (0..7)
$$ 0 0 0 0 0 0 0 0
$$ ##$PRAMD4= (0..7)
$$ 0 0 0 0 0 0 0 0
$$ ##$PRAMD5= (0..7)
$$ 0 0 0 0 0 0 0 0
$$ ##$PRAMD6= (0..7)
$$ 0 0 0 0 0 0 0 0
$$ ##$PRAMD7= (0..7)
$$ 0 0 0 0 0 0 0 0
$$ ##$PRAMD8= (0..7)
$$ 0 0 0 0 0 0 0 0
$$ ##$PRAMD9= (0..7)
$$ 0 0 0 0 0 0 0 0
$$ ##$PRAMLED= (0..1)
$$ 0 0
$$ ##$PRAMPTP= 1
$$ ##$PREEMPTYPE= 0
$$ ##$PREREC= (0..31)
$$ 1 2 2 0 0 0 0 0 0 0 0 0 0 0 0 0 0 0 0 0 0 0 0 0 0 0 0 0 0 0 0 0
$$ ##$PTSFMX= (0..23)
$$ 1290 1290 0 0 0 0 0 0 0 0 0 0 0 0 0 0 0 0 0 0 0 0 0 0
$$ ##$PULCHK= no
$$ ##$PduEth= (0..7)
$$ <no> <no> <no> <no> <no> <no> <no> <no>
$$ ##$PramDutyCycPerc= (0..31)
$$ 2 2 2 0 0 0 0 0 0 0 0 0 0 0 0 0 0 0 0 0 0 0 0 0 0 0 0 0 0 0 0 0
$$ ##$PramPPowNucW1= (0..127)
$$ <> <> <> <> <> <> <> <> <> <> <> <> <> <> <> <> <> <> <> <> <> <> <> <>
$$ <> <> <> <> <> <> <> <> <> <> <> <> <> <> <> <> <> <> <> <> <> <> <> <>
$$ <> <> <> <> <> <> <> <> <> <> <> <> <> <> <> <> <> <> <> <> <> <> <> <>
$$ <> <> <> <> <> <> <> <> <> <> <> <> <> <> <> <> <> <> <> <> <> <> <> <>
$$ <> <> <> <> <> <> <> <> <> <> <> <> <> <> <> <> <> <> <> <> <> <> <> <>
$$ <> <> <> <> <> <> <> <>
$$ ##$PramPPowNucW10= (0..127)
$$ <> <> <> <> <> <> <> <> <> <> <> <> <> <> <> <> <> <> <> <> <> <> <> <>
$$ <> <> <> <> <> <> <> <> <> <> <> <> <> <> <> <> <> <> <> <> <> <> <> <>
$$ <> <> <> <> <> <> <> <> <> <> <> <> <> <> <> <> <> <> <> <> <> <> <> <>
$$ <> <> <> <> <> <> <> <> <> <> <> <> <> <> <> <> <> <> <> <> <> <> <> <>
$$ <> <> <> <> <> <> <> <> <> <> <> <> <> <> <> <> <> <> <> <> <> <> <> <>
$$ <> <> <> <> <> <> <> <>
$$ ##$PramPPowNucW11= (0..127)
$$ <> <> <> <> <> <> <> <> <> <> <> <> <> <> <> <> <> <> <> <> <> <> <> <>
$$ <> <> <> <> <> <> <> <> <> <> <> <> <> <> <> <> <> <> <> <> <> <> <> <>
$$ <> <> <> <> <> <> <> <> <> <> <> <> <> <> <> <> <> <> <> <> <> <> <> <>
$$ <> <> <> <> <> <> <> <> <> <> <> <> <> <> <> <> <> <> <> <> <> <> <> <>
$$ <> <> <> <> <> <> <> <> <> <> <> <> <> <> <> <> <> <> <> <> <> <> <> <>
$$ <> <> <> <> <> <> <> <>
$$ ##$PramPPowNucW12= (0..127)
$$ <> <> <> <> <> <> <> <> <> <> <> <> <> <> <> <> <> <> <> <> <> <> <> <>
$$ <> <> <> <> <> <> <> <> <> <> <> <> <> <> <> <> <> <> <> <> <> <> <> <>
$$ <> <> <> <> <> <> <> <> <> <> <> <> <> <> <> <> <> <> <> <> <> <> <> <>
$$ <> <> <> <> <> <> <> <> <> <> <> <> <> <> <> <> <> <> <> <> <> <> <> <>
$$ <> <> <> <> <> <> <> <> <> <> <> <> <> <> <> <> <> <> <> <> <> <> <> <>
$$ <> <> <> <> <> <> <> <>
$$ ##$PramPPowNucW13= (0..127)
$$ <> <> <> <> <> <> <> <> <> <> <> <> <> <> <> <> <> <> <> <> <> <> <> <>
$$ <> <> <> <> <> <> <> <> <> <> <> <> <> <> <> <> <> <> <> <> <> <> <> <>
$$ <> <> <> <> <> <> <> <> <> <> <> <> <> <> <> <> <> <> <> <> <> <> <> <>
$$ <> <> <> <> <> <> <> <> <> <> <> <> <> <> <> <> <> <> <> <> <> <> <> <>
$$ <> <> <> <> <> <> <> <> <> <> <> <> <> <> <> <> <> <> <> <> <> <> <> <>
$$ <> <> <> <> <> <> <> <>
$$ ##$PramPPowNucW14= (0..127)
$$ <> <> <> <> <> <> <> <> <> <> <> <> <> <> <> <> <> <> <> <> <> <> <> <>
$$ <> <> <> <> <> <> <> <> <> <> <> <> <> <> <> <> <> <> <> <> <> <> <> <>
$$ <> <> <> <> <> <> <> <> <> <> <> <> <> <> <> <> <> <> <> <> <> <> <> <>
$$ <> <> <> <> <> <> <> <> <> <> <> <> <> <> <> <> <> <> <> <> <> <> <> <>
$$ <> <> <> <> <> <> <> <> <> <> <> <> <> <> <> <> <> <> <> <> <> <> <> <>
$$ <> <> <> <> <> <> <> <>
$$ ##$PramPPowNucW15= (0..127)
$$ <> <> <> <> <> <> <> <> <> <> <> <> <> <> <> <> <> <> <> <> <> <> <> <>
$$ <> <> <> <> <> <> <> <> <> <> <> <> <> <> <> <> <> <> <> <> <> <> <> <>
$$ <> <> <> <> <> <> <> <> <> <> <> <> <> <> <> <> <> <> <> <> <> <> <> <>
$$ <> <> <> <> <> <> <> <> <> <> <> <> <> <> <> <> <> <> <> <> <> <> <> <>
$$ <> <> <> <> <> <> <> <> <> <> <> <> <> <> <> <> <> <> <> <> <> <> <> <>
$$ <> <> <> <> <> <> <> <>
$$ ##$PramPPowNucW16= (0..127)
$$ <> <> <> <> <> <> <> <> <> <> <> <> <> <> <> <> <> <> <> <> <> <> <> <>
$$ <> <> <> <> <> <> <> <> <> <> <> <> <> <> <> <> <> <> <> <> <> <> <> <>
$$ <> <> <> <> <> <> <> <> <> <> <> <> <> <> <> <> <> <> <> <> <> <> <> <>
$$ <> <> <> <> <> <> <> <> <> <> <> <> <> <> <> <> <> <> <> <> <> <> <> <>
$$ <> <> <> <> <> <> <> <> <> <> <> <> <> <> <> <> <> <> <> <> <> <> <> <>
$$ <> <> <> <> <> <> <> <>
$$ ##$PramPPowNucW17= (0..127)
$$ <> <> <> <> <> <> <> <> <> <> <> <> <> <> <> <> <> <> <> <> <> <> <> <>
$$ <> <> <> <> <> <> <> <> <> <> <> <> <> <> <> <> <> <> <> <> <> <> <> <>
$$ <> <> <> <> <> <> <> <> <> <> <> <> <> <> <> <> <> <> <> <> <> <> <> <>
$$ <> <> <> <> <> <> <> <> <> <> <> <> <> <> <> <> <> <> <> <> <> <> <> <>
$$ <> <> <> <> <> <> <> <> <> <> <> <> <> <> <> <> <> <> <> <> <> <> <> <>
$$ <> <> <> <> <> <> <> <>
$$ ##$PramPPowNucW18= (0..127)
$$ <> <> <> <> <> <> <> <> <> <> <> <> <> <> <> <> <> <> <> <> <> <> <> <>
$$ <> <> <> <> <> <> <> <> <> <> <> <> <> <> <> <> <> <> <> <> <> <> <> <>
$$ <> <> <> <> <> <> <> <> <> <> <> <> <> <> <> <> <> <> <> <> <> <> <> <>
$$ <> <> <> <> <> <> <> <> <> <> <> <> <> <> <> <> <> <> <> <> <> <> <> <>
$$ <> <> <> <> <> <> <> <> <> <> <> <> <> <> <> <> <> <> <> <> <> <> <> <>
$$ <> <> <> <> <> <> <> <>
$$ ##$PramPPowNucW19= (0..127)
$$ <> <> <> <> <> <> <> <> <> <> <> <> <> <> <> <> <> <> <> <> <> <> <> <>
$$ <> <> <> <> <> <> <> <> <> <> <> <> <> <> <> <> <> <> <> <> <> <> <> <>
$$ <> <> <> <> <> <> <> <> <> <> <> <> <> <> <> <> <> <> <> <> <> <> <> <>
$$ <> <> <> <> <> <> <> <> <> <> <> <> <> <> <> <> <> <> <> <> <> <> <> <>
$$ <> <> <> <> <> <> <> <> <> <> <> <> <> <> <> <> <> <> <> <> <> <> <> <>
$$ <> <> <> <> <> <> <> <>
$$ ##$PramPPowNucW2= (0..127)
$$ <> <> <> <> <> <> <> <> <> <> <> <> <> <> <> <> <> <> <> <> <> <> <> <>
$$ <> <> <> <> <> <> <> <> <> <> <> <> <> <> <> <> <> <> <> <> <> <> <> <>
$$ <> <> <> <> <> <> <> <> <> <> <> <> <> <> <> <> <> <> <> <> <> <> <> <>
$$ <> <> <> <> <> <> <> <> <> <> <> <> <> <> <> <> <> <> <> <> <> <> <> <>
$$ <> <> <> <> <> <> <> <> <> <> <> <> <> <> <> <> <> <> <> <> <> <> <> <>
$$ <> <> <> <> <> <> <> <>
$$ ##$PramPPowNucW20= (0..127)
$$ <> <> <> <> <> <> <> <> <> <> <> <> <> <> <> <> <> <> <> <> <> <> <> <>
$$ <> <> <> <> <> <> <> <> <> <> <> <> <> <> <> <> <> <> <> <> <> <> <> <>
$$ <> <> <> <> <> <> <> <> <> <> <> <> <> <> <> <> <> <> <> <> <> <> <> <>
$$ <> <> <> <> <> <> <> <> <> <> <> <> <> <> <> <> <> <> <> <> <> <> <> <>
$$ <> <> <> <> <> <> <> <> <> <> <> <> <> <> <> <> <> <> <> <> <> <> <> <>
$$ <> <> <> <> <> <> <> <>
$$ ##$PramPPowNucW21= (0..127)
$$ <> <> <> <> <> <> <> <> <> <> <> <> <> <> <> <> <> <> <> <> <> <> <> <>
$$ <> <> <> <> <> <> <> <> <> <> <> <> <> <> <> <> <> <> <> <> <> <> <> <>
$$ <> <> <> <> <> <> <> <> <> <> <> <> <> <> <> <> <> <> <> <> <> <> <> <>
$$ <> <> <> <> <> <> <> <> <> <> <> <> <> <> <> <> <> <> <> <> <> <> <> <>
$$ <> <> <> <> <> <> <> <> <> <> <> <> <> <> <> <> <> <> <> <> <> <> <> <>
$$ <> <> <> <> <> <> <> <>
$$ ##$PramPPowNucW22= (0..127)
$$ <> <> <> <> <> <> <> <> <> <> <> <> <> <> <> <> <> <> <> <> <> <> <> <>
$$ <> <> <> <> <> <> <> <> <> <> <> <> <> <> <> <> <> <> <> <> <> <> <> <>
$$ <> <> <> <> <> <> <> <> <> <> <> <> <> <> <> <> <> <> <> <> <> <> <> <>
$$ <> <> <> <> <> <> <> <> <> <> <> <> <> <> <> <> <> <> <> <> <> <> <> <>
$$ <> <> <> <> <> <> <> <> <> <> <> <> <> <> <> <> <> <> <> <> <> <> <> <>
$$ <> <> <> <> <> <> <> <>
$$ ##$PramPPowNucW23= (0..127)
$$ <> <> <> <> <> <> <> <> <> <> <> <> <> <> <> <> <> <> <> <> <> <> <> <>
$$ <> <> <> <> <> <> <> <> <> <> <> <> <> <> <> <> <> <> <> <> <> <> <> <>
$$ <> <> <> <> <> <> <> <> <> <> <> <> <> <> <> <> <> <> <> <> <> <> <> <>
$$ <> <> <> <> <> <> <> <> <> <> <> <> <> <> <> <> <> <> <> <> <> <> <> <>
$$ <> <> <> <> <> <> <> <> <> <> <> <> <> <> <> <> <> <> <> <> <> <> <> <>
$$ <> <> <> <> <> <> <> <>
$$ ##$PramPPowNucW24= (0..127)
$$ <> <> <> <> <> <> <> <> <> <> <> <> <> <> <> <> <> <> <> <> <> <> <> <>
$$ <> <> <> <> <> <> <> <> <> <> <> <> <> <> <> <> <> <> <> <> <> <> <> <>
$$ <> <> <> <> <> <> <> <> <> <> <> <> <> <> <> <> <> <> <> <> <> <> <> <>
$$ <> <> <> <> <> <> <> <> <> <> <> <> <> <> <> <> <> <> <> <> <> <> <> <>
$$ <> <> <> <> <> <> <> <> <> <> <> <> <> <> <> <> <> <> <> <> <> <> <> <>
$$ <> <> <> <> <> <> <> <>
$$ ##$PramPPowNucW25= (0..127)
$$ <> <> <> <> <> <> <> <> <> <> <> <> <> <> <> <> <> <> <> <> <> <> <> <>
$$ <> <> <> <> <> <> <> <> <> <> <> <> <> <> <> <> <> <> <> <> <> <> <> <>
$$ <> <> <> <> <> <> <> <> <> <> <> <> <> <> <> <> <> <> <> <> <> <> <> <>
$$ <> <> <> <> <> <> <> <> <> <> <> <> <> <> <> <> <> <> <> <> <> <> <> <>
$$ <> <> <> <> <> <> <> <> <> <> <> <> <> <> <> <> <> <> <> <> <> <> <> <>
$$ <> <> <> <> <> <> <> <>
$$ ##$PramPPowNucW26= (0..127)
$$ <> <> <> <> <> <> <> <> <> <> <> <> <> <> <> <> <> <> <> <> <> <> <> <>
$$ <> <> <> <> <> <> <> <> <> <> <> <> <> <> <> <> <> <> <> <> <> <> <> <>
$$ <> <> <> <> <> <> <> <> <> <> <> <> <> <> <> <> <> <> <> <> <> <> <> <>
$$ <> <> <> <> <> <> <> <> <> <> <> <> <> <> <> <> <> <> <> <> <> <> <> <>
$$ <> <> <> <> <> <> <> <> <> <> <> <> <> <> <> <> <> <> <> <> <> <> <> <>
$$ <> <> <> <> <> <> <> <>
$$ ##$PramPPowNucW27= (0..127)
$$ <> <> <> <> <> <> <> <> <> <> <> <> <> <> <> <> <> <> <> <> <> <> <> <>
$$ <> <> <> <> <> <> <> <> <> <> <> <> <> <> <> <> <> <> <> <> <> <> <> <>
$$ <> <> <> <> <> <> <> <> <> <> <> <> <> <> <> <> <> <> <> <> <> <> <> <>
$$ <> <> <> <> <> <> <> <> <> <> <> <> <> <> <> <> <> <> <> <> <> <> <> <>
$$ <> <> <> <> <> <> <> <> <> <> <> <> <> <> <> <> <> <> <> <> <> <> <> <>
$$ <> <> <> <> <> <> <> <>
$$ ##$PramPPowNucW28= (0..127)
$$ <> <> <> <> <> <> <> <> <> <> <> <> <> <> <> <> <> <> <> <> <> <> <> <>
$$ <> <> <> <> <> <> <> <> <> <> <> <> <> <> <> <> <> <> <> <> <> <> <> <>
$$ <> <> <> <> <> <> <> <> <> <> <> <> <> <> <> <> <> <> <> <> <> <> <> <>
$$ <> <> <> <> <> <> <> <> <> <> <> <> <> <> <> <> <> <> <> <> <> <> <> <>
$$ <> <> <> <> <> <> <> <> <> <> <> <> <> <> <> <> <> <> <> <> <> <> <> <>
$$ <> <> <> <> <> <> <> <>
$$ ##$PramPPowNucW29= (0..127)
$$ <> <> <> <> <> <> <> <> <> <> <> <> <> <> <> <> <> <> <> <> <> <> <> <>
$$ <> <> <> <> <> <> <> <> <> <> <> <> <> <> <> <> <> <> <> <> <> <> <> <>
$$ <> <> <> <> <> <> <> <> <> <> <> <> <> <> <> <> <> <> <> <> <> <> <> <>
$$ <> <> <> <> <> <> <> <> <> <> <> <> <> <> <> <> <> <> <> <> <> <> <> <>
$$ <> <> <> <> <> <> <> <> <> <> <> <> <> <> <> <> <> <> <> <> <> <> <> <>
$$ <> <> <> <> <> <> <> <>
$$ ##$PramPPowNucW3= (0..127)
$$ <> <> <> <> <> <> <> <> <> <> <> <> <> <> <> <> <> <> <> <> <> <> <> <>
$$ <> <> <> <> <> <> <> <> <> <> <> <> <> <> <> <> <> <> <> <> <> <> <> <>
$$ <> <> <> <> <> <> <> <> <> <> <> <> <> <> <> <> <> <> <> <> <> <> <> <>
$$ <> <> <> <> <> <> <> <> <> <> <> <> <> <> <> <> <> <> <> <> <> <> <> <>
$$ <> <> <> <> <> <> <> <> <> <> <> <> <> <> <> <> <> <> <> <> <> <> <> <>
$$ <> <> <> <> <> <> <> <>
$$ ##$PramPPowNucW30= (0..127)
$$ <> <> <> <> <> <> <> <> <> <> <> <> <> <> <> <> <> <> <> <> <> <> <> <>
$$ <> <> <> <> <> <> <> <> <> <> <> <> <> <> <> <> <> <> <> <> <> <> <> <>
$$ <> <> <> <> <> <> <> <> <> <> <> <> <> <> <> <> <> <> <> <> <> <> <> <>
$$ <> <> <> <> <> <> <> <> <> <> <> <> <> <> <> <> <> <> <> <> <> <> <> <>
$$ <> <> <> <> <> <> <> <> <> <> <> <> <> <> <> <> <> <> <> <> <> <> <> <>
$$ <> <> <> <> <> <> <> <>
$$ ##$PramPPowNucW31= (0..127)
$$ <> <> <> <> <> <> <> <> <> <> <> <> <> <> <> <> <> <> <> <> <> <> <> <>
$$ <> <> <> <> <> <> <> <> <> <> <> <> <> <> <> <> <> <> <> <> <> <> <> <>
$$ <> <> <> <> <> <> <> <> <> <> <> <> <> <> <> <> <> <> <> <> <> <> <> <>
$$ <> <> <> <> <> <> <> <> <> <> <> <> <> <> <> <> <> <> <> <> <> <> <> <>
$$ <> <> <> <> <> <> <> <> <> <> <> <> <> <> <> <> <> <> <> <> <> <> <> <>
$$ <> <> <> <> <> <> <> <>
$$ ##$PramPPowNucW32= (0..127)
$$ <> <> <> <> <> <> <> <> <> <> <> <> <> <> <> <> <> <> <> <> <> <> <> <>
$$ <> <> <> <> <> <> <> <> <> <> <> <> <> <> <> <> <> <> <> <> <> <> <> <>
$$ <> <> <> <> <> <> <> <> <> <> <> <> <> <> <> <> <> <> <> <> <> <> <> <>
$$ <> <> <> <> <> <> <> <> <> <> <> <> <> <> <> <> <> <> <> <> <> <> <> <>
$$ <> <> <> <> <> <> <> <> <> <> <> <> <> <> <> <> <> <> <> <> <> <> <> <>
$$ <> <> <> <> <> <> <> <>
$$ ##$PramPPowNucW4= (0..127)
$$ <> <> <> <> <> <> <> <> <> <> <> <> <> <> <> <> <> <> <> <> <> <> <> <>
$$ <> <> <> <> <> <> <> <> <> <> <> <> <> <> <> <> <> <> <> <> <> <> <> <>
$$ <> <> <> <> <> <> <> <> <> <> <> <> <> <> <> <> <> <> <> <> <> <> <> <>
$$ <> <> <> <> <> <> <> <> <> <> <> <> <> <> <> <> <> <> <> <> <> <> <> <>
$$ <> <> <> <> <> <> <> <> <> <> <> <> <> <> <> <> <> <> <> <> <> <> <> <>
$$ <> <> <> <> <> <> <> <>
$$ ##$PramPPowNucW5= (0..127)
$$ <> <> <> <> <> <> <> <> <> <> <> <> <> <> <> <> <> <> <> <> <> <> <> <>
$$ <> <> <> <> <> <> <> <> <> <> <> <> <> <> <> <> <> <> <> <> <> <> <> <>
$$ <> <> <> <> <> <> <> <> <> <> <> <> <> <> <> <> <> <> <> <> <> <> <> <>
$$ <> <> <> <> <> <> <> <> <> <> <> <> <> <> <> <> <> <> <> <> <> <> <> <>
$$ <> <> <> <> <> <> <> <> <> <> <> <> <> <> <> <> <> <> <> <> <> <> <> <>
$$ <> <> <> <> <> <> <> <>
$$ ##$PramPPowNucW6= (0..127)
$$ <> <> <> <> <> <> <> <> <> <> <> <> <> <> <> <> <> <> <> <> <> <> <> <>
$$ <> <> <> <> <> <> <> <> <> <> <> <> <> <> <> <> <> <> <> <> <> <> <> <>
$$ <> <> <> <> <> <> <> <> <> <> <> <> <> <> <> <> <> <> <> <> <> <> <> <>
$$ <> <> <> <> <> <> <> <> <> <> <> <> <> <> <> <> <> <> <> <> <> <> <> <>
$$ <> <> <> <> <> <> <> <> <> <> <> <> <> <> <> <> <> <> <> <> <> <> <> <>
$$ <> <> <> <> <> <> <> <>
$$ ##$PramPPowNucW7= (0..127)
$$ <> <> <> <> <> <> <> <> <> <> <> <> <> <> <> <> <> <> <> <> <> <> <> <>
$$ <> <> <> <> <> <> <> <> <> <> <> <> <> <> <> <> <> <> <> <> <> <> <> <>
$$ <> <> <> <> <> <> <> <> <> <> <> <> <> <> <> <> <> <> <> <> <> <> <> <>
$$ <> <> <> <> <> <> <> <> <> <> <> <> <> <> <> <> <> <> <> <> <> <> <> <>
$$ <> <> <> <> <> <> <> <> <> <> <> <> <> <> <> <> <> <> <> <> <> <> <> <>
$$ <> <> <> <> <> <> <> <>
$$ ##$PramPPowNucW8= (0..127)
$$ <> <> <> <> <> <> <> <> <> <> <> <> <> <> <> <> <> <> <> <> <> <> <> <>
$$ <> <> <> <> <> <> <> <> <> <> <> <> <> <> <> <> <> <> <> <> <> <> <> <>
$$ <> <> <> <> <> <> <> <> <> <> <> <> <> <> <> <> <> <> <> <> <> <> <> <>
$$ <> <> <> <> <> <> <> <> <> <> <> <> <> <> <> <> <> <> <> <> <> <> <> <>
$$ <> <> <> <> <> <> <> <> <> <> <> <> <> <> <> <> <> <> <> <> <> <> <> <>
$$ <> <> <> <> <> <> <> <>
$$ ##$PramPPowNucW9= (0..127)
$$ <> <> <> <> <> <> <> <> <> <> <> <> <> <> <> <> <> <> <> <> <> <> <> <>
$$ <> <> <> <> <> <> <> <> <> <> <> <> <> <> <> <> <> <> <> <> <> <> <> <>
$$ <> <> <> <> <> <> <> <> <> <> <> <> <> <> <> <> <> <> <> <> <> <> <> <>
$$ <> <> <> <> <> <> <> <> <> <> <> <> <> <> <> <> <> <> <> <> <> <> <> <>
$$ <> <> <> <> <> <> <> <> <> <> <> <> <> <> <> <> <> <> <> <> <> <> <> <>
$$ <> <> <> <> <> <> <> <>
$$ ##$PramPeakPowerW= (0..31)
$$ 500 150 300 0 0 0 0 0 0 0 0 0 0 0 0 0 0 0 0 0 0 0 0 0 0 0 0 0 0 0 0 0
$$ ##$PramPowerSwitch= (0..31)
$$ 0 0 0 0 0 0 0 0 0 0 0 0 0 0 0 0 0 0 0 0 0 0 0 0 0 0 0 0 0 0 0 0
$$ ##$PramPulWidthMs= (0..31)
$$ 0.1 0.02 0.1 0 0 0 0 0 0 0 0 0 0 0 0 0 0 0 0 0 0 0 0 0 0 0 0 0 0 0 0 0
$$ ##$PreampModBisDat= (0..31)
$$ 20230530 20230426 20230426 0 0 0 0 0 0 0 0 0 0 0 0 0 0 0 0 0 0 0 0 0 0
$$ 0 0 0 0 0 0 0
$$ ##$PreampModMulAtm= (0..31)
$$ 0 0 0 0 0 0 0 0 0 0 0 0 0 0 0 0 0 0 0 0 0 0 0 0 0 0 0 0 0 0 0 0
$$ ##$PreampModPN= (0..31)
$$ <Z128143> <Z128274> <Z128274> <> <> <> <> <> <> <> <> <> <> <> <> <> <>
$$ <> <> <> <> <> <> <> <> <> <> <> <> <> <> <>
$$ ##$PreampModSN= (0..31)
$$ <01950> <02049> <02049> <> <> <> <> <> <> <> <> <> <> <> <> <> <> <> <>
$$ <> <> <> <> <> <> <> <> <> <> <> <> <>
$$ ##$ProdigyEth= <no>
$$ ##$ProdigyFw= <no>
$$ ##$ProdigyPn= <no>
$$ ##$ProdigySn= <no>
$$ ##$RGTYPE= (0..31)
$$ 9 9 0 0 0 0 0 0 0 0 0 0 0 0 0 0 0 0 0 0 0 0 0 0 0 0 0 0 0 0 0 0
$$ ##$RG_max= (0..31)
$$ 101 101 -1 -1 -1 -1 -1 -1 -1 -1 -1 -1 -1 -1 -1 -1 -1 -1 -1 -1 -1 -1 -1
$$ -1 -1 -1 -1 -1 -1 -1 -1 -1
$$ ##$RG_min= (0..31)
$$ 0.25 0.25 -1 -1 -1 -1 -1 -1 -1 -1 -1 -1 -1 -1 -1 -1 -1 -1 -1 -1 -1 -1 -1
$$ -1 -1 -1 -1 -1 -1 -1 -1 -1
$$ ##$RG_tab1= (0..127)
$$ 0.25 0.28 0.32 0.35 0.4 0.44 0.5 0.56 0.64 0.7 0.8 0.89 1 1.12 1.28 1.4
$$ 1.6 1.78 2 2.25 2.56 2.8 3.2 3.56 4 4.5 5 5.6 6.35 7.12 8 9 10 11.3 12.7
$$ 14.2 16 18 20.2 22.6 25.4 28.5 32 36 40.3 45.2 50.8 57 64 71.8 80.6 90.5
$$ 101 -1 -1 -1 -1 -1 -1 -1 -1 -1 -1 -1 -1 -1 -1 -1 -1 -1 -1 -1 -1 -1 -1 -1
$$ -1 -1 -1 -1 -1 -1 -1 -1 -1 -1 -1 -1 -1 -1 -1 -1 -1 -1 -1 -1 -1 -1 -1 -1
$$ -1 -1 -1 -1 -1 -1 -1 -1 -1 -1 -1 -1 -1 -1 -1 -1 -1 -1 -1 -1 -1 -1 -1 -1
$$ -1 -1 -1 -1
$$ ##$RG_tab10= (0..127)
$$ -1 -1 -1 -1 -1 -1 -1 -1 -1 -1 -1 -1 -1 -1 -1 -1 -1 -1 -1 -1 -1 -1 -1 -1
$$ -1 -1 -1 -1 -1 -1 -1 -1 -1 -1 -1 -1 -1 -1 -1 -1 -1 -1 -1 -1 -1 -1 -1 -1
$$ -1 -1 -1 -1 -1 -1 -1 -1 -1 -1 -1 -1 -1 -1 -1 -1 -1 -1 -1 -1 -1 -1 -1 -1
$$ -1 -1 -1 -1 -1 -1 -1 -1 -1 -1 -1 -1 -1 -1 -1 -1 -1 -1 -1 -1 -1 -1 -1 -1
$$ -1 -1 -1 -1 -1 -1 -1 -1 -1 -1 -1 -1 -1 -1 -1 -1 -1 -1 -1 -1 -1 -1 -1 -1
$$ -1 -1 -1 -1 -1 -1 -1 -1
$$ ##$RG_tab11= (0..127)
$$ -1 -1 -1 -1 -1 -1 -1 -1 -1 -1 -1 -1 -1 -1 -1 -1 -1 -1 -1 -1 -1 -1 -1 -1
$$ -1 -1 -1 -1 -1 -1 -1 -1 -1 -1 -1 -1 -1 -1 -1 -1 -1 -1 -1 -1 -1 -1 -1 -1
$$ -1 -1 -1 -1 -1 -1 -1 -1 -1 -1 -1 -1 -1 -1 -1 -1 -1 -1 -1 -1 -1 -1 -1 -1
$$ -1 -1 -1 -1 -1 -1 -1 -1 -1 -1 -1 -1 -1 -1 -1 -1 -1 -1 -1 -1 -1 -1 -1 -1
$$ -1 -1 -1 -1 -1 -1 -1 -1 -1 -1 -1 -1 -1 -1 -1 -1 -1 -1 -1 -1 -1 -1 -1 -1
$$ -1 -1 -1 -1 -1 -1 -1 -1
$$ ##$RG_tab12= (0..127)
$$ -1 -1 -1 -1 -1 -1 -1 -1 -1 -1 -1 -1 -1 -1 -1 -1 -1 -1 -1 -1 -1 -1 -1 -1
$$ -1 -1 -1 -1 -1 -1 -1 -1 -1 -1 -1 -1 -1 -1 -1 -1 -1 -1 -1 -1 -1 -1 -1 -1
$$ -1 -1 -1 -1 -1 -1 -1 -1 -1 -1 -1 -1 -1 -1 -1 -1 -1 -1 -1 -1 -1 -1 -1 -1
$$ -1 -1 -1 -1 -1 -1 -1 -1 -1 -1 -1 -1 -1 -1 -1 -1 -1 -1 -1 -1 -1 -1 -1 -1
$$ -1 -1 -1 -1 -1 -1 -1 -1 -1 -1 -1 -1 -1 -1 -1 -1 -1 -1 -1 -1 -1 -1 -1 -1
$$ -1 -1 -1 -1 -1 -1 -1 -1
$$ ##$RG_tab13= (0..127)
$$ -1 -1 -1 -1 -1 -1 -1 -1 -1 -1 -1 -1 -1 -1 -1 -1 -1 -1 -1 -1 -1 -1 -1 -1
$$ -1 -1 -1 -1 -1 -1 -1 -1 -1 -1 -1 -1 -1 -1 -1 -1 -1 -1 -1 -1 -1 -1 -1 -1
$$ -1 -1 -1 -1 -1 -1 -1 -1 -1 -1 -1 -1 -1 -1 -1 -1 -1 -1 -1 -1 -1 -1 -1 -1
$$ -1 -1 -1 -1 -1 -1 -1 -1 -1 -1 -1 -1 -1 -1 -1 -1 -1 -1 -1 -1 -1 -1 -1 -1
$$ -1 -1 -1 -1 -1 -1 -1 -1 -1 -1 -1 -1 -1 -1 -1 -1 -1 -1 -1 -1 -1 -1 -1 -1
$$ -1 -1 -1 -1 -1 -1 -1 -1
$$ ##$RG_tab14= (0..127)
$$ -1 -1 -1 -1 -1 -1 -1 -1 -1 -1 -1 -1 -1 -1 -1 -1 -1 -1 -1 -1 -1 -1 -1 -1
$$ -1 -1 -1 -1 -1 -1 -1 -1 -1 -1 -1 -1 -1 -1 -1 -1 -1 -1 -1 -1 -1 -1 -1 -1
$$ -1 -1 -1 -1 -1 -1 -1 -1 -1 -1 -1 -1 -1 -1 -1 -1 -1 -1 -1 -1 -1 -1 -1 -1
$$ -1 -1 -1 -1 -1 -1 -1 -1 -1 -1 -1 -1 -1 -1 -1 -1 -1 -1 -1 -1 -1 -1 -1 -1
$$ -1 -1 -1 -1 -1 -1 -1 -1 -1 -1 -1 -1 -1 -1 -1 -1 -1 -1 -1 -1 -1 -1 -1 -1
$$ -1 -1 -1 -1 -1 -1 -1 -1
$$ ##$RG_tab15= (0..127)
$$ -1 -1 -1 -1 -1 -1 -1 -1 -1 -1 -1 -1 -1 -1 -1 -1 -1 -1 -1 -1 -1 -1 -1 -1
$$ -1 -1 -1 -1 -1 -1 -1 -1 -1 -1 -1 -1 -1 -1 -1 -1 -1 -1 -1 -1 -1 -1 -1 -1
$$ -1 -1 -1 -1 -1 -1 -1 -1 -1 -1 -1 -1 -1 -1 -1 -1 -1 -1 -1 -1 -1 -1 -1 -1
$$ -1 -1 -1 -1 -1 -1 -1 -1 -1 -1 -1 -1 -1 -1 -1 -1 -1 -1 -1 -1 -1 -1 -1 -1
$$ -1 -1 -1 -1 -1 -1 -1 -1 -1 -1 -1 -1 -1 -1 -1 -1 -1 -1 -1 -1 -1 -1 -1 -1
$$ -1 -1 -1 -1 -1 -1 -1 -1
$$ ##$RG_tab16= (0..127)
$$ -1 -1 -1 -1 -1 -1 -1 -1 -1 -1 -1 -1 -1 -1 -1 -1 -1 -1 -1 -1 -1 -1 -1 -1
$$ -1 -1 -1 -1 -1 -1 -1 -1 -1 -1 -1 -1 -1 -1 -1 -1 -1 -1 -1 -1 -1 -1 -1 -1
$$ -1 -1 -1 -1 -1 -1 -1 -1 -1 -1 -1 -1 -1 -1 -1 -1 -1 -1 -1 -1 -1 -1 -1 -1
$$ -1 -1 -1 -1 -1 -1 -1 -1 -1 -1 -1 -1 -1 -1 -1 -1 -1 -1 -1 -1 -1 -1 -1 -1
$$ -1 -1 -1 -1 -1 -1 -1 -1 -1 -1 -1 -1 -1 -1 -1 -1 -1 -1 -1 -1 -1 -1 -1 -1
$$ -1 -1 -1 -1 -1 -1 -1 -1
$$ ##$RG_tab17= (0..127)
$$ -1 -1 -1 -1 -1 -1 -1 -1 -1 -1 -1 -1 -1 -1 -1 -1 -1 -1 -1 -1 -1 -1 -1 -1
$$ -1 -1 -1 -1 -1 -1 -1 -1 -1 -1 -1 -1 -1 -1 -1 -1 -1 -1 -1 -1 -1 -1 -1 -1
$$ -1 -1 -1 -1 -1 -1 -1 -1 -1 -1 -1 -1 -1 -1 -1 -1 -1 -1 -1 -1 -1 -1 -1 -1
$$ -1 -1 -1 -1 -1 -1 -1 -1 -1 -1 -1 -1 -1 -1 -1 -1 -1 -1 -1 -1 -1 -1 -1 -1
$$ -1 -1 -1 -1 -1 -1 -1 -1 -1 -1 -1 -1 -1 -1 -1 -1 -1 -1 -1 -1 -1 -1 -1 -1
$$ -1 -1 -1 -1 -1 -1 -1 -1
$$ ##$RG_tab18= (0..127)
$$ -1 -1 -1 -1 -1 -1 -1 -1 -1 -1 -1 -1 -1 -1 -1 -1 -1 -1 -1 -1 -1 -1 -1 -1
$$ -1 -1 -1 -1 -1 -1 -1 -1 -1 -1 -1 -1 -1 -1 -1 -1 -1 -1 -1 -1 -1 -1 -1 -1
$$ -1 -1 -1 -1 -1 -1 -1 -1 -1 -1 -1 -1 -1 -1 -1 -1 -1 -1 -1 -1 -1 -1 -1 -1
$$ -1 -1 -1 -1 -1 -1 -1 -1 -1 -1 -1 -1 -1 -1 -1 -1 -1 -1 -1 -1 -1 -1 -1 -1
$$ -1 -1 -1 -1 -1 -1 -1 -1 -1 -1 -1 -1 -1 -1 -1 -1 -1 -1 -1 -1 -1 -1 -1 -1
$$ -1 -1 -1 -1 -1 -1 -1 -1
$$ ##$RG_tab19= (0..127)
$$ -1 -1 -1 -1 -1 -1 -1 -1 -1 -1 -1 -1 -1 -1 -1 -1 -1 -1 -1 -1 -1 -1 -1 -1
$$ -1 -1 -1 -1 -1 -1 -1 -1 -1 -1 -1 -1 -1 -1 -1 -1 -1 -1 -1 -1 -1 -1 -1 -1
$$ -1 -1 -1 -1 -1 -1 -1 -1 -1 -1 -1 -1 -1 -1 -1 -1 -1 -1 -1 -1 -1 -1 -1 -1
$$ -1 -1 -1 -1 -1 -1 -1 -1 -1 -1 -1 -1 -1 -1 -1 -1 -1 -1 -1 -1 -1 -1 -1 -1
$$ -1 -1 -1 -1 -1 -1 -1 -1 -1 -1 -1 -1 -1 -1 -1 -1 -1 -1 -1 -1 -1 -1 -1 -1
$$ -1 -1 -1 -1 -1 -1 -1 -1
$$ ##$RG_tab2= (0..127)
$$ 0.25 0.28 0.32 0.35 0.4 0.44 0.5 0.56 0.64 0.7 0.8 0.89 1 1.12 1.28 1.4
$$ 1.6 1.78 2 2.25 2.56 2.8 3.2 3.56 4 4.5 5 5.6 6.35 7.12 8 9 10 11.3 12.7
$$ 14.2 16 18 20.2 22.6 25.4 28.5 32 36 40.3 45.2 50.8 57 64 71.8 80.6 90.5
$$ 101 -1 -1 -1 -1 -1 -1 -1 -1 -1 -1 -1 -1 -1 -1 -1 -1 -1 -1 -1 -1 -1 -1 -1
$$ -1 -1 -1 -1 -1 -1 -1 -1 -1 -1 -1 -1 -1 -1 -1 -1 -1 -1 -1 -1 -1 -1 -1 -1
$$ -1 -1 -1 -1 -1 -1 -1 -1 -1 -1 -1 -1 -1 -1 -1 -1 -1 -1 -1 -1 -1 -1 -1 -1
$$ -1 -1 -1 -1
$$ ##$RG_tab20= (0..127)
$$ -1 -1 -1 -1 -1 -1 -1 -1 -1 -1 -1 -1 -1 -1 -1 -1 -1 -1 -1 -1 -1 -1 -1 -1
$$ -1 -1 -1 -1 -1 -1 -1 -1 -1 -1 -1 -1 -1 -1 -1 -1 -1 -1 -1 -1 -1 -1 -1 -1
$$ -1 -1 -1 -1 -1 -1 -1 -1 -1 -1 -1 -1 -1 -1 -1 -1 -1 -1 -1 -1 -1 -1 -1 -1
$$ -1 -1 -1 -1 -1 -1 -1 -1 -1 -1 -1 -1 -1 -1 -1 -1 -1 -1 -1 -1 -1 -1 -1 -1
$$ -1 -1 -1 -1 -1 -1 -1 -1 -1 -1 -1 -1 -1 -1 -1 -1 -1 -1 -1 -1 -1 -1 -1 -1
$$ -1 -1 -1 -1 -1 -1 -1 -1
$$ ##$RG_tab21= (0..127)
$$ -1 -1 -1 -1 -1 -1 -1 -1 -1 -1 -1 -1 -1 -1 -1 -1 -1 -1 -1 -1 -1 -1 -1 -1
$$ -1 -1 -1 -1 -1 -1 -1 -1 -1 -1 -1 -1 -1 -1 -1 -1 -1 -1 -1 -1 -1 -1 -1 -1
$$ -1 -1 -1 -1 -1 -1 -1 -1 -1 -1 -1 -1 -1 -1 -1 -1 -1 -1 -1 -1 -1 -1 -1 -1
$$ -1 -1 -1 -1 -1 -1 -1 -1 -1 -1 -1 -1 -1 -1 -1 -1 -1 -1 -1 -1 -1 -1 -1 -1
$$ -1 -1 -1 -1 -1 -1 -1 -1 -1 -1 -1 -1 -1 -1 -1 -1 -1 -1 -1 -1 -1 -1 -1 -1
$$ -1 -1 -1 -1 -1 -1 -1 -1
$$ ##$RG_tab22= (0..127)
$$ -1 -1 -1 -1 -1 -1 -1 -1 -1 -1 -1 -1 -1 -1 -1 -1 -1 -1 -1 -1 -1 -1 -1 -1
$$ -1 -1 -1 -1 -1 -1 -1 -1 -1 -1 -1 -1 -1 -1 -1 -1 -1 -1 -1 -1 -1 -1 -1 -1
$$ -1 -1 -1 -1 -1 -1 -1 -1 -1 -1 -1 -1 -1 -1 -1 -1 -1 -1 -1 -1 -1 -1 -1 -1
$$ -1 -1 -1 -1 -1 -1 -1 -1 -1 -1 -1 -1 -1 -1 -1 -1 -1 -1 -1 -1 -1 -1 -1 -1
$$ -1 -1 -1 -1 -1 -1 -1 -1 -1 -1 -1 -1 -1 -1 -1 -1 -1 -1 -1 -1 -1 -1 -1 -1
$$ -1 -1 -1 -1 -1 -1 -1 -1
$$ ##$RG_tab23= (0..127)
$$ -1 -1 -1 -1 -1 -1 -1 -1 -1 -1 -1 -1 -1 -1 -1 -1 -1 -1 -1 -1 -1 -1 -1 -1
$$ -1 -1 -1 -1 -1 -1 -1 -1 -1 -1 -1 -1 -1 -1 -1 -1 -1 -1 -1 -1 -1 -1 -1 -1
$$ -1 -1 -1 -1 -1 -1 -1 -1 -1 -1 -1 -1 -1 -1 -1 -1 -1 -1 -1 -1 -1 -1 -1 -1
$$ -1 -1 -1 -1 -1 -1 -1 -1 -1 -1 -1 -1 -1 -1 -1 -1 -1 -1 -1 -1 -1 -1 -1 -1
$$ -1 -1 -1 -1 -1 -1 -1 -1 -1 -1 -1 -1 -1 -1 -1 -1 -1 -1 -1 -1 -1 -1 -1 -1
$$ -1 -1 -1 -1 -1 -1 -1 -1
$$ ##$RG_tab24= (0..127)
$$ -1 -1 -1 -1 -1 -1 -1 -1 -1 -1 -1 -1 -1 -1 -1 -1 -1 -1 -1 -1 -1 -1 -1 -1
$$ -1 -1 -1 -1 -1 -1 -1 -1 -1 -1 -1 -1 -1 -1 -1 -1 -1 -1 -1 -1 -1 -1 -1 -1
$$ -1 -1 -1 -1 -1 -1 -1 -1 -1 -1 -1 -1 -1 -1 -1 -1 -1 -1 -1 -1 -1 -1 -1 -1
$$ -1 -1 -1 -1 -1 -1 -1 -1 -1 -1 -1 -1 -1 -1 -1 -1 -1 -1 -1 -1 -1 -1 -1 -1
$$ -1 -1 -1 -1 -1 -1 -1 -1 -1 -1 -1 -1 -1 -1 -1 -1 -1 -1 -1 -1 -1 -1 -1 -1
$$ -1 -1 -1 -1 -1 -1 -1 -1
$$ ##$RG_tab3= (0..127)
$$ -1 -1 -1 -1 -1 -1 -1 -1 -1 -1 -1 -1 -1 -1 -1 -1 -1 -1 -1 -1 -1 -1 -1 -1
$$ -1 -1 -1 -1 -1 -1 -1 -1 -1 -1 -1 -1 -1 -1 -1 -1 -1 -1 -1 -1 -1 -1 -1 -1
$$ -1 -1 -1 -1 -1 -1 -1 -1 -1 -1 -1 -1 -1 -1 -1 -1 -1 -1 -1 -1 -1 -1 -1 -1
$$ -1 -1 -1 -1 -1 -1 -1 -1 -1 -1 -1 -1 -1 -1 -1 -1 -1 -1 -1 -1 -1 -1 -1 -1
$$ -1 -1 -1 -1 -1 -1 -1 -1 -1 -1 -1 -1 -1 -1 -1 -1 -1 -1 -1 -1 -1 -1 -1 -1
$$ -1 -1 -1 -1 -1 -1 -1 -1
$$ ##$RG_tab4= (0..127)
$$ -1 -1 -1 -1 -1 -1 -1 -1 -1 -1 -1 -1 -1 -1 -1 -1 -1 -1 -1 -1 -1 -1 -1 -1
$$ -1 -1 -1 -1 -1 -1 -1 -1 -1 -1 -1 -1 -1 -1 -1 -1 -1 -1 -1 -1 -1 -1 -1 -1
$$ -1 -1 -1 -1 -1 -1 -1 -1 -1 -1 -1 -1 -1 -1 -1 -1 -1 -1 -1 -1 -1 -1 -1 -1
$$ -1 -1 -1 -1 -1 -1 -1 -1 -1 -1 -1 -1 -1 -1 -1 -1 -1 -1 -1 -1 -1 -1 -1 -1
$$ -1 -1 -1 -1 -1 -1 -1 -1 -1 -1 -1 -1 -1 -1 -1 -1 -1 -1 -1 -1 -1 -1 -1 -1
$$ -1 -1 -1 -1 -1 -1 -1 -1
$$ ##$RG_tab5= (0..127)
$$ -1 -1 -1 -1 -1 -1 -1 -1 -1 -1 -1 -1 -1 -1 -1 -1 -1 -1 -1 -1 -1 -1 -1 -1
$$ -1 -1 -1 -1 -1 -1 -1 -1 -1 -1 -1 -1 -1 -1 -1 -1 -1 -1 -1 -1 -1 -1 -1 -1
$$ -1 -1 -1 -1 -1 -1 -1 -1 -1 -1 -1 -1 -1 -1 -1 -1 -1 -1 -1 -1 -1 -1 -1 -1
$$ -1 -1 -1 -1 -1 -1 -1 -1 -1 -1 -1 -1 -1 -1 -1 -1 -1 -1 -1 -1 -1 -1 -1 -1
$$ -1 -1 -1 -1 -1 -1 -1 -1 -1 -1 -1 -1 -1 -1 -1 -1 -1 -1 -1 -1 -1 -1 -1 -1
$$ -1 -1 -1 -1 -1 -1 -1 -1
$$ ##$RG_tab6= (0..127)
$$ -1 -1 -1 -1 -1 -1 -1 -1 -1 -1 -1 -1 -1 -1 -1 -1 -1 -1 -1 -1 -1 -1 -1 -1
$$ -1 -1 -1 -1 -1 -1 -1 -1 -1 -1 -1 -1 -1 -1 -1 -1 -1 -1 -1 -1 -1 -1 -1 -1
$$ -1 -1 -1 -1 -1 -1 -1 -1 -1 -1 -1 -1 -1 -1 -1 -1 -1 -1 -1 -1 -1 -1 -1 -1
$$ -1 -1 -1 -1 -1 -1 -1 -1 -1 -1 -1 -1 -1 -1 -1 -1 -1 -1 -1 -1 -1 -1 -1 -1
$$ -1 -1 -1 -1 -1 -1 -1 -1 -1 -1 -1 -1 -1 -1 -1 -1 -1 -1 -1 -1 -1 -1 -1 -1
$$ -1 -1 -1 -1 -1 -1 -1 -1
$$ ##$RG_tab7= (0..127)
$$ -1 -1 -1 -1 -1 -1 -1 -1 -1 -1 -1 -1 -1 -1 -1 -1 -1 -1 -1 -1 -1 -1 -1 -1
$$ -1 -1 -1 -1 -1 -1 -1 -1 -1 -1 -1 -1 -1 -1 -1 -1 -1 -1 -1 -1 -1 -1 -1 -1
$$ -1 -1 -1 -1 -1 -1 -1 -1 -1 -1 -1 -1 -1 -1 -1 -1 -1 -1 -1 -1 -1 -1 -1 -1
$$ -1 -1 -1 -1 -1 -1 -1 -1 -1 -1 -1 -1 -1 -1 -1 -1 -1 -1 -1 -1 -1 -1 -1 -1
$$ -1 -1 -1 -1 -1 -1 -1 -1 -1 -1 -1 -1 -1 -1 -1 -1 -1 -1 -1 -1 -1 -1 -1 -1
$$ -1 -1 -1 -1 -1 -1 -1 -1
$$ ##$RG_tab8= (0..127)
$$ -1 -1 -1 -1 -1 -1 -1 -1 -1 -1 -1 -1 -1 -1 -1 -1 -1 -1 -1 -1 -1 -1 -1 -1
$$ -1 -1 -1 -1 -1 -1 -1 -1 -1 -1 -1 -1 -1 -1 -1 -1 -1 -1 -1 -1 -1 -1 -1 -1
$$ -1 -1 -1 -1 -1 -1 -1 -1 -1 -1 -1 -1 -1 -1 -1 -1 -1 -1 -1 -1 -1 -1 -1 -1
$$ -1 -1 -1 -1 -1 -1 -1 -1 -1 -1 -1 -1 -1 -1 -1 -1 -1 -1 -1 -1 -1 -1 -1 -1
$$ -1 -1 -1 -1 -1 -1 -1 -1 -1 -1 -1 -1 -1 -1 -1 -1 -1 -1 -1 -1 -1 -1 -1 -1
$$ -1 -1 -1 -1 -1 -1 -1 -1
$$ ##$RG_tab9= (0..127)
$$ -1 -1 -1 -1 -1 -1 -1 -1 -1 -1 -1 -1 -1 -1 -1 -1 -1 -1 -1 -1 -1 -1 -1 -1
$$ -1 -1 -1 -1 -1 -1 -1 -1 -1 -1 -1 -1 -1 -1 -1 -1 -1 -1 -1 -1 -1 -1 -1 -1
$$ -1 -1 -1 -1 -1 -1 -1 -1 -1 -1 -1 -1 -1 -1 -1 -1 -1 -1 -1 -1 -1 -1 -1 -1
$$ -1 -1 -1 -1 -1 -1 -1 -1 -1 -1 -1 -1 -1 -1 -1 -1 -1 -1 -1 -1 -1 -1 -1 -1
$$ -1 -1 -1 -1 -1 -1 -1 -1 -1 -1 -1 -1 -1 -1 -1 -1 -1 -1 -1 -1 -1 -1 -1 -1
$$ -1 -1 -1 -1 -1 -1 -1 -1
$$ ##$RXFMAX= (0..23)
$$ 1290 1290 -1 -1 -1 -1 -1 -1 -1 -1 -1 -1 -1 -1 -1 -1 -1 -1 -1 -1 -1 -1 -1
$$ -1
$$ ##$RXFMIN= (0..23)
$$ 5 5 -1 -1 -1 -1 -1 -1 -1 -1 -1 -1 -1 -1 -1 -1 -1 -1 -1 -1 -1 -1 -1 -1
$$ ##$RheoNmrEth= <no>
$$ ##$SGUC1= (0..23)
$$ 17 18 0 0 0 0 0 0 0 0 0 0 0 0 0 0 0 0 0 0 0 0 0 0
$$ ##$SGUC2= (0..23)
$$ 0 33 0 0 0 0 0 0 0 0 0 0 0 0 0 0 0 0 0 0 0 0 0 0
$$ ##$SLCBCONF= <SHNV>
$$ ##$SPECTR= 13
$$ ##$SYNCTRIG= 0
$$ ##$SamChgEth= (0..3)
$$ <192.168.99.10> <no> <no> <no>
$$ ##$SamChgPort= (0..3)
$$ <80> <no> <no> <no>
$$ ##$SamChgProtocol= (0..3)
$$ <CORBA> <> <> <>
$$ ##$ServiceNo= <>
$$ ##$Sgu10PowerLevel= (0..7)
$$ 0 0 0 0 0 0 0 0
$$ ##$Sgu11PowerLevel= (0..7)
$$ 0 0 0 0 0 0 0 0
$$ ##$Sgu12PowerLevel= (0..7)
$$ 0 0 0 0 0 0 0 0
$$ ##$Sgu13PowerLevel= (0..7)
$$ 0 0 0 0 0 0 0 0
$$ ##$Sgu14PowerLevel= (0..7)
$$ 0 0 0 0 0 0 0 0
$$ ##$Sgu15PowerLevel= (0..7)
$$ 0 0 0 0 0 0 0 0
$$ ##$Sgu16PowerLevel= (0..7)
$$ 0 0 0 0 0 0 0 0
$$ ##$Sgu17PowerLevel= (0..7)
$$ 0 0 0 0 0 0 0 0
$$ ##$Sgu18PowerLevel= (0..7)
$$ 0 0 0 0 0 0 0 0
$$ ##$Sgu19PowerLevel= (0..7)
$$ 0 0 0 0 0 0 0 0
$$ ##$Sgu1PowerLevels= (0..7)
$$ 90 74 58 42 26 10 0 0
$$ ##$Sgu20PowerLevel= (0..7)
$$ 0 0 0 0 0 0 0 0
$$ ##$Sgu21PowerLevel= (0..7)
$$ 0 0 0 0 0 0 0 0
$$ ##$Sgu22PowerLevel= (0..7)
$$ 0 0 0 0 0 0 0 0
$$ ##$Sgu23PowerLevel= (0..7)
$$ 0 0 0 0 0 0 0 0
$$ ##$Sgu24PowerLevel= (0..7)
$$ 0 0 0 0 0 0 0 0
$$ ##$Sgu2PowerLevels= (0..7)
$$ 90 74 58 42 26 10 0 0
$$ ##$Sgu3PowerLevels= (0..7)
$$ 0 0 0 0 0 0 0 0
$$ ##$Sgu4PowerLevels= (0..7)
$$ 0 0 0 0 0 0 0 0
$$ ##$Sgu5PowerLevels= (0..7)
$$ 0 0 0 0 0 0 0 0
$$ ##$Sgu6PowerLevels= (0..7)
$$ 0 0 0 0 0 0 0 0
$$ ##$Sgu7PowerLevels= (0..7)
$$ 0 0 0 0 0 0 0 0
$$ ##$Sgu8PowerLevels= (0..7)
$$ 0 0 0 0 0 0 0 0
$$ ##$Sgu9PowerLevels= (0..7)
$$ 0 0 0 0 0 0 0 0
$$ ##$SguType= 4
$$ ##$ShimMaxVal= 32760
$$ ##$ShimPow1Ch2Sh= (0..38)
$$ 1 2 3 21 4 4 27 27 4 4 63 26 26 25 7 7 20 20 31 31 0 0 0 0 0 0 0 0 0 0
$$ 0 0 0 0 0 0 0 0 0
$$ ##$ShimPow1Imax= (0..38)
$$ 1 1 1 1 1 1 1 1 1 1 1 1 1 1 1 1 1 1 1 1 0 0 0 0 0 0 0 0 0 0 0 0 0 0 0 0
$$ 0 0 0
$$ ##$ShimPow1NChan= 20
$$ ##$ShimPow1TotIMax= 6
$$ ##$ShimPow1Vmax= (0..38)
$$ 20 20 20 20 20 20 20 20 20 20 20 20 20 20 20 20 20 20 20 20 0 0 0 0 0 0
$$ 0 0 0 0 0 0 0 0 0 0 0 0 0
$$ ##$ShimPow2Ch2Sh= (0..38)
$$ 15 15 33 33 35 35 25 8 38 38 23 8 14 14 36 36 32 32 23 63 0 0 0 0 0 0 0
$$ 0 0 0 0 0 0 0 0 0 0 0 0
$$ ##$ShimPow2Imax= (0..38)
$$ 1 1 1 1 1 1 1 1 1 1 1 1 1 1 1 1 1 1 1 1 0 0 0 0 0 0 0 0 0 0 0 0 0 0 0 0
$$ 0 0 0
$$ ##$ShimPow2NChan= 20
$$ ##$ShimPow2TotIMax= 6
$$ ##$ShimPow2Vmax= (0..38)
$$ 20 20 20 20 20 20 20 20 20 20 20 20 20 20 20 20 20 20 20 20 0 0 0 0 0 0
$$ 0 0 0 0 0 0 0 0 0 0 0 0 0
$$ ##$ShimPow3Ch2Sh= (0..38)
$$ 0 0 0 0 0 0 0 0 0 0 0 0 0 0 0 0 0 0 0 0 0 0 0 0 0 0 0 0 0 0 0 0 0 0 0 0
$$ 0 0 0
$$ ##$ShimPow3Imax= (0..38)
$$ 0 0 0 0 0 0 0 0 0 0 0 0 0 0 0 0 0 0 0 0 0 0 0 0 0 0 0 0 0 0 0 0 0 0 0 0
$$ 0 0 0
$$ ##$ShimPow3NChan= 0
$$ ##$ShimPow3TotIMax= 0
$$ ##$ShimPow3Vmax= (0..38)
$$ 0 0 0 0 0 0 0 0 0 0 0 0 0 0 0 0 0 0 0 0 0 0 0 0 0 0 0 0 0 0 0 0 0 0 0 0
$$ 0 0 0
$$ ##$ShimPow4Ch2Sh= (0..38)
$$ 0 0 0 0 0 0 0 0 0 0 0 0 0 0 0 0 0 0 0 0 0 0 0 0 0 0 0 0 0 0 0 0 0 0 0 0
$$ 0 0 0
$$ ##$ShimPow4Imax= (0..38)
$$ 0 0 0 0 0 0 0 0 0 0 0 0 0 0 0 0 0 0 0 0 0 0 0 0 0 0 0 0 0 0 0 0 0 0 0 0
$$ 0 0 0
$$ ##$ShimPow4NChan= 0
$$ ##$ShimPow4TotIMax= 0
$$ ##$ShimPow4Vmax= (0..38)
$$ 0 0 0 0 0 0 0 0 0 0 0 0 0 0 0 0 0 0 0 0 0 0 0 0 0 0 0 0 0 0 0 0 0 0 0 0
$$ 0 0 0
$$ ##$ShimPow5Ch2Sh= (0..38)
$$ 0 0 0 0 0 0 0 0 0 0 0 0 0 0 0 0 0 0 0 0 0 0 0 0 0 0 0 0 0 0 0 0 0 0 0 0
$$ 0 0 0
$$ ##$ShimPow5Imax= (0..38)
$$ 0 0 0 0 0 0 0 0 0 0 0 0 0 0 0 0 0 0 0 0 0 0 0 0 0 0 0 0 0 0 0 0 0 0 0 0
$$ 0 0 0
$$ ##$ShimPow5NChan= 0
$$ ##$ShimPow5TotIMax= 0
$$ ##$ShimPow5Vmax= (0..38)
$$ 0 0 0 0 0 0 0 0 0 0 0 0 0 0 0 0 0 0 0 0 0 0 0 0 0 0 0 0 0 0 0 0 0 0 0 0
$$ 0 0 0
$$ ##$ShimPow6Ch2Sh= (0..38)
$$ 0 0 0 0 0 0 0 0 0 0 0 0 0 0 0 0 0 0 0 0 0 0 0 0 0 0 0 0 0 0 0 0 0 0 0 0
$$ 0 0 0
$$ ##$ShimPow6Imax= (0..38)
$$ 0 0 0 0 0 0 0 0 0 0 0 0 0 0 0 0 0 0 0 0 0 0 0 0 0 0 0 0 0 0 0 0 0 0 0 0
$$ 0 0 0
$$ ##$ShimPow6NChan= 0
$$ ##$ShimPow6TotIMax= 0
$$ ##$ShimPow6Vmax= (0..38)
$$ 0 0 0 0 0 0 0 0 0 0 0 0 0 0 0 0 0 0 0 0 0 0 0 0 0 0 0 0 0 0 0 0 0 0 0 0
$$ 0 0 0
$$ ##$ShimPow7Ch2Sh= (0..38)
$$ 0 0 0 0 0 0 0 0 0 0 0 0 0 0 0 0 0 0 0 0 0 0 0 0 0 0 0 0 0 0 0 0 0 0 0 0
$$ 0 0 0
$$ ##$ShimPow7Imax= (0..38)
$$ 0 0 0 0 0 0 0 0 0 0 0 0 0 0 0 0 0 0 0 0 0 0 0 0 0 0 0 0 0 0 0 0 0 0 0 0
$$ 0 0 0
$$ ##$ShimPow7NChan= 0
$$ ##$ShimPow7TotIMax= 0
$$ ##$ShimPow7Vmax= (0..38)
$$ 0 0 0 0 0 0 0 0 0 0 0 0 0 0 0 0 0 0 0 0 0 0 0 0 0 0 0 0 0 0 0 0 0 0 0 0
$$ 0 0 0
$$ ##$ShimPow8Ch2Sh= (0..38)
$$ 0 0 0 0 0 0 0 0 0 0 0 0 0 0 0 0 0 0 0 0 0 0 0 0 0 0 0 0 0 0 0 0 0 0 0 0
$$ 0 0 0
$$ ##$ShimPow8Imax= (0..38)
$$ 0 0 0 0 0 0 0 0 0 0 0 0 0 0 0 0 0 0 0 0 0 0 0 0 0 0 0 0 0 0 0 0 0 0 0 0
$$ 0 0 0
$$ ##$ShimPow8NChan= 0
$$ ##$ShimPow8TotIMax= 0
$$ ##$ShimPow8Vmax= (0..38)
$$ 0 0 0 0 0 0 0 0 0 0 0 0 0 0 0 0 0 0 0 0 0 0 0 0 0 0 0 0 0 0 0 0 0 0 0 0
$$ 0 0 0
$$ ##$ShimPowMaxUA= (0..63)
$$ 130000 130000 130000 130000 130000 130000 130000 130000 130000 130000 130000
$$ 130000 130000 130000 130000 130000 130000 130000 130000 130000 130000 130000
$$ 130000 130000 130000 130000 130000 130000 130000 130000 130000 130000 130000
$$ 130000 130000 130000 130000 130000 130000 130000 0 0 0 0 0 0 0 0 0 0 0
$$ 0 0 0 0 0 0 0 0 0 0 0 0 0
$$ ##$ShimPowMaxUG= (0..63)
$$ 1000000 1000000 1000000 1000000 1000000 1000000 1000000 1000000 1000000
$$ 1000000 1000000 1000000 1000000 1000000 1000000 1000000 1000000 1000000
$$ 1000000 1000000 1000000 1000000 1000000 1000000 1000000 1000000 1000000
$$ 1000000 1000000 1000000 1000000 1000000 1000000 1000000 1000000 1000000
$$ 1000000 1000000 1000000 0 0 0 0 0 0 0 0 0 0 0 0 0 0 0 0 0 0 0 0 0 0 0 0
$$ 0
$$ ##$ShimPowNum= 2
$$ ##$ShimPowRcbType= 3
$$ ##$ShimPowRes= (0..63)
$$ 1e-20 1e-20 1e-20 1e-20 1e-20 1e-20 1e-20 1e-20 1e-20 1e-20 1e-20 1e-20
$$ 1e-20 1e-20 1e-20 1e-20 1e-20 1e-20 1e-20 1e-20 1e-20 1e-20 1e-20 1e-20
$$ 1e-20 1e-20 1e-20 1e-20 1e-20 1e-20 1e-20 1e-20 1e-20 1e-20 1e-20 1e-20
$$ 1e-20 1e-20 1e-20 1e-20 0 0 0 0 0 0 0 0 0 0 0 0 0 0 0 0 0 0 0 0 0 0 0 0
$$ ##$ShimPowRng0= (0..63)
$$ 1 1 1 1 1 1 1 1 1 1 1 1 1 1 1 1 1 1 1 1 1 1 1 1 1 1 1 1 1 1 1 1 1 1 1 1
$$ 1 1 1 1 0 0 0 0 0 0 0 0 0 0 0 0 0 0 0 0 0 0 0 0 0 0 0 0
$$ ##$ShimPowRng1= (0..63)
$$ 1 1 1 1 1 1 1 1 1 1 1 1 1 1 1 1 1 1 1 1 1 1 1 1 1 1 1 1 1 1 1 1 1 1 1 1
$$ 1 1 1 1 0 0 0 0 0 0 0 0 0 0 0 0 0 0 0 0 0 0 0 0 0 0 0 0
$$ ##$ShimPowRng2= (0..63)
$$ 1 1 1 1 1 1 1 1 1 1 1 1 1 1 1 1 1 1 1 1 1 1 1 1 1 1 1 1 1 1 1 1 1 1 1 1
$$ 1 1 1 1 0 0 0 0 0 0 0 0 0 0 0 0 0 0 0 0 0 0 0 0 0 0 0 0
$$ ##$ShimPowRng3= (0..63)
$$ 1 1 1 1 1 1 1 1 1 1 1 1 1 1 1 1 1 1 1 1 1 1 1 1 1 1 1 1 1 1 1 1 1 1 1 1
$$ 1 1 1 1 0 0 0 0 0 0 0 0 0 0 0 0 0 0 0 0 0 0 0 0 0 0 0 0
$$ ##$ShimPowType1= 8
$$ ##$ShimPowType2= 8
$$ ##$ShimPowType3= 0
$$ ##$ShimPowType4= 0
$$ ##$ShimPowType5= 0
$$ ##$ShimPowType6= 0
$$ ##$ShimPowType7= 0
$$ ##$ShimPowType8= 0
$$ ##$ShimSysActGrad= (0..63)
$$ 1 2 3 4 13 5 7 11 10 9 6 8 12 18 19 20 21 15 22 23 24 14 25 16 26 17 27
$$ 28 31 32 33 34 35 36 37 38 0 0 0 0 0 0 0 0 0 0 0 0 0 0 0 0 0 0 0 0 0 0
$$ 0 0 0 0 0 0
$$ ##$ShimSysAngle= <>
$$ ##$ShimSysFunc= (0..63)
$$ 1 2 3 4 5 6 7 8 9 10 0 37 38 35 16 15 14 13 12 11 28 27 26 25 24 23 36
$$ 22 30 29 20 21 34 33 32 31 17 18 19 0 0 0 0 0 0 0 0 0 0 0 0 0 0 0 0 0 0
$$ 0 0 0 0 0 0 0
$$ ##$ShimSysMatId= <292722aa.dat>
$$ ##$ShimSysMatrix= 1
$$ ##$ShimSysMinMaxUG= 130000
$$ ##$ShimSysOffset= <N/A>
$$ ##$ShimSysType= 4
$$ ##$ShimUnit= 3
$$ ##$SpectrOsVersion= <4.3.180.20230524>
$$ ##$TCubeEth= <192.168.180.18>
$$ ##$TCubeSeqDevice= <>
$$ ##$TopSpinVersion= <TopSpin 4.3.0>
$$ ##$TrxFreqFormula= (0..23)
$$ <TrxFreqFormula(2.0,399540000.000000,'TRX',Trx(1.0,'TRX 1200.1',2,5.000000,1290.000000))>
$$ <TrxFreqFormula(2.0,399540000.000000,'TRX',Trx(1.0,'TRX 1200.2',2,5.000000,1290.000000))>
$$ <> <> <> <> <> <> <> <> <> <> <> <> <> <> <> <> <> <> <> <> <> <>
$$ ##$TrxPN= (0..23)
$$ <Z148391> <Z148391> <> <> <> <> <> <> <> <> <> <> <> <> <> <> <> <> <>
$$ <> <> <> <> <>
$$ ##$TrxSN= (0..23)
$$ <09691> <09690> <> <> <> <> <> <> <> <> <> <> <> <> <> <> <> <> <> <> <>
$$ <> <> <>
$$ ##$VCubeEth= (0..23)
$$ <no> <no> <no> <no> <no> <no> <no> <no> <no> <no> <no> <no> <no> <no> <no>
$$ <no> <no> <no> <no> <no> <no> <no> <no> <no>
$$ ##$VTU= 2
$$ ##$VTUETH= <192.168.99.10>
$$ ##$ValueLine= no
$$ ##$VpuPN= (0..23)
$$ <no> <no> <no> <no> <no> <no> <no> <no> <no> <no> <no> <no> <no> <no> <no>
$$ <no> <no> <no> <no> <no> <no> <no> <no> <no>
$$ ##$VpuSN= (0..23)
$$ <no> <no> <no> <no> <no> <no> <no> <no> <no> <no> <no> <no> <no> <no> <no>
$$ <no> <no> <no> <no> <no> <no> <no> <no> <no>
$$ ##$WBREFAM= (0..31)
$$ 100 129.3 101.9 100 100 100 100 100 100 100 100 100 100 100 100 100 100
$$ 100 100 100 100 100 100 100 100 100 100 100 100 100 100 100
$$ ##$WBREFLM= (0..31)
$$ 0 0 0 0 0 0 0 0 0 0 0 0 0 0 0 0 0 0 0 0 0 0 0 0 0 0 0 0 0 0 0 0
$$ ##$WBREFPH= (0..31)
$$ 0 79.02 -67.39 0 0 0 0 0 0 0 0 0 0 0 0 0 0 0 0 0 0 0 0 0 0 0 0 0 0 0 0
$$ 0
$$ ##$WBSGU= (0..31)
$$ 1 2 2 0 0 0 0 0 0 0 0 0 0 0 0 0 0 0 0 0 0 0 0 0 0 0 0 0 0 0 0 0
$$ ##END=
##$RELAX= 
##$BRUKER FILE PROC=intrng
$$ P 0
$$ 7.506209   7.226938
$$ 7.226640   7.045233
$$ 7.044934   6.805943
$$ 6.801766   6.416575
$$ 5.942173   5.619639
$$ 3.620286   3.258666
$$ 2.902118   0.639308
$$ 0.639010   0.368988
##$RELAX= 
##$BRUKER FILE PROC=peaklist.xml
$$ <?xml version="1.0" encoding="UTF-8"?>
$$ <PeakList>
$$   <PeakList1D>
$$     <PeakList1DHeader creator="nmrsu" date="2025-05-19T12:34:25.403-04:00" expNo="10" name="feijun-20-022-not-desired" owner="" procNo="1" source="D:/nmrdata/feijun/feijun">
$$       <PeakPickDetails>F1=15.801090ppm, F2=-3.752644ppm, MI=0.10cm, MAXI=10000.00cm, PC=1.000
$$       </PeakPickDetails>
$$     </PeakList1DHeader>
$$     <Peak1D F1="7.499180" intensity="1.003013e-01" type="0"/>
$$     <Peak1D F1="7.355145" intensity="4.251370e+00" type="0"/>
$$     <Peak1D F1="7.332158" intensity="3.505702e+00" type="0"/>
$$     <Peak1D F1="7.310940" intensity="3.837522e+00" type="0"/>
$$     <Peak1D F1="7.158390" intensity="1.121141e-01" type="0"/>
$$     <Peak1D F1="7.134774" intensity="6.030546e+00" type="0"/>
$$     <Peak1D F1="7.085574" intensity="1.200483e-01" type="0"/>
$$     <Peak1D F1="6.969408" intensity="2.363008e+00" type="0"/>
$$     <Peak1D F1="6.948828" intensity="2.137910e+00" type="0"/>
$$     <Peak1D F1="6.677820" intensity="1.289477e-01" type="0"/>
$$     <Peak1D F1="6.627854" intensity="6.218229e+00" type="0"/>
$$     <Peak1D F1="6.614582" intensity="9.933775e-01" type="0"/>
$$     <Peak1D F1="6.590173" intensity="1.097393e+01" type="0"/>
$$     <Peak1D F1="6.569184" intensity="8.005254e-01" type="0"/>
$$     <Peak1D F1="5.779655" intensity="1.500000e+01" type="0"/>
$$     <Peak1D F1="5.172555" intensity="4.585282e-01" type="0"/>
$$     <Peak1D F1="3.451671" intensity="4.426614e-01" type="0"/>
$$     <Peak1D F1="3.428499" intensity="1.168756e+01" type="0"/>
$$     <Peak1D F1="2.451441" intensity="7.777504e+00" type="0"/>
$$     <Peak1D F1="2.224586" intensity="2.368795e+00" type="0"/>
$$     <Peak1D F1="2.203733" intensity="1.451646e+00" type="0"/>
$$     <Peak1D F1="2.127741" intensity="1.582659e+00" type="0"/>
$$     <Peak1D F1="2.094063" intensity="1.907367e+00" type="0"/>
$$     <Peak1D F1="1.918332" intensity="2.407929e-01" type="0"/>
$$     <Peak1D F1="1.880495" intensity="1.166207e-01" type="0"/>
$$     <Peak1D F1="1.824331" intensity="8.382484e-01" type="0"/>
$$     <Peak1D F1="1.813175" intensity="1.022701e+00" type="0"/>
$$     <Peak1D F1="1.791601" intensity="1.525496e+00" type="0"/>
$$     <Peak1D F1="1.780270" intensity="1.719858e+00" type="0"/>
$$     <Peak1D F1="1.758412" intensity="8.264954e-01" type="0"/>
$$     <Peak1D F1="1.747137" intensity="8.628976e-01" type="0"/>
$$     <Peak1D F1="1.656574" intensity="1.232817e+00" type="0"/>
$$     <Peak1D F1="1.626063" intensity="1.374332e+00" type="0"/>
$$     <Peak1D F1="1.551971" intensity="2.985161e-01" type="0"/>
$$     <Peak1D F1="1.503674" intensity="2.973374e-01" type="0"/>
$$     <Peak1D F1="1.454489" intensity="9.270707e-01" type="0"/>
$$     <Peak1D F1="1.418922" intensity="1.965424e+00" type="0"/>
$$     <Peak1D F1="1.385504" intensity="8.508100e-01" type="0"/>
$$     <Peak1D F1="1.296682" intensity="3.928353e-01" type="0"/>
$$     <Peak1D F1="1.277536" intensity="1.295102e-01" type="0"/>
$$     <Peak1D F1="1.253591" intensity="1.301296e-01" type="0"/>
$$     <Peak1D F1="1.237076" intensity="1.295359e-01" type="0"/>
$$     <Peak1D F1="1.129649" intensity="2.441753e+00" type="0"/>
$$     <Peak1D F1="1.094521" intensity="8.611181e-01" type="0"/>
$$     <Peak1D F1="1.073129" intensity="1.556168e+00" type="0"/>
$$     <Peak1D F1="1.059342" intensity="1.630308e+00" type="0"/>
$$     <Peak1D F1="1.037449" intensity="9.177186e-01" type="0"/>
$$     <Peak1D F1="1.022570" intensity="5.511289e-01" type="0"/>
$$     <Peak1D F1="1.013569" intensity="5.574793e-01" type="0"/>
$$     <Peak1D F1="0.988604" intensity="1.097171e+00" type="0"/>
$$     <Peak1D F1="0.959549" intensity="1.029449e+00" type="0"/>
$$     <Peak1D F1="0.930111" intensity="4.256833e-01" type="0"/>
$$     <Peak1D F1="0.830598" intensity="1.288659e-01" type="0"/>
$$     <Peak1D F1="0.807216" intensity="1.427770e-01" type="0"/>
$$     <Peak1D F1="0.772312" intensity="1.848908e+00" type="0"/>
$$     <Peak1D F1="0.761079" intensity="2.090349e+00" type="0"/>
$$     <Peak1D F1="0.749438" intensity="1.773896e+00" type="0"/>
$$     <Peak1D F1="0.737966" intensity="1.726430e+00" type="0"/>
$$     <Peak1D F1="0.523417" intensity="1.850612e+00" type="0"/>
$$     <Peak1D F1="0.511256" intensity="3.140997e+00" type="0"/>
$$     <Peak1D F1="0.499171" intensity="1.637846e+00" type="0"/>
$$   </PeakList1D>
$$ </PeakList>
##$RELAX= 
##$BRUKER FILE PROC=peakrng
$$ P    #regions in PPM
$$ # 2025-05-19 12:34:25 -0400  nmrsu@CZC3078FC5
$$ # low field   high field   mi   maxi
$$   15.8010902404785  -3.75264360869771  0.100  10000.000  # for region 1
##$RELAX= 
$$ Bruker specific parameters
$$ --------------------------
##$DATPATH= <D:/nmrdata/feijun/feijun>
##$EXPNO= 10
##$NAME= <feijun-20-022-not-desired>
##$PROCNO= 1
##$ACQT0= -1.3305377128902
##$AMP= (0..31)
100 100 100 100 100 100 100 100 100 100 100 100 100 100 100 100 100 100
100 100 100 100 100 100 100 100 100 100 100 100 100 100
##$AMPCOIL= (0..32)
-1 0 0 0 0 0 0 0 0 0 0 0 0 0 0 0 0 0 0 0 0 0 0 0 0 0 0 0 0 0 0 0 0
##$AQSEQ= 0
##$AQ_mod= 3
##$AUNM= <au_zg>
##$AUTOPOS= <4 >
##$BF1= 399.54
##$BF2= 399.54
##$BF3= 399.54
##$BF4= 399.54
##$BF5= 399.54
##$BF6= 399.54
##$BF7= 399.54
##$BF8= 399.54
##$BWFAC= (0..63)
0 0 0 0 0 0 0 0 0 0 0 0 0 0 0 0 0 0 0 0 0 0 0 0 0 0 0 0 0 0 0 0 0 0 0 0
0 0 0 0 0 0 0 0 0 0 0 0 0 0 0 0 0 0 0 0 0 0 0 0 0 0 0 0
##$BYTORDA= 0
##$CHANFCU= (0..24)
0 0 1 0 0 0 0 0 0 0 0 0 0 0 0 0 0 0 0 0 0 0 0 0 0
##$CHANREC= (0..24)
0 0 1 0 0 0 0 0 0 0 0 0 0 0 0 0 0 0 0 0 0 0 0 0 0
##$CHEMSTR= <none>
##$CNST= (0..63)
1 1 1 1 1 1 1 1 1 1 1 1 1 1 1 1 1 1 1 1 1 1 1 1 1 1 1 1 1 1 1 1 1 1 1 1
1 1 1 1 1 1 1 1 1 1 1 1 1 1 1 1 1 1 1 1 1 1 1 1 1 1 1 1
##$CPDPRG= (0..8)
<> <> <> <> <> <> <> <> <>
##$D= (0..63)
0 1 0 0 0 0 0 0 0 0 0 0 0 0 0 0 0.0002 0 0 0 0 0 0 0 0 0 0 0 0 0 0 0 0
0 0 0 0 0 0 0 0 0 0 0 0 0 0 0 0 0 0 0 0 0 0 0 0 0 0 0 0 0 0 0
##$DATE= 1747672464
##$DATE_START= 1747672367
##$DE= 6.669462
##$DECBNUC= <off>
##$DECIM= 2560
##$DECNUC= <off>
##$DECSTAT= 4
##$DIGMOD= 3
##$DIGTYP= 17
##$DR= 32
##$DS= 2
##$DSPFIRM= 4
##$DSPFVS= 21
##$DTYPA= 2
##$EXP= <PROTON>
##$ExpStatus= 4
##$FCUCHAN= (0..9)
0 2 0 0 0 0 0 0 0 0
##$FILCOR= 0
##$FL1= 0
##$FL2= 0
##$FL3= 0
##$FL4= 0
##$FN_INDIRECT= (0..7)
0 0 0 0 0 0 0 0
##$FOV= 0
##$FQ1LIST= <>
##$FQ2LIST= <>
##$FQ3LIST= <>
##$FQ4LIST= <>
##$FQ5LIST= <>
##$FQ6LIST= <>
##$FQ7LIST= <>
##$FQ8LIST= <>
##$FS= (0..7)
83 83 83 83 83 83 83 83
##$FTLPGN= 0
##$FW= 2.4e+08
##$FnILOOP= 0
##$FnMODE= 0
##$FnTYPE= 0
##$GPNAM= (0..31)
<> <> <> <> <> <> <> <> <> <> <> <> <> <> <> <> <> <> <> <> <> <> <> <>
<> <> <> <> <> <> <> <>
##$GPX= (0..31)
0 0 0 0 0 0 0 0 0 0 0 0 0 0 0 0 0 0 0 0 0 0 0 0 0 0 0 0 0 0 0 0
##$GPY= (0..31)
0 0 0 0 0 0 0 0 0 0 0 0 0 0 0 0 0 0 0 0 0 0 0 0 0 0 0 0 0 0 0 0
##$GPZ= (0..31)
0 0 0 0 0 0 0 0 0 0 0 0 0 0 0 0 0 0 0 0 0 0 0 0 0 0 0 0 0 0 0 0
##$GRPDLY= 76
##$HDDUTY= 20
##$HDRATE= 1
##$HGAIN= (0..3)
0 0 0 0
##$HOLDER= 4
##$HPMOD= (0..32)
0 0 0 0 0 0 0 0 0 0 0 0 0 0 0 0 0 0 0 0 0 0 0 0 0 0 0 0 0 0 0 0 0
##$HPPRGN= 0
##$IN= (0..63)
0 0 0 0 0 0 0 0 0 0 0 0 0 0 0 0 0 0 0 0 0 0 0 0 0 0 0 0 0 0 0 0 0 0 0 0
0 0 0 0 0 0 0 0 0 0 0 0 0 0 0 0 0 0 0 0 0 0 0 0 0 0 0 0
##$INF= (0..7)
0 0 0 0 0 0 0 0
##$INP= (0..63)
0 0 0 0 0 0 0 0 0 0 0 0 0 0 0 0 0 0 0 0 0 0 0 0 0 0 0 0 0 0 0 0 0 0 0 0
0 0 0 0 0 0 0 0 0 0 0 0 0 0 0 0 0 0 0 0 0 0 0 0 0 0 0 0
##$INSTRUM= <Avance>
##$INTEGFAC= (0..63)
0 0 0 0 0 0 0 0 0 0 0 0 0 0 0 0 0 0 0 0 0 0 0 0 0 0 0 0 0 0 0 0 0 0 0 0
0 0 0 0 0 0 0 0 0 0 0 0 0 0 0 0 0 0 0 0 0 0 0 0 0 0 0 0
##$L= (0..31)
1 1 1 1 1 1 1 1 1 1 1 1 1 1 1 1 1 1 1 1 1 1 1 1 1 1 1 1 1 1 1 1
##$LFILTER= 50
##$LGAIN= -9.39999961853027
##$LINPSTP= 0
##$LOCKED= yes
##$LOCKFLD= 4487
##$LOCKGN= 128.868438720703
##$LOCKPOW= -27
##$LOCKPPM= 7.23999977111816
##$LOCNUC= <2H>
##$LOCPHAS= 241.8263
##$LOCSHFT= yes
##$LOCSW= 0
##$LTIME= 0.46399998664856
##$MASR= 5000
##$MULEXPNO= (0..15)
0 0 0 0 0 0 0 0 0 0 0 0 0 0 0 0
##$NBL= 1
##$NC= 0
##$NLOGCH= 2
##$NOVFLW= 0
##$NS= 16
##$NUC1= <1H>
##$NUC2= <off>
##$NUC3= <off>
##$NUC4= <off>
##$NUC5= <off>
##$NUC6= <off>
##$NUC7= <off>
##$NUC8= <off>
##$NUCLEUS= <off>
##$NUSLIST= <automatic>
##$NusAMOUNT= 100
##$NusFPNZ= no
##$NusJSP= 0
##$NusSEED= 54321
##$NusSPTYPE= 0
##$NusT2= 1
##$NusTD= 0
##$O1= 2467.159
##$O2= 2467.159
##$O3= 2467.159
##$O4= 2467.159
##$O5= 2467.159
##$O6= 2467.159
##$O7= 2467.159
##$O8= 2467.159
##$OVERFLW= 0
##$P= (0..63)
2.6 7.8 15.6 0 0 19.8 30 60 20000 0 0 80000 80000 1000 0 0 1000 2500 100000
600 0 0 0 0 0 270 100000 7.8 1000 1000 0 0 20000 0 0 0 0 0 0 0 2000 0 0
0 300 0 80000 46600 10000 30000 66000 0 4950 0 4000 0 0 0 0 0 0 0 0 0
##$PACOIL= (0..32)
1 2 3 0 0 0 0 0 0 0 0 0 0 0 0 0 0 0 0 0 0 0 0 0 0 0 0 0 0 0 0 0 0
##$PAPS= 0
##$PARMODE= 0
##$PCPD= (0..9)
0 90 0 0 0 0 0 0 0 0
##$PEXSEL= (0..9)
1 1 1 1 1 1 1 1 1 1
##$PHCOR= (0..31)
0 0 0 0 0 0 0 0 0 0 0 0 0 0 0 0 0 0 0 0 0 0 0 0 0 0 0 0 0 0 0 0
##$PHLIST= <>
##$PH_ref= 0
##$PL= (0..63)
120 120 120 120 120 120 120 120 120 120 120 120 120 120 120 120 120 120
120 120 120 120 120 120 120 120 120 120 120 120 120 120 120 120 120 120
120 120 120 120 120 120 120 120 120 120 120 120 120 120 120 120 120 120
120 120 120 120 120 120 120 120 120 120
##$PLSTEP= 0.1
##$PLSTRT= -6
##$PLW= (0..63)
0 21.198 0 0 0 0 0 0 0 5.1587e-05 1.433 0.076313 0 0 0 0 0 0 21.198 0.15922
0 0 0 0 0 0 0 0.070765 0 1.433 0 0 2.0635e-06 0 0 0 0 0 0 0 0 0 0 0 0 0
0 0 0 0 0 0 0 0 0 0 0 0 0 0 0 0 0 0
##$PLWMAX= (0..7)
37.29549 0 0 0 0 0 0 0
##$PQPHASE= 0
##$PQSCALE= 1
##$PR= 1
##$PRECHAN= (0..32)
-1 0 1 2 -1 -1 -1 -1 -1 -1 -1 -1 -1 -1 -1 -1 -1 -1 -1 -1 -1 -1 -1 -1 -1
-1 -1 -1 -1 -1 -1 -1 -1
##$PROBHD= <Z166552_0018 (PI HR-BBO400S1-BBF/H/D-5.0-Z SP DP)>
##$PROBINPUTS= (0..15)
<19F/31P-109Ag> <1H> <2H> <> <> <> <> <> <> <> <> <> <> <> <> <>
##$PULPROG= <zg30>
##$PW= 0
##$PYNM= <>
##$ProjAngle= 0
##$QNP= 0
##$RECCHAN= (0..9)
0 2 0 0 0 0 0 0 0 0
##$RECPH= 0
##$RECPRE= (0..24)
-1 -1 1 -1 -1 -1 -1 -1 -1 -1 -1 -1 -1 -1 -1 -1 -1 -1 -1 -1 -1 -1 -1 -1
-1
##$RECPRFX= (0..32)
1 1 0 0 0 0 0 0 0 0 0 0 0 0 0 0 0 0 0 0 0 0 0 0 0 0 0 0 0 0 0 0 0
##$RG= 101
##$RO= 0
##$RSEL= (0..24)
0 0 2 0 0 0 0 0 0 0 0 0 0 0 0 0 0 0 0 0 0 0 0 0 0
##$SAMPLEID= <>
##$SFO1= 399.542467159
##$SFO2= 399.542467159
##$SFO3= 399.542467159
##$SFO4= 399.542467159
##$SFO5= 399.542467159
##$SFO6= 399.542467159
##$SFO7= 399.542467159
##$SFO8= 399.542467159
##$SOLVENT= <CDCl3>
##$SOLVOLD= <off>
##$SP= (0..63)
120 120 120 120 120 120 120 120 120 120 120 120 120 120 120 120 120 120
120 120 120 120 120 120 120 120 120 120 120 120 120 120 120 120 120 120
120 120 120 120 120 120 120 120 120 120 120 120 120 120 120 120 120 120
120 120 120 120 120 120 120 120 120 120
##$SPECTR= 0
##$SPINCNT= 0
##$SPNAM= (0..63)
<> <Gaus1_270.1000> <Gaus1_180r.1000> <> <> <Sinc1.1000> <Squa100.1000>
<> <Squa100.1000> <> <Sinc1.1000> <Sinc1.1000> <> <> <> <> <> <> <> <Sinc1.1000>
<Sinc1.1000> <Sinc1.1000> <Sinc1.1000> <> <> <> <> <> <> <Crp60,20,20.10>
<Bip720,50,20.1> <> <> <Sinc1.1000> <Rsnob.1000> <Gaus1_180r.1000> <Gaus1_180r.1000>
<Crp_psyche.20> <> <> <Gaus1_180i.1000> <Squa100.1000> <> <> <> <> <Reburp.1000>
<> <> <> <> <> <> <> <> <> <> <> <> <> <> <> <> <>
##$SPOAL= (0..63)
0.5 1 0.5 0.5 0.5 0.5 0.5 0.5 0.5 0.5 0.5 0.5 0.5 0.5 0.5 0.5 0.5 0.5 0.5
1 1 1 1 0.5 0.5 0.5 0.5 0.5 0.5 0.5 0.5 0.5 0.5 0.5 0.5 0.5 0.5 0.5 0.5
0.5 0.5 0.5 0.5 0.5 0.5 0.5 0.5 0.5 0.5 0.5 0.5 0.5 0.5 0.5 0.5 0.5 0.5
0.5 0.5 0.5 0.5 0.5 0.5 0.5
##$SPOFFS= (0..63)
0 0 0 0 0 0 0 0 0 0 0 0 0 0 0 0 0 0 0 0 0 0 0 0 0 0 0 0 0 0 0 0 0 0 0 0
0 0 0 0 0 0 0 0 0 0 0 0 0 0 0 0 0 0 0 0 0 0 0 0 0 0 0 0
##$SPPEX= (0..63)
0 0 0 0 0 0 0 0 0 0 0 0 0 0 0 0 0 0 0 0 0 0 0 0 0 0 0 0 0 0 0 0 0 0 0 0
0 0 0 0 0 0 0 0 0 0 0 0 0 0 0 0 0 0 0 0 0 0 0 0 0 0 0 0
##$SPW= (0..63)
0 1.0706e-05 4.7584e-06 0 0 0.0037188 5.1587e-05 0 1.2897e-07 0 0.0037188
0.0037188 0 0 0 0 0 0 0 7.595649e-06 1.180719e-05 5.513121e-06 2.973181e-05
0 0 0 0 0 0 0.049262 0.91711 0 0 0.00023242 5.2021e-05 4.7584e-06 0.00030454
0.00017013 0 0 6.9912e-06 1.2897e-07 0 0 0 0 0.031745 0 0 0 0 0 0 0 0 0
0 0 0 0 0 0 0 0
##$SUBNAM= (0..9)
<> <> <> <> <> <> <> <> <> <>
##$SW= 19.5536160537623
##$SWIBOX= (0..32)
0 0 2 0 0 0 0 0 0 0 0 0 0 0 0 0 0 0 0 0 0 0 0 0 0 0 0 0 0 0 0 0 0
##$SW_h= 7812.5
##$SWfinal= 0
##$SigLockShift= 0
##$TD= 65536
##$TD0= 1
##$TD_INDIRECT= (0..7)
0 0 0 0 0 0 0 0
##$TDav= 1
##$TE= 298.0358
##$TE1= 298.5204
##$TE2= 0
##$TE3= 0
##$TE4= 0
##$TEG= 300
##$TE_MAGNET= 0
##$TE_PIDX= 1
##$TE_RAW= 298.5204
##$TE_STAB= (0..9)
1 1 0 0 0 0 0 0 0 0
##$TOTROT= (0..63)
0 0 0 0 0 0 0 0 0 0 0 0 0 0 0 0 0 0 0 0 0 0 0 0 0 0 0 0 0 0 0 0 0 0 0 0
0 0 0 0 0 0 0 0 0 0 0 0 0 0 0 0 0 0 0 0 0 0 0 0 0 0 0 0
##$TUBE_TYPE= <>
##$USERA1= <>
##$USERA10= <>
##$USERA2= <>
##$USERA3= <>
##$USERA4= <>
##$USERA5= <>
##$USERA6= <>
##$USERA7= <>
##$USERA8= <>
##$USERA9= <>
##$UUID= <e635224a-34ce-11f0-a86d-0030d62e29c2>
##$V9= 5
##$VALIDCODE= -1
##$VALIST= <>
##$VCLIST= <>
##$VDLIST= <>
##$VPLIST= <>
##$VTLIST= <>
##$WAVEMAKER= (0..7)
<> <> <> <> <> <> <> <>
##$WBST= 1024
##$WBSW= (0..7)
4 10 10 10 10 10 10 10
##$XL= 0
##$YL= 0
##$YMAX_a= 1641227500.35156
##$YMIN_a= -849677641.789062
##$ZGOPTNS= <>
##$scaledByNS= no
##$scaledByRG= no
##$shimCoilTempK= 302.15
##$ABSF1= 10
##$ABSF2= 0
##$ABSG= 5
##$ABSL= 50
##$ALPHA= 0
##$AQORDER= 0
##$ASSFAC= 0
##$ASSFACI= 0
##$ASSFACX= 0
##$ASSWID= 0
##$AUNMP= <proc_1d>
##$AXLEFT= 0
##$AXNAME= <>
##$AXNUC= <off>
##$AXRIGHT= 0
##$AXTYPE= 0
##$AXUNIT= <>
##$AZFE= 0.1
##$AZFW= 0.1
##$BCFW= 1
##$BC_mod= 2
##$BYTORDP= 0
##$COROFFS= 0
##$CY= 15
##$DATMOD= 1
##$DC= 2
##$DFILT= <>
##$DTYPP= 0
##$ERETIC= no
##$F1P= 0
##$F2P= 0
##$FCOR= 0.5
##$FTSIZE= 0
##$FT_mod= 6
##$GAMMA= 1
##$GB= 0
##$INTBC= 1
##$INTSCL= 1
##$ISEN= 128
##$LB= 0.3
##$LEV0= 0
##$LPBIN= 0
##$MAXI= 10000
##$MC2= 0
##$MEAN= 0
##$ME_mod= 0
##$MI= 0.1
##$MddCEXP= no
##$MddCT_SP= no
##$MddF180= no
##$MddLAMBDA= 0
##$MddMEMORY= 0
##$MddMERGE= 0
##$MddNCOMP= 0
##$MddNITER= 0
##$MddNOISE= 0
##$MddPHASE= 0
##$MddSEED= 0
##$MddSRSIZE= 0
##$Mdd_CsALG= 0
##$Mdd_CsLAMBDA= 1
##$Mdd_CsNITER= 0
##$Mdd_CsNORM= 0
##$Mdd_CsVE= yes
##$Mdd_CsZF= 0
##$Mdd_LrLAMBDA= 0
##$Mdd_LrNITER= 0
##$Mdd_LrRANK= 0
##$Mdd_LrZF= 0
##$Mdd_mod= 0
##$NCOEF= 0
##$NC_proc= 0
##$NLEV= 6
##$NOISF1= 0
##$NOISF2= 0
##$NSP= 1
##$NTH_PI= 0
##$NZP= 0
##$OFFSET= 15.80109
##$PC= 1
##$PHC0= 39.18
##$PHC1= 0
##$PH_mod= 1
##$PKNL= yes
##$PPARMOD= 0
##$PPDIAG= 0
##$PPIPTYP= 0
##$PPMPNUM= 2147483647
##$PPRESOL= 1
##$PSCAL= 4
##$PSIGN= 0
##$PYNMP= <>
##$RDF1= 0
##$RDF2= 0
##$RDFWHM= 0
##$RDINT= 0
##$RDPOS= 0
##$REVERSE= no
##$SF= 399.540060239142
##$SI= 65536
##$SIGF1= 0
##$SIGF2= 0
##$SINO= 0
##$SIOLD= 65536
##$SPECTYP= <PROTON>
##$SREF_mod= 1
##$SREGLST= <1H.CDCl3>
##$SSB= 0
##$STSI= 0
##$STSR= 0
##$SW_p= 7812.49999999511
##$SYMM= 0
##$S_DEV= 0
##$TDeff= 0
##$TDoff= 0
##$TI= <feijun-20-022-not-desired
PROTON CDCl3 {D:\nmrdata\feijun} feijun 4

>
##$TILT= no
##$TM1= 0
##$TM2= 0
##$TOPLEV= 0
##$USERP1= <>
##$USERP10= <>
##$USERP2= <>
##$USERP3= <>
##$USERP4= <>
##$USERP5= <>
##$USERP6= <>
##$USERP7= <>
##$USERP8= <>
##$USERP9= <>
##$WDW= 1
##$XDIM= 0
##$YMAX_p= 0
##$YMIN_p= 0
##$CURPLOT= <>
##$CURPRIN= <$>
##$DFORMAT= <normdp>
##$LAYOUT= <+/1D_H.xwp>
##$LFORMAT= <normlp>
##$PFORMAT= <normpl>
$$ End of Bruker specific parameters
$$ ---------------------------------
##NTUPLES= NMR FID
##VAR_NAME=  TIME,          FID/REAL,        FID/IMAG
##SYMBOL=    X,             R,               I
##VAR_TYPE=  INDEPENDENT,   DEPENDENT,       DEPENDENT
##VAR_FORM=  AFFN,          ASDF,            ASDF
##VAR_DIM=   32768,         32768,           32768
##UNITS=     SECONDS,       ARBITRARY UNITS, ARBITRARY UNITS
##FACTOR=    0.000128,      0.0078125,       0.0078125
##FIRST=     0,             297.9765625,     224.203125
##LAST=      4.194176,      -384102.2734375, -223611.375
##MIN=       0,             -849677641.789063, -849677641.789063
##MAX=       4.194176,      1641227500.35156, 1641227500.35156
$$ Real data points
##PAGE= N=1
##DATA TABLE= (X++(R..R)), XYDATA
0C8141a84623A47966a96684C62324d95295F41462h72721A162843a473357A926905
11b432273C013834c769048D665945e668499F874004h338534I949474a1860343
20A4103498a6589692A9478749b2807505B6506677c0723501C5502099d0843471
28D6793708e3520689F0948955f9220954G8378110h8544667I9709466a12024757
36A25572527a40392054A56660469a74433717A93798992b14943222B37992209b62979389
44B90203245c19743668C51798027c86559213D24330717d65204365E09662234e57875980
52F10319401f67340170G29585439g97520736H71923442i53729232A043944362
59a143851202A255187434a380051718A521018000a681761418A866935919b082961173
66B338931995b647859560C029217761c513735238D152111359e034743531F339182037
73h465660454A2530169967b3128970053A25061662696Q5015457349c1502417252
79a08758738149b9279999438E7159373940A9744456724a3886453629k5255294522
84c9141748151r874390973K2702429061D3932627855K949291582a9424281564
90e8745083791d286571397E9216775617Q687931180A4177905057d8625507360
96g0471853372a7440328470E0783948396J0095074947E756935762c6406386450
102a8103171811C9870028805K6370275742l1581836270f385526975D395308112
108C8645926792j037615221C926079790a8838362221j0486108033k51939892g74388181
115C8733720134j3462104111c6960054334l2961483719L0188429498C011050651
121A1409361512a4712404252l8395177844k3257745861J3269762191b8220528055
127a4448768765k5276122643k5923181410K5820609641B6919213558K5406314375
132E2325527933c614215726n4722031736b3512137250E2973747067J6299544914
137F9273291981B7721404948h753066551j9468251867j008040255A2832056871
143F0216481778k4732530880b6830057529N174504917C6657112469J0010719005
148D6667831474C235081030b3342665931M481545942c366929170B1978100304
154B5334664890b7348971635m9948629093K9653063824A9068514207K1257812750
159D0326326957j6293045232H361864988i986351431j779300988C2302929166
165F6956959015B7856553217b4964679371d747284683D3868529268q156473457
170C5712055811h894627837j6495880857d564860315C5338115633L7820429105
175G3158544738m088489408B0758524025f226256748B1473025581L0234297291
180E1707322872p253724071k1683260862A961460977b6139457325j5461897789
185d1601355114J5339244892R959248150k4513284956j9754222118K6630517617
190c3939851529H077587321M27655975c1610881457k3945805039K7568575547
195b7988110949A8555263250R672456144a62668911k3941368150k521939804L854925535
201b2771051330P220653182b337991107B556348745c065296213a201641300D784229263
208c615922264r268495423c808059332D779504502a891614167c41552111A1069992707
215a642742951l1423427200m753729196a1312794446A2231313527O734514676
220A8965828203H076310337b0997108048j7312834811a4948331802A1449102493
226d285303311k3501115738J1953802078F11843254i791851912q247643725Q307127612
232i732368025K475994996H14719258L5529000602K3469575391k6469757728a226182357
239C116001374K5178423799J7235853416N289143325j9009827670c425070539
245d593662054C1238847218M531161557b497964624p334700120C0349930106J8476261190
251D8826191296B2175934455d383332576r178768253l206537695b902342216B2366669751
258A6698949010b0339717165j6348317691J8120520652b812177108a012887114
264C048702591M857058939o10044959K909879760J948463592b587002522j7913060867
270b0500063389N644449663F337835528O272876337d195551920k1387912224p809637120
276c3393101264Q944381841i141425215C592526235R525829285L21158720a559903778
283a4799920851f107260681E932962231d214787023j3331018806Q074274110c652511111
290b2286034388j8505783525J172054601M363575416N992436008g254288978H383561357
297a0345096017k4337602584Q581997006b466595121G863853450L746163294K594499120
303A4204515864E573187620b537538466D669842820N144713223A390234319L13383869
309A703618188J5908904970O838137740p220164060H537933732d810574207j0740762947
315a5551337154B728365300L4145725256P47058676I706013273A019570550J1060267980
321A2079838530M97895421J24238255J5174373669K710969833A1595609460m937231988
327F658377472J0830948157F030575887a8873641620M907116806A0863867830
333A6333341927G625954368l393591018d494554878j2870878626e663561985B5297698068
340C4327207172A4118181915c093757877L49574630A801175744H52306238c245660576
347d148426723B548839835P030872839D315176973h398831322o336243887J900304298
353a2834770911d827789066A0752586817Q477084861G08900599b8009246985n080473980
359c3089720965J4597348281P062543809k631998688j76303561j963368323o488988282
365b2690487729o56241346L648757594j515125433J427028920f936198695C378633540
372i87936724j1713680239j0841482893n117952375J0781616439C318551147O463621934
378I782173081b312733389q612132562L47569126k23995115c878377570A3383919536
385A8921062825I308231649R47298453R779882983q306582084c803117113D280035696
392B2839840346J482130156n054991197l63357489E090925510a6807166365M810643610
398a1996522755A4226172827O124269903C900826036d365067881a784152741j948874701
404c733027442j36615419E489829193Q450642888L617837804N698124681J194740212
410B4451174778j1056607507B192753832Q2393809O518388908Q274345231O265301723
416B3333183503p921177959e021308716q751061793b675333412H450134478M309821225
422A2759955703P235803270L956603618r734461409D010053957J696373208Q82469770
428F588896935a232990986k047062504B564053391a584900548j7795633164j6267858786
434c5648392498m849432581O120950236J3711953981i786270155o14183007p868145771
440a8268598933o179379402j234852349O479252683f377012723g38250189o930982727
446g669232916m227997410M465636178l053249601j1477069327R17668687d017681383
453I769251954L328042640k656346964e9963592j1499820061e363989604A3375959899
460A8048867428G016076274A673744064k66131054g091686547q479068062M671030566
466a0899724043a619537948B158088792J838601245p85438503e627833863q835877671
472a4463711534J362319439e091921043D172790978P873400696r20838103D1708077
479e562803094A564066022P989433994N077654439J1528540944R649603712q422701440
485B7386597671A2612300220Q92175458P723427528k110589756k095895377Q417509858
491B5438927931M222228798j0507031890F332167312B781740458L413311993P722376928
497A3917429379Q216181700j054716021H346291935f551033668r732323023k822630747
503a9105987438L519606886L115228371m085015587n363898834Q72081862L25236048
509b0722748692n289619774J413572394a0066565971E693742378O904991989j324305121
515A1274429246A060241592a3031306433l26061696A443553008O703920339a615477048
522h405311130L281304303k415019049q907034830J788873175a740848329G963334168
529A1083834715j541625682h08374125j4041186321l662193703O083917192K581052400
535i846784557l581127500l557372455m537533732q003600601n769459171L728511339
541c1567366677J3743407545a520143221E252402645f29787691m905322694C67923564
548F026080153k623010091L062519863J5406558446P938300160j1724434573E108057002
555G132677618Q298109470M874555463N726874263P479896928o88344782j2008971274
561B0814797686H694407100j465679047P851008631N329153484m647589275p217029077
567H544271816j172012758k292580156f548756788r364573585O865281546E148378695
574I098806311I06406966a0321528296p368619791Q94778489g815149931C75185722
581B960605581K171619528L526383329k019088737A374375491J523069151R420024103
587A2317468745Q814035439L085601233m084921776H433196166c933443023m045340962
593g978783985J569125338M74673951J345737472a703987895l866510011j1620411320
599a7190909226o970324881L313241183P470541867O464211689K587513595o432539129
605a0758264902j1401510789n207981094k67802061m221627553r25116422J2248598882
611b0533703939i286947400o103124364r822781409M695138362i470264224c800135565
618E509477468J5518814142L523197560A0655616074H43259305N868921953O706524978
624A3418706236k463625312j401002465O158735468K046151330H215877880b170185852
631b152810922F168891682P841539910M078894037j478597425G351681910e254905994
638a0134671667d606635446H09095588f4645302j389766034C60936678a432661317
645h710140624k497543078a874484839A2626547238Q916492928J2013666n843829915
651A5711223917m917463168J434778396M663832172K453687667K519808058N051784944
657B6917651986L68224288j1270468982A253925649b799321404E498558382P689773436
663A3188331818k746130521A214770786d453944713j453984771n208156388p422381154
669a8538467026K862258810c178962385A611998267g586872488j0028300676k447306921
675b0062480085k591087750k821288204O752551916g830298684j805503837j2684385485
681b2320188006n584497003N172264082N296155213M264908668d214459807E149165066
688H148598411k196467781B136215930a069640079G05405889Q772619213O923524522
694A6401549624l771106892A141718961i158674749n035341328Q71145860N034511566
700h288358651L634857840N5005330O11519491Q27113558n214352121p883344706
706a6257559259L535689786B192634020Q601050491E128984187b431505454m53342183
712b884847637l26049156l206917159K755650794G739965916Q952356594q45165456
718A5847157054n714322337l617373933L06147387N289138313R136137568O476850576
724B7723734628q14377868m452523311l950123681m720196946m234616602K359949798
730A1911846018P514469107J972791941o400768457p240087619A932559106e614456573
737i364492853b292793445G106245934k152339922e507594963n797284584N26325703
743a0778553844j55590675J69142728d703207872B439955462n75341256e681113395
750a2463525882k027783661J279343126M938441772d76095688D916933092B282526564
757e590504655l675340303M545461868B018275997K664182718Q87701116J540452858
763G110612689B503174788a0615792713j0284791198K127361313O902654303R25151552
769a0945416743k016011501M37484278j436959015n562054448p93196933R068946289
775a1247208073f99886322D027368827J99893980I29061188g431434067p173926381
781a4605360448J721382245e957146000b908435956o43875331O37949454k50358803
787c164720636l222034640J12951241B822424086J2315563883P734442067K247530375
793B5119960411j879830818o053341611o601062464l31314512M999296171L226608506
799A8480315683j836216077m834992555n644632735A97551431b737449258h6157095
806F552004178N654023396J080291513m210297681B391720293b253171395P08855253
812a544316142B826755879N513692127L568748795j995017454C188878662b302448662
819a853722917A298220637K316855059L452963326L336783277m031886679d889132706
826a2452136208K694871123c229424204a33252987A177208547K090370616j616723840
832A650855323d224891922l054291406c571158609B324364064K663933762j176389557
838C811908269a459774532j0009270045r254571942j778449059M548547251M558439173
844a3395079154J573740541m7602914o82996232k219300868j680834487K962215894
850a3489857220e933789820H73890549J125303427b474450024p346883975o192220674
856a6013554673j445114858M893774198d550148495E18284885L49236469B12132786
863I82741907J358149797K314087152N861008681P648488982K108549051o403358769
869A3869666801D565339165a879259857l325564895N49062082A197864455O482818829
875G680683284L09231275C794190190r16797942L696256402L703171779L527447141
881A3804267570O390157462M354873255n305254805G416540448a011520474k279117368
887c290637842p72170782R28608480A045791945K765221861f3160200n204711267
893e267871467J614781141C702227858O761795438M944771885M251381708J55850867
899A9816027756o804347150C809417840C34026948K669647184K719672229L28288744
905F051635105j129223229A749955064d502507837n353967170O73670794c764447983
912A5547668f06433895k965606190n258126546p364911734m985311125K532509104
918a8647880386P428008592M551884780n16996152k144029932k083703310k443906769
924a3856623177j55921918M580054056c853630977P92124358l513411802m597127281
930a1172045702m688191624l243412687K422278268g839360337A322859625L640606760
936D963466385n83068989q21367431L25816945J677856534L920084134M517107314
942A3999894892P72780865n260381430A618395893e427571401m692306429p67832417
948a0887710247L612683052g34115727C865893232r40786520f48587926j083820002
954a732407928A718240519N046286012M036869691J869368999k139270238C761507208
961c310509294k545581013K012248661E04445863O022552568O375353348K744076568
967A5646428347k325801979j968196639L039265118N808854100M139874608M12226628
973B4752650183l630106612p910106979C583274605b828189949j337773482J868697432
979b297265999C72857697J934593085k94141037a778866858l694913537L49295431
985e124484964h38199614C289646011N33797019E3817077f839068521p988805345
991a4827873866o147886355j496968130L113122006N023581688L583744186P87774162
997i964506309j265561182r92292001K608900148c111198964D247488035M616386462
1003H863874497l01391208D056130493a640035513l426994251l44794482J468871914
1009c942952332f38375347B446668484j147482430d761744284n152028480o4911490
1015i978684254K347619188K294942794K466348971L65627291n089257714p401274578
1021a4994678302k408404974L708257061M713848599M465021285F10829360L321516653
1027C932346013j527837236h29778917j73560222B476886156N030084745L810599198
1033A1317570099j72296226m364917000B074649130D38945001K047890742N627237307
1039H114073050P793553439N367524451M34304923j014246005p87047143k425526050
1045A7482636665k178955284K053625635K631787738m638774236D882897826c618632155
1052h494263564l143770153M50485436N459026354h01450554k74832178k206383102
1058c282665834o54353833K76965458J041369707A466667932M364526011m57495467
1064E373698476A9369515e794196699l442956887q47317502K749543424a139508850
1071D725444081J268265478k415506454j581747089J001917319J106298367O57801874
1077D762473576J798749661O88680319A250614342i298294510o928511077r14464618
1083a7141270205R77554464J693460460K988540414J790205486k421611603l255547598
1089a5368668582K88787308L182342689L432379076L328081107K231674512j938012932
1095d843416822n532024257m980873182l01054674M769383127d259087201a93287716
1102H16451813J226605429J611026775n13047172J141663499P137289960P511109955
1108A8931100259j19836202l901810755k127178200k782720546D522362789j80618331
1114D341744458O392853747K862948236m633112872D246620737A962201993a892402529
1121d225145551f89103827C428322502j356986353f87335840o35589926k283311985
1127c606237751l334806657L266510072E743111983N998574229o74932045k204449698
1133H862304469r33607124j315606275p33507687J373383822K889500907J322684722
1139A1465152834k543254491C175588444a532519307k22918284G24308876L081930958
1145C806239834L922196262K629656686k865800119A432787104a538999502j50404608
1151a689404110r21772962j196987147l9995699l133116300q316995726p249539388
1157b2547811332o77891428L119341644K799922476L234576738M367134449K345157403
1163g359570050j644895318k886616140J800267139c078070627A966466483q61178010
1169A105288473a427747484n78919766k053772246m511088788J15475768a544929713
1176D400425946N83842339j001488640p80402639G96683112O0823354M473166925
1182E330673391K956914824k274557775k139468107j504243046c469967480o879782659
1188a0349750139O99539250c577164423a040461468m88604991N18770942m89188964
1194a499484481j947824527J474297539C404404292M472729447K605749555J740946542
1200A2223829836j929934157E092878027j902046133L107142612K978881464J540174091
1206A0817030061J904144957j11705904l644802454k782419821N35316136J337426003
1212H054988978K413439283M097791601R1317471p139358714A361427512N09578956
1218A871006468P59011804B3499310b37759565B744778937A317686449f039706645
1225a1865851862j49520012K970723551K523529278J239296921m52194176p10723935
1231f444740235j499142988k041221437K88352022d481997173A230354402J322256187
1237B552610589H50848287a438957266l075684091k044227159K069803790a356965501
1244a613126973j569943463k64020762k756112391m969275389J55866579d574552093
1251a9638904k16278061q43521033p74502838k888546697k015743709J342978576
1257e415252666J949928116J232415120O15641248k803770341n924111005k120063644
1263a2465213172L783140636L885606283b350678991A903484327L542338385j009750090
1269D436072622j603182145J450901440K400051221K930753840M683386616J127281115
1275A5425264709n994652981D181505021P74307990L78128253B562902725J824775717
1281D387678442O093925326M36938934E135508015k560334955K038112340J698152169
1287F311437569J662678572K672654986k16774685l624391762l294858106D00515547
1294c159965793K14086910A585614078J716941376C76632117b271774195n63857246
1300b835631441q51226147J364305648B137984095K801711619j51028117q7271052
1306D701396545j972781082b899953461k760971896a937745186A089073422h46098176
1313c118138173o01762834k675480090l112170904Q84158207L668653959b027074117
1320a04822507p00417391m798932114l530223269K080698994K482365738j015119042
1326e586449591L48146420J956833359k302258812n536943288j725723516K374121273
1332a0472274155K572059002L378855224a167872369j407917278l495896264J092871593
1338d978814318a928846467R751843c27428179E576504564K446573450C066519493
1345a023954728b38641987G80828225O52712639K625888454J839036584j749535526
1351D148930376A738057016H13177845A17166325J383748775N068572380L804354721
1357A0373842201m83228600k012985630j211973738j835851285k12212061K543918847
1363G161509734J405165762j195988372p44777778j592778728g23761505l681404374
1369d405165879d8207022E410663263j024273654j397449636K238104632m16660572
1375D810384033F03650595j11405153M480335237K228242013o51070966j084106794
1381E465644932B046768907c142710440j381470548J909849702N27183516M14336260
1387a672811510B93692821b94347757l845852867j268129710K162750282a605389488
1394A41206964K876709868j247834421d012847640k974947317L52899585j943342718
1400h578238090j426014171L832793658K142342273m735851433l769077783J994008574
1406a0540036972J705514612K53229104M161466035F69030501a37736682l189503060
1412c327239742j19275820m19090757j710810565K405233915A531617524o80625359
1418H50992165c225216911p88918915P27923424q05201815J634269240B721813625
1425E860121968n3412477m57214280j292544726A926312764J409183336L799162066
1431G134658166P62682290j757764143p06230584j814315101i32137699j687916100
1437b620053799E60981598K696178613L67745004N85060194k76740760A366089216
1444C70309334K632110172K625792691J421215174J950107924l09139924l795522147
1450D894873224B035183673O74655432O24357336Q64095834K700977991O2543194
1456F961813460B831137210D42153640J279104986k79856445o67446104M170670721
1462D944626798L317834558m081380067f92439613k4649446l05597336l029485370
1468d052171765R28944322B51975292b006298552n434720059j431585619l61139880
1474i233744110k488210446J460406322d666543062J424526499l094573439j06854975
1480f443444977J166227094j664424444K68015411a753060552G42162842a289386340
1487b304801569p35407213l259157428j110776897c079269767b30267260j409478456
1493a639745716L10717112I0071561b583640711k454867498i99824909C594224849
1500C275376030r88696754R49240375H55449206d019442950o6793085h48914273
1507c46015361j099745674O19153481n00924128k918178856n81839213a562204193
1514B303743519K928627352J926355774J22917743j508444473k68427703N91050665
1520F095822877O78691679K228017644J864418810j903205054l535219477j195536245
1526D232990234p82260639j066251961K048376342L982961568l6017802k822056511
1532E557741231o88436322m52855988A904559395o160839L460520642p9958702
1538E278960496I47054111a709928688j550058186l780507358j632048542L571325958
1544e101216816K369076398j622683223M2215117J380732960j954655688j254367466
1550f140898718a642915572B441392023r02543860m71980977Q27667805a830683778
1557f113844360K075546156f79112522j724969894j051867892h64833510j486403298
1563b351236808n252536967P38297388a586308117O23129874j406862471a35475549
1570a54751824n661010731k687926340L042630668J127194932j664694950J161895924
1576d836662321J501223433l009632559k838666892K089183703K795806937J638728013
1582b660019686B82341733K666756963j130720546A35686212J168825579J848732074
1588C153243865J241342705K443809744K407830420r17899402k468979705r44855205
1594D914492422n19735512j6090698J791669755J815303135j079684759k245735472
1600D660218871j629897923j368977515n53272915J900671142K237291262j45070302
1606E100962620p74616830j001356429G44933409a294404470I7785702J704070412
1612A801856114n69953655k40018464m0620881b030950384k856317972K374675072
1618b512593284A343028641M52611250P98935632L071014373m64597195A374313808
1625A550887875K854278139o51037655j363182879J384416998j453001715d258964137
1632g340869561K513614719L03801987j584400879K479106906a209045968k985862828
1638d194908796k684092342K029740732J016908323j328587551J888842900a005581859
1645e081021049n234762208P41789590J269113361j873355729J350654218c498691354
1652b180784291k568574406R68629622e57590608B71855111J440259795M364366199
1658F076481105J353972643l173880444B050503950r8676174D19767416i91013357
1665A240525363K140410224j489384383d6404069k4008035r0797770H1200754
1672B260768476K455114956L00350398j230784233j615112455A36051003f64537379
1679F79216671J242563605M98531235M04259397l12887551G79009183l74148613
1685D04860570J658369336J687701898J613494676K050406578j62348262k988423728
1691D264061068j361930167J431544835N47741220l14475926J499374011R99773547
1697G066088588k519965495A555725926G73027003a4897812o04933121A157192467
1704A901419573b193809127l226955062J106192195p2201408k796350535J680512874
1710e502611063d68665771k95011747l847202473J01910130J384119178k310702362
1716e435553045k15836949a589702478O48915144m511138847j151019695J976506759
1722d626439117j640648080j558234111c321642217A268964098B11962848a163142175
1729G24775208K53748209a127874905F4951814K909201370r58193485i02520244
1736b426264085j820637094k394327743Q34827720K697811309Q09003306J88422756
1742b111163831b97363840C66069490a384072140K69803907B162642481K069008730
1748D231651211k60199838p29158006A540963977g78549680n35841987A11288572
1755I05422502M38683208K346595386J872914636r27702253j528094199J135917630
1761D243736910L208396191K251093452n01770691k175903980j372564588q88738304
1767D764248990k306193491H08389N92335828J985716724k99308686D03941365
1774b36096194m04453170r42941433F8733456L372936619k26436501H18625800
1781G80037294K42685713b308010139k172811507a370696015I22269454a564540183
1788c350802200J353859057r52300535k433018547J687727207a10894524n8505417
1794a69399941j259539987M45675209r00802146k375777372Q23615620d00441777
1801f39746262j239508882g18700895p0663314l589201117j673309096K417517483
1807c634356939J283194843p13516006k78436679n93183761k230860766l35591309
1813f502750617K567148846R59727587k60312642e38299879B704749772H13294015
1820b538669405a085599603B290569423P5955643r26371105L62661668m58856420
1826A343959209e99991554q30991307f62159871B77624077J558153086K500361353
1832D336138516R31662894j381909136j225826490R57607447J685595671P11943747
1838F015212649m28462916q24627976o27505271j784690817a98911001r11273863
1844a110184864G00070433J877578233k11264212m2430948N70839034n91161274
1850B303631266p39677459R83341220J856465141J4133561p78901587r96629108
1856B642363034B73801149b402891319n8823156a020921944m36947910j65657078
1862a623526932A37469477L46596037a879153000l64556054D82666778J645716729
1868B128383507j82600756J2699683q46109373a667726164j735923607M23693692
1874b979956079j024956290j350507625J587341241J868434569k354438972k879372646
1880g133455802J694148704b564729477M36332709M30435443a27035594k71068727
1886c98104321j817120389o05810409K23926579j070023670M57807153h89970490
1893i28521660k911513572j135544645J834978457J032418050L0158445d22224998
1900A494492350k53730582B53849571M017201N9788384N31066950J951299523
1906B800021629J360426336p64069687j067718881k26119701n02524621m49260351
1912A150754724R35726402J450859074L5929043j223387600j071078983m48973959
1918H29828701n344349N68573953R41302198J108781849P71906438l91991432
1924C823057358j385748047p16485954N75387435Q86915164N45349024l46563806
1930C381911174j388586421B46126995d06874208k9008240o03659211J40520032
1936h99021627A306984861J742432106j419619858b43429710F28057520J602042015
1942B230099535j2953995j3331489N15464200j159343205h40206449j262459523
1948b102665972p86767758j488816758L80558218a856333470J89403014k034229380
1954c701159836m59329400J338384758M42334790R7463266i29730565a40738870
1961a521570043j389575395q76307952j352288590p77894362J417978270J508035270
1967b991622802m48883350m74620171R82633467O96349401J32780878b59054704
1974B356449001O15898380j036211736m67216220p07791437g42386959n06077489
1980a248464448c99504410A58030720b40176705j19452847l12100332m05371270
1986a077101154d34912262A604437687J701730409M12494237j90644868k22367814
1992C305649651r17786066j153239070l78240885K85330602N59588418M6084277
1998A747386927q57810858c97468440k26961209C78576918J255732855J020658841
2004B654968614J058652104N21046501k66703308o33784266n86031507j32038252
2010B616109886P46461285R44654896k91942988j372386896j125812040n27901297
2016I89182846C38042205L930665O83372365J46120399A85095802h68155029p88979728
2023a657134757j262377674l54807537J144542179a042726200k67574605m61744335
2029a772045140K83198775o43169198m46534866P03579441d61801373k98618459
2035g60419832j104090561m97899716q57334564j477382905k55250998J482634749
2041c469743827J009726289K70503560N24239234M58176042j08943757J8104981
2047a297937478D02055022J415316268j10578626o56955438C19023478a003956632
2054b566916276o45757618M54893811N10014895N02902487k2749671l71451305
2060b139063677J32971931h61225483C12511077R51945013R78328529M64851007
2066B707635626p88622310D07895003c70372879L6888534d5573331E63614214
2073A403585715J84511563l27536825L57234643R87225872J225064952J059496315
2079D889582235J050490569K48204907j027264136j507266960j367701396q26224005
2085A459821214j78998538K9981780l84068793C37309570A3091873d81199430
2092e27016417B64953868J448316547P24895066j09231569m89706839q83639178
2098I55587895d77697342n91191655L09779563M3334599m75881487l54930807
2104a546587129m20511009p53884719k33283750R10869731g11878181d8401311
2111C54589635j44780962e74565167p98676215J49865234K98403818M31472201
2117d93500129M8329700j27486525o95306937r22823698n31740641L11242567
2123b411285663L96773045L63063094o125441q29713760j095457153m55387383
2129d038133261J60351040N30711088R27241483J037116204N68460618r5623184
2135i09876012l2216713c88407378A63684107P78202371P14681525J34733846
2141A791301849p96184976a81542911n94720178k17591890M27049890C65953979
2148A271170734N86197831K66813581Q4155354K62414452P97947020Q60333546
2154D129032518M13416898k59806035r14994607j336316011D41102561b49235531
2161b65601839B16585139n0940145J02162892L82160596m2926652l5460840P16021672
2168A287602662J258084445Q00511511j54590258n85546698j084467013B63675164
2175e01816840M4768437K05962546J18538984m1957368o3813451j61030807K5290432
2182c74058067A32977810R06224399Q21741449J62936932o67565515B5167421
2189a138572893o55274106l93026315l11900501J46620735o3862574m50863426
2195b866879080n29595907j10910907M98536563R74048050Q98656910N17015317
2201f19129054k49136952p83073000n71674291r3567471L20979781O4379927M23112721
2208a508108339K16478280n1976609n01899203l27624094N75376523e36026096
2215B26837969L92604141O8348185B59303411a90986874K1094211C65540112M46572983
2222H12113095N05701125L62001400j29053181n95727312C21018091J81895436
2228E02913527M15732088M35141755o6265637l47446885B46192291a88321369
2235b06160089A97511533P75938526Q06347358P52437750L7466749j24668133
2241B445033783m03502838J27025791M04706744K85653518j42870774p23043133
2247A993003091H55110016a75165974k22216081k2937901B0246484O60864042
2253F81110526N77425466J69727741k21425353j50235550R1391488K56760834
2259A404755152L95267278j57252914p46775470e12639426j142167834m97474321
2265b152281581k84051216k32610573L98861092N15730204K12861922m67524184
2271b009014336j56248090O59361795O23905078b89701493a5665599k08074954
2277b23740553r46582928q65425653l01787801L7952855n7330611L96165804N40964076
2284a419784811P251653l67453375k02181907M62452510g31337659e6804131D76987487
2292B57628815a11741086m15606069l13282524L5105043L7040072c18506135I0042303
2300i1870870k92194681k60734934P4352870a10827888H29411487N23200063r1177867
2307A261433683m09492497j64009311K57672015O8163065P6614918P01206208
2313A791588081L50601136k01710260n93513035m97340509k10992120J49276085
2319G87909378O66700897L09604495j65664599m50200138k0204091J13877261
2325A242023203J83058189J68408491N72563376N43486444k46841463q00207110
2331A662491130H02183139l18425224j37350889o6999786k9300677c01645604
2338i77269278l71577310j22137737J26928309L22090199a38469408E19878390
2345E81388745C0409728d81381934j47517451j08620257J34150236j79009235
2351g82378641m06170854n79793256n78987788j63925719q7238100M37120579
2357b161373779Q90177167e67730830J18491390j33095859q7175462k00075756
2363h69586517M8221181b20537826A1708704e59651804n59752371l79292525k25280011
2370a723976711k47899543L74476123N70095979M87945706P7390428l4926632
2376d96894650j8999674j25899610b59962884E44188888M61346592k80421056
2382G25114424k92325697M3405711j81706056G291516K36930622N59747097M24209418
2389A228178653J8158788l58391991l42227350m5809145M69627302P47160309
2395A716696566K84707835L0220203l5054412r4593619q4119669j56506422q5830359
2402A575520123K55293780K77369916l98325355p71384285I9082274b52713376
2409b21564299a2523305A67129538R8618995l4879722o5053973m6847753j8778284
2416A00188801L70331034M30257522J55014392j16092160B94418070d52994672
2423a201423510j87794968K84221856L6129153j08983398j862748J76768253j48608922
2430a151554284K1653320e38247486A03405898L40926198l5079312F2698454f99773603
2438a457886104m3230794N7999396p3486077l19121784j81261646J15183894j29469911
2445b031273026K0824318N46406424f41347635a93355517B02519004d8017652
2452d98300792l91095410J90864891K56441704L3863392Q696407J16610763j69964023
2459d52883068l9638745J69671801A43811120O53986330O71305311L19060470
2465A788163231j52600385l92408017k69050818K04797990N8780576l6680393
2471A201002184J06040351q2620592n40437404k43057755q9420791J34134095
2477D85640088K17135485L50525390J52267464k79370673l95746581k15208742
2483C15242431J71661615K73032050K59130707R7691609O2419475k53547070k20264586
2490G05366231j41544911N794294J68002155L0481762o9353924B75188733c01648011
2498g26122618M7572966L23551335H662740Q4607632J41138343J18689457A46260632
2506g5766216A18537154l2393632j8278937b21364758o55937232q67847172o06571096
2513b351720258j42749348J23661317K22202735K60572916L55595586Q0531987
2519a451905065J40941142M12029377L77159607h8827701C12682274J33433049
2525D46115323e5650862o96987696l67011473j30173425N2643982j0970085L32313570
2532h75835989K87578285R8837331L5719319f3031392C76910847M88151746M95633961
2539A360696554J90932581l70607862m88066636A43097458d1966535o2324795
2545a04291330r2086743H6774520D0850918c8621069a4243802A1956110L91778291
2552D03734401M63536822M53687342J33995314p2619656l23663669k89365347
2558G69305207m0236409l999712J52246304J10325799p4333441j9670425j75681850
2565G17955473N0003625J95401K95054303K98658489l5743562j58153877m77261820
2572F90708032k60245015B07736062G6662544J05883835m7027239E7512132b23439275
2580d78217838j58625885j78338504R5524646K44060529P3682938k13525962l96275954
2587a011716030k80773012K9371890J61594380J91290066L16089303K26425849
2593c67717554o3799493j27956898n5136657k6793667R4070399P8354362k1938869
2600d90918377j70476851m27954774j90132330k2164908K62426010L53476067
2606f85745163L39829363B4665917K16993934J414288G1345885L0287235J98133877
2613B99766997J41815348B11121630b50321410m20824968m11296886k58303420
2619a340746684J64685678L77717640K29437001a08841310B68838601K40750871
2625E09589472J69938718L30655656M08714255M10916844r8694690k22970676
2631A508149579l20529188m47897601C39390299l2766650L5657145J72030537
2637E14311331k9611717P718560R4218368L6187618Q9042092L90907196L84230269
2644A487003717K4610797j37985747m24607370l04742458l20937325I0324017
2651E1591307B41884g268905k69044277k00026295j12881358J85703835J36042086
2658b67474914J23159726A00137236D4632107i8921458k82562645j71871176J91382303
2665c61972976p2260272J12514958J13685979n9784744j46372903j00371069j12658009
2672f27219036J82681492J15926781J8771226J15371398k48847756l54695254
2678g98011149j89800412J31044903K8048138K17296477O9224327r6690650j57051683
2685g95940049j41250121j9628717J38420589J87474391J26956032J21516796
2691c82451079o7953139l8594626L6188381b20143684G8713615K45054147J71536190
2698D95303952m4349098j3616436n1238518k3493957r346473K39275516l5608215
2705E56926771j37695704j04933343k7185507F0644703J47110710K70749873L79518917
2712H58024203J96375602O8721842o4743667J9130670j65116094J3034770p1170585
2719H54256741l3937852l11511457B17417194a76212584j43544506j32628446
2725d52385536J14985275g6367828B1647889K35768118q1475409J38946245K07791379
2732E22678222K50830494P8252073M7795900k7597558j79012799B10057551a29589746
2740b16716002j75312917k1446641n8965578q1754476j76412410k8541048R1570382
2747f67578690J85957428J93561030J00480412c8113300j14464682j97099736
2753c49677718k26221220k3042216n6160803N1190371o2516275k15752384r7738355
2760i79918600p0956131q8213034J65499215K39516196L44476668M7842234J22618699
2767b19134753N4286660m9078658M1851450B9855989J81549045j1314690r4174282
2774A05916062R035652d7464251m1271954b5598031A17139362K50117580k5021141
2781C42235801L7836518j47960570O2747409n6924147K48634547m0380101L427257
2788D49616714p905569j47936211A25199403m0869444L7751384O8850379J77263523
2795C68195245L8531198J21657923j38588280o4471497O1939800J16050991J85095141
2802F88410521M414551J13017170k42446902k15369590k622788r2124446n1712473
2809B01566043J45507894o6799635n7740995I4828757B2856563d1070422r65644
2816d2036066A50324827K7450837L1438287F1823080I72246a76260789L488298
2823a72772491o8698334a11080029j76355553j46848978k40975469k7883664k66883694
2830i70027387N8805458J13492077N2006710k6521255K76172681J1096751m5415197
2837e30390162K41236520g8401789A62083559L9171279o1406157K7356748a45946321
2845c25423570L166401p7952683q2415097L298290r1711410j05090333J65635876
2852e10492526J67070236b8865803A30039404J95248205J45135537L51129m2249261
2859D28525014j63080172l2384783n626439j05486878I828139a71651515j74720691
2866c46372206k9704270a67984528b8947557A30353677L35718730J04999410J7543860
2873E88615677R4570006N0802803o850778M2002256o9054542j07874750j84672636
2880D07538036p0967019j42938561I0165307M9870586J72669466R5982260r6193842
2887C12493777p37996m023658j51047275N9211872q3864479j8061643a19976710
2895a42838268q8341570j53545525l5318309J48070750Q2589848j7645829a02413907
2903a06641469o1781739k3247562R0135413o5838219L6460897l8134688m5690115
2910b14737482j54726778m6593320M9452655Q6837478q314308R0397780R3269288
2917a04414687n3440230p7245905j0313598K3667989k9875208P0166748f6150483
2925a49253156j21663309Q1720807O4286929j9936517N1982188M4484617B7056032
2933a81675435l1613642n5519052P746818K3603460P384401K7702415N3951255
2940a48419780i479724I7200427J40846580J24571966K21575258Q2841448O0723140
2947G27758819o600152j32322446j45201513j91965746m4763223q0194759c0268537
2955b334724j0857367j30908204a8186825A98127504J16227635J51442477P5067619
2962E40865235q057833K160076k14192317K2493995r5363355B6091391g4928878
2970a34587811j57327922r5989783J13800876J22381815L7500408b3509022A27014040
2978A38288156R1988007A14312708k5742947l9571118r704375A6488346a82218384
2986b96534007J04504104P851649m1147997j7580843a05539910d8930578m676050
2993e3606628j43685399J9019625K1524552r9730755K6365961k1703700j00335032
3000c52151376n1122135J4833408p043721N7656106R5100806a02174767l7979839
3007a40154606A4472130a09413937k9076224g574495H286981J681206a8739100
3015B5144952j2255752b243957A04489762n525917J45819519r2523861J4448761
3022A66708264K8153201N2984221j17334143E9183008J3800583J3460108L442723
3029H9886422M0595845D8135844R1223174P5941149L0772193Q8368641o7041057
3036B67399944m8991768L4414134j18553992B126849N8343432h6836022P091463
3043g9744559n8008245A9371946h4650253C5252420J30817021J9830022Q0290807
3050B66190270Q3346131o3447450j5714576q7632896l1413613D6411243a1686857
3058a07512972o4826333K5260774n3280678q0979556a21361156k2569460K2741380
3065a21189236F0015448Q453221F834143K3079745M1384547d3107535k5967965
3072f9075500j36037425l7045845p9254638m2776561R181224M1433521J10983741
3079b02591483M9256079e8047177K4758372n8677841H8365612k021705l2287652
3086E4056255j2337950Q1735079C4476945O122542B870442d6446555J3113839
3093c3332716E5582577A971580G15569J08600919D0611162j3675059K546441J6133318
3101D5615862K819848J732142J2914505O482876a7111619C9760593L2362572a0024133
3110d0897991C9042365d349070F477565c1389001C5641793Q439643e1005873E1017359
3119A16386476n3350322B1797936J85554896j9375851n0607025j404711n526154
3126A30439091o2968255B9793393E910331M7617438b4858898M232757j5371336
3133c5997477B0389494b0458375D2808713f478427B6664656b4739421k6830050
3140e1569471A8659802e5468775j3879720b9485566r7712382N9919309m2527260
3147a09805899L246517J3627973J6496499b2712084n7183603L0536627A17158053
3155H3303244J087629K2513925R184314D1149584d0968209H5832188C1524078
3163C8188784b2408248j11344603f2908854b3409275j4654703A7491527c4120253
3171I080331c2180985r757171D9608088J7593380a309427j7847916k4267014a2182094
3180f5223277k0776795a3708661n9593475c0951384K960721a1914334m7235414
3187e9149748b203978C9792312c2604425o1711086D4243744D53457J9869813b4030146
3196A4223574a5419492j637527m9230125B0731423e8049680a3792653M076221
3203i716432o4092153L3475700B1304104M4411053e0498817f693940j6536261
3210b3230201r886133i310079r4012707c151750k938922q6162448L2886916b0478948
3219f846948E287451J2444515K4900486G971967N4324947j2707457j2707166i730702
3228a353318C9433181q067437P3253599k5422643a4084229A9679093M1406260
3235F1085353J3790920R4324091E6221511k3212701J10397987E9058247L3411987
3242I2470234L5971778M84383C7911250j657491A6890326N1401364i792708C5427097
3251G4888606l0400828P239927n170610b9892832o8019827A71240a7697323H0274106
3260a06357447b998505p8691375j4668586K112639q5688903M0822402M2664923
3267i6447405k10140m2124756e8389566J1979484r8859194M7223631d5698718
3275b0366231n9273686j0224275K3078442q0357213K2711351L3880638M5172481
3282d5378493e856198j02037289N63951m1574122O4645963G5975788B1886390
3290a15968674B391127b7125121j19659416L9111679b5208184B1114005a34764177
3298g7307373K0356128O466271k4856554G9248315J797140m797436Q3793816j1009919
3306A49031916j8277741m4310847N9603697o840836k2729009J18783267K4630008
3313B59890455r3798408E2541026k2673143J04594149J9369455O8366792I5435546
3321A30884482m0962262L7968831M1482801k4859959k723967k7175551L2677609
3328A47291984C9051877h7009315l8660707m9318882M9116867E3958746f1326261
3336a56642521k4022330L3642178P0851398m9574641D6043035A8977124h4984267
3344A1098916i6191655p6641667K5839346f8680003Q537977k8028603m3675477
3351a31846106n169445j12268069R969702N9476898L9419904L0871399M3858538
3358f5687179j51985788q689659j561882J12069069n9348181J6063194M908597
3365a54231829n8536727K9424942r1569929J23383453j7113110K4666065C6013087
3373D1141056d823817j08098811d0969088I6811294P0593236R4055905n6228833
3380B05231602j7836849k057407M1320711l5685356J6892859O8213996j23566423
3387A52513133J18319743n8063421j00630133B5826476J37945983K6712989J39099374
3394C29584822j07853105J35878J569717q4578583O915614l6601671R852623n292051
3402A13733244L801617E0391753d8147536n2575415A631883J11756414J11211845
3409B24600142m1909218R913917J03890827I2375214N5457102j9613858r53983
3416A27264475c1699955d53778r4134897p8468435o1726760j7235113M6254508
3423b05764475l4293724R4524854q0872941J0884537J0244877L3636299O5080210
3430a06560363n5671564J1227830J0098859j86296074j93704069O4057234o7670912
3437e24519059K3288074K5159889b28760235L5193081o7268297L6376704h7806873
3445c7225093C379851J17838316K8697061E238274c3070048D180737a34817094
3453f4037438E4405866O0014706f3773123O88454A8081838R6420791J2331720
3460A26834349N2697717Q1534846p5120887R959161k883099M3635687l4366118
3467B02291656N0171577R8507290q7985208L4362319o0562298l9610898l7196285
3474A59978153k9828350R9936614m4463168P8835993j6975107p4146800P9032132
3481B52369467p3001635J53942546R2885004p339569n154939o6014174q194750
3488C39491950j19651061j706462D7641203O7019497H255410b22474242l8677985
3495b61152227L2419300K1455770j252926M092041O2761448O4531586k5020699
3502a02165707l3669971p3193880o286403m6864736Q7742610n330022k29889731
3509d09657840K3977183j45216630K873901J24080669J79069276M1818046O7011425
3516a16043970d5696892n3146063k4631345m1710027O1827887c6580974q8304412
3523a24885386j30522353p322541o0645441k4854901Q0398567J21063764c9640982
3531b8508300C537767J58162765L8977274C6341249Q1060183J12863983A06138232
3539A2062936L0799479a77057066K8203159R316431H6363043Q3469669l7303854
3546A32528858J98323097n9472361J81332809O2306509M1857480J40903219n0581339
3553F47198272j05997693j5765344r3839291r6138256K798687N4638225j49164918
3560B43729682k8163053l770949n2331699l8318587k1425837L1363179N2407361
3567A83490097p0188726R897486Q7196905c5403317B0741689L5894276K4326088
3574H0962053k931674e2803354O18183q6070989k17894072l8437133J53849293
3581b40738072j0250121n4462935j1766178n6492698k6385536N8302984Q9629144
3588b52163412Q9784518b0872308k5699325k6643825P05434j35777199o1347318
3595b69634541Q7593430j04687896r993888j29561528o0775084o7577901p462162
3602e62099570J27770930O2291571O7381199O7715326N7706253k62848J346240
3609a78150899K7434807d4426388l6480739J1986378l3287586p1529992j2949158
3616a86687485k4764815G383333J22301599J35488256J39057998R1266470n7608119
3623D37889537J32236415K0170836K9875506l8086110J8064137j39032161j08361499
3630C52756661j55295591m5205519L110932L9748720N5740426J00905518Q6673256
3637D38434403m0290332J0519578K1987592L1227397j1037401p9439477q411090
3644C62990670A59330275i4138159m7700924j81097380a23670788m8736039L6083527
3651a36323300N2032669b9096857d30954A53279559M6841070Q0233626R369393
3658B89723648p6558518l1476783d4929959r8218170j19064093M9880774k10918557
3665d23250005M7492432q9131287j8265929j14167460N5505437O7397731J14576169
3672c59842912M9764368L954997j89946936L5023277o7504268M0595008M4518697
3679d43437769M8764651M7252840q961103k4941785k5262780j02824581J94387939
3686c15022588m0592232J31555656Q2513621k1928863Q0945593E8742083O0132093
3693A18874176R6582251J60572927J70952830K2968425j59070644K152515m4831540
3700C68200940j1901119m967897p2197543j8291738j10169993e197130j4575585
3707a9772715r6989276G0880663J46038419R5144663R6316686m866111J3733883
3714D17248203m730560l9843218L0391911J14297030j01123276j57237984A26652904
3722F3683735L4963318k7802496J92624025L7068331R8779992Q0657847j12375815
3729C67598937N9468848O3587692l8747675j04665783j61905540D6394027a68529937
3737d16331044o1407738j43261202J20310093R081936M3924945K3870515K9660428
3744c94152067o624445a83042852j64243193J51724723j38897053j72095984j81217327
3751f87771686l8325100j6978504k1781068J03916952Q8099529J80216006j0768240
3758d03392111J30032443i0123328D976391K20611028R1758531O0453940j51450865
3765B26349025I3194498c2167519j60871197m4424932k1994150n1979117k222836
3772c13659751O468787o6939108J27715044P3545842E7915677Q1759255J27484446
3779B67159378Q475100m2302956r2572408L5863435K9625946J32787472N202923
3786C44238890J0899677j6431355O9439360r8480250P9622321M5395448N8503170
3793D93187261J44949711j36802819O6221956l7385494q4550092M3360102J61746998
3800F50727623J18177198p4948347q9082635p7372596r0800666n8818754j11445266
3807B66436557o3106803d9667759k09776048j79111497q4482111M6943163k6290668
3814e02384920L2921063J24838389M8851035M5567576Q2021652L7973110L9289111
3821i0922984B2697093h1782651m6102019j60973786j44131721j01677239l0252213
3828e64919629N1960658P4041424J15194906P6218945L4801471h6046784k832854
3835h8879638j7182962d0710642j4781782j755153k89945395j96082257j82219359
3842g25494588j46744033j9302522N7516458J64031853J28736922J14990904J11504722
3849c14760284a25547909C4283874J25815825J83255342p278920j12757364l0669321
3856A92649436H1360279e0696828D081403L8326551O3574113J55517963N1077002
3863C12577032R2620443K35138252J12787614J14560610K26372320o2405208m8536021
3870I83115042r9390333k50549791j90326689j21912113j12534265o4826851j5592182
3877A27982818F2384064f276104D800669Q8627176Q3348911R7933263O8549017
3884C43259036l0077383A49000171G3610003O2856522d311390D7880987M2698275
3891I0579262R5593514H8267843a260768j15696275A94837d2880589k1793139
3898f4673728k9525749m5175681N03105r1821862j10508583R6713324P858298
3905b36630876J9530108k6605887O98330k9924899j53980355q0105330r2513835
3912e99532744l7813808j5135833j99825401j50228493Q2259863j20668463J02553252
3919i38391627J89360608J94753889K11301950J05710525h5613713C6113535Q2226566
3926A18340101Q5487365J1974043K5534886A15585080d4693511r5786006j4762003
3933a55241520j3462126N2112223I6532834K00623115J4281529J98858100L4011303
3940E44306881O9459467J66355584l5832873j29307165q9694010j00041932A12378735
3948E6117886a29292065p112725N7965741F4037987J69380862J26241687M4588627
3955D04249163J00135636J09199977R8224316O7116138K1931195k04812630j72464358
3962D23579437j65076009j19080854m3815104L3679197J0421974K0145701M6702378
3969B06556720O5158654M6045537p765998O7507334o505122q4890345j04370169
3976A81736611f5728059k38786008k23133913o2376750O6195830q9883770q1698248
3983f95410918J128138l046219m5505668N0057561J97660191M0940854O9741739
3990c84434322j4169204o7784371j0437194K2635042Q6483731O1148501k2634148
3997c29191965M0858142l6425819p3631635l9988052L9801229P1964776P7520568
4004b49092756J8526176j1399475a07692057k13759909d6438080O975817A52615267
4012B26979560M0657714M904454n9280925r4837215M9981068C1789501o709157
4019B5080344a10651003L5653916p5262428R184561g03733F5764833L07967513
4026C73732346J52705399J77209043k0284939J31367424N8204772n824492k8168291
4033H38941262k7111635n9509233j66734856j59914733j55253998o5284553N3875233
4040B59007487M4871924K327221R6668527R8651109k4516286L8450164o9873785
4047D45586361J09841729j46028639A37263543o5820793a49446168k34450501
4053c83896669j64239242j12513360M0940329M9923903Q5613954j4819794J31067000
4060c67923879J24557572q2813129a03443930b1358823E3668037e1642385k16832342
4067b68474727j30629995o6042220r3116006j33760942P2372324P0038528J1535306
4074e38077732K2720315m4794094J91935395J31304532e0611210J31240m2955868
4081i3435838j26121917k1335430k2391850j34440072j5817282J4983749K7158437
4088c71400203q453493p7057477M688211J53105828N2993078c5398141G8057585
4096A35635039Q1202007J11429500O1179023O9261426N1296485K13395555o4810757
4103F58588278m1829378q0389509j11677976P2952001N7218415L7385960n7109231
4110E35138560M8593800q6957379L0209793r3547619Q1000201Q1910391L0581728
4117F26929475m744965k0051857j65168943l8085809A59804239o0586985k964339
4124I6252915a8118364j27886769n9117293j10661959L7695391J11281708f0248732
4132b8579294A61331350k7346685R7425074r1232382M0952582m9290215f1148608
4140B6634925a38616499k05188669j21953645j16805194J5964963O2935330O1152760
4147d42510954J42609641q0925222j1906406J55332803n9373321k9491936q4954677
4154d11220072Q8903025j87561863j24400553r8455732j36334245P708265k8686282
4161h90047457J08104742J62277834Q9763684Q3816657J29642879O8695606E7446917
4169A23020604J72135998Q0300697q7499888k1947688o894592o876813K8276598
4176B80514916l7985139n5658128N8251567n2603664M2222723J14079851Q5473601
4183D34295727J2567830J80995176n3787218N0889789m2413325O548087j35050158
4190D54045908j00418002M3284419p501147j85663309o7971978k698142n4761043
4197G8316706q831224L9828838J33871744K07881399k7293601K6467789J5965592
4204D66207243M2213279O1350338r5429309N3582280j84658266j01682136D5506087
4212b6313635m3644685r7345041g3708907j57526792k2754227l8185478J3681011
4219b78494393O0540332m0809928Q1719208j11855137N9235453k03318930j12229438
4226e45212833j64691112r6660163j6060482n8351013L6429587o1886209J0934832
4233h95497393J02503601J90381692O4471011J33021262a87604858h2092154J4458967
4240f7633187B4174986i7488260a150079I6500060q121154g5620146j1903232
4247h7523378n3912183n3196118M0580442b5946733l1343820a8106568D2752998
4255A65803065J7241873l5851491O7693783R9279816P2845974l9029729o6692576
4262B81290715j03268279l7186109m6643794k4171414M2238278L9581155J30357640
4269B82198192L8253367J22282398N2226637R4999264J69568242J47805687j6809859
4276H90523928j0361368K3481828r6617461j54443400k6016649j18214686l8150984
4283D70201208k09351206H6260939B927419L1070984G155708K0425965H911471
4291G1253576a458939I2303907k9147269a9137122q6648158j37384229j42419387
4298c85588896o2803881j82857769j45439719q1764643K0784087J02356739J70248363
4305e65065719O9368471N2668386J90110240Q8570889O1142493j5525865E4837973
4313G0447868C4968216a60050677j80437179k19538623j8996222k5370342K9401686
4320e74991357l2601869N8299675J09758706R5454068M1929387J01579051j0409268
4327b10981607b5384442j190287o8695409j5129550q8642910J3005948n0318708
4334b36355358L9946818e3986008L703823C7862550N8771228J22107618J38005388
4341C56746784J63804069P5867607J86473185R6714619m1123113j24423683J04403599
4348H18463067j01634648j1579699O9487025k32892118q3261796r6130951r2691696
4355B69759184K0251135l9996681J38098645j54251202P0058213k264548p4914689
4362B26740057j6478960l2694981l2753775n0239443k389418g6449131a6031141
4370a26113260o0258414n974911n157809q2325271Q1624624L1938039J8993217
4377a47273785K2642525d7888307B9186964J29691660F3831021J1642610B6814345
4385b2680844k10059180k1161935j37830457k57225519q0059005j76858866r286159
4392i15161965j3303910J00638487J08998751J12401543J34469174M5026716J17857989
4399c09073215J6820367M5710514J2478262L8713575k5388083j46324323r9973778
4406d67036681p759520P1592868j3266820J25023543J44757342A32758781P2250222
4413B05009003J33710310K02005726Q5273809J26821498M3292855j22970542m1562005
4420F31580654j94410773j70929085A18426987n0022991j7133607J0404191N9001726
4427A20676306N110009J66989398P8430602L7893723J65996813M6142933n0538750
4434E70701034L137182q3701253j63256204o2267032A21780323n0349961J16859389
4441A88289751p3170068k6606865M7013692M6829704J97423796J9117127P0913031
4448D69810168N5639357k8421167j62612949p086940I1055864L7626631d7666174
4456a69728339l8929429j28563356m2627315j63672717l2697403m5013069J02040018
4463e19191610J1857938l1066125n2316445k0203332J17971272m4594808L1685826
4470e05857284J03929270L2418746Q461179j41299372P8638150o3936133M6384568
4477d41260876K6057271L3805189N9188540r4727188Q0020756J7198147O6386205
4484b53331956J20480701F5742126J00650959K531776R1945546q982579M4997307
4491B96885135p9749709H0086112B7234623o332396a37300199n1015189m9421220
4498b37736608L1285777b6278749A22031209M4394854K95822178r5223439K24852179
4505E91876981R944099J5261700P5999910j86430897j18662002o2764978j44370601
4512A80854212k9068771F9514362J51545353J10378442M4482193J56740679L1590133
4519E64251162R4158255J27333206O0001433j48049320j2446162j53505749j85535302
4526C46207523G6956136a46918484q0455952k60835052j7359732J19318848J8020164
4533c68230208n5383102P5727682a36188924J7924525M3234695N981326C3044893
4541a29697512j25126444p3032890j42583936j7129262j04826878j1674272q713583
4548f12784777l2211327P5477784Q012431K08047377J26846477N9963786L5038516
4555a31609733n9091346L0057457k7097n4862111m7147046q4274435L1697431
4562c15256880j17764164K3751805o4269737J13058460j8020025J60406027O1233671
4569a56860843O0621227q9060045i1213403M3562757b1075643I0580213J03296139
4576A93876352k0276634K7124484J91623981p5652203M2849960J02636589k2236960
4583D39945569q508841J5168840J319245j46060019P1794807m8951175J93850140
4590E18558566P1259458M7732105J48869728r6412887m2318359p6350564P3000290
4597F44338337j56487963j56403778r4309387E7625986i1861588k7833096o345298
4604a26039982j20767631Q8205301D2276090A5093639J10006824P601946Q2175281
4611B14877690m2807357m3915080K8498226d0730652q6633045k33197729n5964448
4618d16525874j64624036L9410030m5378207J23129857J34485183M1559239J10992048
4625a76951760c7741779A03766797p450533m0996061h4120820j53557438j31138500
4632c68816758k22999280r9865715P882563j37967151j8881568J00664292J15804589
4639f24179028J37026224Q2262538a54497127c0145674p247220A57419321m4428944
4646A12990377m1242771d9541244p4260867n5676193q995008J0594165g0706354
4654G654943q31139J47798956J63958754K2005030J94970224P7634635L6656888
4661F49848291o4081494m035971j53017377M1465521r8121712N4398051o2570345
4668C63884964o2060327r1816271k9443171L0502820j2607921J04703441p3647743
4675B29515792j7416195J0622772Q0973835l7973973m5683725J7787420K6297620
4682B64123546Q1498314j15156691L7114572O509789j24230533R6865700F7443546
4690A0354790J138005c9226583j28112850m2086930P2523981K1764151b0251028
4698F3205039k5613461p175580p728565a21469354m3213376j32342802j53869530
4705d50895062o7925324j83965095j1548125j41799856K7490255O1240803O642189
4712g60760215J84363492J61738597R5121804a55725697K0781094A8840122i3644567
4720g9730626j1880075j88291791k1543286Q6670111j29764352k2131418R4986010
4727b71685427i8186305M8863239A40303387Q4195462J24521138J25683144K3112642
4734D97815773M312089j77789841k2111285A37196223F106694a6983996j13169275
4741a30153271N2751955l6455053d5519795A80075994P036579J67170073J58079723
4748E12362369J38503928r0678448K2023008J6857408j05566572j02479288r0687536
4755C00334869p0612697K9636462j16672726Q3700177J1413606m0328717R569326
4762B07040300J64791337L0771739k5615302M7466558J4882665j47151077q4359953
4769B07826267m4163667k2756265g1319502j30495797k5734731j07127407j27619564
4776d62297001L1998721o9517325J6095137k2243403j3210497K249017K0896889
4783d96028462J25504734n6604569Q4052878J10313184M2588202j8767390i1235869
4791b17476040L2246163o1575783J7675297k5707203l8416615o968981Q2839107
4798b17384055j2102984k6810718l1137575a08481639L1859512L0245825a6736782
4806C0749596m75995f218209E7816420g9303872J2134191r7819891j41389346
4813c06378918n939591N4957350r327236a8522910G019651J77028018K16157115
4820D00204784M60226J30479821O2671699j5235835R134603L6356573r5388114
4827E28683757n1734758j25645545A44382084J13072657j01463673J44750450
4833C00741518m394375J15346155M9355228m0833206R7772218O5436034k8509448
4840E54914124j27248771q3716293A03281051d3106897o9866804j07365452j76471524
4847c96810677L9054316n6952202Q7172257J5954415a22414425e3185960k718113
4854e5904073A02345364J1224368j8054204L3741363f9544102j04850791m347543
4861a78742436p8900031j6954420n489013O509980m4739085j0087941J0576723
4868c17826223P9861606P9229837l0046442K2459610K1641152j16145118M1946319
4875b18879259p1064348p4361141J3639228l4322487l4419386n9895055J5582538
4882d63719910K2857322O9309041L3514744j8739940a62994067P9883274b6214426
4890E0975018O0344463O4631328J24169956K7661490n402190m885182j3255275
4897C04239608k7293134L3384853K9336054l7145174k6771352l8622908J0669351
4904B47797298M490730o6500318N2426432Q2827005J30404146n4164357o2609203
4911C34671733J09772379j08302506p6366756j9787326r2226831j3631177b026149
4919a47131436N3089317o3972008e0736599G4418645b3000081A73137809L6732063
4926B09869872J34684063P0714830K2596421j66088633R1339762j19978727D7419207
4934d1925854q4170363j61979338L9289144j16331051j8740980M0754921R4682244
4941b48421277P7442425n6754707O0924437f7377822n3765106j44690371J618396
4948b64214903k57181315P2727721m3217684j08162760J4566444K841058O5563276
4955e17078163K3839016Q3147991N4375002a22509786d6977042D2351759J13127898
4962A55479657p541175o5624102O1175126K6110922E4106513g717878o0873494
4969f8591372A7771492d0116462l1607883A464196N0455961J04592748Q561643
4976A65074548L8010119Q3698730j895722o6893412m932563R1080761j18809551
4983A85332910q2637728J1872828m4468847P4687104F7366227k1540513J16700565
4990A62526279R00762l1949120K07537451n4792952M8662709K2903419J10730139
4997D66518687k5065033Q3431615q9312935p7037040p2862803l9702422q7469083
5004A58500986n4033883c0329324j4440697j33508050Q2263931p5534212j0463152
5011a82011504l5764320N2131194N3908120j16092349R6279584k4543222l3972878
5018a90065375p038572j16409590O6592860j61618257N7541538r6886768o6644889
5025e14529053N2543653J2578575J60056969j0904817J06308137P3583421L4092432
5032h6270683b1980298E4173066j4793951A3515799J4452088e5103402p8728254
5039a33831656r9027021L7097700m4801371M7249193j26463828L4620517a25592362
5047b13757071A7332927Q1759132m8800770J9130509O9469302k7443141k8261351
5054H3186608C3489281q428831g857670r063375p7937889C815364R0565686k4538730
5062F9842320J24658141J99959385J4591747k625587J42489230m7352274Q3597299
5069E85160261p3730548J3411013q2669474j23680990n0897666r2473844C7869474
5077A33512884o2597243N2514063l9981403C0946113c0210963F8283743J33557953
5084B01841696j8712569o5653439e0542359K4893873D241407f5876603m4599647
5091a10476250j90897244Q0151632l1413748n95422L4106383K176850l865779
5098b20813578J8498269g8402718R056684B6185159d9188144P301769B5418412
5106b5479041M370337r5989641j21284243k6593461l2751467M439481j33648079
5113d26936114L8253048k4993405J33564953n2994113a59768638q9057816a10249603
5121a42085995k1336672a0413086j01441306L7341443l5731788j8291684M3499400
5128h5037021j118976K2775304n5358685d661505F998871J09054753Q2790173
5135A98843797N5759415J39105439L3153118L3148341J4122399l3188534N8268626
5142D99212601j52263765q2359315j19921388Q9564914I6451645C0772493K9381556
5149F0154049m272829j0825378J35308143o4669061l0040291N5257964J11566981
5156B52479578j9161041j8762708k381016n0439669K5602242H711505Q964447
5163A7675952a2006245j11406075L6927575K8986601l9075751G59547M5565224
5170D6324771b9288269A29241808j5007948J17903764H5913855M5677076C6572607
5178g3241513o0444462L0895141j88909349p6188294O0983545j09014010Q2937458
5185c32981484O2551222l8552441L5565325Q351049Q3974190j09648664a16132105
5193a44939159K2724386n2371378j18165834L3008795m6864815M0129404l2330062
5200b98808663K5897635R3234668f3907198k0342926b7636498G3404178K8427325
5207A01831503J2929902R7870585M5994044K3386453o1809492K4540061j05018834
5214A39724222P557497m5293146m3111910a7021121j1355524a1288664A00309033
5222C312266J34640473m1543090J48010694K0943913o3208886M5716955Q7242332
5229C35114657p4288932k9320367m4013408o615926E1323576K9518674J6126544
5236I6968794j7103121P210880O6563286N5716490j0384067N5096271j0805883
5243B43262650k9123873O4142340j21386444l2996838J0835293b59324q509210
5250h768534m2820527j07806536l2702671l120496j12312004K0323323J1573100
5257b75634345R2686904l7637632J6445285J01754650o5602208Q3400784r7635404
5264a82221966j0934928m4347127L7337128K3682853j06104541J30827601p4520715
5271b26281695p3892110R0829202N8960057K6403479J0876378G2734519r422764
5278F3311755A3552171P8940039k7245003j4940636K6209886B8383060b9069529
5286A4038789a95573453k9911355Q1865510j0703919L376718f0757126c0190180
5294e919014A12469120j0149093J34615052m3271775O6396361j0410934M542290
5301B54191021p2735463o5952939q876877M6152225n0759275J8361732m255815
5308A16124609N1995101K5847318J6779229m062828J27025417j3839594L1797077
5315C51666329N2308302o3334118j27020756K936865j00717254n6505506f5943788
5323c3996928o9030787j11858065N5478342J4803146e1117153l9012873c7743374
5331g7671813L0332060J7804716J3808280n1527309M49592O470007j05139930
5338a65474397J5728757j31841981K7039198M2731855j7641760Q9323628M3889893
5345i6244807o246102j0237031d2457113k806961E180716c7201555o4418429j032491
5353a02652475j62577454J06456591j17594505J11672385m6682806l2767595O6981886
5360a77163973o7142251Q0826764J8953540J220830f6666080l4671236D8055128
5368D8912646A7899115J23345454J6578246k7596106K0855874k2046503j1072110
5375A17963970J7069662n2322777K9810323J3555635k4051022P8670741j6063961
5382A64632571K5860319L5289007N3420283l9019738R5027674k6259835o9320899
5389B39629382m1280884o2467762J3860885b5219388m8233727o0790985d6933827
5397a28510117K9856171p93210a0711512I2903405C3051346J13832454M3470436
5404A90354236p7419948J11101468E4546376Q6408456C5703850c9122309m1800078
5411h0922387j37008409h2294254q9905759M383300h0839860c1323105m073730
5418c5396835d510215A0756404R6271429i1253345b5786700k4702022j56593629
5425b07082351j32511533L0397170M7580203n2203568R5232360o6209381m2365964
5432c27163064J07817772K3381268g3109861B4936946h3211854E0943571g445930
5440c7881078B9102835K9523938d617602j26156298J9486671d1063826B8657163
5448a5656159A67202572F9763487N6925896j7728418R1914176l033683l1377061
5455A66464397J0746156G9951897R6457714l4334521C6410061N2957153A5840619
5463C9238948r344341E590386M2249959a1100714F8403433C0402542O7681941
5470I8084483l3144022J2378085J8146310k7430354J20400953p477405p1133945
5477A09824105L5300607k3905681K2893157k0210542m0976999C2018714c366055
5485b9493910h081874a278943k6866526I5666427B549304Q5816674C8384814P014552
5493D5399366b6861981h812900m1796888m0916260j93572031p635852R0522546
5500b02211385o2915073p1386782J8149254P2317263K4152474J4518178L7328216
5507a70047855E7418021G947400L4805162K1160610j9899717H674129b3394480
5515i6210554j19953088J06939607k4963134m9740213d1335129k9388601A7699964
5523b95431G6234718J29258862J2609410l4299799n639438j7802630p7722759
5530H2638364j8763855B8223476c4842307l7854649l2951850K2732547b0919832
5538b4431008E2154188M9495937M3324442l1789529P9525304N2122999l6493029
5545B08340312M2463662q9027835C1185206J17448627F1735017J44380901r1093982
5552A15021936j4701083J4848517m9434093R2395703m5820608k3051796Q4343321
5559A73601897p9202504k8240666K7808715B6239569L6206927b3274151n2172811
5566g5446962j3754017b3546264j18864557j8670234k8507187Q5582869q8192968
5573a92198341J0124682P7622576m5093607N117328k875274p8613620f7355999
5581b1730713L08149o4936577K1704354J2107204j7575011l7092607n1131261
5588a58346462n2275857P7225449k4817549L3161122K7779483b7893069j3179456
5595d1072525D745038L6229645L7062177a1308682H2862452h1825294C4786508
5603b9685583k2968503p9661694K8483425k3821827L3214399l2113357f1981921
5611B1202214N1060052L3600996K5932136N7645011J02829031l5065876k6068155
5618B31135409j5737453q4315825L9221545l6275651n7661527j5318701K4447612
5625H5495409B2385874N5032388O0920242D8654014K10395290j16408042M2103764
5632A84745026J702918n4717959K8923364n5914619c3639369j8933065L581034
5639d8991400j24808812M8946790m7373724P5288387b5165103J856151m3484960
5646f6793912J5893776C0748400j1982025K4141986k1002461J4644447J876190
5653C8426537i8922355B5636116g2213238J7544640m7648452M747254o4263504
5660a61833300O9998581o704545K3507780a2617093n9998884k8654635R283334
5667i1987278c4393953m0750305m9596761j0773169k0470331K0837042J586366
5674a33561111M6310814m8349840K1822421r3003683e1344457n3790743d2370974
5682f5253121G719532P7579111K2140250l6627948N5636391N4976631m8363512
5689A33060455K2152418b486870D6679963O203774J20408585C6133768M691290
5696D0825058a5662629A8406198L0786337O0933819D5863858R6644418l5374380
5703A07133896R8780441p4007598m1807514k0665446j4177369a9430171A0741372
5711a05589813M2357189b0814682o3466077L3244943m3291918L3194574F0833154
5719i909856E6824214M9063646J2140485J8397867k2576119C3702421R923747
5726D3626168j9817913A194983h7073237k8881756q5736869P9905553j7175316
5733a38961625N1700396G666020a30540787e5904489C6346117a06158171a4714842
5741b7854987r3248472q032092n2694564o119111K5684101O783011p590721o3367091
5749b26439926R6719283M5194737J3436273c5342751D6107291K4145516J4449620
5756H4702427J7884503n856392j9477854C6461483K6728825M1456952a3199701
5764I1174253k5885696d695378D6634776F694915L298329R7197565k3134549K835551
5772H6891811j3976215m010709M3587205j0575418B5813744P04232f1750404f272301
5781B2867018I196532P1219002a1458441B7351773M519980J8419345J0658266
5788F0949364J5248452K2796727l6736563M8957477N627692j884624K5219451
5795A40177976D8174307R200p514483c8820832B3497163h4447447n9887396c8741411
5804a18011075e2847819l7648009a948624A5410884h3550789J9872996a2365063
5812g0625368N469251p9840262N425545J4623315m7413208M8305997R928817O464281
5820a07661632L3976954K5920435D391023e6838866b7306699D2754794L6404404
5827G9159198j5582785Q642893K1772323b0064245p2388376d2755768J0116190
5834c2639578o8677553L069871b6710255j28421320M9936574B6334105g1823876
5842d5762246E0501645L6723291j2842570C5797627K827353K5571600j7407981
5849D6788599A6763947c1332031m4286460b2556666k8776593H3045111A1205936
5857a377239A26011728k4670885J32061724j16079958P7195161l2722001G1547402
5865A47167062L55060K3686719o8600132B8242227J0762942h727482k491554l290286
5873a4509322A0239024h5058654D8522190d3939192h849157D091292j90988b2443256
5882h9454284l6167593L1338334M7083079q414988K75439l2006977k7690624M9238516
5890f5799098R225660j04931709c0879833J4684425B0437518b2397588G3294861
5898F3315208d4281460k3488236Q987976L745665m9793292Q775653L551530L6340176
5906e6161988p4285630L1432075p3243979e5628699o4776868b3311635l5550385
5913e8862020r1865314B5882363M0895245c2115490G7056126B3638291a17832242
5921f569436D4491801g2423549C2467331b279635n3694576J7142992A4161558
5929a8064312E8251113M8492020M6790227N225560n2139309j4957738M1925294
5936A33587167D5695188M0575666l9999473J6176477m998793b0775661A6426815
5944a1502276n2487951a9179734p683834A2428392L5837723N1472574j1491477
5951H8247212j6398902C0215058J1369291d3542159C9560199c6078576l4439598
5958g0518174K5735098j15509724F2547949g2427362L1053594d921444j1857755
5965a6779199k8509994I664475a1607150C4299892g0202663C406266a3040639
5973h1419967J4632269l4202513K0372841k0171494B5936811c2149344q4050153
5980a16199497N1177665m0887375c7903162J7712516D5600609k270902c4302436
5988A3177565m67554a32128416a5839144n0218517b1225131m033665l9559312
5995f4818108A0058399M0116258n157932j001073L6728188k6205689O4812770
6002A19350921E3955561L1238299l2736487J534097K1610920N2761440E8293894
6010c9125756E1315138g3631123a1684047j0234514j3970568G329453k429467
6017D899986a1986439B2607326c253961G7700708B6854728K5713521Q4677913
6024A37246162n5143814A0851143J7510988a96143l4943795a6035301l0227349
6031d6262650q497155D4823841A5860541L2715620b5812826F197059M7882134
6038E4079193B3500977g7535626C1497197H566302d0511236O830085c689733j45213748
6046a48903481L5337931b550850j11588667d9437653q4879125M6095351n438742
6053i3660169a6637030g440463n0633643j2378268c1213320M142286k0042704
6060d7113738k558726Q190726j1130491j5802190j2407775K8989706a0522707
6068G3118558C0306067A047141K5151286A0231579K1261805o297151O3723289
6075H8919522D0168453L3239969c2164682R308762B3205164J6705444b9233870
6083c842188B4310654e5057003a7291420D7115628i657876M216189j028744C1265757
6092C595838M3823741A005292K4835869I011846L996744K3385931M5836774g341687
6101E387044d6879874i258221q6744079b9605724i976971I1640376q887273l0215877
6109E2537226J6733773k1378387G853936a8132791k9228739o048217o538771B5398041
6118i339880J260933k128242j01252431L7747955B4706706b9601873I331478b8894040
6127c1696836k6338467G594278P889244b90658r8100365l3561073b9957480n4143823
6135h4101303a1710919j5003012k4514649C805953L2322131d5594972G4359621
6143H0751106j1428712k2275262E303407M4131306a8967623g02494k7457087F2231079
6152h719949k237280k0081042B5310489d1278143D4608468e3310563A8226104
6160B5570120M34911c293838E5198506Q054711B5694021M88940M0825565P17234
6168F7725760k6740292L1348251q312542A0897753Q9044076f8027193H8263537
6176I087699a5021346G260293J04316421E2573076J101709Q7304013n4668874
6183H6309924D2429013M525368j2017628J2204339A5155658e0007362D1315967
6191I989553b4541247A4537868d8225309J0609745h055640k5483741k2069827
6198e5609208D2969177a4415372r7846065A3135198c8121110J0840559J0675182
6205a6605369l5913636p2485784a856540l6141154m8152069R251862B5455040
6213C6403116A6238503i766884E2099584d5237307H653753d6592492B248378b4964297
6222i6155995J1390060c4051951e068817r0118147j9920725f695901C7331837
6230E045935P7188930g7457004B905164Q8778122j0028729i508901l956446D4797889
6239H5588088C2344334i2024920F9643320O4849668F2304599B9140744L3803903
6246F2944647I195731L7865120c1038843A24414195D3502965J1383604L8391861
6253I3278430k1432964j3709888f13424F4367636d2782898k1558325a6337844
6261a6132584j9380772a472258o7033204B8032264d7323444A7717778O2803113
6268H0520891c2660517G59416i2641078M1279999b2183742A3415842e7679243
6276e3378274p10448a2318038o708567F642474f2265565e39053B8586871l778338
6284B4808533d6427335F709808L2914902b916958a444307A4037371d4709838j5828230
6292f0538068m0776181b4076898M707035n5930605m8343631M7590955l1528420
6299a07581564K5168115a6596229B5403885K4527461c3885484J1825358C1530793
6307c8686457F1484353k2500553c4013537A0761083M3167620k4642438J4519466
6314D3805731b1004966B5298680P0939195k7817316L8458692C6192948g159345
6322e669653G8944346A6212149J1653936M6130060A4495826l952939a403274B7199969
6331g16984q446476n1881618D9524147A5745356e797455f24467E7284106k3562258
6339C3721848b8250689L902389G1388476c231324k852879G811331b9827490d911109
6348b1069583l1349606n6340856i028351n6594268H0715060c4838193i573302
6356i2454021A6754390a2759734l571190k6135853J0297843l4569037R661146
6363e7076825Q155313b4048367j22799696a9967657b621473j484388n9032224
6370f3138085C2200116e2202738l5305540c899176m4542768C1690901b9834956
6378d407979B0934335g0734685O978327r849668A8845540J4516370K0779957c9622239
6387A0878910e1141718F6176863d8914587A843786K5299926L9088000M0309656
6394A06541368I864779O0223719D785810K8389736A304743i557993c241731k0101450
6402b3343181l9670154d343644G2679376j2492534j807118k2632555E820129J3242107
6410A9062236E608444M8614983J008262a1298023D0973381d999177G1622130A1650026
6419e1478949a1708985A5305629P6616821c6206827K15505H0714206H081145b0423714
6428e1973687a5613187n5779050J2688458E672621A05282h672029n0353148b4600756
6437g9500637e15161n3086856R428142a4524243n7423285B0441623K5644079g873563
6446b6663300j7353153J7121647k7028905G841106e4666740B8630711K0974212
6453D9604923A8294457d7443645I3707872d412258n5597134E8210705r944681
6460D8266024a1610644m209603D4795609j6379278d2953415a6075602A00352631
6468E9005688j0716347j3787715A4444756J2790944O0559757J126079o010774
6475H2910762l6618109a8308951A2339707f8080232k8924603c0013515k2179900
6482e2193415A586797c6922223O412553I0126099B2850972L9130999J494178B7478195
6491D4982143A235367K5263415b2887115A254341J9825549b4721200J058038j8954390
6499d2617552F6531437c081653A6729567b8122326k9538499K6439818F104810
6507e6206390B6328547d8770722k0637168K9994726p4095674d5953799A1371031
6515E6855685h5060084K3653960K8822056C4129556J77131d9071826A6400280
6523i374236j2011302O182562D3735045g5444107b4549330A1582816N3946927
6530F5529743f4692534g208969G2754650D872636Q2490148k9980647J6249554
6537G3631691j9122732k033783f5785011C2266748a7638055Q245363A3608934
6545F415641K907885a4711401B4783145P5041725a503931A871015c9961791F2703645
6554A6879250K7597158k265094M7125053j4279680c245430G5791487b8244446
6562i524658A0990571a9598381o571250G9431782l2466327k0124149e1221454
6570D6751776A8032824f0007912D181360K9193549i7878320a6008096L977778
6577a2030318H6895905d9175610K3305130i730788B7385743J6585950h3226019
6585E6415337i7249949a6409430j6673374I652019a4724975o80846c004413D6547357
6594a32574248A8691176K6471292A3284654g863434B7261213e0952713l5317566
6601h6270279c0886958C7399473a9957946i418178n2214565a0838776n3110292
6608f3949068C5178667o904486h487048G7065248B4476785d7013463F2635961
6616I641171c0241448e827778j045109m8031443a1286261E9511682a0230465B2691577
6625d637124n5004163H3914633A6940168b1368188I0235557l1164638a9086510
6633a1193937A22669449b4503005C102592a0257300F714315m50934J6730372O6505566
6641H9499319c5436068F4340196C0204171f7420483a4271401j3227835d227642
6649E793242e6504959B272919c066214q1721895D4171756d956660d1495m2719867
6657d2761362J6456038C1272392a28479655A5236443a500164r5280856B85996
6665h5574625b8319720K887253p126714k9545440j3804199K7828392M237824C5803821
6674e4889884A7260181c1510198k3188321k1370796e628896E0020978J6961271
6681F6982249b8388756D1903212B0641593f5894712b717350o0825049c643824
6689C4848968P614309d1386716J9557572P149884C277368J5227045c8499468E6297728
6698E5435363d6416088E1174128O1235229B0157573O3150912B9102813O8330849
6705I7433662A169102J2633742R734198e1554312B8661452J27260495G081870
6713H6020965C6990038l371442L8170712j1293017j6901189a8873504M998104
6720a3875400r2868529b9162475R030543A0592938N9535723E582858h2124317
6728d3456401l6678767b6115324H261106Q270211i3893109A4890573j065414P1944557
6736H5769716g654975A3920334n139618h7572227K7285209m0679897d3772697
6744d7525926g291450p9649978B5502608J2340006e7014390B6511305J1905716
6751C8417021f4713954E8257915a1198712m3163103F0489744b7718621l4867563
6758f2586184K8143023l0977596b3655619n4765472C9525555d77393l7442574
6765c7919967N830728A8318534J606032N4816628A7879668J4619639a4155131
6773B443260P747870a1112875l3737634H5671123m971477A3687909d706436C0385688
6782G4850305d2904456A08298272d6977963j6069973A01447494C5612629K1395709
6789E7008338j5470202I917271i473303A4953347b4749349n2983156c0506056
6797e0810056B0187102p941551J348442J5394952c4228989D5117787j1127039
6804C3990748p451028L9446865C2846244L7311294d4833141B7831732R079078
6811C6910810g5510702b1457145P615128r3101319D1740069i9953535J1608467
6818h8345068c1928441G009140e0344319J1188581J4494622B8488152d6862670
6826i117595m9097110k2433493e990444p5274040R500694k7337796M0111341J1338417
6834d7651828b2885627m8464894C8627219n826332e715148I1341140L613798f69466
6843C4925615o409143D726932Q847396A524230R767004f0775331A0774579L7904718
6851D8679297m12209b3153514G2969076C1962897a9564535F111483O4317807l949682
6859F6479608c211725D893399h6252795H3329703c3556752D2841033b3049433
6867F0992910j4745668h544584j6502074e673363H7809738B7096687b2678117
6875A16024956j9611986j3734452i869320C6004667K9935720j7136245K2214655
6882G1018797l1567928h6848577b2834413o8747207A012748c558319m4631343
6889d8189662i046649D2323117h2081029j2964736M1693234p6800720c9690586
6897h2858124b6786336q5627823L1506670a7539575c143719k523862p1777873
6904g7445454j2873278d2015619j0177207J7524478A0075870j79673a3875535
6912E2576830o094444R915752K0450857e083708D3864572d2261854n696763A525629
6921e1063028N829131m9495578M4741514K2705358A4378144g9844787F5968421
6929C9803436O9407292m0116680j8196875j9864068G302769i298850k1433650
6936c0732500E904542L2373122A5818888K361180C355755b1616782A17647267
6944D2571112O5252489C6745396K0614040k1006176e38754A34359390B5999479
6952A8456022Q5200670A9853530e2801114d257701q1935573L1014050K1411802
6959c3767422c17336A3761274c2072648c701936o63362q0038900b3822726h576225
6968f9666402L594578h36557p8314443a5167210r3165758d2466570m4794550C3475345
6977c9625790l593441a2678963l3745409E696259e3341571b1993149n0173210
6984g2166359A8849407b2290336p7178376D0777156a3850334p5628506a6945717
6992h4939436B5000117k520580F08413J2569745L3238520c2538789I4474294j0961498
7000H3512796l1042893A8302371f503357k1940618F9181229k701436B1449972
7008A0438999M406792b3993966B3403959M1243293K0843716m770453d1313333
7016A03060079m5303724J4691738Q441890k9732754K4398251K1103635a9372811
7024F078261L8234512J4467625a7943364C4491606A3977407d0883766C0887265
7032D3222990j3770445J6080578j6945828N0104320C4579903J9594038j1113952
7039D3059989A0559353G81878a630845j8042302D5073634c9511810h442109m6089739
7047e4531848K0753538j907924M663769a1619538q98778l8166856C2194936d6023283
7056e1348730a9778882m6249009N60479m4022360j2040989N8275410i842018j0256349
7064b0098367n5364940B0285483a3862656M38338k159591q0808156A77337c0212382
7073A3387186K7271714a1072811k2440803l8438994j0900132c7598888B039876
7081C2786420B190385f0737436R563709A0799092b9411949A14647235l1933223
7088H2714012j7555430b8731218I2598912B7273848N9546019K713143A2449963
7096C9187008A4608246d2253242F1167567A3599567f2332079E2375593F622015
7104A01146156j476985k0919757K6290471C7237258c1463930j5068178h613261
7112C2863879M0966397d4094901a5058215q4690954A1086284b4897419q1835762
7119a06733181A5582934O962919J1128428d2032103C5901072h941981D4221376
7127f8847366K1707809L257497n927173J2833449B1358363h7909792a7964895
7135e8632834a2513412A1090852f4972735K1858042b525910B7019685a03010952
7143a7924722l3217714j1455024K2636807n2224314B0188607g8889100n9040810
7150a37929910a4683362A5449723g0936626A4577304K4937214a1561201M288707
7157g272494G3872536B231944J0387834R0157026k3373488k9800444c4965408
7165D9564221J2169581A250539e2950172Q239937D5830406i646549E3601218Q6160926
7173A39762144e2731103A51073661k5492962E4430847P6627044D9522883a9053880
7181A07878214A637712P2147701E520433g5144953g378839F836216K500374a8142957
7190A6728031k318799J14783780E5048571n218930K0938005k585732c2196576
7198A2915141L5396958o58630a40215705O7939971m2336387c1723170k0713584
7205e2436754J0528491D861930h5349247A4038566a5521982C7638336g5199881
7213f251961j04763420J7627170c3243461n9171939n6836326M8933670M3202014
7220e7116042o5168896k87330c8372520p1647665M5174655R341499C8947456E743288
7229i2450106c469256C2441810L8613349i0258963k915227d6103853j2907615
7236e9011468k665352A2622299b1943838F3542389l0402265b7447788F8164913
7244F4798034e948203I9652995c1673204F6315381A3114524c138473o598181b4355
7253I1416040m4559720N9458947B5052880q972173m771445d862996A32636064
7261I9030367k1666197n368422Q172711j6061738a1764839A17187128C7423248
7269C3004017r665526a0701353r634812D157935M8930585f606373E1334725E512368
7278c0299578d546743D775908b4428055h0671I5183978e478416k740142C798812
7287C1614997i1251051c9500260m7310268L1785932q6084945e4011795k6266980
7294h0278775C184858c9327163J9223780A1155656L4402566j2977378m552527
7301B8028317J2502465f2633988K1459563P016341a2191295j67402906M4862421
7308a34731780L5422442M5589106q6647516N0844897L4854415B5056585A685935
7316A5955298i846212A6831438q346728K6451997a3093121E2007741g5958761
7324d247833F5508531c239103l2872751D7303876P9267528B4704791J62242713
7331A86947504E6061238J3345901B1541670K0886861O1376309a3542454C9542821
7339A01807200a0305512j2490458F9741879j4771232j203678f0210233A0922305
7347H4898596c5132161D4896101f2625621B0985128E899425a6600654C934086
7355A20291137a1659287B4166160b9381406Q685047k7874877n5341922L923314
7362i9989844M4963380n8431561c0206635M878185B3121335h1674932A9284903
7370d6056573C3221811K7904603d7115307B0032787b6137971m4639305k377121
7377g3154397O379761q3392160M1684105j1384020b425138j00602944b0665917
7385b6202498A9945148d210972J949381m7827773D9376884b9731632J247025C2940562
7394g1816082A4979535d2037629A705493a360342H0741776b2841573n0979394
7401g3820967B4585718P8439048k2711163L3557038k2728008c448133F7442154
7409F9372606A4881299k513524N6463118C777120O4821669H644482O3569062a753833
7418g634589C3241786L2693951q716665j5181216L4132280G447127d307447j486931
7426e794378q2120291p260518A8758455J1503393F646687c2836308h36868E7175360
7435E4021693N5715267c4769820D8066832a523542B3037014a4540243m9607585
7442f4147828i010249q076867M569564l236684n9936872c4258348N644504R184208
7450a9429636n9792786m357557J4135347K0687007J7166087o4627985L8534245
7457e7685278B47907a02958164b6518705I1715527d2676546i390381j51842716
7464a61233097M2661483E536412d2372605M981888J1070563r1251426E1127637
7472D1894811J3276872R418286A962057b3369078F1325581B1762352o177743G738481
7481b4987032n752868C8507328K2157600A041274b5960730j703730k0480576C5562649
7490E7769024L3376026L787537P3256043B3722607K1904011N7638868c0250753
7498e9952518b3719248E4515712i5054484c4267891o8214584E8642429A6140391
7506D26584J70073344g0753460A48049877n4902913P8115171C3056887E283395
7514I1134999A6868165A946043d7066819b1296355k0120661l4758944L1972827
7521d4203133J0166100n018518J3926272A30052861f011964l0450860B1867052
7529a7305062k4937772A1018463b5165303j04038323K9832311M2821937l4040447
7536i0589825j93836469g6976227a7450721j3236228j6590268A0163082b6736209
7544i8552027b0741150k2443498b01552l603358r039974j6838611B9705161d5975546
7553a8192598A0126277d9275905f280477l2686026l1926085a423524G7454797
7561c9216508E8412414K2261262h75756k8741162A14964892B8884246a6110414
7569B1012459K506969b7324812a1748030E776036d0861297a6678123A44662153
7577A6894778J40111574G8220079j2264483l620159L8571478J1087482k8815348
7584H3179049l9212412J326106J3819346I85686e1716491a3025133B2830066i746825
7593A0823705c3191696o6372750a353426D6027854A0971362O0169445r366043
7600F1774764A9798106a4685171a642403j561916o6265064j7736400o099048K3162085
7608g0142746J6220383J787411j9491172c0905871k5110214K7868130J1482693
7615a6665262g952093C458693b2738206G396742a22350755K5979873k6636818
7622a23007700d9538040l2835331b804983m5709679l4226946J0935633G671104
7630f0291588n827666K2292082k4948440b3019573i763778b067814A1323716a2098857
7639b9367420F8248109f6086885F2836810i4355396d1228723A9009907O1166784
7646H0176691l9732580A019187O4239270L119389B4919985p160627P237788N3024052
7654G8021198J2833651J0696923m9478893K7550586o694328C6028105l416070
7661C2612035J9363135i435542E6796128B847370O1572054G239796J32482391
7668A39722187F9830260R122327q54159C4475764K2629417B2847161h895468c87886
7677B5144570J3114463e2718244a4070816k5599192a2419406B170628M7449617
7684D9620245A7383641a820565l0766601E7603435A0329926f9206642c535376
7692h1802257j7366605j7793256N1996071p3793845e7471609m114614j8145249
7699g9731472k108794g099651r309861l2986080M301446a9631565n718462q981460
7707c4331487a2985239m4301588a1535880k4589110n4429689b2975728o4799213
7714h7774941C4783693j6996979g5873762B5483908N6960072K5693600C7276214
7722A05118190k437248E0908141e895845a983862C8916222a1284613D1755294
7730d8009520b2015077C8080126A840448M2855312c2882364C3206140b8765745
7738A15529751C4170805L1167422B9797553h660370A3665477J7751373A1963254
7746D9112579i723707m6051564a6208673l5136453b566968l5787984H5489094
7754D0573394O0164040a2671765D1833643d825305j4781748C7118725d912842
7762d1182610k7729217L4301485l8884712J3537749k2740668l6329945d3799688
7770h6768045g721342A5982663Q11924e6678522J0043125F8682109D11686f315837
7779i0456304h325464l5801533l1239016a6534791j03348086L0518103c5130394
7787e361265E7718340M3353518l1035520C2314745K6959295h3175861K9642902
7794e3532959a2002176A38933139A2244627b7719287d328304j1142722N791058
7801i679968o1339651B0468641c4093275d834370F7058086N7568991A9523415
7809F678794B633778N3995577M790919j9777745N000655j9716056H678445b5702093
7818B2436863b508524q263392E5018650j4047645K2040970B1592392J1352520
7825C2944912R570353j4251108o582008L125605O2104642d4415053A6470071b9479148
7834d2899494L833344j5798754D3079031M4997484g422085l1429520a494645p444054
7842h938699B0475458F334561N6293011E767818a9036974j8022764k4123670N729615
7850e5453793G38083J6544364d2983513k4367514L3550494j7469761g984737H435473
7859c3068136l5788016D0476677j4688375M8675231a35455338h418950j883116
7866a0302066l8066016D8974397a59194198P7628541B0059265a04134244A9527700
7874f3244219J4066232j8312056B4939182a6699346I8139639A3104421R6571296
7881A09675717l8398086a8788904F890926c7020445F2006727k6381536N5587816
7888I1213007d7679886C5942512i7880244C7271830c6648528B4756335L5867320
7895F0623655J6120510M3870117A6406952P2045480b7361417E6586140b895121
7903A0588923f4609306a7055918j9124940k3836071D67638P7294890c3663772
7911b5020912j2245893a7786535o6933816C9525275o446462M6570780c8710176
7919i342528A882619a0185584C556069d1300258B3891636b3619589B4288036d93388
7928f963586A7228L4615030c5888910C965446a9120827a728306C8086958e2520630
7937d2013647k2943214J7086831J3198385B0097965e0264335l7167695l9122467
7944a26554497K9277088L6056931J9884012D6854582A4167139c4364666r285925
7951d3650591C3346141r771331R312482J6616262J6336380c7781066j9232686
7958e7013752C507266a11718406F0074271j0822988e3870225m223156f945600
7966a5614077D6121266m577362L9590930L7686734D5647263E55175M4575364B1115338
7975D4073375e000313D5824184M9294097d4950711a5559331F3866883J6983511
7982H0850394B2776491i180809B1781719P4470554F282994J4918689N5174391
7989G6376074h009823D1521810a0335303q5126436B4439694i3179020C6863684
7997B6629538J716806n745311L3030765L8018031m4302651a7158221i32286r632059
8005a0564345G9648465e9733777l6360740b6585344q36278B1678860f5626485
8013i428488A6166441J6634652b2998899n0097858J5214882M591684D2011574
8021A7539644a0587259l9488296G300939M670232d9211068r792918J406952j2719287
8029g0316321B7621806d6812631H033412a2960214j16377780I95584M0051601
8036D1047185A1025135c0519727E4252793a6250484l6978266B0831726M0553727
8043F1385453b2590238n140832n196442A6947725b0063882k6789838b1790520
8051d0088393B8318982L4570806F218055d0937737i433321D9259961n428362k1689129
8059B2142470K4769416k3113396i144349r4852025c461333j0992874E5445033
8067A9646391G540351N9183730A7254053M3195502b91752j1355968R91649G973068
8076b1387150n5506764a78407B136199O3787100d0824907j5588168C4129360J677423
8084C5806783j3697422a3224900q858597K152016c93308B510084e4921034b2599397
8093f689172G4284374o579183c5546941m095042A3564731h8903993K2988027j1462354
8101g7378320a3804034k1032610l6575814K9429174B1094338N0422631e2839501
8109c4776129a3038484A0459614j18953a00604858c3365447m9802437h66756k397197
8117c263953p32054A1225742k776687e7531398F3982561c9361903D6846336e966473
8126B0954746K8113975i075381p720728j8608453A06185370D2591915j1895844
8133C0696071f2521125b1421597j7980856N65064a4227148A3802758c0701233
8141e890032A0145506d3273684F615315a5288394D2421930c9030726A4158593
8149d6230692A4495919C434500b0941677m6780017H749498a6698451D3178382
8157D6686046j2045722e0307175b1611553A5689950M3434448b7680431k499380
8164c0179811b8986G8641010a3771812B5978620L1952631b798973H19847f8618977
8173c5909029o020766D0709949f3527288K1571382A5574492e1222974k0867278
8180g2090252E5919036i232044o381401l5622190I101787a5612836n064078C2056538
8189e540103j06455842b366457F109188b921784A02256306B6830756Q401684a4662265
8198a1677792A1431606b8283988E9242786j9212819a5803304D7572247d2439173
8206D683249e2829807D1799440a8200096n2018405K4828972D9794286j8458125
8213C1336161D98747e4361804F8041290A4030349F449123d8944906C2301141B017606
8222E588372J5752652g3297088a9251883C3984181E576472M0359729c2336436
8230C8430712j5209564d8886219J1637674r262004H894421l734702c6917045I8079613
8239b5393556a2511021I727172f4881786J265479K4454182A9544325K506651N9442536
8247H1493512e4100894F7719968j3174540b7606950J2582796C4442644A2175589
8255c5851473g758057j13210126D3344837b6085274q031175c827988B4506300
8263c4620681a1262197G9601284c8259784B1004158i07026F6563667a02759129
8271b834056l179708H780682b0631164I854371M3684313J6504853C2015913C819005
8280C6798661b2706329p6776627C782371a9613943D5878808i17426o762754n5774027
8288f3454207C5553826B170520N3834911A1027560f6728126C954090P6979274
8295H0933364e699649B0627891I971759a9173692C3816346J9225730A1381194
8303h2435388A930634Q016295L7211461K9630087e0504764B781160J2986050n256558
8311A0510652J2604920a12374485A5095124f4841385B6566334R233212j4897339
8318B0902207c1700880a943557H570344J5296980J1197598A5905356K46493f4475094
8327A7846243d0489975D9858970F535199Q725142K7321187j7836025L2652907
8334E7398410j2171962F078181N0234502H483K9293150K1079267f2787326a5316158
8343c2692297F1143328j3900399a9326522E9776715B3483809b6212798a2834981
8351e9288564J6731344a6749020A2819150b0481557D2489539O4906761e9926919
8359a5364625C908157c1181647l2911625a988052n7221400B5726386c3150289
8367b635288n794376E6035169P483303G01350a6853636I672020N1332756d8873533
8376f3888828c1556928k385538A0274153L2898773i873878m5729737b0156344
8384A8640126b4214972m276546D0605294j6727791a5130301G594196f2815337
8392B3082459b8891652m2860867B9378859l536667G834289b3136312F2068425
8400B4536720A528743M801558N0585433b1608849D7187680a4466072o6894735
8407h1360807j5255176F379340a1256757K830141E4242836b6920028G9275750
8415D512946K519735f5222937H6281302a1819949m7030513a5104848F4095384
8423b8720525C5997202i4249784M7056578o9706594C0258813j0134958c8326272
8431B4408044A0984755L3673518g953401m2131744k5890712C3124710d1234920
8439C1142699a9840192C2151829K2907498f7611088b6368434D8549014e8422202
8447d285461a551164B8088472b7190538c789256m4689570m6636590n360462C5840140
8456B4032409K9540249B251347J8537299C509228c3070296C8036187b596777f35961
8465A6450315b619718l6508375P307167A2548062g2175054J977218a0532612D4329412
8474A484878M8959920A4124507g7985431k5328177A1869581L8161023B1055046
8482F2449871A184719c9574663B6777268Q4262971d9196021E55797J01070275
8489A01626072A5912280G364376d9546281D6589878I781063g7354595a0121708
8497d9427511F1389829b4265623G906370d1295225F2494575f7369120a8555752
8505A899077Q0201125d074985A17127635B4196728b9458062F8410811g434149
8513A4633170e9156l0172508A5165341K0492329a9891466E5516727i228475l436970
8521a2665445j4008196I43326J376656K1449157d160492o6220422C752300c523431
8530f8981319A428872a07757996b760099p7314841A03607185c478659j9508131
8537b2986790L880545C2726240c8319161h229958p1906888a3310472n6554998
8544f9865470L404629A7639031Q682830a4549957r300624f551014j488280A4512466
8553g58453H4457838j2224796E246924P3136358e2431544a1914692j9013528B0962939
8562c1986386F0870948j2682124j9019852k72589e7656771G9524206C7138565
8570h023714F5505383j2678783O448279c3688281A0803022N9031434o76830B0413484
8579C2735979K492201K4644758c8374123J865146H4023951e1102759O720291E6440490
8588b8770352O882254j2186556F9832786b1429521A0295817P3497991l6878564
8595D6915244G992436K8387478L7977156g7311069a4072326k80460A7661954E188937
8604h4787413L4111099R782306q198719L766536C3807557f0758311c365355C0041606
8613c7369227R002856n9929231A6292211a4671594m2902972b6112799J1242200
8620a4870599M58615K724070B9269019J246176f1708496q2508122a4530982B8998861
8629d4825096k3458231G684018O1954519l4102076N4618558B6160416O7534188
8636I3694604B8690835h7120967c1178467G8286010B8192872N1293893k2165738
8643E7321027b0195006E8148746M0894088b0110391C1080054K2160934C895500
8651A22844686d3309417J5500552C8261783i126671A8364792d7735827A1200013
8659F368579O0255686d104980D4321750m290699L9487216K6689607b4011242D9450063
8668a8425389F8564429B702520J9637604a5440309F4735174A113530M525454K8651363
8676C4290347j6805382c0286847k0947807D6740558L980099A4590041M663167
8683A9253208d0341842G2313006a07254195A2565237f5817514k9621801M3896758
8690e1542557j02728723A9881980d9165849a5933771j37186519F0022673L190075
8697F3212748d3443951C6688488B845747b8654374k1424439i248883A8228831
8705A2742998e5394894E597753M9138543b4104691o30212m004113C5878951O1300429
8713I7179380k1264904A7520836N5179187k3273483h7466797A989959N7596090
8720E9586049k1983811L3981336d5822426B9650815N0085450i1768340B3291998
8728E7237532E939566J6828573K155316j055300O2258324l4541621N7145812E586182
8737H3686448j4503555k082517O3394542C8596711b5256169B6117043a2910078
8745C4422354o439340e0007473I8527961A7672931d3718832A374552K1043768
8752B2418320L081151c5864434b636693H205682e0299768J0883896j906859a5216659
8761e1785066J6890910K761300J0633208P215123k5729514C4574350h9656939
8769b4400392B6680980a2390955A06370042e1482632K3721592n6175033H618614
8777e4457289O397819J6605667m9901768E4435929j7090121i4672780L2778310
8784f1894470m071369A8863850d1865321B8225501j1408165J2120633b0224717
8792e1885158l59706J405758A3019867f6869137b5109998F1115103b6272022C3399093
8801A62072285H340644J5710422J4452878K0661498k9062513d638624C2734166
8809E2302356E112206N9710975h1937808E6619061J627931B9058514L4796065
8816F3854579B7330277c9874683C568559O2860569H504007c1452495b990758k2496404
8824b5487162A08108855m1308059i6422671L1975354K0958175g584884A9492659
8832h4845244K9468826a0746808k2818836m4081648L4477390a7204138B6526209
8840G7258706k4160125d8615975k229683B6875637f9569732A6632565g8512570
8848C1667704e7614249a6880689j0729182l8115555O01719P29954K0310262a0541901
8857h4435934L8025028R615278j0455181L033448j4069042n434544m4442369m9056180
8865a57219496A0699542f5242136E5423067A4799508M323474h0778250K5955240
8872e4823010A8252761N1732880a204524l8165423I4397742l1126841f9437o822178
8880f891615B0719084c2947061C4419908a4476571q990476e311421j409726j6742100
8888b3463247j7574154F3995302e907318A45183612a5462883F377099O1695660
8895F8072759L224610A4073098a7773851D3523985b4898840k0083507l5167873
8902h0150220K9483029l441206j28138834a4229638A02614703C7886222O5829255
8909A03715477B0892545J2433790a1601225A9491777i426206F2681735h1832408
8917E4531361b1506227j3911230J1167185n0336943a3974947n7525796b8820899
8925D3747448e5057345r635335D2472174a8770357k2317246J4278891j2306797
8932c9115509l6366174K6187227C8214012f0692350j9371674a4506618k2663857
8939c7170475G82913K6025190N8815104A3240823a7598595F3499960l0461838
8946C3038122M4385806c4902280C0674764O6855176J990492b088028l311868A5015409
8955A3561530c6660991K333860A7958636b7589990D4673881G206800J4218892
8962B1425692a5588731D3947600a0977302F3059861h3137305E5780944f0577049
8970E0267785M1778876l2292466B7178077a9488037M424611H2432719N0948329
8977A33381048E9807895L8524826l9270524A4143896N0155144n188164K1083679
8984H0194555m017278c2422668J4603669a058954k379371j0156529G5038403C3155375
8993f4192683c2055296o3590187a1434322j746608l2574301J1131164c664533
9001f9792435H96318b9709216j4745149m5534765k1453936A6178207a4137548
9009E4465804e9001926b9373444B561264d5287622E9008653M0648995B1505239
9017F205114L0724166d320103m646726o3755393F0050749c5883201R767158R23788
9025b5192255A2213099a3266716q6632884Q590449a6194126c829324B5548573
9033b9729332C7557660L8331955N0715291E1684820j2204445j417007F143437
9041f6782219A1297397n180340c8941984I3307438B2418144L9180614M4905499
9048A06504257j8323980K0973429n0822243Q4755629p171382F7764433a00566
9056E8616091m062357k2731864K8380888f9650683B5228861f8854662K2611233
9063d6243429B35555h780189E2770580f4945483E5429086L1706623O944938G574143
9072f823208m0391392a7873679B4049855f6107452a5953533l2908576E2674828
9080c9052637J4447815k6206511a2658542D9425111e188909l8609780J1407141
9087c2391548a515716j8958145p9685049n3753119e8407528j9001432L74027m2098134
9095a19133067K4069325b4678146j30461990c6083222J335277J2348534B7294022
9103G872006O4955069i7937603d7128538J6968784p4512859A9096856a3404394
9111d3815824q856412b0597896I9054011p457376B9012997l707519J6904025L8079721
9119H0289224M4539180n4064358a1429274A30203860A8960117R848659N1367449
9126H0176225A1708029N7658866A8959242L7776868A1205066K6018851H352126
9134A930101O1774072j1359306a717727D3023957g796444H5274384C9185820i316276
9143a1115924k986434b536371r366742l8352464k8688802K1460086c032344C7687423
9152c2474232k6180349B1609229L627240a2853385A1869604P179248c192757D3358576
9161D1195912e6773643E1036028c6622926r5857987J6700593l0896837O7338100
9168g9339057K6873012J3106479L302780a5457265C8199958i1822898K8971743
9175f2851155M893386e465378o4974561K8572420Q750727r5840107a5968862p7198077
9183i3166939r114393d7068436C954665a8516884k3956790j131756D3381402a6415071
9192F1606053Q3423163G0045576B5949569R624074q053323P910399c2772046C5224459
9201F566175b1838956B2568346b6345803A07896394E534232M6233775M6348340
9208I8116347l6328118L0211503J2936145A9163037j485439K2115580a3442101
9216c1971994A2298552N5287891c810230I385629R5998418b9746976B5374809
9224G1525909p266993C1439622P358104K3351252M5077218A6201162c6930834
9232A0631946L1837628a19390880B8690750e7245052K4023919R423771O549645
9239a7247717C8550167c9498648B0673693f517406I433543d6736467n3698327
9246a00434794F671527f5150443d134084H372172K060615h3651408j3154457b9753650
9255g7420993m187317j3058636K3786805c0222956Q997066I407425L94661h175356
9264A6855870K6034088a2706844k8730745A0493620J2769428e2200905J9959234
9271c2241671n430862J5144978C8806091B086361i675672H767574J2497438O052249
9279B7317261b7915839G2812886K3413629j6915840e3467952H3173677l6738658
9286D6435019J0388414c8320806h711107I4965093d5340777B0010462P6311323
9293I6321785j5232346j0940634O928910J4132807K4675968m0440448J0293300
9300H5739342A5320591N9002741C2754767f1564619P718178e584469j8566625
9307b4151094C7724078H135750h139109E5120377H013233d0411304A0533625J9883176
9315C0416801g9899859E165118f4241866q412977D7520488A4195694a06238455
9323a00596211c9410182l5811269j3309246K633382j0017287E4121909b9071092
9331A1900543M2804117c9868128J453863E5532225B2659835l237432a08127727
9339d2711839H3406885c7805347o485196l9867647L4202516j02169709b6259490
9347a39983368C9914132i5357934G6187428f7413273D822571J0644364J9067864
9354C4534799M1741551e6591176I2327179b144236E0138477i31276C4715817j0292085
9362B4423732L1089876q286976B200933Q3623708j0106075r986885K6807467A11641
9371D0051404R041647N0686389D6072438r047406N2673417c5582329A15015388
9379e4699410D020622a4533726G4536682l4802749f729733b487284D7311246e6169866
9388E64897R3517797D840644O0774167a9507148D8869594d7569325d407268c20118
9397D582896J3515922g9695400B6334610l030543a3910716E0218281m039256D511989
9406i2827196C1483199b9422591p9086420r687868L0271181k5256208i79924k6131624
9414b7111548R346617m0562544j7749577L69140K6768114k8804383G730310K2191576
9422B9921886g8531320a3218914o4335710G32719P0124792A5443356a8174449
9430I062906K3434589L3565545J8734838k886359k1367414c0859128C0482123
9438G8567437C0134477K3586489a4025251B0822365K3502063b7632400F7089210
9446A11193362d969365m1392985D5037211H566154d6835704h264179F827910c4775305
9455b0861276C4409500P0898315o97277C5914375P2874570k2135845B1340551
9463D4785696N4356766i990078j739686F3205314A2436553a0746561q546643j0908999
9471c0202203D3522436a1902777C182242K828932d5776662K2032940b06014C4392920
9480a42699284d4476871q2317080d6419781j6074696k2704546n5329797f0903862
9488c2981596r96993k8745571o325299O546091C995649K0485687b7207011B0761720
9497h9243572f529365j5277479n664074E25884f9997055N387636A381279J4772462
9505A6153741P6398917A715309K0606164f5584200G2511077A7056162b0848700
9513b2590649D5418934a5301672r620961m1657606n1889707J8800675C687262
9521D7479860d759259m3495285C9775049K6610179K4772406J5335211E1219324
9529B4616972M9055200l3632922r788223Q175329e2116978L617537F0802334j4078217
9537D6724117L3213608B8512696a7433094A0016636R612761O4804990B2396280
9545B7152282A2166652J2788910M2323787C1718870g3702453b4339075k7939647
9552e2278722k575465m6712039M6866266j3908685m4861873c7767064m1098237
9559g8865301A9833989a0805852C0051178m53357e3555691C245389c1396079q545012
9567c9941091B6894476a1991708m1066717b2701147l7998590N405173b2838205
9575a55038245e7561327b2445852B7068640d0603385C0976054h7472635a982422
9583a7781008r0359823h352241o0069895b9972613q2723385b1369587a0603706
9591b6584711n4596858K4642318D884556L2457787g018961B9326956O7409289
9598I6736245j4472982C3202517M5198052j6879968o079235j4855677J0823192
9605E1408881M414104k4878069J0795451R2987430F345978O3529306P9835180
9612A49710464m4023019C4008548J15532519o3804648m0601989M1942270d1550512
9620F452747B39863e0920339a2402449q0762442n1898129f9988677B5945268d1009152
9629d670348C8432793K1930818k5305373K2560911k5461703e5332676A2844354
9637e7244808J178851r977291b574200l3194285o3457655o1407676a8927485B7384106
9646f1182765A352774J7237064i4577511B3538422b0593189p4210925M0743670
9653e4060444b2048274m4753105j1496098L1333973p0179998e0724002J4965681
9660c5758321m0960663l0771429d6202210F7655360i104707k364147F6328450
9668i177711C3860803A2795937K2145037O495407B0538133I483229M5463702g0965573
9677c0792854J4863183P316025B178686J4114088N9602479P3549452l8369550
9684A11075155C0978672L0974332j2402280K296724N008230e924719F5611071
9692B0878671c0085747k520773G0630306B3553437K4216703K4887628B3903079
9700B1103781L0662069c6497081H8294468Q0570750c3729465H1428566k3745592
9707E7682974a4648838k6647506A01515651f0790247C7896590e393866m5066898
9714e0460764l250196a8139769m390111l1384620C3929852f6741808C8631621
9722B121351f072336r3505919d2761972q5282J3147365l6909185J0051530p353121
9730f3910665R761486j5955165J278465m3027336b0385394r947371F166148d5737918
9739d6785426J3009782E6266155E984348b6341659A7163829a0689402F3483773
9747E2162819l167393H535084N5977675A4554672b315621D7870324A8295175J5415041
9755C3710216N3798449k7820467k0178481i756112F2385110L3561039A0132166
9763c7412195F7680875L232051B1046040J2958406a3581764j8245402C218565
9771D9480800l840902R992835L5963928K3378804l9690699L0477436C3234750
9779b7125165B8605134Q590797A1176374O306550L6092622f5041244a5029591
9787A3690143N2045213K245630a061342j35100114E871369O7401508d6572388
9795a24457245a8681799j8095097k7747606C672129c6529168j25631800O7708057
9802i4452911M1700831j3212776J6009275J9968943B0448272L9752637G21283
9810A5203458M528859e276534m7686309j3989202b6736836E2548549b7715499
9818f553759j6315928C6417450L614550j9376244d7603566b3322945B5694051
9826c296607E0044788b5165681l8319767C3950544a1424296o2660690B8906056
9834a67715545c0691230a2792930m6660278H6027151l6351279J8088883b597277
9842f6710563E4213653k2012311L9993233p305167j0197845P2586430l5975263
9849I1302730b333671A6599548M7767222l271710N8781820B7116617N088618g175933
9858c1543607I2520741B6636644J8643191J2236828N081674c1583898c752365
9866b8997425J3889130p6466001b0265094m0978899K6873430a0267509n3200316
9873f3467825A8093234b6064450N501295l5027839K7611453a3002365P77835C9192913
9882A3768000l460618f802382o8052477k3356004k4124724c2716349e016424k4198981
9890b9215405B390497L9319416g2144055m317864L806764L1640575J5246429k2533872
9898d8302023E807616f4606659k4671437K9870869j4994353i471353l8101553
9905d7572906C213564h1951552K5634367M008069H3901009g2731638A14272926
9913b1109985A13424081k6592337K0489518D9543657O5573574l8688292A6993777
9921D1704592c484082I2151362B2882206R0094656b3682269J061393D529659K8521593
9929C3051252K3933444R1863309e6175516F2100788R341904B0531742K709216
9936B3240958L0628684L5646108b7436475j6224878P232106B7575702a316161
9944H1681666C9542050e7887952B0636347d6420523F0488173A7486224h5964863
9952A13493844k1170891k0244546b6001288E11204h5895031a8473788E05607f7250508
9961E412002a8508582l5867751n0770510G4453566A6175988f8800513L3221114
9968c5579399O086950n3901990g087139C1531704a59539093d3100793k7217287
9975g0318080K1272787J4645475K103083j7867400K1705890A5151334J0314745
9982B5466079K7324272j925247M3673540k4483350M809143n527499l4394397Q2757163
9990A17699704B7032781e2202300C5296024d1513896k7820995e237071n6261177
9997f1498248D9083191a0665109k2342485A8080180b3249294D3408367A5689105
10005H9415941l7904364b7532478D1337785K5833965A4561300b8273238G9066829
10013A7263008b6413387P968024A19713378E1740597p573185p314149k852726
10020C4000537M5343928a4059153C9940009n844864O2359988a1522017m073202
10027a5595219C6263843a00514566L7390161K1370737f409646o5492693m8370167
10034a20272506e5888841a5842110l6659137a0216573E4862847o960705f39058
10042i2010066b2071654l1069267j0662023K781199a2041619m4566473A0588249
10050a69451857d8560429K1467706a2140734m3488934b6622113E5222769e4216192
10058F252904A234263g845281k125189j2143973f253786l9129676d804001r640932
10066a4444933g178037r9276182M7145718A36824304B6280621L8386401e199759
10074B7062317b0719769G2528568l5253595d6138199o876937E922872J8102409
10081B4025281K0269272d2853450F483434J8606446a3175152c004646E1574933
10089F7924138j0562410Q684715e991320a362598E9030560N41082n431462l339829
10097E0800351k2589342h6363772c1108390D395349e9818605A6494337a4486218
10105e8173850K877336C8661212g7471122K1370035C5672507e8986365C9634694
10113b6593025J0083846q7688716K4386943c3173821l3540494C4951892d6440255
10121h632126C6237278c3939717J3043518j439443B0871612a44203340f406114
10129b2581413M930798q437978A0933413a8300111n4940427N570153j665566a7697815
10138c3697078j07095465b5093466k6522567J3824580j102520j3951571A076718
10146d060423C4689884j937193j3862442L223045f4998789B9180326j3346516
10153A5833810b3867792j8882831l2739893a996972F019272Q3315494j7652429
10160G1682337q366031B7263213P6243207A2696080Q5031485a8772112Q525391
10167a0246721a621745j6452075D9483541b7183859l362940C0545545e5119184
10175E4441697b8451221j0316764B8350203L3645159K7422312D1118256P0829261
10182A11947517D4239314a4943664q808333E651551a16436036d4112536a7514298
10190F4261225k3994681c7091265C4101794e0324414C6006533E567161b2778927
10198H939269L8790341f9028803C1265847N3497240a49508q6625568p33727K7035042
10206f0473761j0127718D3639384A2942646f9845389A7817526N3971905b6850864
10214C7935855b0705017g728201j4858767C0483173g1910815C4428354h4707234
10222a05606522A3965499N7558550k9542679a3451758B3121393L1980901g6715699
10230E2324641j586411B0838638O178149F688305P653451P102122l542485L7936881
10238E5838274R7696797b5452954i370283C2610576c469225k657748B6709790
10246D5514268g6275267C4144265O0931351j9171160M08961J1406401l0567527
10253E7152291d4869029G0694544N5108982f3153505j12863299F1717916f0760517
10261C638026c1415568E5288170a869097A8805585r093211Q769447K3379474j5924122
10269B5937173d0020482a7473523A68239383c6856594M111786j4368177J3199442
10276c3913543b543621j4512496o0606491A3333014b8575786G141984f4348743
10284D4638357g6524648b0809180b759055E8613271a19094240F493260c9670328
10292e9550633A84248c1974605K072487k393816J4780259k6292068A2692407b0191935
10301e0155540B979648J8298198R753057J1825670A5252165K3244110N40940n466018
10309C3571197a2715320D7042573f1129092l0123504b7955990B9872101a7057092
10317E1751411b6002339E7053909F238081R717798J5436479J4029504K7087970
10324G2509832B2260124J1098599e6699651E645665L429551L8467379L4518801
10331H2061396f7653072h594955A6744110R5072326m7104224O722205B4728750
10339A8524598k855475L9287132K1731491n496096e6674276R0965a7416275j1733479
10347b9149754J4243887k5770396k8325390l1073086L8274233A6498351e4317315
10355d4643729J2279549r921622C9939828d5012047Q695854C6985802f151947
10363c7624193j4501201p19548l0641064J3783516B8950500c4441665k240904
10370c6682569A9444767b617347D9486441a5016410C4679534K451840c6318l0021562
10378c0057880B4781675e1206609r676848K3479245Q751027l3844330A87064P437636
10386G624700L0062282d427354G396344g1972634A3815494R489528M5898608A0642798
10395B2636635D289987N1879502k7977664d0712696a0552488A8785124q977573
10402I807551b6800233B3574675D804481J1803069N08911N6436037a0491918G7248170
10411G8705712f360483B1099171c6907916E9694856i6317515K3797993a4598248
10419a65736739g6456160J0975177b5657594m391033A7273761b8550970j2962187
10426d1513157C4289192J2250129b9405312j4631704A2971158g1288598a1547776
10434d2064121J0558489I152231a02484665d3064002F5998009B0550217e1220048
10442a0426302r661327F0031490D431324e699180m116068B4627481a6349207r873415
10450b6222622e184398j3406686k6310522m8944659d4565655m3832853J8242884
10457g0155624c2662090l6007913b1942461B1926951b7644411E352700M995370
10464A0348070L6285519P4924219k5435309c6561134q467580B3675986g302703
10472d3978693c443853H0205794c439648H0507037Q082215m1921995b4509307
10480f577164E9806556L208454A8519094M9870865l0784748N0902497l5023464
10487E3484244g2047305K8447032K0927043J0511672l3498137d704327E6382091
10495D7470842r204512Q417985j9074438c3413308A503646O806265c7153837K500205
10503c4653632k032919a7147812K867374A7775423f8910046H9392020a1599745
10511D6989868f2472608l0136660h980717C2509025H942192O254158a6827833
10519d3767410A7407815c1494800J276226Q096891p5620447J7438490A5441379
10527a9835374j4303058C8901182c0864809D7505274L78205B0155566G493133
10535A9671940f0414025B0765750e7893367L96808a0162936D4680529b5571782
10543C1484991K8210727f517438I8082517A9302199N4044836A1467563K2062023
10550C3529586O9023591b7839720E3864240A3687448d3480416E7372631d2565924
10558a4454714B5683054K3366937a16965I623533g246973B9760786N5349316I027801
10567b2072233E0427843N240184L0884747b9370440A5403358b1695026C740214
10575F7358061b1388391j4920024j6560138d731611o8424039a7946617l1553268
10582d9499885k4486712F0528639a5443901A2574876m144126M0188217g3287831
10590A3425643c9904259p7944289b7008249O999679B383777a6819625C8868379
10598c3773177h685599p0130556B8858883a3795102l2075390A3451251f0076301
10606G1253159i4741429a7815882K813623l015157F294235e6075841j6347795
10613g2423636L1133207a4424592j8266196q0103268H6495360l5102923b4966661
10621h9011020b6971492j153672E5672535B6162775B243166N8448018i08602k094901
10629c003503C195043L348540c7794119D3061498k732769N8076225B9207982P386616
10637C6594598M513314j0703398K4478336K732194J4087605d6255974J2092310
10644c4163664B8469446O1737954k4529917C0194464b1497122m9418673b514448
10652I455483R9389035B2328226L2625506A4636365k169635e1172595J456461
10659d9716134F0024374h880509A0541128i347233A1944424g5755924J196963
10666g4558961a7285159k3290359J8647871l859052H0083261k4854614g560991
10674H716587a1259844j0380072l9494240k6791019j4896407c6429060E2428203
10682h3262347l987159L9252483e760257m6577194j2198901n8596899f464684
10690I2034704C8440409j5402869a9847822D2412450f4045320I905338c0272742
10698D9980450A7385744i8426664b5009351D5238202f0765358B2254956c1947364
10706H5958196d0417089A9298947o011229c7211192B1760313J4657864H488406
10714C5896282e4338038B4020417J5322340c7024691E3288247a5304065n8135534
10721g3439599C2330215E21184N273922K3048159K9722284J233102A4755295M9693935
10729F4449230K0550396g5458660K0825327J5666861n273446C5323292N0047552
10736H5370844a7204909k9040611k774860k6659316a6272833m188075h959153
10744b7059345j3734916m643051a2991617j8461290k329455D9532842b3734927
10752f6723838K4361707o0296598M4808555n7668507G6311619l7298900N2227661
10759I1240380b0257865p919234j3956506n6115234C5852062A5845043e6247289
10767c8837487E85148d3827326k757139l831844a0747494B3171368g0238768A4542972
10776A3543768g1312338k9322112A6002670h558380Q99574I938840g6383081l8209346
10784a14592427I904538c9550433i040350p610442C7105262A5661177b0142031
10792b7228888A5476535J04962534D8755957B221281L9047308P6067814l0245756
10799H7090647l0850262g0541700b1488771B8032837I266628c4121508B5949592
10807a7278824B5941714O127242b5416651D7749486i4545724i069834c373747
10815B0880382n774618K317163F589133N0622070A75285M4678341d254266C2648973
10824c5297018j7992930b600272k925201C3980259e7697684A1077951q84894K0112698
10832C0305755e8670922A4446604J6393601i767131j1846260j3234360I976623
10840c2053991r0403246a4145327q9770508D359395R24013f6308610k191232a6825356
10849D5537239e0159942K1678792H1661000A1444067J7850628c9823937R372814
10856c0451123L852198E8137308e3458308k2501806c5483731J5714912E7872635
10864a8600498D2847121k0174041m824608Q0511728k8674841M5524693D9767196
10872A694497a3956398j0372854A4138983l174880a085548j2406497D2070217
10880e4361217a0512951c969323B0299385L6259364j1731837K5931897A6676690
10888b4118690C4219370R788938a2922096f247797o4970234M042816n2951461
10895a20126676a1745548i860C2562241j469693f9722305I890659L6582691a3928806
10904B3779534M4211069C1122733j2793527f9932533j5830288B229228a3065982
10912h965303j7020721j5885174n4561217B3383043g3473889g373281k2894266
10919c0267547B0759173J7245685b2715470E435778J0402750D78563a7325867
10927D967893J1260512a47073230G0946539f4854047K9263996F833557K7764241
10934C4597798b5373846j148981D4773394A0831805K4271288L715659b155283
10942f8700269C9560118P8014014C0507177a093745G77064L7223985c4501519
10950a3856605E8516353b2353132A02334690C2406038J3762526R3091085n8409986
10957H0849663c605261E8366175B0895803b5918660k5803865A703194R944085
10964A1647279L7681198I512621m065486R81709L0169289j0525402C066074M5538436
10972D8604510c705216p489410A2692876c7341806a2351895p5669125c8910681
10980a4108932j2081255C5904137C337598K3639454F831953J283378b4396196
10988B4048136d9273536m7056139b352750j1839509C2111666M7732067l0338293
10995D9505440E253229J19695138d350340o889791n1624060A591048N7705513
11002E9296561h0209660C3879785b3817685A7918107f960036p897362o2067474
11009g6924872A5406930J5959949i7520014D8761111B670714h934404C3943389
11017D9361906a4182375j4594773l6456101j8019521c5357901n416292o1006483
11024a01780676c3351536B5558852M3561581a4602898D2659602e5104792D8245729
11032G341639f293113A3463706b0436435D3088679f2261161b9401865A0314349
11040A07726786D1804270J5404553A103782N755749J1905885Q4447430J3470289
11047A16683135k7122912l062073j1051168e0966493B2275658r055832c5243673
11055A3255641M3996556b6985515B9901744d9140750B4860391A0778649f0124344
11063h258097k8417982A6981610e3220167A871725J4309388g4841457b3598611
11071g7374182C056044N4383460d5035852o9080806N6380595C8477282N105052
11078D3582334k1448850j0221905l202215J05024028B8591634h0654453J7682623
11085f2971830G055587f2331936a0389771B7045854m818175I527214c6808819
11093c0159956H1776L8397704L1073502k9926590A8070387b7806496C6843553
11101g285951l2182821E0923310M6197653C7287495f5901470L1037147A6587748
11109d4947077Q564033I940318b0271251j0907892G99203K3639767g4955810F4792938
11118e815519E3327518K5365065a1612124F6815774a1414043B966886M6417875
11125D9384761A1477171C272637K6951551J2859351k0732130a22843A2160050
11133c2576538n9101272a0825328q7606333K2623434A6461284b0057132P926285
11140a2130847k6577397q5582201D5003417B86345f8535427a5554698E447460
11148a6098967M493028C5272615b8629148n126675L219083B9238056L506513L7454029
11156G0198598A421555h3643463B8967104A606798a5675228p0878047a0286571
11164a31550813A889016d3427082D9811339M3459742A8812311g5496123E452113
11172A05696366D3630578c6133625D4119956B0685299a1650505D6826008c2338433
11180F0362893c0245956r33878k4077230D3119488d4342962A4385984K5601761
11187C9987745b3319766j9133344a3461347G4558361h0231001D600675J9897705
11194B4498380B521956M2579448c5787932C412923c7223143D5813036J3146888
11201E8959924B0074991k264109c3120122E9980673b2843861C3408750D93181
11209e020101G7325644c1130293Q257388j13507218C4821353a8412078o0461179
11216g8873257C5563958A0281556E67747J4028758c2996941D1783701c6109114
11224B71454P8962966c7797648e368074o6781003E5211140d201284n2472676B0846427
11233c5797260A3090954R275786d1857785B6878738d611696j13338542A8280831
11241A6005449c8706061l7826285G514339l424648b1141683J0472577A1698332
11249C5751520a2473253C7155702f7757848g012351E0032741K627886b1945731
11257F2119170c5869733H2316059C8233960d9646488A4332548b392501I8427019
11265a6067561C0453357I754839K7033163f5982450j2165040B2358673N646557
11272B8005230J0693415a2195935A5331558M7122510E242351L5618671E015856
11280a6646588C6713985A3877010d0525679A0997266K8342601g826403r64667
11287h791070G4565737l7003109j5136472j764509J782696J5370552A7269518
11295b7006872E0518239j3288754k345677b9494039D3709922f737470E0325798
11303D843175P924585d8036997A13038422E419780K4216112f6424216d925018
11311B1644315c6928116l4282231l846574a9277845m6224976J8765701R274805
11318c7462315k7034122a3972638k4391335k495081H9271787d9824648H142296
11326b098490D4835684L7642418B8094337b3720251I0269317l5783300e9919060
11334C9831847k963010c9392634g658432j2758718B0656810G820427g6459507
11342A5770366O1120042n724534d424015D9917166a2609746C6311333p158140
11349B9153193I325423J2661478o035471K1542977A067406b8998845C8849893
11357a2806448r619010E5008879A4046358P4380322f3190167B108264J6333991
11364A8442255K8725258n171689h5859457a5508193F5463756b2767345p247849
11371c0015194D3243834a2015280H6292537d9921870O365741o5511854C5182414
11379a1808772E5354205k7613879i5110530h901815E660062k256034i991810C4074270
11388B5683243e2706586J6239971l550444n4489100K0566542K6794846a8381750
11396a709905A8006875b173360l0224576N342363B1787399g7158873a3168392
11404B0957301K5080611F578430M0019348J1978943e1703168b5311003k7231065
11411e2542068C7063019J4094408j3284500A2604336N6281443A1196596K5506157
11418C6702753b2314009e359916B9595732c4484484a4876892p3681968C476040
11426b546996C2582376b7220957r53485k4955176o904776F3654875k4173140r028356
11434C0453379e9502873E2368126f7691286A6028978d5149945D124510R7686106
11441A01810616B0281308L9507295a6631133A1384173P052440c3549393C7620686
11449C3992974A6110943M800784M5016496c1641466B8108463k767783e39483o429237
11457f968720C0812167e6261257D3504570b0818237B3759558J5403030K3410978
11464F2573566b0598396C3213194A5217023a4534082B3591921a6003164n5682809
11471g1685973g114478m9801410k851177B1143946b4363905c784679n3074005
11478e6858684j398310C0322758c1704107O418842P538072j6673481o0640605
11485i5061279A02927411C4751289l528569j1249346o981516K5925272M5413568
11492H4330698l7670162b563584r103587C3260833A5990533c8839399A9194483
11500g630296j7810758D3445706j5373271I690636a269753m8861181A1084708
11508A0347080a5087197m2232422B6833302E16528a7722741l693187C999149g129949
11517E1264039e001412F7272248D49150O760153c4255821G363679R7629533A9981379
11526A4706711c8391194k2799007C5714347c0152389a0560097m3268884C7103808
11534c2333971C5599548A1909261b2236883c76848r2765612C0262512L1908220
11541F2170732k5405434a1054541H835067L0500029e7983229f355525K554295
11548c801230A6496601h499168j0242321D6059293J9536983d462932j4153731
11555a8616663B1434095a721480j6372545A3696553L0744585K1060231A4412889
11563A9094835a7864146k3545658f927592m2541416J6393186B8473531a8291168
11571a1179455F517681f2748948A1164756P4771296j8199875g1824094A4267232
11579c0866333F1865766k4083908a5035641k6233034D6685413e3441519J4749046
11586c8692473D5410610e7456671A8573858b9393571h785454H9179118d5235053
11594a5182079j9912404E2581745d3397324F1565576a4310406l1135727c80911
11602c0932271H1576908e6383518J9284900C6727925h466999o052178E3013084
11610f3980544l0041739A7484504K6946992d1372225L377011a4888687C8404333
11618C3041376A3924911K9014131c621190A3103732b6140049D494070P8832070
11625H3326140j7915220b6344772a2212607E6859318j6459737d1822325a4752134
11633b9166064o8117647A2360621d3373779J5295703B082201L9448745n855018
11640C5675928c4622663E0409930K0889554c4419428I82126M9338192h659056
11648h1037475C0825063d8582657A18349361b3119162l9929043j761663B4348981
11656F8404058c92787G43183f6729424K6765619I1635690a838792n1639002A9789520
11665B99426M6599013c8816843g000562q661485m5934289g112983m072199k1059714
11673c2244896A7353343f5601813F894781e6656688g995896j6624275m524951
11680b9145122D5322530c464852I841341L9160971a9060655J426244A8669898
11688d5007260E1241549e0291976b697201B0873755c0911978K697150A1585630
11696F6809381a7131684f580675D5393127g738919b188993H8323860B811782i828716
11705b3291285B2108628d8812159A8660365b8545148a3561443l5732105E751236
11713b5214219o701607A249092K9299864b949271D6980231J2649566h3257866
11721E574848M0779039d7643719k0229995L542418A660185c0871959p8692130
11728a09564089a8861764d249887m588599j2128162G350002L2506747E62919g624250
11737d5296263B8308112r17768b3471515l5816617j972323b7563304g404946B9278127
11746B7269732d8167672a2189630l3424128G3589192a3095093n710158A3811937
11754A9123786i854616l7242963E9416766A2289224d8020754J4676065B1595518
11762D4160158e8164866a6608423B81751M8975141a9068443D4398115c9714526
11770C7841006a0868601H186168J9745483O8741359l842475c240374r2335821
11777i5576195C4966714m159599l981962d1018870D9126629c6876548J2211634
11784b4664914E324021L0335927A932637J5403177f2511569H36948c5168502a6606464
11793A3740935K3536970d7101726J1917845a3633441B703420f109485B6819075
11801c0495505C7240961I177739f9952075I958961e7505470k7088960B848294
11809G8107112l5107534P990897b066346r7790069E5928786c4538731p78048C0311469
11818b8571307A3810445K2480749m582747i459436D965942P1286620b5991991
11826e929366k2512909B6224020K9970635d7643345D7159989g0503978H615576
11834D6915069b4643761i428218a916992F3562039p88326f2621635H202207i6583089
11843B3016513d7792190D055403d5982515A3711554L7114803d072720B4378509
11851c4647439B5940091c297651B7128703r786732g0095482F4060952h719466
11859C7860676h5947101a3582700F692375c1787023F8728435A0459198m947644
11866E511554L392310R2044347D9162303g9915448E3424835a8417392k010123
11873b0427515k044470k7836429H6036167k3567994k0701118e6760472B4617388
11881b5344739D5949100A5150925Q740907j209398A270999Q9542209l5362591
11888E5450617n490858g6831926A7618019P619588b6813168l6232239a5934926
11896B465999g3578904D4452254K910129n973072g3900500i403098I707298C438460
11905h793529K411802A0818794a5479818l7163991a3821023D4722180A4499411
11913E516348f4200316d159960j5539427I131247b4466400B5529588j72717c25230
11922D7887588c0016226C8751763b1592257C934O3253196e8302773g964320I954284
11931h6893507D2772093a2564917D9507590j6588238p333343a0498483n1453254
11938f1951737D4813876N5548003H120228c2109127l7915094J6538428H1566818
11946E0008852b7190280M332889F5365773q185067A50973b0197383I1219274g6791089
11955e691681o8302897F9769159A0803337K2954475J4163328L5701024l395668
11962H0226496j9130474j3730819j8691587c3817536k7896594D7971467R669796
11969E7641263g5658790a3888344B8229108E10282J06206950a208981n6259966
11976e7468947A31956275A3703899O720362Q854337J3357275h2653001J8607003
11983f4045998E0001670J1000410N557120b3514787C7918033g5436177D6017929
11991b913049n2528203h606886L112390l3320275A3666995O758622Q0380998B1501976
12000c0538670a2247731l3484203M368901K0636520C619730N5819307j816726
12007E7622311a4388046F108290b4692048N264645J450112B2735020N1562252
12014G4297272e0318161m7525737b5223239H6607973d8438537m08444p551933
12021e6398914H1859191h7896486b5483567A5734112a739008C4406447a3670299
12029G6589829A3266278l822397L698629b6418072B9139180M2968750h6234635
12037F9050792B9899182F802775J7225191C937796L0453556J2803158O96075c6542345
12046F938219J7254189K997684i069729D1258278j6393151r124361O0429628d6515454
12055a5405074f415062D6563352J6716420L5651302a9869664k868341D8344006
12063A5512404K7723400b7240768D4323672j2061824N130539d598567A8840836
12071B5409073g4399006C9740700J0656610m707463c2691513J5702870j5622919
12078c2611562a0322395K050285p860375k957145D273566b066253o5201131C4132915
12087a22181521g41750D242056a8706352A1584927O609520N5199096e5893137
12095C3671934c6510650A6721259N2953932b9647036J1356838H3189719d2604424
12103e3115948J0666091C6302563K34677b693559B287642P453493c0887106L907845
12111b6979261D2070883e7354704J8333439f963028A3755613b9236789B4257746
12119a1809707C9004454i827126C8229577d3272943A6112967P813779b0953596
12127G9142344g938382C3841573G426769a9259606B742989M8039601D215672a2020917
12136D7884985C939136N122849m13184b4943207b528044B244629Q224767a9952119
12145b4275977A3012771L7221905b6444856l6148297a4709215F965975J8149932
12152B5115907c6927183n702887D5271875I93456K533533P4255041B7280607D691730
12161B378405L4359884K2966813a4376180B1730559c0357780n0344148L5402881
12168d5299047e031730j3228413A9881011D138949i115425l3288405i737786M673572
12176e064214B8706228n639701M7308084A7258280K3777786K9603249j3433062
12183E7206253d8125372a422743j2791985B5396768e1385515b5338573I1499390
12191c1627642E2683482j2063777F992790M7193805A0125089G07070d5965915
12199d9912325A06771979c1330193j6498501A2047902d608251a998170M98204
12206a499966C1543999F119944c3398000j2410673E9159756a5285231m0091834
12213e5377065l18981a6410383C1614816a9151655A5707799K2706981K2760974
12220F1175754b299795F0117207P839136A6886160O185887c1904739n5459509
12227h7364248C196727c8091972p1836435d3453150L136195a3457020l1159192
12234d4616212a5213000m0881210E1772514e2842259E1008496k3374140a14577526
12242b0726030B8369461b3340841D4417949f6715940b199048m581762n4119659
12249f0900469K6970205B7890717a4288467a316356j3236823j2291424Q004208
12256a8840395G4537260b6183215j3217755d21450l7964741N435653j2794331
12263d5744869F0896100b5684428A1315059K9010526h8445014L0830145E3234984
12271C5177952A1568386L4273794J039259A8984044A425925h381350C9799166
12279a7480935C5875926j3702841c2502295B0260447L7807685c7996406C58465
12287E4791614k726621J7023794a2461868B1788018B036646L0731033a0129934
12295A7703371c7335128P710324O146215B8445569J9497829c6312384O30054m781449
12303d0463779A8838571c5856411H935946l300299L5416191c7830980a1597651
12311G0558678d5974730d475588I456275D211302a6465343a01681j2479454K75458
12319a2305677n0968248G6676856e841530q0376226c6219285D7027479E554037
12327f3259152e299601n1759476K6852620j2002986N013225J1369809k0229005
12334d6055414a5401330D5432346f5908708I1995396D2003348h09888B0959511
12342A6556074N2956617b665800n0769858a805471A40844726B9854087d3334474
12350b5762451b732660H2620567E86984i0077355i880133D0245514N9228738a374746
12359b492306F4929575n213157a8846158C4147616b0166572q712384G0811483
12367c9435313B9962132K3004010Q469891j8960077d4674214A7188009L1272128
12374D8460137h5876601a004196B3183552I946016J6139544b0212283i445912
12382b0049259O767048d67461q8230783c029506n2555743n756434b1941138l5866380
12390e7807518b3625831j3553021i205741n8679363I2402728f3184559D2567459
12398B527316J4538806b6394143j1283986A1868437f0397038h59524D8772622
12406b057587o5182417a5204690p9463314L7838841A16114i8153949C910385a1894659
12415C9138130n561424a06504875b4543217E5164638a2967455C0705741b5363554
12423F740977N3347331E553026J7109865a5450168o2918449C2404631d3968425
12431a4239955l1273378h51173D3760975j8859432O4361197m4359730h1043439
12439B2114153J2776824b9823547A14830033a1952228I321989a3339908B5044332
12447a9772407A6521257e8245807A8412984d146983C179605K0275961b1782459
12455a7015382D5466066e8480824b1159303i791994G8653267b1007144E7574283
12463H748195K4184000o390031a7841050C5930445f367158k2232034J2365248
12470a6233944p376782e992433A096305h5302776f016417C3712316d3351525b0836280
12479a16986984C2095426a8139708h887669b257111C3229367f3856640E8606313
12487C1166330c1250127q592003F0554069I747900K4757689L1435317A2568791
12495E0023872g9745498F2659761i3781672F780782d060506C3699003c6361292
12503A3315035O7414874A4836502b3306201c040358j3726959j492751F4139628
12511i239069j8945292D3487949m427430L2443088b4636757j8660491j3269861
12518e6567109l0819703O942397A9460334e7963004C6766701i3805436A3835564
12526F6808463D691864Q7565648g978067k4044844B352729a19466072H9983708
12534b7788619e433271j1807386A8933050J619651a3512543A8360003P169614
12541B5529617l111995a3260292A6576284g4734508E1573582c6569353g531524
12549C5821134A7348667L58263R054231K3146119f8799716b1835030j4553275
12556c6388305J3060644k4204007o2603555B552097a11242550K7214057m4753561
12563a28782054O1394429c1108306P759997D8425910d7698626Q625333E3775873
12571B8675201a9179054E8238511A9521301J6051984R605220B0808383a9727201
12579c3252193C7519565h641171A8087167O6766422l0134490k1069950O514073
12586D0163222A6349683J258355o564246J734610e972640B6141171b0765307D0193713
12595F6264743a31067407A9309164L9172081J7035677i1363583K4607343E8467767
12603e340924C4304622A3783348P7316440A9955034b6136453k4479220E7795607
12611B0685797D762990L420725O7232375l1292724d382427A23331925a789159
12619b3421026j1570093O089324B2156323A0512869d1232405C7103814A3574901
12627a6452366B2156206P030192g3797455b5477061D6054406J0146817A9832817
12635B7895634c2280555D1699470e1394587a7749213B3153835e8742206D9693589
12643A6165591i997197k2824003q685238d144152m234315k1578381C6639744d4284860
12652f273047q891657B6813140K0431235f048776F659044K8985368L8870338i976360
12661D602529d9620994a0054821n7118054B0834489G246477J908077c4197256
12669b8626593a1136382E3113093j0205839B093300I98482O688892L1062227c3058208
12678D4823444j654590a1521307A3294266J8538971R176540H830004M6998765
12685E5828769L493272A005460N917741K0930374A3727485L743600C817354c3253455
12694d9558869A20425M0834962K4326353d6475583E9117581b7968191n3160627
12701h1128818b3528389C4072768a34785498A4223167J8629471a2075207C3092160
12709h7907202B495232J4409459e2368176A7758861d662495k7876135g147474
12717f4587413K9298248q506509B8716743a3049453j8841197B1373654h1625558
12725d260175n8562641I0171248a4200259j0763451D5070391c0661949l6406355
12732f7068304B7662932o708039h677159o4516609a9605856C6237576j3071208
12739B3166368F386150K4181777b8717856B005588J2021807M1776114L3100953
12746H8904462l5110248L153895f0932492K3175994B7379395n010497L8614629
12753F0983527e357865k2210281f948533I1809996b4112860D9222129B340799
12761A3388780c3371033a1911051E1378527b0406393b975975j90971D9471687
12769a4001989m6052546A13699616C3265544a8878471o118238m0154453a0757893
12777B3321110K2733378k2309114J5036452A0066994L2233518b7373400l3278222
12784f0651622j2885353c6495721E3917095c3743659P500415p944410I0508484
12792b295894F632814M0368250A6035503f3815435J9550271a7908698C8104934
12800E2875455a6733918n025150j0318338E6806141a4487435J476657D8513681
12808d3453273l5425214K4157911I7658478C339555Q5423039e4991267b4011319
12816d270647j7955901E3030932d0153532A8355294N122028L4373468A9518527
12824A08409964n3208176r862856A3064712J5397249A4180893n689786c668744
12832D8107627h5160502L1325305b3743083B0758725I655668a1173417o9743358
12839h0916775B4837630a6093217D0161018A0745880d3674522C1995187O1721262
12846I3716449l9577263A7915881J1346405M7495243l4219828B1056418b8781390
12854D2419673B0845699f1496926F1687901g9333216R38281C8927340e7765639
12862d9140678b1552606K882261B2100531E118938K607508d1272334B1593416
12870d1930111k6097549L3685692m5552890B8593032c6531345k9270204H720362
12878a15725663c9446363D743242K7729629j0210186h487263E2691321f3925859
12886A7967332b3531021l0700117C9010732J5658656A4897967J7461201f4913954
12894f923887C0508928O7339609m4608297j2703908A4834421N961265K0708893
12901D1504579b385326A03431535D9677891K2863575g5546666d96827D6156029
12909a3071870I556538J0331395p355761g6652440a8510769D3398087b8769243
12917H0602191A6919425L5742509b5309553G5564229B6294266e2116985C4970680
12925C741901L9145939p480482d2323160G572316N2011792B4431578h13924D0526277
12934c0489066q427389O479160L071129d495920B8987416J7583486j0626549J7294580
12942E3238933L7584857F575644e4655290J6443837d174981m4666815n1060139
12949i9901935M6256129j1093909J6638204D123543M5581071j6059956Q22709
12956C4467367f7853519o595542A16555831e5096383Q608841C8723255D847953
12964b4797940B1766358J0814911g0754556A1183920a15179176C5150438b7353917
12972H8052937i172032D3633062d9493971E050369b3676634a0013099m3787749
12979e3800848f161610n1547606B8402258a5379457G0547891a8504952k8406159
12986d6911111C590812b2976688n372324l2722822a1751516D1433973F663543
12994b5847086C0184325e1952315I0474772r663816a2621178K022874j2131612
13001b2729916D548187a4814635M091414E8594437g6181848a1493285A674993
13009b1144079c307535A3530403K3944665j1378111J7640577b7550027C9541407
13017c0065259l6412640O223726a5339778E3309089L4704890a1977626F1186145
13025c6126638J3249526D1272497A2879313d3719091B5051653a2965424D7853186
13033H121052K4999732a06732091A9849352q975438a810649p618792m0737972
13040e0167413j9011480a5608429F9773363A8358528Q488411h3003808B0928629
13048a77299l7011574C3417385b428305A6753146b9770574C2611312J4404894
13055D7016206q402630a3297582p3583516C2867076e98765C6915892I870137c6868160
13064D2068587l680418J2464809b8200876C6930778j398957N8482541k8230690
13071F5783672j2309690b6768165C3529325a8814634B3124828Q9501377D953184
13079F8185388F582808J05757894m4974486d0987166D7589005b7469978C0446005
13087H13959P507212O9404347e3835585a2734127A2339574M4842413F528621b6774422
13096C2029033c3930265a970791j2696413n1155579n502991I1571660e6798240
13104i7377631N46325J9603881o3835405L0138433a0250825n0150224k818961
13111f3220010c0186126B8070736K8936479c8988473A229685M3024955j8222821
13118B6031819M6270809C2458021c1322922C1705081A4636476N684216M2376232
13125F2696924c3294647m406857D924597c5485659m9221903d1807015F3150745
13133c3159101A4529828e0069232m757851b2989373j4497261g982259n2614443
13140f0596702D5703127j9218198i614508A7797305Q9966942D4776874A8143751
13148A2451655J8746959A5459979J0662888a3801160M629708H7932259b3925265
13156A04572246k5568050B4155256o788429g9301024C6358409b8160873n642465
13163c3803338A5410536i443386l7625666D7547930B3675663b1292457c514208
13171C4247861d5121605D4655279q108861a2971546A5557790b9250342j9037923
13178d8288265A9277586a809145k5930654A035182Q8486452c8479676j8190506
13185e6670182E2846110R697677B9653248j408019b3199333j3101777a3554229
13193h0510067A5693502P9016095k8135864b1814211A7953299l745437a8247285
13201a2302032F1186308e9268735A8924988L0345411O616088B0737175p633118
13208A3104057b3388212B5661264d566218C8536280j4184641c2117141k3458173
13215e5575314B4784724b2842017F878103L3538027Q2701921C0629174j3928076
13222A6701098L0236701K640528c0154489K327609B6106538L332947O4679171
13229I4118656b8639387D357834O8674328f7739802B7768459b546534m0843914
13236d3390448j6802668B8894674A99213e7714543b1401881H3278164c8478601
13244d0984642a8672504m4902682A0317508M8510504A9051427h740010J064458
13251g675552L247589j0891267M353959L473918B9564487f8114395D916277d7867065
13260f2393859C1695838e5346398b1246075k2142348J0423044j7722667m0638301
13267i1326347L3248319M46159p9191745D7213792L3068251i997717B5000730
13275b3317372o5634827l571896A4909333m4180L0149264e2879884f422167A2098043
13284c3501778J1925185B3068016h5082981e643455a230907F709326e1765028
13292h7716287B8944804J722975K0772796L6363290A9672068A215288K9611882
13299C0827170g2361121B4926068N5922d8188188E7566345o208228I538072N7130984
13307F6669056a8194745B4748346f2423767D7638962A4520725o903695d7536677
13315A16164585b558829l3515442j5314154a4698171k6880016j1277386K649469
13322e0206104E4514148k3051545d4276079E1739596a7594985n1001433e929456
13330e1203745d381637A6875344a0743226j0572265k0095500Q162179n3135332
13337h6384144D7188948a09088992a9956848C527137K5961776c6442427D195178
13345e5595562A30223204c8344474a455467m3296180k5148256K7630056E4191282
13353B8523991a3883573a220014l6323713a2164896c29851o0278019b5004495
13361b2156152k1458226a5310293q436954C5923882j1053995f4028546L1024091
13368c3004455A5801120O892338L2963873J8332698C359596e595961A3858682
13376C2969916L4197738j4911189a8917038f243475o4623489C2298799A1472341
13384b8447413F3622669k4567518g7734778D509304K068809b6940021F5398255
13392D2179155a2608130n2441014k1676535C274177b4028222I4474736n295865
13399H9178871C989547a20789473A6430227K5243229j2271427J1100253a0747394
13407i1357635B9641656A981392J0074723e2965882R751628h461587j9057561
13414b7519148a0849081A257217d9892799a0249741D7796262J2733497r010833
13421E1518926d9218037k6554233L017803A9389766D912447M7474856P19474h1076902
13430a00200797C6459923e379646G0881740k7492344b5431198j186755k0167124
13437d6785077A8069823c1660757k0692400I232737L160632k202930L1208163
13444D1398602h7675081a4041191E799110a486306m700534n8765969F7484123
13452b797983A1349413j506405G75073c1518064j6267221b2280125I606967c8071455
13461B6090131J0265029l342350J7302121K7919177i292513A18660429b0505581
13469C2381572K7609931C492986J3915019L5899158R702747h1184732D9849750
13477E5802897j7521588G961864K426157e300143e33604l3450661E607057a2199347
13486F1680818J6415132Q734842A9097200C597838g6936268b4967320A444733
13494A6929170F487090L305010c0039313l4839172J2309664J516693M454580a0177182
13503c1828537m3133154C1515503a2540964L654925k3368838D1866392p341506
13510C4524886I334294d5585288f55318p7845711h70790q559526A2021949f4915937
13519B6517413Q5529164B3144725J29438684a5386573m2273406i156585F292872
13527E6910900A2928753o158769a0953976j3061018D611285J2470832d0876047
13535d2408204a4261664J723222j5754600B0276728L8901339g60112G6175008
13543E5649643B4831437N1424672d1735100A6493761M1952843C777841K2996906
13550B6774747K6193724J9784447a04808622b3960911G1790665f4474085k162221
13557f6636306d361253E6887706e5167348O841351L258370j7179565B0135649
13565C2904343h9625068b7091970R181985l0367159C8430809h2690167C3118903
13573b5509532F2179429a1818863A4300016F637845f6499634B337368i5996393
13581D461964e4311754a5614559j036260l5799967q819966A01058440B7136443
13589C2827399j065024O0300789D2984525k0100447O9248481D6012951k2587860
13596B3425091M1069137h4176618a2992064l3339451B4747006K6977835f1142057
13604e5488253A9414321L9688977B1512213k381198N4610819R475886j8615037
13611F4602683A8675525j339435h121598H2866065C3236686b1245641H0749983
13619C302311e7202554K515180A3275770N093016a0371860B4303283I594779K2583719
13627C2178498e7171444h200754k5379566A372139f6723751b7095538p5098139
13634a02193677a0094945n8346739A3661110m80108a1087083o0887820F8459710
13642A8629621P3932215b9365112D070185P5974470Q714784J4214731l0112711
13649G2861459B7618780e9704515Q516411h566272B2608291f9457749h783861
13657G082050e4846888C8117400M1184772b2909177B0042349k050796J379382
13664A9370935e9337327J8914833l6613344b3909001D0770477A7652124o44418
13671A7007706f8149457K3335514o392291J6825845a0340248C4049214Q3439931
13678A17489145D9563318A1578269e4053224G2186723G134107J16858e9908490
13686D1882714j6214382c2773369B4262831A0820583R091952c9199114E7882055
13694b3828276F2643715k3538410g264750G9057623f1322677F4747300B6385882
13702C0791911b5374887A2765626f2850145C9087580G633855b6148712L221977
13709b2926735l8295783a5037716o2611703E4873022M3199339I913042K5612854
13716C5525896a5702507D9945052I697539g333044A2738676N898648e4463511
13724H0005547A542211b7157048k3551341n624576K1002204B5932267r358081
13731A6574186E658762o24614b1580783d418275B7607480b0873752l7237299j7705779
13739g5816830p7561481I528755d7841257o5674741a3058701n9549228J1812241
13746f0795688J0812687E2569460b7362951A0226866L737998a4808494C4916404
13754D260466K5515810o91570i8972579b1519877R489337N706208p0651518I810404
13763b1575691a921930A8763393a7721436I79176N5611401a7365301B3687644
13771B3883197c9649481A8518938c287646D327949K4462338K4338267a4752413
13779a7231256e207380A3653673F038785b5897233j643924C0057912a4872370
13787a4729893k8223264A04915308c2401721J276914H0612512j9495981k0192248
13794D0924283K6044857l1195674f2518787p229633H321394L5879165A6646402
13802d9656396C6614000c7044164a7116530q7457630b4238814C0972838d8100440
13810B4059155a7413576B742888g722185B9251614b8261643j294634H1703037
13818E105439b0873727D6273546d5415132j9240465a2503837B0225598b8259335
13826f001699j3881154A5434384k444732M4590773j6344240c0537946k2924109
13833e3462055J9215381I015974b3725205a1604618A7288529g2852048H790610
13841I792676N5755455J0313898a6614481D1341986B0465392K1049413r584979
13848C1929826O9683042d0023698B4391459H586324P0914361a3346475j9325162
13855c2671637C2313029a0659052j8305057j2349458a1954067A8436425M8623926
13862F7060351c3795584B7271344e878048k9522977D0826355R587081e0987014
13870H7491484k891791C7793420J6348619B5094239c3311480G7842388J2870160
13877I0712548i753908k2656277B3280039b024019E5758441e4018758P666999
13884d6351759A5620392O3276074b2741756E487655a9875673l2293349l0828029
13891h2997051a2000644G4795620a2180843A0694607M736083a11745447A3839597
13899e1822730K3413522E535110c1356734m8301402j9056021A9436290f8469677
13907d7970573d561439l2487780A8340687g1415366H943905B490411J2045632
13914A4536043f3101909b5688913o5127175b5875516m4480066b8551702E1449660
13922g7021590K8227037C711048J7761551c6505350I2234967i2823776I1088405
13930C0139871J8700857B0546647J3235666A3943615g8451640C9556928M4314315
13937H3871243d5611225B9866717a4079000C0499381a0303696E179305J6850092
13944B2029397N2311987H281386M234118O4933463d555028A5725296G723902M115761
13952A1839663b1628593j9436853K481487H4608050f8772803A1619569L5339383
13959D6958952j2660666d274993k4972424C8612614i8002775D609069h533943
13967C6245853p405807e0287146B4817057R360653C699708h470686m2464460n408840
13975e6343986B9164399q525656j634405L2037839O749566b1158915B1748032
13983d1140200C520881N8378286G160144O9191610j2206747B1559713b480947
13991B2413814E282002K7005886g648283I1850435B5972529d2191017N504851
13998c6686166j998067E420790N9852410F122355Q49478c0643461I2532523a5589914
14007f7551253C8355719j2144473b6100486k4403239E6071669K3994512l5268997
14014D4797184J9234736A4639336P4660618C9082459c8587367R709122B1145062
14022C7980580e1023573A2715060a3730932k8831989E7101575a195243D1805012
14030c4028549C1064412c1531019D2883118B60054b5826996G8696693b1057230
14038C7460615J3309642d336214p2382680a8381769h247316l8635952H9003355
14046h847581o0244989C9900802c1486375A7692091f931006B7181761c3447128
14054a1868815l5606870a5222101j477964p8609358K6058242j9797713D712736
14062e7012366J4313382B5994940d7957552j0261159b3041049q1834844F8973840
14070b231251H1409490B1772130b059972D9171014i9964526A5955127R6891982
14077A12847109E0095301j9966576j49616c8445888K437232J505725j4879735
14084d9382666A5987374Q240937a9765728A2911914a7685332q051786j209712
14091b6946830j3211832B6827809P71068a8319523r2521145c8314754F1851363
14099F0388406h0023651I184383J95621102I807709N4895492A7526804B774914
14107D5337459F643596Q7304902i530562l2843763J0141666j9240303b1740134
14115f6805780A1492552A295688M000075a6789926p1141282a1858270n1727793
14122f3586063J9008334K1505930Q169546D2316462a2724096C2491491c8007636
14130b2010665k7917842E8945686N7279762b763189D5143266a5415335A6909634
14138d8514359i455466k4602246C3097851I604223e7702107A0853953J6712355
14145B7566308L3017970e3542385a8514318E4349801d7890836K0192011j15979117
14152a43677942C5175380f703057j10513372d6879931A9159821K8667524d4685971
14160b3859862a1928268F4646218c5515527L354814m248529a6149091E3487086
14168C764124L7436016c571436A266712e345570j196854F4308124d7338980b2863691
14177A3771587M6787154b767348l4948241A926927g9319234a6799992A4710516
14185H774000J2435322c5478272f873646k7045973E6602352B5053621b9828222
14193a5520330D8819229L3777550i654447k0995348D5936937i262660B1156746
14201b456960k8816487D0985488i859594E5414570f4406727J9355644k6830473
14208g1881556E7827465B706473K3757815b3797921r957998j8064819A1097697
14216C1446623K9767525b6288945B0567969c8442250A8451658J7013029c077365
14224b2664526L971172j9690347R941313C7061755j2756568K7027647d7295826
14232e9948542J9162195E3272655a458446E0229191a7259642K798541o1187915
14239g5649016i245366o8001324C5127943I752139J1108422b4281016C0023136
14247a1616321I9613412l67000B6712409M5131387A1880635d3071481a2617761
14255A5575669L9435760N8385922B7334336j3400858J1301810r759653h920391
14263f604511K073066l4664749B7672009b8605502j4327555B738981L6795442
14270C9534423g4376C919246e2996662B2010365a2731438q6177993f347148E192184
14279c3374857E976010e713192D3496794A1547524e6870986D1376332K8664445
14286G0040777d0757598A7747770L2603943B281149M854821K8308916e1616897
14294i0981703a9745846A554094a31542800F140680c7495056n95822E9698611
14302A4845687P362729E783256i843446j15541253A6508972d2386858f591531
14310A3508212R8374217n1481619A9675457b5792719g361532C8702897a9534164
14318F4436695k3451507A2076196h020885C9196333Q430049a04746870b4225987
14326a0648986A0250751e9391535a9491067E1443846j3203152b2109471d378838
14334D4409251g7464687J8683058B3120008b205509q9467996D9857982J7405603
14341F7263585Q325551c5680081j6111070G337577a9306915A9769189b5343093
14349B1119717b97713D2863862b5102261j7882467E723482K1721784A2188435
14357H330957a8315601M098232b9439E2882829d814824a008698j1250998n0795393
14365f3055089E9761910H936966b8074189c626624j7294009C4515674a9314247
14373d0091318J3425848j570836D8975285c3809973i147085p272000B7060363
14381a5803650j4699922P946046B6701842a1404606G667358c1923355A14864438
14389G7054966J6083532b7674433o6281404L1294380c1199376i800267B2576941
14397a5123308E5243929a7347896D3241242q678018c6815705C3381436K3456678
14404E6838114k7259358i6512268i888616A1018282K5789237K7454883j8453146
14411D5809256j0773072j4921481M8377589A1257905b1820732j3580859a6349226
14419D3883760A0215289e576857n214709j4524507J1207125H0794391A5001121
14427a08862595a9011631f291787r3803282B9202018J3305174q862725j3758923
14434A9885544d6302117A1470684K994526c1184736j7688593F4167586b0069414
14442c0568452J3314362e328039j9508767c269834I648895L9421247a4414971
14450A7603876l021465J8728028K7844197A1753720k322439b5439101n6614848
14457h2053949b7999782N938202d358829q1625046D0815502g2504194M467424
14464f8036770R84255A8788968e1717334b3537068D3511810d3679282G2072619
14472B6157562a5100791o8721116D7258061a5957349B2182977r397878P4374116
14479H7159215c583027A9797358g9654914A16199215e491248l6095809G124764
14487D7206782p49195j5628976J02296455D4241789A6993236K8064042B0792317
14495A3505130J8984184Q0363269c0378141J49606E8094580A1325954J6676911
14502B8002865i3409977D7018066J5539899b0160886j8807237j2653917E1397927
14510c0885977O330631M174007G2497270a1834346j6244216A6436750c0456403
14518e1752819k4067048A2230571f2489527C63595b3292220l0361142b1586218
14526d9613053I5430152F356447b4234447B7465407q864487g7425544A4317175
14534B1487004c6802211B1272963F060400a956801E2385669a5423846E753609
14542h3302370b0709488B065591g1197326E8854973B1176935N541822K3062081
14549D9780838A0999419a3803013b283998k7507309D6718175Q791576a5317836
14557f5170591I1661357b6139702A667823M1671166A8951433C266664e4724669
14565F8481687B1859643C724212a1082674C0703955A1686710d3486019A5464888
14573b8860596o5238585a3454711k8027534c466972G97725L7476078j0660695
14580B7613108H601049b0627340I2649704g8358811D7657052e8334892b1114417
14588C9272438f3075451A16404088E98949P701251c0342414H1132060d3855581
14596F0514277A1469501a6751178j2970932H670435g1557743A3746866R899992
14603B3646858a9584020n4517146a5831522m7493696J0204979B4266699J458869
14610B5725568b9600602C0004350J8768647g810825H9636664a0681245a369719
14618G807584L5979855j3171617g1193586a2571969E1796055r310922N095227
14625D7580360a3345899A1453433K9811363J0785357j6065885j4374129d6921648
14633D7186299q119784a4672781j9981020C7354950b6097174d672728A8032449
14641A7342853K497665e6224442F7531854j5727993k5272246K8360035j0317929
14648D4573721j3153603c7052793A2262013g6833602F8634006d198743F0359610
14656B7583051C511555c0214853K94922j352171B3012901b2251724I1081032h36495
14665B0055051a0434678H2375922b0610815k2110778A9879895k252554Q399321
14672B6026662h2024881L6499902E2948430J0425062B8267476g0766360D1858009
14680C6218933b4124586C33179e8127719p482668b9964980o726898o713363b035732
14689b399909l839540m2607143D2889911c528704H321587h6597893a2098630j7678386
14697b9777016g724298B9742555f7801147a6898601n25867h272757I761290d4313801
14706d4963300e257747A9587073h020481B084643i513864A7063781F651085c035844
14715F9341548A024413b4020294B5231873J05435688e1282189f21076o4436781
14722f5057857e605791F701630c4541108H1028592e1257764g064270k5926962
14729c2991232D5514960j2611208b0365392B2841456e5280083G2063666j7934529
14736E4129137L0056826A5462036e2656305B7659702K2402653k1006654M8336910
14743G7392611f6447844d614005E863409N564530f2941703C0617155i2698985
14751D5377578g1924576J9085816a298966D110844L6834726m506636j3334509
14758B3104425b7595289n1809567c2087702j8373545j2652077b9901205C05572
14766c1511461A8995097H159289M3844962b0272884R458389m6093502K5321207
14773c1586790j3736611G996052P1972175B220648b748042m6796246k3107274
14780g2651562b5497801l6665003c203949D0830215j1217954e6076299A2816845
14788d1769315a2274928l4250308b3037525j4791887B0337523J9793052b7478072
14796a552319H074860g6345031c765153k2637071q865069Q571516p9338215C4340425
14805E8320181d4607887D1650650h2880384b6486098R867024A8588862m920179
14812A3668683d070620j2323411d069894C0160632K9745355c2158507k8562539
14819f0721046a8734542j322879C2904203J7755336k5063317K659595a0248438
14827A8795108b2687879B766000e5457463K898168G180808Q036238b2171668m3171125
14835f5342793k4534483J5887085c3249752E9258372J8315251b5744778N501721
14842b0243057j2120967F4139727a7703727g147959E3020979J6273042b337884
14850d0093736E7739699J6935197B1224395H977506K3382693K4295865a50778471
14858A6816734O805818d6959585B1861205a6399075j3741894l136561A392406
14866D1394759l094128e0337915i037542k7115845A3907128O344009e0041844
14874e743487A4985753K8008712b353383C4839178a4413086A20667407E0811100
14882a197896j3130542j4705210L338113j9921202B7070414h8275750d2205201
14890i5791282d21746D7192559a4679604O810272A7811317b6390516l100508R930748
14898a9560276K587558o3686497b2024418O370761k202183d158256G9815593D158922
14907F2619933a0328046o4758451b6530173E2353495h5358224A088292L4547441
14914C5635733b4175248D5897561J4999400a3167591r047354j2181117F0549407
14922c0882993J3918422A3504897c6395365k0794989j981478C9896761c0645190
14930e6283514a0241661D138524g656243E970647O9209887B9616263i9771693
14938b5255198r400889R403214L007888o1733234L6263622a2630444G6760430
14946a7643424B0279500c8566588n8025824E447162d1115615m152465A8944727
14954f0663141c0051943C2579723R513446f6677457n24059k2663237C2437461
14962D7482363f1573416C5977834e386418D9638696D686220L752417g2180063
14970b2190726B6981159k004569b5960884G388177b5965341Q315412j4312669
14977c1962598B386595P810009c2977595C8010139e8365427a6110186F1168727
14985E3672750B1548034a2721472m6513346b761032A09985087e1501189E1989429
14993e9701400J5852538j3969296J8871079D5827034B2478120L2381937e3498114
15001C0978134e1018372A4408866b881652D5361130c8061120B4123721P4874501
15008I8998222i9517777L7486415I594388J3998908e6032389A834130a20715m3704442
15016d3825157C6125164A0495822d1836820J388573a5490010B0407260M2925971
15023F3333231a7938515k5032146H950260e5383842a0977182l7252369H018203
15031f6434622d485408B1074870P8387412d2825919C6294260K2535189J3407123
15038G2236572c5880745J3844652P246604o602859D4093603a5582406r5138621
15045a10721027I393289e1069497a7998435k615665l6935667N96082b949345C3966927
15054B4451616b8402572l400106A2211479g8110149c4460565B8620273a3593518
15062D2647707c5866198L205514B5213153b9903786F3141400g0370421a5839416
15070F6806289d2802578D9661335F675120c6681572J4488105E2997351g4695420
15078d4167528A00645036C0477792j2358720f1886729L0076964c695364m6449718
15085e0145082B3171223N9508982A1102618c1615247D1784624c18956B9043225
15093A4826973L2414384g5009217D0706125a9260483n6796896A1280331J6205091
15100B7485422k553042f282357D8532856A9865819P4950371d892746E2436985
15108C7984919R128819a8691847B9784423A4045340O817870J1764166a6807227
15116G6715281a4916752m5293012B2217913k171922J2466583k361254I682155
15124C0131769A3326370N3466228c8269858H1836975c8125540a2786738F0148751
15132E1433928i1026716D0958618K625632f5323612E6678876k2402846b0394933
15140A2421730c8901482B8199742J8833328J8582507a1094237A10467953B9492563
15148h43707k2413896k089220m1756718e395443B4860663g0997423E0585784e7030567
15157g0633280F8953671m000466a4859131l9914997l8240281h507725H934073
15165A0879262a8433266B7433617d797841B1458458b9815383l0969179A5892390
15173f6574108b6903089E520927O0411550C702026d2318668m113768B1743110
15181b7905878g965444m8485619f387308G1876066a31863345h480686F2277670
15189D1103626g326300A0423885N3026014A4199486N2419312c1446262A4237588
15197G5332939B3646136e8934709J7175809m389903k5427875E4383390k2125502
15204C2257888b9720281b764508j6622640E2530233e9762380a4303084l6990890
15211e1293974A9503009P073905e1908235E6789114A8351577J3227081F689311
15219G2254818K0305402b4557046B8984479I416581J4164636M476033J6150596
15226D4207846a7075282M324263B1760502c2534324J4130461D739881J3768666
15233A8508547b1270909D9759107c1324898A5504725a7004441m1484248K2384955
15240c6103734e414922m9557159o997703C6635964a987899B8826647b0412368
15248c0386j2107553F7154623A3329210d8218510B1311865e7843909D8129728
15256c4362611Q402165G9125618k1827949g0783073K1082694l6299574K7416064
15263e8583889J513688I6543929f1852754F5387850D891967a4571954j3615131
15270b8187085j0416704G778139c4709765G550812J8132821G698554c7939615
15278A6476817a4013606C584334f1721111A5221195c2464849j06791608I6109642
15286a428405F090337O8906538d1245235a0730163F750720d485842k3929386C7398139
15295E8447217k0866828M5632878H983881M560464J8734119j5495425q026933
15302H756106d1694183Q912237J2110047B2156589g2387424b5407047m2596921
15309f8003968a2625932l3561030J9325979j5915000a1925169D8887456J8585885
15316F7473341g762502E641890a1643642k8420765P65269c841361j748419A9538585
15325G0043144h084891A5315024e9172626A17506573e202677B2224067K8164805
15332E0388872a7465824j5855827F0560063d6585970g170891k4788679E651255
15340G7382085j8672845A5129967K5304517b334298F7492320i0521494b1881270
15348d3063807D2624561j3796811i919166L325985k5672842D318199N819279D378224
15357C7280267E075571J1536818G921402Q1039161b9127002D7527064J5017600
15364F2544664I347841i0197506d4195643A9255275f9622519F1454450b8102453
15372B4749309J8220750e9231089m1265048A4126995J8876546c3091193J3747691
15379a9343502L3349P275900k0894779O812669A522671a6471416j0766120o032620
15387c3270156A644889M8896620F05750Q544535a5441656A4927669a5846143m6509060
15395f2355203a4065533A20329826D7442558B3539715b4249939A5297462J4158642
15402B9456104f8703908D5876765j5371871A0060423O204405d4573950a4619447
15410A4820759B070367O5787033D014203K8599581J8608412a42074848e3292127
15418g417188C2686312K2854899B3762715N8693862b2645764D8306981j3587783
15425C4719198P831399K1633244a1334499B3378215a5447262D0719577c8382896
15433H602145K4854480K4873597k0027532j2839110A0584149K721958c8970980
15441a1843297C9290027c6414685a5403141j1910482D9173652R159319A0299131
15449b272335m2083450d90034D0342501A0503043J4930155d8731647J1099605
15456c7632042f601906j8174742D6128045c1955087B666149b6483886D0755839
15464g900011B6171395A0341017L1481580L468298a5758503m5557537K0856430
15471d0459610b0094987k6851842C4247206J4619773i298128E17870J659610Q9817270
15479I1994750B1078867N7291080f4930033A3639167L8317599b6571991o4483407
15486i1055398M0042833C4673128G402853J1891446O1968698c806815k042310
15493e849125B0230021b7498736H1866735H675544d2728898D5412581a034664
15501D9454031a1120333C1498978c963523G2633780e5139547r564022a7739813
15509a5547454F3318485a2030361F38593J4666143g824208R74205F4186012i663283
15518I0807332f366331j7617420H5622156C509275g106543l3714885j2645436
15525e3466864a6713929C3580908C445448b5088060l9897289d471794k6032847
15532c0504641j588781B7808606a6472150l4550664b1472649O651072C187895
15540C240634J16275000B0379212f7632141a5971367k093734k7277862C953551
15548D2122193b7143734j0531382d852316D4734056d5518043E1389462f1983537
15556G643650b9834946j5174866a9156354F4445018g629083n8163348A8296989
15564B332O5524511a5922091A02692095l5460892A6068279p505832L0208994b7490286
15573D3717558n9510b9149042A2241027b3406642k9636363A3120709c1712943
15581b4576527C5745384b7275672r001697a3379222C3833218c4342q9474463B1414271
15590e555143r186799l2703117A0081938J564528M9023682A3845093c3732121
15598C6699038j5644430E121850J7496971c7048389H2980939a0895448k7808039
15605c8703487n696915C6054960C532568b6674562r310457i767470A5943750R285862
15613B5229612I806582J11841971B3079976H600629C096802g2051358c5566978
15621d0517830F016843A880280N8298232L005457c6452674n2124890A8832296
15629b5872560c827797A00441231a4373838C1205809d8268091R867227E067587
15637G7084871B6511487e614723l0450664j2714230H4819183b8794558L281463
15644b5513095D7168698H216901e6819596A5620379c7903145k8562C4231228K4662997
15652E8894225j2383603A3635136N2420443f1302131E3349013A3050161d8584231
15660B0264438d4473102J0452193E4866315A9827355b2199036E6833295j0858645
15667D5974650Q527494d2906910C4345466M4639552I131117g521055B9989354
15675A01972237C058025M2816177A8784333d1295749C1288575n591755b0195623
15683a23267179D8603731m134984B572093b0055913B9055113c042388C9157471
15691a00184417b6642202D5524323a02883564A6726793O6196353B0126239p318730
15698A2807509O9802225e4682121B8658097a7272043M098914M392691G030153
15706B1823078c8399002I5673221a800082r1414238E7473641K7183133o900517
15713G7756257A6504736R6803220C2562332j1959360d5039143J263071J5376816
15720b8399256a2064198B447317K8361004L8980767B8037454m127573a4229609
15728C9099911q804964j3945892L4057935M2836651b1054553k7745901D4561785
15736b6390627A9009234d4410173A6130775e874591j5566386B669362b6755804
15744A8030353q051430L5573542b9942545D6367202b254245A1875886R4671268
15751A06547154m8188277B0932566K4946641d1063964a0018105A01583564d8124431
15759c9610374o4334222b3065745j399597Q05649B6276886a6959356c237801k3008142
15767b6245943C9157990M559515M402049d1369163k0459870A8978043c060482
15775b9484922a1318948l937519B3010226c6858826j7553989B5510564m834642
15782B0675922i79334F4739591E29274R1241395a622704G2353787e0786428G6880173
15791b3397827p2141555E4020141f1432345a3156114F5419848j0928960e0354394
15799b1330253C0207715c8690179J8512464C4400858L538273f2836649D0857127
15807d8174430O462818F7364908g982334p3793337b490449B5375418a7711496
15815D5509472e6021611E8027404A83005b8249258J801322B6953027J8240928
15822D5193955I290571R276969L5549499A4104887f9240852F0025785K605237
15829F2631022G291541N9015433C017634K7794691P705517K642290d1809553K827419
15837c8982134a6564948J341969m3503979A5947276O8376513d9091223b3214777
15845d9806198K1126157I2603649m0962414a2748178b147594p3578193i593785
15853G5539449B557772a8011733n6629204A5792679n223096N8951206e9479938
15861a3762117C188910i7044621a8167344c378670l2172815I130720Q689606b1569767
15870I979656e59833E060874O5173680B0398655a0895140H0051547B8147139a2857917
15879a342608o7625811K7331787n731694D3017625f1320155B4951864O450046
15886C1401910J7151241m057309c8088430A497571c7521187D561783Q4834865
15893H9396648a0416297m3356327B9917348M0747171L4111911c9792176j16169019
15900a55961195C2791267O4900733C0716117g7839839k6897800D6991241h746618
15908H4738121c244343G7277040b1076939D4027896d2947068F0425115c1250590
15916A1058731f7796579K6067645D7880369a79647924c6559863a3013748A8315666
15924h4770398c2898948D935078b8922461a404414D3159179R778887b8845311
15932F5442418I743220c0803286k5909137g5983k4468587J622630j4601285D436419
15941I3689170B9314460P9625640A9194200O6338705f1905628E963526f7675149
15949b1295748k7578657j4753548G187347g267734A0837699M8783728A7081815
15957g5804987C1538772d0453237A7765035c1309626G5904086c1760469B3464715
15965i641510H725690p61359J09570003b202574l8765769J6562935F1898086a1325488
15974C85570L1074017g8414023B5737523Q976540I22318d79897E5437663h360548
15983B2182761e8921838H8778270A0437900L6595893F435029b1779831R501068
15990a2278763l950879A22756194B3773989f2431984E4795801A6503308i8110217
15998e5960521A114105P0336148e126028k5934728C4397128L680298h517922n4938501
16006f3456423L0323485l9683037C4924623O3549155a2418529A9155618N1508469
16013G0664087e7770947b1324831k5569438F7373185c5128641j584540j4396755
16020e1109936m9465649L2602762c252463o264476k3652445j0478923J9788371
16027b3859936q0630710J9852339d0541911B4690399A644623J141705a0473506
16035a265136D5544439L0707775f9358813e127528m8586256b0749330C2337253
16043b7273779a3388221o4456437c4737869j4446490j5410448l2343897B315499
16051b7190335B6752028c2130793e277729I2547725K257297k9620485c905870
16059e2528011b123483n1356139C1625757h050137m6125390O312860B374932e9192355
16068a1458281r485063B1049920J4487843A0367993h894925j1423392K36605Q390158
16076a1691554D4507481c9527056D5830534k2860779E465097b2859550C5409833
16084g6454615B3706256J672073h683659C5045989A2688082F028353P5257649
16091H1286002l8303708j9624447i303495k7876767C7334504d538318D2424033
16099c6638575a6108303k3777037a5399517p8503663A7833464N790726b0786814
16107G249987J5925826e4387822l0218353b6839424g351581C3594801c7517409
16115e122572G9019680f1459867O12166a7763126C9360743j8101078q766982N686651
16123A8179334R123411J2027287M3218294C4114212A0570746J4961701e5219606
16131e593990C9896983j2132218d4985367n614048b1340219k5591379E622993
16139F4418988q680906d6297886D4782641k1201320e8343268j3990870F1715609
16147c026903A4504833o098373c1690995F9471908g901023G4959420c7868604
16155C1899551c2429554J1656702k2790018A3834027b2143693j2397822G433528
16163E2235735f6855599a5961950A2127341b1918964A9340547c916795R49714
16170b967081K46590G4672100l2396837j8075141d9071554b242798l795046j4734636
16178b0772480C9953769g527790F9233752P562699j4512731A2320556Q6342756
16185I8663312B0710677a4416969D3071647e399957A4099957b5452933o6023316
16192i1476249K1541798D5405431M3415040d677962B9597825i00209C8709323
16200h769105j7122625I245673i0783775J6370372j7455219K4775459b5230288
16208A5503564J2739824a292830l8898078A24653208I418552d6189012Q801070
16215c7387942C8522538h2036386D5845080G31888b6863182R188281B4149369
16223A1699912a1181502C997461d1127246a051857m5789497J2472007A6090007
16231d8217854f209648B5914652J8071712P989202j2973498A8893647g6330340
16239A7859717O5192149l5168791K1137345b1513058D5590781i014919A7713577
16247h78270C190810L629737L626378m676730b7462647B6939340c2096347A1477902
16256G0579166e5122924K2661232A7932149a9080718j9740866n0125399a9571450
16264C3654609c5762514B0887482d3617881A1970617h867422l362F2029857c3396291
16273D0991959M1142545b3418438B4126156b7092121f180287p80204A32809143
16281a3547709b894228E119319a5897036F7032771a6954545H111606J0024772
16288A8136378k263842c3032393D0602532l425913a8330664L745111D0554774
16296D0172125e994195l4951402F63836a5333807r044368F2392755c7028457C4159977
16305d7188364a8425416o007989Q971702E2075730f93196j4874335A7720496L1440227
16313D9160723N1922732e7142173B0539733e2510076B2302913a7212811F1128138
16321a23536740B9455342f019214m956372p3379305C7923523e7183669b1652395
16329d498229n6788954a3521160E101413e3154714o5927068d6321232M633572
16336d1687660C4722775e3007177A373560c1294892P913884l0241861b2690367
16344e3053101B5976869i4406358F8441882B747302K6773036b1781507b873565
16352d2922133m2406092b5143039J319867j6808164e704378k6896771m5230628
16359g7831777a8195544A3013103A113488a3488335k5727509j7152084E9063836
16367A2995030b1028316G109843K9329954a0589973l8752203B8821213c9288204
16375F1573450n036912e357150B785472a4854813I7629275H731836d841216C0698848
16384b9403561j9890661D2089489e9410702H9144003B4187806a8351997A0585851
16392G776203a2228174j9084323a4589435A6716951N8923032a6576442b017853
16400a0216036r2898281b6991902I2546361c261616I799264k528321b828308F456564
16409A7046908b9975341a3532676n3139214A4377898K8758294a6853620E7168681
16417I7663307B0012286d8237772D9445179A89193P6461602l7066502g5816940
16425b5002912C9889455j5997948a9206753p257157a2248205C4685275L3269699
16432F7954974a2637225q2889290d2892292r09059J2151705I9144651d1206680
16440h370252l6318891G23969J9809217c7721166a1309725r883734f681311j1304926
16448a7986237F3747898r473809C223681P9229396A2232058a1114542C2901483
16456a6037687A3166192P997637D077531b2757582L096774B322193K4265197O363148
16464C2950538r606673a4239786A28823391G85428M6483081Q0980400a4414731
16472B8123220O83604k739903f911006n165191D4222809d3956107J6963687d893863
16481d6237381D587927b1836619A8535661K609022r992310d2652773B2995185
16489a4478356l7503952q97029A013634L8020199C949825b0455250O482052A8489085
16498A5188263a4007042C2651915d1726060m6186305B539410b4352897m2680866
16505f7033763G215737a0569931a022159A6987606a6820222D7178654K6531189
16512G3709843k2171432a4058340k9106119R460673D1423133a24429467d5220911
16520B1412687K0493040A1076922K8939084A0038032K5370700j2846811I999617
16528A8393381b037978I6545464b1567300O171834r3830874c225619C4182125
16536f8162748b7973713a3050935A909347M4628209N146242O298092M6585079
16543A04566969C1386805a3780152F2445063k9713897J1957644a5757473q7182729
16550a02940202a7987629B0257806N6651435j1238581a2320720D0144394j0660839
16557B9483555c4281951H000262b9193877F4758054e8167680a13226m1566987
16564d1680213j8004073a4382625e760008B4459534f4570152B1283469i860128
16572b560578k3602709A1767798d4347634G3874946a9780732F2364419c0753320
16580B9057916a9482568E319051c8046367F7431077e2524632c849850k6763175
16587c0613025J4438030d16204j6557579C1300111j3706142d2194892B4376905
16595e4271866G2295171b4871226c395007H411321M0503629O8042b7039078F7419818
16604d5814383F492853h3471118b666637l7084090H762065N668854c6323152a4586915
16613b0070921E9907848j8548389a8190149H7061700c0987316a4214179C7842067
16621a04487388B0583288f2806677E7069987c7492450C7623442K5091331A1751456
16629D1765264a52288618A0053340O4542610d981607B3722078M9999638B3854957
16637d2793949B1337347q183537b1763699D6213816M710762f9430462B0768912
16645B8704491E998264g419765m170986A06288602d4574221B3368364r294573
16652A4073791K9677497J0542525k3784748J9609737j7658746f8563695c0030009
16660f1319502L165576j2474022n4510377a9471434j7347332E7580867R774416
16667F7355283C034163a6049598H1901695c142827B3775647k661784J1837991
16674C2951854e614497k8755868D4604831a3880931F238826d7765256M511981
16681d3253275L435737D7053941a3088538H603763J19027b1940699G543076g9393522
16690a6543888G1749272c9434041i250523D6585619d3168914B971310M8823276
16697E1794586j7025418b4949129A19242035j6151345C6739653r644373a5259962
16705D6184313N0959038j7596967a9066437B6398212b7238455D2761414L8157300
16712H0918714b7127033j6901342D2457777L2903083f4881659A6620702A583022
16720D6539995g947239C098958g718944H1533903l1623605e8383399g170284C1657987
16729c6838105A2690446L7852789N167649h0935778i699060n2711246F4516383
16737A3603697N3799367r879078d0602884k9061399B73281J9817229g692036C9143241
16746B693087d3059049J0765459n9689382c649283m4156578j8527602P537752
16753e8795711G1750294k5239414L9238935C4582932n493077K5308799b760900
16761e5055730B860580c0679079a0055455B0510738K4273402g4903515h176399
16769C5270007b8064859B3336288a2680481C201577d4140218c1639D686803P3987433
16777G8674236r57676A1363712b5811176E3806920a1036408L417721E6114514
16785c4005889B3625335K56760i9428500D6232778F005403J9141020a9017147
16793f8532746c1779301A2910193J5712112b8553099H775156f674597o2556341
16800f9230938b3890827P485961C7849428K1231846j9772831J8841167a12444864
16808D5262054j6353298c0574049I7199444A7456912N4924549d1598557A6737171
16816a2599636C0981850j0253321O6324257f0269313j0739811K2872807J955387
16823d6180930b2266695C1616841b3167132l2151375n05193m023625K915473k0038896
16831g6970748G3664603e5021889a635704E391061a08864202H113984J2361687
16838B0475671L2650975j5541289l449317g8171605A3199127M000691b4769971
16846a06275677B3252148b6619594D0451455c2386871k7365118C8973477d3287451
16854f5276915a7739597p10012q7632037b2136350j343565n1093030G5638876
16862e2207766H549473D138741g7441384C0649441e4015815G127381d09883n607198
16870f017081H5825258E702099c7218747B6657636f3574897H4483824C2568028
16878b2244925A7343227F380025N60538h394085A7374591e600347B121776f028534
16887D064410l54998b8500341E9893850B2720429J4642594a0341762k0538835
16894c0880597D5979207b3519928B271621N244706g2225171E4920528A6092390
16902a6016672O259947l1674691B3031110a5998470n1553684D272121K0990958
16909B5263079f8492863F9843618d442042j2953207l7593649E788060d35311C7956772
16918E8244048a3609414n7412476f700829B6433862d0271734O969354F5831435
16926E1518674I05068c7744758a6385082d685308C4862524e906885A1869915J893799
16934A3763714O2790338a9839954C5379309a1741019N288326m4171043a7934727
16942A6725718h1484956c2935731g038889G1413336n018965a8277550H7517451
16950d2556527B1733105a7959307D0178976N782809K0251354f163880A0019193
16958A4812976J5699462L5076428B9237281c5735618D9027368c2690856K327897
16965c0362959n2228507K1478763q534514H4664706L2143210b2139248K232462
16972a9906786n0176333B283666f587409j6667735a0067291D7928130a2637875
16980B4469181N4847858f700437D5992254d7061705I6231899i934682A362344
16988C5986225e7556543C2671997c0823473C9092439c6722521E754092J2905908
16995A8660000b5246882B9366753M166102G097897d0596768a0587642D0191065
17003h0311400b336934l749923B8246220c3936366j1119716C1247699K4958895
17010E6206594A8087391e651677p6038376B320672J3422548D949124a0458384
17018f3282890J6587241F9640325a3588022F1794417k1349015D497627b1669378
17026f4715014H1932075i4662923I645901N1994093C566708J0186668g6920437
17034b1866014E54295Q1822511a4167399N535125B2891555K87894c9867317a547463
17043c9843186a0468262j0041968R177714n3804354a319298k767003k7578735
17050c1665036a1399812D1120853f7306677a1514311n913055B4753655J5098260
17057C9851915j9355299J8923949C583364N5449053j0669633J2606244A4881137
17065A9468598m384569b4494367r034920D8335200A8830379q219054e4776534
17073c584697o1577863b9374906A1624877b484274E5133279c3564998E846165
17081B4381167c168670n9693558A7634768c049906j5896980C7485115h662326
17089A05125357g2262787a9741307B3733701a4105385F8259447a5628914f625604
17097A9455488p496242c0943567D5159452g4769128B6274453j1000851b4152349
17105c4990578l4792451C6872090c7258118a800219j9133733E916523d4507527
17113C460244J1979046j164844c3386755k3669185K3421473q753438G340348L9504479
17121D6844827B0751650b4268290A151490g8076696c4089612H9086028d4439194
17129a7146889m3772975E2344090h391787l7060832j5241309a1305407l9929780
17136e1235187a7663992K64704k9245422E5921718k2760084Q7208029C3377347
17144B627713K504142f6419117C8796839j1666106J5624381I315351M7668915
17151E6984266b9110855B0715350J6679481b7649577I1575177A2520984a1219711
17159G066743N6270479e0520329e929807a742293j5644219k5464420C1886576
17167B9752381e5204536a6355667A6751318J6247485d6980549F9845846c2712056
17175B3049636M047904r620806b2962214q5604643C6461915c7796871G1846068
17183f8915523a8005452E8195856E099652F30316K4875811K2034627c5816976
17191g094832C1600371c3151895B1719218I780874b4603030B5863536K0467168
17198D6330704e8880229a2379078r598270a0682592n3753135c52208m7446517
17205d7798725a4799847B7690226i1185362L2214730E5525766g5639051c5747523
17213B6806208c4600289A35537622d5684251e568447q541883A7911126b3779094
17221c1454994l742152D0288978j1145692b5319972j6581359D3999765A7968544
17229d8453511J4112247A2504564k281312c2178473B4673973F709281K5072192
17236C1781473K8642865K9955253a9822148k9341557E9935066b2538857E9291579
17244f703211l3809237A6081587g1837712J9908272D5329608A4454535a5361591
17252C5404504g5506644j2873724c9936676B955098J6123912J0928378O2350962
17259I2358350a8893362o8529591A639875a5698458G1619666f653800m501946
17266a1155746F7701933d7198560j8077369o817698b1266550l4233944f237982
17274B6654204K886305b9780073B925049c5565317E5548955a0311214E558727
17282d1988917Q229396j6605396o767460C3145863d0677860o379395a1047340
17290e2644535g044849K005200B0340826L4719202a1954316o2215526J0546819
17297f3623023B5082635K9121915L331959C391713M9898149b657115C5549219
17305H4073679B2159646J7426440a9910047C5146624b5398209j1762315k5064177
17312f2224701D4322899P630782A3896370d4064364h064671n553083p037265B925947
17321G6154506h936713A9971803b0044411J216363G3633832A5327922M445703
17328A9773625L129314d8335449E0048707b9925418k3239760a14103I175473m49797
17336H725676A656746K3005730J4612754M5683481a15047826G6295069g5115721
17344f6217615i701152j7206236G5600003j1025388e0476048D0458387N4136993
17351I4595380g8623485b2492481m107715k2260872a9935767B4391240O27158
17358B5018398K1514632b4960498l1419831i886781A1170104c4668669C4767069
17366a9950500C2421360A748392b866494k6427484A6817775k035827e8688456
17374e1453107F251879d3909634a4456983k1174017j4672435a4139063G9927141
17382a4202272A6771810q243544O8880814a4233971m9177490a8277749f642297
17390c6049367a942875j8176881F314071a2167474E1199659a7782366F9178847
17398b2186626e374548D9731746K8332032d314433m3243321I7548272b4206301
17406B2057968j983178m173058L7622381i023049l8818898b3477172G7636724
17414d3041862j435929B5468667M3153404L858220a9767885k2297552B303963
17422B6240875B330703K4450700q292294J0086212a1117467A6300384L5804569
17429E2104953c7111067E8161721C407737J3460035J7979368g442515n6383217
17436f3825732H729410g7899933E9721773B58142K9950321g5955036A6523569
17444e9429370a937869q282618I178051b2731646A9435652K7439178d3398560
17452A20491096A7782312e5724448Q939210m3546169a0863719b118153I3039076
17460G827111M9857824G019356K4756964d0701906J5038342Q102343g419998j5059753
17468b2479751B7026931J2150421c9514092E4109668b7164002r122480D942176
17476B4951132c4751425A00713433i8045844B597153a6093122H4962027a4838655
17484a4576209H4813183f2502735D5186339A4133823K5125320f36099C875367
17492D3291989c2089375E52384N4496467g0323931B679912d5111428E103284O734994
17500A1838278b7774320e82106C5293564L0117853a714330l7999203A7124592
17508E2762429O7801301C1409673a7991058j3863643G555676f2732963h859273
17516E2577985B3677209b1572100A9702871e5833847H980005c0044347a2326362
17524h7480454b9753191h550514b258012H977461f0480375b5439476A8147545
17532B7275321c4996755M381252C2595629c3858519a3188394n0083155a6514776
17540b2548898j436455H4150M4756053A2486221e0668764G0062552p846847A2934080
17549B0475861d4734740p342896J612078p215548J9620113c798029C4705071H622422
17558I4053587b7107250k0614071D2757374k03745A6289730B281001M4799085
17565D7080086B1117272K989406b4488697l9081678A2528594h7350049C1935087
17573H1552806e2725412D6486627i088092G6700820a7682330m5894563H2972427
17581B0021266C485775P1114378b3119102C1435177d2319042F455381J19943113
17588A26398494A8731327i6674703F2460469L1864200c0959702k7750238D0641390
17596f6762710L3192662H576719b9616129B4845611L183732c8079927F7075021
17604B8569517c176124F9319505j6780344c2059081j0988822A8756294K1143928
17611C9900222j9169763a04347923c592185B999135J7963953b3269695p1934712
17618i5204407J6565582C5782428a4395965p579390B7228096K8264327a0000210
17626B424986d4951783b889252r291123D8505451a4878779c725624B883016a04494385
17635a8229603m957639j9042299F1140889e2661630K2201179g992444j9654587
17642b7647031f037594P07839A0352611c882504l928900A3283240c3688945H9042614
17651B539340a0842749m7477383J2444509b0227522C7112204n715118b1736573
17659A2267368K8223692a9100993D717841N0133898N993152A0242858K2942717
17666C3185575L411661l924631Q515099b2582217c41616n791123j00850354F467642
17675f852883A28930143B9806272n265292A744352h536471D0046938G156035a469220
17684H5211875a4031557A1740922J4553249L355689m167545c9243624I1099000
17692C9439524A6295388b5384466E4201376d1210650D2003243b8795931j3872637
17699d2668568J0746675R063860j1501802j4178902E1565574k1252976J0769447
17706D1082045h819636p135156E613565N515228a2377687K086579G2629009c6776990
17715e8798057h028077m519125E2353327A8253694P862389D415097e9135750K9459557
17723b9676193C6634590h2711841M1276697e701916C3573544b1209791A5831542
17731e247348o079043A894592d1080546J1201338A7870129e634147o2135578N786647
17739f1983078b8208379K808884F7453211B0921489c4928531j7137741K2043800
17746c0022472j675586D1538228J5483673g7707807A2691954e2542414D6300895
17754D644764H85691a7082402H6137818H835052J5200745a3897413G2654144h130210
17763H3361409C9847306O92223a8455757l5853298a8241939B9319059q144805
17770B1174254M2621161B5599593K448470b1163590A8026399c3838140k6369431
17777f0207571l429401A1603659a7195898E1121841f1210191a8774260E2476111
17785g6368570B3557975E513899b3581834o1216270L2641231c788868n3599071
17792e7387939B2233710p101234L6419677d5697639A0552176a14278010B2561006
17800e3572561k748763J8050050D6454892a4800719m925551E3747930e8249946
17808C0910823I597487a6936553C7645843A6561015K2043666K153260O364376
17815D7122317j449604d522372l8793947b0137765A443347a1704145P4842j7185649
17823b8814952G8897522c6260587A4976877Q4675007c3588435f246191n0869402
17830e7115593a0080200E0328671J9533328a7364817M287251A08238033d7495625
17838I5111720g7847313H0058517c4957679J88989H2898017B5644418a4825732
17846C9078285E538200N631609N7125651c4946020P746856L456654A2601682i233267
17855i942691G3826188d9632691D7799841a8039982k5655605D7621913e0665679
17863A28187286C4045609c2408244A2431131e1649585F81874d0735859a5854082
17871C7889992K5630985k6608404I692911M1594341A00993K8703955a6473279
17879B2780985c8135957E4158971d467376B2740203K9722846B2154969R0496708
17886A12651677a22698638C7883704e1780503a4762848B2538478b6515106D3115090
17894g3000166e985079b29348j044677j5709867C6040734P95951K1996879b308534
17903H3448680c548255l962135C5426307F202548J2202823d5434098a7253494
17911D5161377L4896769l0086638G38394i206358r21191n1511270B0807421M4817231
17919F5624652f706442B4609773K5464061a23933281C3023890b6018730A801466
17927a8221437n0341235K0086998j4456975A42914171A8795604e6718272b7489536
17935F3050320A7585997c6749471f249021G072458d3824381k283651B1076655
17943F1776734g3459915n24195G4575421b5253066m7916584B8471755e8100259
17951D2206878a0262547o5063104B6404048d768093a759570j1572382C0633381
17959a58007288C94558b6270426O687155r631767k991108a3189525C756763L605410
17967G362173L8794892A1348223b5552851j37809578d470183B6621013c146774
17975c4037149B7881832K8579783b4254410A5304826B105081K5549398b0717506
17983c221232l5747270d660213C034654N9900651L4526472C0626866a2817947
17991B8017477B617747P2740726i6339933G020364P5417533b5643735D2238193
17999d4519195I479808m455690A926051J7613490M7032422B7645575h7938914
18007h5368914l451351e020266D2395771c4231388b473541j6331598D3630251
18015a4943276G0758571d8590158b033408C0278429o683395c1730378o5159831
18022i6890209c603062A3773244N392148Q691930c2962102D2567963g2476149
18030G4582117A8910586d1208869n557476d535089D4223010l044532O278152J4737413
18038F2194043k9644819c9273861L946316g823180B4380780j476632L9079694
18045F1983842A476793L1604564f3011289b0668639A1839577M8356365j438625
18052E8757317d629813N61779E60830K0301537L0797370E172444j280515e086080
18061G720613C191988a5252598E0093829A2725886b8151975h641333j7480655
18068b6121988c341659o9793802B9702850K2319445d0349830m2132538A8415475
18076g9868562B1445897q118405b9892483J4361560D3202105D162063M1209727
18083D5371790e7725046N180209D8509381k3719766O405437O3997579c4323727
18091f423435I164597L3937277o499455b4311441l7709597k2118469c8311758
18099A875704J1860663a5673084A6178166g095285m7235555a5620468j3065183
18106b8685651a1355664l5398917a0005930E4062154A6814687P980714m516836
18113B0278565K4584481a22455032A7333083p469154g5891906b8922288E2583874
18121F3748693k4269910g4676522b0826115B7127629Q4032535f807673o2195601
18128f9003274A433909f5931833j260800c2843045a4288686b773499o520010k775042
18136a2068551k6536749B541149N6403197c8962784F5790287M2635485b4161790
18144C8648766B390990N0209726b1254325B5445431L1081422B2744817c2502607
18152b0734517F1434279e537384A7409541J20926593A2521440c7351126F930971
18160a8265982Q369874j6240192o1254610a229810j5164238l1372791m4778820
18167i2545659a4657382D2224720b097175C0060890K6348959d6767103Q767378
18174c7999725a1491713B8206973N628079d0463661I98499a28472147D1842655
18182h8471875K0955415d752809F3334516a6586462D3038439N6703662d6636508
18190C771959L4865054d6633724K1938009E6790587c3501069A2764055l88688
18197A2375367R6276323B7866647f1505980a9899752j0803046a1429165F9175382
18205B2622935n868726M8843056k3259393c3735563A9745449c4597660C325608
18213B0823494a4000994n4702434C6027438d0493254B8159311H826800c5221383
18221b3859500i344515k7557450A652431b1924241a0380244E8624691c0872038
18229D6542331f0955346J4856309l723198C6270887o096424b3261973e353126
18237c9099225k6375658B9026736a2507281B7688016A227855n12941c645922j7468163
18245b1114085E052995b4518577A212587a8907424n378292G156990L0828861a7594697
18254B53072b5165336B3410500K9580967D029737A731265J5268546f2762172d967317
18263b6867453I543464c1389289C2285396j2291436K1872035e1146261C487157
18271d2410726C2402800c505622B7707689O8856995A6085965M1426501a30494528
18279E1834010f2325335J983899n238837F2033478F35053M6430687d1174350D9131614
18288D9043173d7255885n269430j0305804I247680m594897c1709112d188415E2409107
18297I133869l145665J03073111m5717822k9356776a04296553B9030789b2538045
18305f662598H2168f7772333A2104708c7502730A18386538c2447492K324905I6773115
18314b4876739b51850E4595296O1013605A4457299J09803905A0574982N3397355
18321F3972337j7663021c2953423C5434260A6287644c1034673j7737242N944082
18328d2827833B5861875H186682d2284715B0099601L9278630k1528369f7332426
18336a5283081G767424f4837298b3591843A5253820b5561723G66274a1394771
18344B289539d1841434m4156415a5481320I431456d2127615a702648o4365437
18351f6068085D6443176d5581976P617764A4866138a366095D0012178A0743332
18359b2756741O631324q3767342c7354243B1701071c3093442D5386551h479240
18367h237374D5413048e5376025c549999B3402961c8509916B3028104c010047
18375G5934102a595569E1354581d9084731b2342427C1454634F410081N9756078
18382F6166159c7501482a4047822D7485579j6601001d6206369j2636697Q705571
18389e0137495B5708970F063647K7849938a5524279P102691j908489D8228797
18397d8931174J3845750D4976332j5761236N4997430F473919P489058k913081
18404A1049896b1183349D7215726c6607707p28796N253151n284896n377271q019943
18412e0765462F576395K338708h227543j6189725k9941161A6020421i7168675
18420h0689876L6730916a7343775N337146C30670J9696319b4294672j1431974
18427c5726646k828824j8078292E8096269k4263458d7092973K1646026D1959118
18435b4917355B885843a7111357m7969732b3576370K018833n475866A57796O695029
18443F852825J9709431a23125239J9302276c3237156B536156L5900872J8058195
18450E6495223d5449043G1535138A1252569B030666d1406451h058427F3765819
18458a5160162B3449349R842588K0277629M7972689A7126623O329014c0769265
18466H4903640B130472J2437148e0979424J4566600j8811074B1148225f3490582
18474f1147029D3168742j7652411J0516056h0252119K9222056A1202578K2597269
18481C3799847J1546979j1569395b5028824o4238365P826340L8415347Q237929
18488c4787573J6637173o628013Q533083H5375949c5299205b695659H049872b8765655
18497H081195e3882058C6092486a9639801F0831715f1275983D1352593q079384
18504C3273209O916852b4322858f247266r9335034a4335966B1482445d9076788
18512F9153724B6177344r801527M2255430d7884975B6484345a9322969m5559659
18519f4882628N197407A2852425b4322918m2191471C5213951i1910922d4778165
18527c0402491G6122596B0555469N1199089j0061320B947094i1388049b8644840
18535c0429182q454094A2898968a7579908E9358037k2025398a13075323n33387
18542a13608710F80214N5158057m991702k5307357a356198l373687g05103j6676251
18550a7381354A4355750c9341961a32021F7934785i8426081L7821644K3713190
18557c6891247J0583255D954208J3442838c8337073E1294628H609615a551278
18565c5259386J027051H800512O619696M5078897p940953H364647M1961413c694069
18574c9997179G924296C906754f6878945b2827820A5765532c8730909j756051
18581d0486960n987144a7150432d415472E9105839B1968369M1797301j5355977
18588D8409693R3655301a0988752j239286B8521420L7243890c8182876G4259373
18596b4907670g54583n4809014B5082489b1265644f858684k2090655r702622I3462875
18605B0071505P1403892d5950625E4760220a9048688B3427621e0567678B7203932
18613a7879245F7178013C3568834a4466022D358272N872530d0520369C8285004
18621I2818250a0470734C5573035f447950n5126073A9544978a542753k206531
18628c749284k4187727a2626611E3943880B3793946i9134555g629912B5864682
18636D411933O3214997C681338b5618440E6358096f8022041c024058m6972662
18643d9996720b610143D2849232a9048217A6036497b9343975C9834120j8366525
18650B1467595G55486g2528390g230707l8616248I455081a1820357C3801137d3006631
18659I559641b3605453B2623755m898454c3843035A9819734b5093511B3477430
18667h5513808J3364550J9230539a1272539C1940355G143909R850427N7526300
18674G4520636K2583743a7403578D4573705K8620516B042153Q2187938e5474888
18682i6121970d3260533D1626972c5144659h912018j9515088p4648043d1377043
18690F7757337a5455521D561350J4573021H357546K3158648r278176K8640857
18697E0878875A2769012a0696671j11943674A09719320E0484156A5437499P3377790
18704H8815289c0153192H4698553A4838258J8513805b6603670B5955464l608954
18711B2346510K8668823k4629780k238976b2887792A06257790I899533K6445188
18718C6344721N870969b2328719j1637188l3821340b4164529n2028147B9567624
18726C5102534a9638804D9352954a6811546p0079118C7916849f1873280B5544190
18734g618782b06911k2419475A1212031f9813682a7931149j4731613D8680727
18742D0247835a2237692E1939951j6297795H047587P4747691a1930316c672176
18750e2666083J7102083H4094067B3160112f8238908A2463071a8054289r26590
18757a8980879I272043a1751176F297187f8018077K8144053g446773k9641444
18764c7088217n1822958A9761765a9312921B7810441f2160803H369758b812679
18772C8439505i5639608G785561K4279753M0247925c8956729d558065m2325929
18779d6883994R008899n788282k1164621H3472899g11033A6633943b8572719B2267935
18788g1000452A7563597c8056746F883479a8373679A6894197a5004074G4234696
18796e0530053a7391155C4611699d1282143J4001708B0764330d8654320J7373678
18803c1280642C1571960a1899389D3099798H179100d5267284k4522180C897036
18811F3586819A5515582K6622648o091484c8062788J450701h189907j08406272
18818a16596179b7522482L133777A7693688a7137690B190538K735750R500742
18825A4427030O5124215c6421195A9770307N8914457d888726n4610672H9520794
18833e0632103F268485J9599912j2448578a4086138f919454m7831857a0557832
18841b6883492a0282443C5392165O058237h496657n7332504D9634251c714006
18849B8452373I596374g621577F1695422c9479767J0783125G6526258f0939581
18857C7375277e039673p788859j0223591j5210991E6050515f0369475M287503
18864e6081972n2324466F0271512a07309606L0507935B1715715q606347O6250111
18871G9359479d3993700O605621J4164677E8325326A9892462O1011449b516433
18879b713694n2730222k7446734a5781465G9546128a9410566A4356455J3131777
18886B7488232e700005A3883575N9072371l5740747K5509875f7677257B9105129
18894C8379186A2668764J9236093d7593599A6225468b4559426B6881474i4289600
18902E9294652e1358363J7105716H6585092k7342096D818933N4034994f13749
18910g7360115B5670826G236912e3881874H1040963j9886863B1661859b2988861
18918F3320546k5139488G89509e870485l5028048f645198q943106D1781060b9243133
18927f2763209C830493M7380300A1524297c5774135B9389441b1110443F4329294
18935G209174a6574158n4546960b7316611f75271I694527J0754602i01755F1581881
18944C4011076h87111k6164777B7119864b889459E1993117a3170389p2641284
18951h5811673J3378528C3025841N643474d5268949l2543994D2319632C623432
18959a4571418A2629666P8719504a3216983A9124976b4735645a0419593j2736042
18966b3155635O25138k0807508E8795826a7890586A5977147e0214197E0360734
18974e0221928R68294K1138289q8940289D0955071A1937744b1787977n4736247
18981g6524224i28419m5447585k9386196a3657071m1888983B3198034K0149729
18988D3347763B317572M0437074k0817626h7831974i564974M285779A324969J659051
18996B984020a3424453j9254813j9453151o2075482b2373503A03462355B9882982
19004d5125299D6241455g1694383A4836594J06820501l8575286l2013220C746602
19012A6277357a0466271n4961832K204406D6328474a524419I5993780D7254697
19020d5139852a3987242C077442b0040781E6507060h262548B4706351i5347801
19028c6164757l0248424b7278855B5616781c517580l7665291D5940288B856255
19036f963241D0995449b0449766N354577q8686569a5103289n333829Q304637e347968
19045f6571202m1645074A1728720P9813370D3046323p286824i4703872K6990247
19052f7713625B7430246j73733K1229290j1810054L2052376k7704790c470556
19060B1741566J7764777P0513323A5064941o640573b8086081o6362706M1382245
19067e3066542G6712860d5020805D5768260f4178689G640893j685302a07776794
19075g3345070b3344610l3223934h484442E1642156g1919903a5779398B2564809
19083A733071a4781375j5151612C6039545o606020e997362k0885973n3506459
19090h0389794D8783911g7241317F1609303e2754878M839902A4301151K1307387
19097C5608538J8037622A1494660b8264918m323593B1206293c958213r9460518
19104a03418731c1798550a0523482D7451201a8250844j5751893j4141230D8111948
19112H517191M7228235j6601956b8427682E6766984D123237N7321758D790927
19120b1798189E4068903j9815183c512124q06598j5310742h025280D2130543e7131037
19129g0138173a4718826A1510208J6650987I738732J7126427b1979946G3558613
19137A8503244b8779773F324443d3443312J5072023H674854K097831c0950455
19145c6764563E0905762p629295M4038353c6526503B515292K3948230d0762121
19153D7956923B0943910K3724212f237195j02391216A7882947m914128P478284
19160B0447103n250306J4566569j1338472M2623331a7900958o014861E652487
19168f7425809d589831A0745100h393373o8236357b6840333J2682980D0374402
19176G6584263l7075329C904475J560690c275217D495077b5316914k0446450F5028974
19185a07742585b2862167E1142781j1810059J8252069c0592665D9864035B113261
19193d2630428B7500390g575667A20414940A2755190E023375J1117224d1059968
19201B4918755j0736963a4636534E804811K9717971g4811864A9525302c813007
19209c6852908J4922823A8221313a26461265G622000a7418006A8103907m986924
19216A3116983d5068316G8116034B3749840g5631510G030811b9624443J2189528
19223a7434915c05149j1921518r518555r146331j8561450B3345662K1662565b1358178
19232c2965437j4791373C8174792g314538j0533253E9236816a9442405n1358648
19239g0801053a5972370l4879976A0242843P3161283j6776117d3360870A7633665
19247C7766230M0727456a9798134K262483C785272e2282568A2197783K5639742
19254C7837525L0344360A5610982a9115452B8519366f5643353J5225124D0727338
19262I607258c6390773A6149498g1364732a0296849k3322350e199062H1220949
19270c4428097A1346642d6416899a1166238j3324262R301220C3171404E527844
19278C1400759b205826q155853m4366884b3896422l757117a1590089A076871J281307
19286B358178K2852757N7061203C1681482M9674067B0536777f2348186b116225
19294a2209887k4531200G239217d1499876C6558637F221393d6393648A9754639
19302A1046123k626594e4429720C3354528b3380198D4990833B0457863p474326
19309A2983537c4741951A4983097j612179K4898586b8150315B8285676J6041325
19316D4327001e3557988A14087989a2125060m4614484c084413m342216j5686318
19323b3112947G830888K7145085a6058744C4284659D287702J920771g963248p891001
19331a5854249B665161P1527135c9028655a8513000C8178474a36464289A6692468
19339f6833369G9620169G874693A439086M7810057e8916392a5619376A5430761
19347A9876769d4226675D0347139b9828636l2450929A7563832d4708523A809251
19355C184869J392037a3585262C1918177a12250523b3846134H9265780e6501005
19363A204481K8830257b9729477G0472769d915582l624955C7840230A13574b8708372
19372D206365d7976438I910915c2793426i740647l9534809K3611212A4839427
19380I2118580a2792312m067294j777708j3816564B2335978O6214037C0943236
19388g736262b454698p601533n3166049H6303659B1498877G843435e8405948a6868631
19397I8737961a3989079G7652529i5710E8467476B789112c5189043D5077610a6376188
19406g975053j1831841j396781E9496752Q92891H776511O539614c4345853F081649
19415A6622702n300130c0719483E0306369I48335b691104p5076921O877422b280781
19424d241894o974381j4664006A7700751J1501759a5320466r3513989E1571459
19432E01742f409112A8471848O9621708a0593216A8740170K494529N215982F05055
19441e7754376C2831961c7643688o703692E2855942c9319692G5311529e1560962
19449A19638239E0023429B3693982J785527K504575j3752781k728681g4937772
19457b9090726B3209841a3104938l160092A6824936K1311337e6348461i703333
19465A4424442j563477b0302418n9671846A6445237f9606030a4356681m406896
19472a8763577j3943109C6186364h0920487B8110923c4350690J3039373G660000
19480e2470962k5834722B8065002e2697095A5779833f0652020j2012736D250825
19488b4865430q5193415C3170427e0904526b4793058J1803111l4443677C2839259
19496e5226119b657498A1038160d0975631J0480657E9379718G217259g50980H4859369
19505E772270K404447b615195B3546697L9497478d1580544i983647D9719755K303294
19513E2023049k1564880J3024276J3424564A9899498b4844757d47280A7454986
19521d366133p4228906D1653346f5024449a0734260o1419712J2913171A2669960
19529g8378813G6280534B1911294c1848096p569866m0878854A1448900e7459141
19537i226022B2968651f570190E5313181j7674671a7299994F3380868a1831448
19545e5370331a7585556j4401023B8413245K220981e686547B56400P598380j375848
19553F478932K2791410K6545445j3084323c3517811H2831179A2197522M4808483
19560E7006005e822761j0547273j3627666K446002A7508577c0395540A8639576
19568C3254517P736729a9001797G0050467k6664114b4969648D5813666a0950371
19576A926247L7920275A0499212k794184M1793802b6835968D8628267a8136817
19584d4725252a7137263j2827786E504135e0211595A4165416L171337g889348
19592A3910017h3425256D7413034B0893563H578415N559956K068464O337105b9983486
19601A1804652B162608f735273H159511i0635161F4778893b2962475k5675782
19608d8638257A6688509R153464P394357F995435d6672533a5821310k8448175
19615d4269485B2932016L6163985K9223671C1473130b7768922B8859268A748175
19623i952205j7043261J2819159B2867835J8789740j5054947i573093l8369929
19630d7943022J2867502E477087b7143089b794682m8293039C8164096a3946744
19638F403695J3538794I772066N3665678r397767L4127059e5730836f093833k295567
19646h389400C1452161B314022g9399232c453374j3392672A3512272L8935355
19653E2447627a6306823J947302j0817227q6329805h813947B5402263e428352
19661c3466875e332000m2653298J9413349f379668A06614651H476431J6339913
19668B4816344G687511Q3324363b512545m6142227D723340b6022434H73783e9309687
19677A4179409O1718784a8321742C4085059a31703705b5705227c496443l6764449
19684d0260892h276516A9350443J5002740g808636K363151j8615593A5312978
19692H646030A642298K1498564A1184065d2530452m7768029L4059271A0307891
19700f0651291b2399344p1779537I51073b0298785C1003907a1802150G8336473
19708c3618420E1321119b882954D0902064a3711038k6229514a9001574A2356067
19716b2280518A5943843G549247M6591289k3336336D016011K2394936n351460
19723B1059487Q848284G36626a3814282m237310o2066306F1320960k9504972L3032203
19731F4848191a834903n5288341D0782787b7239795F2306440C246751a0723731
19739c5460999B3476912L7439136a5808679A14882368D1565293f0620974E4769596
19747B1822887M5860097A3503070e0002713J9059963F5648031a949456m3006466
19754d4955922D9707775c1977811j2529435a7254272N051408o1620570C4009510
19762d406481D4063111k1614011J4838025b4397666B9850146a6336371C1425735
19770A1516935g599216A2030995M626998K5406711A8686411P3359101b0391071
19778C3838627a1368913D2939812d6327844H3979594b9226499B3763231N2615671
19785G6378902l520739d796064l8433372G017572K7526032A2316946e837068p233905
19793a3070973j6769491B6674359B775814b8532987D9716983A879808P7511340
19800G9391148h636531C5626688a067814H638385a526819j2772456j7721802k2342403
19808e4363480a4762465E2085654K860303b2217544B226804h844969A7336116
19816D590228a8711569k3710851j6273854K4338895D1098496A2040991a6561973
19824A1828076e38062F0559819b0545599n421278l0578904B7887143f2001808
19832h0656351c0914764F144048J1998908e8164372a2717907o0472349b4307902
19840C5190512O285567f5260092I1501030k4348314a1933777A4124124P817541
19847B1941665B378172e8160498G1358047b1226557a0004877o9832969C7499611
19855E5257018d6092376D16354c4026475a0458110n7952298E5224572B648207
19863B6767210J1450603B716655a2930227n7946602E05421b5184523o022426F9389687
19872B5811270a0106641I2301122m5282716N9141407A5716388J5024781M9130008
19879G9871177C4389866d8285293C0742075e0986656H0431505B8214797A0520170
19887D5552212d3681262B6844062j3256217K6879151C405579J5371924m463535
19894A4313968a814986l7063232J1921682j8783788C2601871c6541943A402654
19902e28997E0459138J926273M231888a0218206I4531600C5788258Q120375J0117707
19910E4026340a2838604D2639736n44414a0181040j3469221C4937725A7340323
19918A4281503J1312809i576300k2897000B0921325c49902G5440024b774151H2176542
19927h7664473F0766672K2840231k9521962j5649891j7278830h555300l3054898
19934d1610198F9395801b2096352j223622m5386565E8207402B3692352K2752358
19941D6444710C002930K4502233d0914067r160159k0370501K1319130a6144108
19949f362186j6137625C3693734L2150837b1414816j5432435I538145P7788059
19956H7326204c9284152D51838N6093613A9490170h198543H215595b5069836A3317143
19965f5792325I597141L3856655e5228890F449476e2195429b0086655G6848072
19973c6359143G546950L6706844d6344127B3754074a2183755B1257544d4576839
19981E7242300k0766755A1487119e6723439D2006218J6629607B5602626d2800811
19989g1780267C6600689A347782L2914386F242240d8791277Q727888a0303717
19997b647615A6671727L890757a9296079i401583j6613702R8501E1102293o927110
20005D4175183A1213920h1413021F7228841R265256a8734923B9603452d3967312
20013A4299578f506257j07965910A04875300a20377735c3822510q34914J0850712
20020b3806712d875567j6110818C4333188f7049500A1673201L9999873c2089657
20028B1515381N834373J3163315j8720558b514790l697813B2508055J539713M0406523
20036F4454291a9407207K983174b013542j6323770I2937739I894775M281986c3606166
20045f7796395A9800437c1003497B5538432d808397j9129281F1612268k6729552
20052C4882716M5185389D656415e36825G205394K9537993E389248R797935C260904
20061A2510880c063597m8552602l6041906c0981059l0059460B2495548f0996745
20069e1709677o8324519c5453009A20957836D0878449a3595327k4685442a6015382
20077B4415617d8112478C9801106a7937554k2536841h309275m1794304H6317256
20085B5124124b08814l3211563j5406152l1116504F6642597j8460763O092067
20092E4273901p61882a9813442B5952678d7734600m3951061C6477991N659902
20099D2137893A982309J4146153e0321756C3756919A1055437Q0073992c5458000
20107A4313117c2604247C6003295f136420D831331K2216605d3139192J3973045
20114b9166147R553016D866267g390513B1155805g985258D2796143a3756375B6622869
20123F4330728d6987544o072041A9963688J8124209c2869906A804166J410837
20130C215003h427474k3539353A8074076d739705C0716299e7477751e986326k8902467
20138c4888793C7716265F490335b6989093p2478021M0032618A6062999b6118962
20146e4721058E099494L1089239h733744k6615189k7922500K9185959B6912284
20154h6944759B6377256N4686887c0079166M761513B2431072f8074494G367451
20162B1606413f7644805R487394A6260018e6662097b1857754B1276322g6069313
20170b9209810k4143698E4273504i524528k1424176E0263729Q0593029h4041253
20178d1074989j818062l5513692c7254872D632633K1186495h875285B5813685
20186A3701675K8547765j6016544a7272659A8245797e8059601a2264263A5884170
20194b4120655B8824896o873015J1631270A004253J7662695m046784i241093d131256
20203F9001484B8483954A2024347a8108957o701203l9725961b6996646b610899
20211c8698164G6485490i522643C7655776c8046603F9880735C0755207c066758
20219g3810530J7136453o9451344D1984830j0392121c1424903C5625242a7964393
20227C1353758q52235f834215n5968600D6498422c0650664a2772236l380805H939254
20236a2749209n143217D0420820b0172187n9083139J8026750K6279540C0160546
20244a0882583m1797727j448012J9834110L444302A0213950a7521693l8303383
20251e5825076D9890656b0469525j1935299Q304631p7751490D1803327j3513343
20258B8289984H514481L1448503j7909515i005756k7997793A3667342C155780
20266e8173631j5202722A7253504d3700653C2986622K7107277f5462638K389950
20273f3072688D7016575E244729c4692713a2684802E0132612j040216A8922047
20281H9756991B2384148f9798199A4450990Q505126J6990873J3324564g7099785
20289g4738704E1184185K7425134a359226B0275364b3141719B5144860i669263
20297c7322424B7316109b3737941k6845774D0874116B0195216b9752525d106125
20305E270494Q3359789a43122160A5647102K9588211e6465481F3557848I186290
20313E1956855j5029097h2307216H894790N7867784k5943885c542333l370285
20320f912618D3546694J8108098M603835C272348i6045386F8885782M656375L79839
20328G3921996j2711609E94989f0480175a2286665E5957139d7256787B6182891
20336b9576921l1243407K0097336B8028787b3635262L766292H502878c3551973
20344g8687777B0576028p986513a1503629C3725003Q114561q993121a3966630
20352d6564173E1219910i884504c929998k292541D0763926h781105B6665105d7736611
20361g0550893E969010K9639346h054580p140253C2718165c0028493D0858469
20369F3481512A8341520M9698251B763256a3397195b841568l6984707E0839254
20377A8093461e9283602G5305812B9009125d9960742a584874j3709190d01906
20385C5952583B731968Q227184c5698541G2729917A7909088L6105468A534199
20393a6997805A22597639C617293c1644327J050049a046180H007379N9488628
20400F7496007B2535464d3601582C2679766g3469197C3251142O890430f175175
20408C6797871a5490503F2213825B246809M8604996c7399827J7943213k271902
20415b1728516i453638o4323844O843841K3275885J5628363f502508k9023536
20422c5526044d842107l5670685M988754H0714661j2426876f8821980A8152384
20430B2975822L2089179c5505410A9099812b2397845G29241e1084242A2826681
20438A3645584c1676683B4583113b4149514a1698889l632213G8488045j5885557
20445F2602488d2388392D3884725K2987746K0815529f1184452l4867006b2369726
20453B5026781R6644790c5110523J4131826E3073115G296188b4429153D6789888
20461d2426861d453467e0362n5298259D7655298J758696a01338205C9306631f7076682
20470C2762365A3547451J3112363L5926176B602584b2724263F276111C037695
20478c9749556a4799188l7798434k9709716a5008966m0913169J2991297F8203098
20486B7617398A3613448N404293b1162610H4071228a3683284E3276700j620412
20493E1656288A2854421d4647438A4245082K0708986c5856288G0716456d5794747
20501G4622941l1414470K5004833d5151094R650961F6463705k5386769c0759102
20509B676866K2415369j665098L6207297d2688398B4046571e0797831D2428977
20517B2975135g0273847A4831374A930738L884019N8601771i370082F173854J4475802
20525B0649656A623608b8563218k7373988E4788609k0497915K962087c4979220
20533b844743o7030762J1616973K3253279a1496579A16425278g9807234h862158
20541b7449588c506225C0783943c840688o4014053L2073277A0590706a9979692
20549E7643269a5023714D953969b6564930B9483217J0488355g541189C4657541
20557a120556D0311012N3429650d626470E3572068q437469d1429106A07830285
20565F7340321H738918c9448878A8992379c6551074m169502n7181753D7142237
20573f8044831a3434739j368900r7176076M9153018F4929655o313777b869911
20581B6243645a4250709C9586227i3632176G559246N5473601A9128589K8273764
20588D7402353I37146J0629961L1348204A8653737a3838253l9588011C4308950
20596f4329907F4088822g0878017D3818773M0093820d5554649r18614F1619747
20604e605480C7800951J0584491D556642a9178966C9467110e3504425F7975999
20612F1597310B7367564e2831121C089969K8871666i8336960B1433463A0421217
20620C7373423D723957J6715028L2720362M5281789j1209979f1532611A0773450
20628C347517b0953221k1567638D1839202a0869018l1657576a5556996F197308
20636d5083484k9245930b3920024B3812286l083537c940600G3150576a1122293
20644c4822403k2005516K661497B3015512b2039935l4390754b8044024A978371
20652B6765158e3167521b1156294C3896915c4948144e182973G26933d0002873
20660b0179381N554349A37168181h593052H0928630e3422573q480544D3420571
20668G5348237b7683619J0093535D813465N30350J5922680M9588844b5864536
20676C0952195O018813b8595431k1472468k5845895a6387161l1220276b3317196
20684f4528918Q827123K4019572E4273355b9188774f513054K755736C0726277
20692G2136906B2828693B985486Q670400b3759092i51974A8930666e5733768J6831775
20700c8901993E2938571b8638916D0338740q229354D701280N6584316i906690
20708A4146317f426649m9479349l1634653A9519530N4807261A1157637c2721922
20716D561314K5718589O0898618f6939228b7083303C589369e9145907K519106
20723e6626801a9910062r618458j5039009a6001102f32312m5499118l2520675
20730g8652105B782138c787751A458349e592034D3994061b4837352E9102069c8898853
20739d2716359C2855828i958947m573562n9382895c2879091B9130864b8690358
20747a18922546H2211801l5939156b7832913d559968j6252933C841543P636a1023640
20756c1535201l470915k3192965B546671i89351B8049570N936916a8415325C3144652
20765e3446333c330368B8130825a2863399m7989744b4541176b777488k4659609
20772b7437097n472198B6090043O7496277j6661528A624567b1752576q052806
20779b9805382A6489294d6626157j9631841F434420f5652514K7099236b260414
20787g731592B0544081f7161114E6568078J1764375k4290158A1873679N946461
20794A7820140H716292g2508934L1717188C5748026d6822847j956227m4048812
20801i2827886M3861642B4688795A2138541L3335584j8715799L2060754d8107417
20809F0454284A7336172b5101042e117517B0834185g8923628D7388379h3561206
20817F2767799a3206623B4231039F496004L4561044j9191193C334794b9101819
20825E5372110g4113289B7651440g0838952k0046337F2891252b8751571C4931340
20833C6081409j6582552c4932562B4574654a3593052C3070214a19158018A4827767
20841A2109613a8140369C7523887a9023732j4370768b208119l2336006E5900451
20849A02737109l8181654e9831919Q793485K0391267f696568l7845071l1903569
20856g6445208k324479B9337834h5768911b9782185k1218490I0185217B3527401
20864A8344559P8651423c2706555P199443l3256105D9109141c0337918C0006117
20872c0744338a4575898r945805k7035757i309218l2104259J3150489D517004
20880C6659733O04655a3412637D631009L1169695n092452e9837845F2648889i190912
20889B2827764a1187655C3393830J5135019Q74071a5655949I166920P2396636
20896H1563556i0396953E1071857a9260921B6984251Q85592o298596k241240E327072
20905d9525590a1089169o217718C2307852g48898A4021965c5419k4853434k803301
20913b7692154B288827O5559870a6958840m5155713H1818353b2172491j2330835
20920c4503326a2174907A4724413a8595913j0310942B4627037L6215819c2953253
20928G6559331C3752957j5151758O159672L3914806B1495553f953612n9435715
20935f6389327E8228241b9429210G680982a2350493C419700d8234014A1389411
20943C9770896a4232079A01553202m0775219A0958937G0400N0620247g413696
20951A2777659b3916843H892998M9129878b1796363E5506715j726552A8545536
20959f445960o2804653A1108873c5711709D7257433K483563a02676063d5019221
20967a0745525C2760461A4548320Q606822j0942779c3997923B8525922F601894
20975C1191123g868724l0617442J3710285j0551441g028576A4681455k35250a9124188
20984c9099967J7910702A1946411a8796720f754558p2019726b4936077J2283798
20991a2652279E6319171a3296591k8832278F5726786f9353735r911113A5806977
20999c2934346B9193090J8990574D499262J9560211a9300647o3506869C1464145
21007d741962q016617j0625148P890666m4214494g525320G9643035b4811017B4818990
21016b1452373l490201B9542483K0014873C307868O445556K9480063h1950108
21024a3279854A6738028d4819670j989277a3475525p2134975b1410796H5242945
21032b4100899j0314805j1531775J3604674F3645516K0715118m1480595a0197805
21040a5335190c340769A9080839N3707419e1411690B0441357K9320974a7884552
21048b6211026C3761216a1216301l0229161J7237490E611165J7270279h4232988
21056B8817805A33950a750152B1981575Q920027q840568a8575792D7861322a6377971
21065f577673G0967802a0955140C6605850c0383475a4688867C5379141a8605760
21073c4928286Q090820E2208832J729015e3573505C1242499M9403112c4474156
21081c5612379J0253772o836764A7991807H547624J5161569a1403457k2211936
21088c3615393D6486230i124202k7676620k6404073A3608075a2757673g59548
21096A4180875K759649i660682A1436826h1083522H8875644c3839202k2460302
21103e6299504p561767p10812p1528860e8973937A0484434c5285592a6535990
21111c5589494A6521228i0129115M872160A9984959C371977J305964a5191136
21119C1723670c7227639F480194M2298288L3069503A7014667M0739645f4749727
21127B5483972j1911530d4910429A6257762Q986042E919038h1857465C9750131
21135D7874699f6174851G6116520B5069728i683343B8958367b7604039H1812002
21143E6842787A4120655c9721790j3882343e51202D5825619f8337300e350990
21151d5336026l4647948L4509146E4078054c1330426G9254963c1944721Q614858
21158b3329863K478690A181972c6817211f833887A5201189l422317N2166209a4449702
21167a0023332n6897658A8507115g1872251K4956750j4493167C8605390a475633
21175d8317601B3864794d8730685n8773584b1649948D0896448A0749950c8196725
21183b8723905N27022L016135A6113636c7723343k583837P197132A0264172e2138052
21192a6269336k4370795c293591H4352702b6845272C8908832a5514830E2298738
21200F04528N1619357b4553903G508676N718309i2511103h517313j3013134e280075
21209g4399746k6356776b0190896j2671786C7945307f7618606B260566K5845987
21216B8106553b8598126e861323l6839060E4314640e404558k6298595D2717137
21224a2302252o833111j8568649k575523J3161473O215560k5018980B2367880
21232G559211M7791634d3268276I0737832B1152756b5921063D6893166H508258
21240A8116367d9496941f708446A2150864K4126143f5855898E2583420f315859
21248g9805835L2573714B4375928a6244550G3538385c9904684A613207f2359640
21256C9970517d1473232C8480724k730583N1805973b9754466r331771C5699542
21264I97091N1447598A9746196e8187037h925355H024778a5893912D2569949O9720009
21272A12289958a2838894C2760463Q3802610A9699078J3185918M4850222a242721
21280e6699387K3711597j2060480k3489602E4789233b9332923D2553037j7304605
21287B5248432F352454B695896a7189488C7337736d1816900B4142656e9001498
21295d0662658D1614077e749706p1320293B7646664p944416J5521959q331779
21302B6892428c3212337m2318329N199670D0008851P786270a04104434N2037732
21309e2066702D4768008d4618453a8837558A4020428R444506e4410044b485813
21317A59111290e2294480O536388a4247042j4310514J2968573k98305D9183739
21325d42947C9722410R355499e6309310a0976666p1194664C0600829c4130433
21333d2704001b0532491B9274647a6380410F1248114d9472780A1671392b922583
21341B5093877J5667143E886406a0569123j9402313n000669a6018496A1952574
21349A8422008R362886b2667777k9000322B4855326k19508g0317465k1364946
21356i1682411C7599891j1750408A774765b2833434B7553046J2065415b253227
21364g8830588A9675449K6248532j8514283A0913274d0122217a4437715k2733
21371a4460448A8600814N968453a411425B1926999f363236I6847234d9633806
21379A7062606d75506G2612036C4987521e2745855D9809897e5917680I685835
21387A7073441A389780J4239351P816996h776623A7017689J1201620D862597J916000
21395F778597e953143n1027158F0221721c8759082F837961a00903867d5991922
21403D1437153F311881b9954817j2719740k380421c543661A5593499J8555620
21410C4149119b5244943E1183057a6105167o8126490L4142004N696j2612510h264847
21419G0680136f16301k2519650D478039d7670663G5217113k8311793L7572163
21426H4477483C7906217o52780c2233672A6135513f9594737F037359J6067868
21433B2105227c0188810a3453009k2511690a5137352D5042651b4769401J1343378
21440a3426023D7450891a7087193j388866p143049n739688n3546873I0727678
21448c7344369F6677531c9794207m8901885A06979243d824100j1104674j1611162
21455b7539936G4051734N805268c0099963a2813425C6290472b9305377A8262393
21463A8260462M7265608h3601004c3842485E8483902n711378j2654089A1424665
21471B962572J3939197k65871L7114040B3742951H557116M3521863p519933d048202
21480g173727k4104751F9025195d8344050C0916511L26741D759313f1279268k4561119
21488h5840387a8601431A0685523L213553a2652293R54049j6469871k6619573
21495e4787688J9409334a6778712A4220372b3992145G5424408k5295681g9800379
21503b308205o1209686O882382K4366625b708733n7530596K0334656o558290B6760506
21512F8270726B6619011D058942J15439289g3487289C0314412q750761e9344486
21520d6303402b1354289E9091068J8730859h0192126A1010895m338309N1481134
21527E8153720g8003606c2344146l1931137A0330735b5571352C3553657A2643151
21535B4918140R816678K167690B616252K7761689J8617849d1288141J7039552
21542b4248589j7595263a2154383F3722934a1326103k8268755F2024318d8516007
21550H0487337C089038a0127148A1297456K696967M3060008b858846E5741729
21558e92999o9946483f19074n2883925j8224646B4661050M4432806a06033227
21566F0554184d877528E5086782B5101219O5175260C593446b3908799C2085381
21574c774168F8352015A4146306L3413075L455300a7174038j9945361k3255307
21581f0374706A7014562N1655145k2389398b4992326r123501L61368C2332612
21589H1271968h7115514B912456M8546658e3891231a5257272j9778613E0400259
21597B4495577e3021333B9747571m205259J5988575b7245531C9666737b7341601
21605E9010375B2020128J2421008Q49970m13153J808235o661981d2452738k5145048
21613f7597786a9061996F4441986B2647797J3288989a8844389A4677733m755793
21620I921940b1638371h57623j9373381j0697902A9690329r353100L6017514C395951
21629b9386871A2420700P17219e1331008C069714K7210317b0988410F0331191
21637D7442542n235843c7416025F0344933g9840780J9564382a1454001C5943017
21645B0080263a7720092j6677622a1370653n3663207D9850602f6029529B6693319
21653f768323l6968321D4378911A3905824b5670248E4959169f4222870J1104775
21660e3118095A8585855D76004K7362449A1323332b2174805m2331260C968642
21668d1812296k1606404G4740001C4606126P1645628m4811201d489066F1207121
21676b8287686j7493004o4771741c1535807C7069475c9008622H0482575h303046
21684D0586801l006742A1627636J3175024K5062583K504514b645601A8450061
21692b2759273D6397888M0201161B6652879K5814262e6117702J0204791J9377099
21699b6535812H579365a8003185m3501187B0576426e6149953k1563726E6990302
21707C7851769b4890544B7653433A0206437J8139193Q798255c9571325D8933963
21715e7722559B4822581C909730a6751207c336853m0300343l3741582A1344429
21723I900109R0141114b6007062Q193550f660794E0560917k2154872b2120896
21731A1605924f7685331L1979570R408070K810024R60369n9693843K7504285F8447026
21740B1516295M0532168j5687479c6795157a5708952E0744667J6383284k3943832
21747D3184119H355390f408809i55004l4930525a1018121j7116218I1563471e2352552
21756b9500078D6986202B227313L7881235j8728981c9182720D5422752r797131
21763C5625621f0654110B1017837N7322831d506391m5540662r364760H680909
21771B377394e8912365l359568a2657254q627873C7130689a68559k4141532C252534
21780b3551380f747060A8240750K4040470K9612972C5640247j2744778J9083131
21787D1978600d4228601a9357298k6140547a345751C4676826b1686853E9623304
21795A5937933h797008l9250375d186940m7854245A5680723e8945132C1149728
21803A2081912A305823K1557978a7042330n4321567E9924965e3586303C279775
21811a3647025m2013011H8753805d6885335K2131893K241569n384793p270013
21818c5166679c928805D2641731a3688483l1291119f343336A7996739e375815
21826e5012449A8005952J6177354H764931b3293137G9191171b7668645k8222614
21833e5891259C4933160c2194088l6331237J4620138J8560179B2292555K0483568
21840D2776123c9808411K177788F3704596A9832237k074656P4610343e4215443
21848b0970142A1811026c8039784A8282870g0840790B0214793a4405600B7287032
21856F3685022a3509540C108871h1114982L1192209C8347281N376066D024595
21864d5115162J9682820A4148762f9326986A4995265l057003b3750485A3095807
21872a2277083j7743421L994530a648900l3301159E0979795J6316665B443724
21880b1029329C1140059G36061K1197826a83049A1539373K3653306A631025b0604623
21889c4811063h290928B5646165b4977347l1466302d679679C1410862e4624267
21897d5449699a279686j0750573k8866055m2644343E8219038G652756f5093077
21905b0013372F717465a5085983C4243369P389681c9862218A2844861d6009752
21913d4647562a8898931C7815647J40396496b1099953B9945767R0850997i071698
21921b9235500A19903125D5010035A9627882a6889353C5965542e9304924C4880406
21929E0430054f4937203l7414432B0513745c722237o5555124m655829E7146663
21937E4934855L577574c3812797C5470531c3081231N576105D2384426e537723
21945c7142192B5650671r28869a9068261C0219257c3058282q9204C2829086G57517
21954i1525005B5192410e420364j5359263A1285846g955566B2766428O1167727
21961H3934155d6117262A0865590a9996812D6358334b7987408c495444m8137392
21968e1632836F5630510e8578311A1184438Q124833m408534J275370p78474i1649256
21977c9841645H5301903d7077540d424620j0424559l2554086a2000115K550008
21984i450107o2528342L158178b646966D7776983j2744649P891387A5329656e2907978
21993a4450894j4893790k7916748B2026347L2125996h9331209b3109576B1517277
22001I502708f9433086J5198734J0590179B6842007c2137362k0520967c987266
22009C553546c4522652n193398E6863415h5710089a1618587m037039C8228736
22017b2267827G390348d6186134f433361l5233508B3306894d581374r1441445
22024i6022819h60068A09105148m7126565d7625452k7982815E8064976M8294244
22031A06359220B2573407f9060800b4024903B7241607a3003044E488959J8019392
22038B3508351c4191902C8628192D101726Q0554939b5392430E9342658j6446427
22045D2896231g2084226B154737N5976347c7179598C3943257i5516576h313069
22053G5106196f0659191E3456529C439188J4601115Q047493M394847b5368531
22061C0675148a07269323B9517232d1167237J2771090A24367157d7513678A1240930
22069d8566512E9233457d5254987g356237A0235314c3222799C8815872J5198545
22076E4014417g2825540k187290a3025304k5096597J339030B16881c1457395A2295446
22085A8614144c8803056C1077211f6838242D0165706P054029c3882510A9231394
22093e5197111i462997j0668192A5474319L9331405j3181848d079976E7618165
22101c8482848g50047j04409233A0383984M5363621g857864I758275c0465683
22109C7729723b5224727k9331626A880378e0491307l1926577Q879167D234510
22117c426918p9875291B9731464a877245K36927o1313421d037666j526506K68345
22125e295827q231154l6704630E499123L4747399E293647L666845d0032016I1994736
22134i8952314A0323356f6842635j0327424H5947289a22768802M7544343l7579662
22141a12804121a2218760k3752417E5666195k6879720C436180a5366368j3286853
22148b8653221b587046o1873757D7306734a0786536C0218595d5629223A373262
22156E9800400c826012o1815614b6957357a0594695G1983670d6428390q218708
22163e4647098g697555A02194664C2848918j2058538c4841103I2918086j3192775
22170G9725311F975016j841757N6788295c5422533A78658993H244597i153937
22178a7027418E4358268a147847A0450204J0428329a7927556D8281711d0451588
22186B5418603L6324516A3936788c1860530A9399178L6397057h230823j8286070
22193b6516893n272425a2877774k7470431G7402157b5171331A364962D66598d3334384
22202A12480619d0444614D0653775P7166637a8628387C0052732a0586363q1030519
22209i1616882K7113270J1916390E8233490f180369k1135921C1316836M059990
22216C5376826b6711132j4164794n9707415G4137041f5822132J6157362D062534
22224c0952141D3974710b5715200C4224455Q6720710A7034342c5337485J5890712
22231a9446773E5389302e0711098J3820986B3208986c9828122B7969569F302442
22239d79462H6575131B5982750J6747692H230194K1663502b8025142E1344978
22247a6035022G279071R294420c8299358E1388856j7397925J1545353k2012057
22254B3524227P1820791B4293413c8074150A0933458c522818E3765203a00259450
22262B5239203h397907b943341a079684F8662580j5094870q614182j3380324A0389398
22271b6639975C5792408f4530939A8998631c6102657E8769810I754608d5388403
22279h6990653c3106804G3714482l779951e4428192E793209M2410971c2863412
22287d4872585M405587b334208m9801142F3736833G489923a4249355B9975918
22295E9649766k556122G604503b3558504B5053506d7533438K3400850k5689903
22302d9822491B3831483A1155432l787904l660715L4653228f4617149K8894104
22309c5723045F31154J7930463a774130k0725775o860282E2188056h6461828a4033742
22318e5443718B1661152O8300636B0140042O7546460b2440730l1583189J7529366
22325c6494553h105405l0331116C3149982h48764B8636074M222074K9991462B3715868
22334F8948656L9119891D1579742j3015500f0432670a9303150A1853633M0513987
22341E2367620d4438252C3700475e3413013D983384c8334600j597433q471769
22348d8403802B617286g723271j5289160A9763636b7008078p2204212E5495598
22356f0402797j7700310J4081870B6835321f0649710m5748132B4136257K3241938
22363D7378195b6094785B0117738g178573E4583249L4975233E235902J0007255
22370A5243157L8296482f5481448c1529901j3700454m3181848d2956651o520287
22377d9476938A10949554c3324201D5130008b3520690D8770438B2462229d0028597
22385i881829m4992320a7089777F4222936k3070371j3532977C69992R1329995
22392I1699987f8299365A5671601a20942131b9092100C024619e45170A1352630
22400E0569219j9038632O795930A7348925e2718923J5520223q167997B8854258
22408h1506642b4530935J0745607C1116438J9385304a9516370r95843c880381
22416C3905683L7430577j9315356c9176117C2793494a0889104B2182456d487709
22424b292706B0485288a0980047r537171B1659663O8036014E120120L9066179
22431D4186299L0037732B179529J3813631g6600512b8942648P34634k3884755
22438e2092769B3723288d1478858A6673393j835154d539003D3886170L931898
22445D7818068c9049857q308831a6411860B1277165a28941A53496349c2583337
22453A1372100L8027208a9949095E0551519j7460881g3147398D4657200e0974762
22461e8020912A6106927h183531A1874719L0375687j9571621L0214903L5017263
22468H7910951f650200F8088973I058531L6118893b8772338B738665J4005497
22475A6744162b4422271A1915186c1304821K464190N468710l5768458F585145
22483E0061663i10350m7765920D1032906a5012073H9096827b4763453F149155
22491e3541784q059652K8508751j5300605e447676p8494763c337795k6045301
22498b9383096k2819235F5412269h7227387b1138898E6006373J3496240k8124452
22505D1378161l88694b5775198b391792D922568J4904276a876324o151018k3037036
22513c1064378N964430j178188a2741560m1401839a3675355D6680170M132820
22520E0812990e1756552a3686427H0141171d0369056B2737284l427248k160499
22527A7149537c6825655J8047298D2769934f5852112J5576198A3126179M3703382
22534E6829561B5373001a4965693E7858176I369598J76061136E6614398b1030935
22542C3531423a01027697A17923055c0522204j6925160g113166j5840963j0962416
22549c3916545J1330201k6987696C4066332h6660671a7656714D5255234A5914693
22557a2536149l3009062j9816404L453464K8389322I825348f185280p306061A5072374
22566A1134130O6433294d7955467J5634811j6274688a8058393e251056D2760432
22574a4344564A9342484M6659172B5754203M4953902c0414545F3059821C0138004
22582B1587893J5829856A1851309P8646829F916533f0521136F9536465A4008278
22590a1714273m296477O541592k2044254J0451081E0914414B3801447g6046667
22598c0527663B5621572C658938N8964899a6644532C011722e9599753e995660
22606i541666j3185898F3079925C986976a4121869m1602704B6970267E682620
22614a3322509n390395n1588960C4296627f5962653l962133K1120682j994812
22621e0798916k5280762A1072293e4238167a0512500F078252g217453H677875
22629F607763d7174210a6693823A3688331R392260K6191498a0549470A8140517
22637e4713242m0599768B361483b980918B3326647e0093389B3502375j0081158
22644A3421217Q04322d2788998J6037095A5488715B838051Q417639C171387f7548851
22653A7833787M867543A0324170i746847m09062k4636272D6839931c14253k1427281
22661b1741534B0636072Q8376408e8370767p968582A029222b3592694I4907889
22669A01640573D3649127q337013e2362163n179248A9613611L576819P8899315
22676A02089745C5461739c536496j7850440B5473229e0595688E8924567m462532
22683E4462035R918713e2833375a0605281A5381600B129076g8361751g916018
22691e6901357a3915325e287767l7832534j8669873b2454100k352968g61628B9116945
22700a9280j4763138j4471066k6234369o3601825b2600328B5401641d1759126
22708B0641183h2447186A6965507J6625673C396926K4464758k062414J5899610
22715D1698880b3864336E5880754e2377783C6843657K5232968k7317186l131763
22722C1627676c8714510J0723473H9172564c2712613A5575752K551942h925417
22730C6122273A6741537M8235386A4197270D634134d6141920D336325J893359
22737F229684e9330430m7127867M7515522D7630901i2796320a9263164m0330668
22744e9593832G302075N4688115B5694854d4876896D5322175N9244172D779500
22752C0339P7218396b4894458C0650000L440779e4771817D5136786c0903931C5605646
22761i887067C762563e6502023R496814H150450K4935978c3787457G437342N2520313
22769E9957655f1654258J2100070J3920302J2437218m030751q021374o866395
22776d2115188E8792246C275730b727516C0860802h1465612D5450492a6128359
22784c1638038a0654497k4956315a6859394j7008659K887005k3499111B931897
22792A0430815N668910b0646510o703627F770060N0174512f4853043L1049318
22799c3803725A989386R8434095B9518013e181974B0842763J5027527A5216962
22807h755334B3870779F313074f677426F765700a5904236C6142650F655491c8552519
22816a2669856F6160703r962704J1487976A4623726N5677800j2177983l717606
22823E4405937k0589732d8045545A2292948a5233606P414827n6838287D7037787
22831b4853309A6469615O7302156l7760471e1594590a8132388D0263744K9733980
22838F9997724g4262236a3510510D8593749f914737L04812K001691E4266433f0308037
22847h536481k4523590j8174995b3461070B8189048c4543191A5010528f4914213
22855e417690o3754334A8852539i082304n5063178H70946J5200025f4485355c0132870
22864H6527301c5040940j4914398a347807E4335744H428491b6645412C5129763
22872d0850258J9160389E3078376A9935748L7461712B700406K5940190b7828230
22880H8010940D451506M0633662A8085855N5044857e7030434A9534352m580656
22887A4953696Q982120c3792821B8193619M4891697A8893055M1440N0011277l361394
22895F5584378f0092777A8438176K0656343a4431547o1083269L2123875d702422
22903D461573J7980506a8189078b219109A2111223L7484784K6803496C3362682
22911b2350918D2205998A2928893J12241880A0039078a07268040B7769856f2090187
22919E178687a0471228A872397N5816184e1491469a3448298B5529088h406412
22927e3948902A7955802P2914831C2316551b9410077E6301625k7769517j2184427
22934A6347681a9189138P352549j659327B2674234b2786690A6795730O8191276
22941H4987006d5079018B2697680L9936652b8923642C6775938H179105Q449731
22948A6628836h5931719L2210576E1073253f4820484A5398904c2205197m8655391
22955h0860588C9319784e7401855D7459248A5583566K106005h1577028a6843493
22963E3831101L8281740A6323210K1447629N0097271c5955485F3296666c7814820
22971B2291237L5727702k3430085J8198160k0451421k258033j2174009l215421
22978A4688130B500888d4328156J1036998B5620876J8248093k1202570P756941
22985C0423340K1774102k0674990e380288C4940236b9295638j6081733A0054047
22993D8347875A8071512N1377704A592346O4489967G75348e9950565K8465459
23000c1485106A6455228c8179399K583066G2710563j2819468A3120525g5816199
23008h376271p1628144L9357369A5242676Q176401d4657575J5497258A5896462
23016F9387095i481950k6704139A7495762b6520709I4375384b3225646j0847439
23023c4073085A0556018d269888D4774111j9673256R530312o223665c3978920
23031C1455458L4350036k6628309M088561B266881c9571182D7575835P5762244
23038A23338079D9773343h4692962L6602886K0366904H653748a08253621C1427567
23046A7556331l416043d5587957A0807532M775207e0276486D0670455A6314511
23054c2248481A7576490l423652e9135105B9957142L173320J1330878d2467773
23062e7392010d02766D522674J5842639M564894Q966913d5828437Q440306G4822003
23071G815990O714992M719467D273776b0137492o2158392b5597965B5918419i439163
23080F4139996k3852146J0708972b5460309C5206812B133038P983037f2323613
23088g7707244G9648485c6888543a1668527C4033996d3446984P90809i698233
23096b9208434B1345996r568603P0696430B61765a8013452m7687176H1596517
23104b5739847E691001K0250341J7847524p408386C289876c0022042k7816929
23111e7838971a0444850A5961304L1191754A2323498c91605o7148954K3473903
23118d4066656A2078424K1916481j4085495m513144a6297007C0980300B407673
23126f574198k3014525k5349057b3055489l8216594F7213541a0288296C9523289
23134I3025029B753306K0829491c5554908o1096155C9888237A9787311c6653840
23142a5012756K754563K279826k3231066i614483K346062A1426995n565303L7744880
23150D3606572m726670a1210453b284602G4401364k7771514A4607826a1549587
23158D2504828m11730N7494034B6350720a7138168C7412166A7947009q500539
23165I446470b2723357h083989b526584B2752325b0382660q011180a54087m2786218
23173d2940305A9527679E16849Q4284284b567899B9440971M0256845b7612775
23181a6761079I3925334f3128047P244180C641399e626789j7613539D2499778
23189G9024046M793305Q21639k1446825e9917765A4354713l015208K9063984j1907254
23197B8496235b0152813E1880782b3692399I396252g077828l2736498E4201859
23205H92928O5401280a9714016M051038m275254D026965L5988468a9427004B7208718
23214d0261007j0661888D331465a0230958G0692459f8295339B972169M6606129
23221D9578298e286745E3883021g0750333A4708946d785079r472485l249371I9026952
23230a0891819A8576609J2024188a7861489r716634A4896165N0638287e4977465
23238i037970G5702184e8304734a6242798j19441470A352579P4251915B1006506
23246g8122532b4523191B7195072b5501562a078641o247701A5584173D79533a3581907
23255C2884382g438682m3717766I586217M8020506E657160J1747128Q1033186
23262I8437474c5320677A9785523K6365099a05590894e1619627r6866449g0859632
23270G745762N0655570B5237326j0183566K88456K4894328c2964864A165296c4172862
23279b0848524o158381E5000241c0332768P906418B6242677b2227075g849160
23287A343751a3262920E2138208b6977612c841020l6241263B0229412h530318
23295A7891611K6165506c10985B9376015P1011828e3702431a1387319E6332556
23303E5676c6212828B260798d1031551o2741454C5316337A0421791b78125F1648707
23312I2939275I655788c8105916G4532797C1475559N920067a8351090L995861
23319a4355229m234173l6246680F2839690A737401R579660g4689686L5458178
23326c9231508J2997762q851421E275166d2649719m024070D0370375J754144b6374908
23335e7111923a2425145C5568978a4025316G5594534D756021a8001392C0120102
23343f5438981E8634284g9883518F1808121h9836885a2255581k6497641D1191324
23351B8162253b4559127D8401567A687975P5191628c9782238B9208840b2828744
23359b1032715m3793221C5330668c9197776c265476B2901590K6184115B1214875
23367B7531192K114835e3472205q762690c0540282B0992810h085070C5200640
23375h8564462a4955865m4869017A9326886h460178A6129694b5713502B8924232
23383a1908349H8680906B0768584N5060943A9252076N1646083a18392958E962264
23391B3487270d4394505q305328m6257026C637070J967374N9650480c6483590
23399D9558501a6647846C222124a3288566F7413961C0085330m213055p341486
23406A8530789K258066J4835709i6913026a6858945B7799473d5520968A3293746
23414g666620m262882m6565162M842195B531475J5243504m634159L299511b7873159
23423A5612318J6729343Q2562909C3099579c6727311A1987146k842353Q805245
23430A7950038b4971948j8341201C1727524e4671801F4541908J0461551c1449789
23438F627172b55325B1864805c2114925A5642392j779241e2142235A4716491O3883573
23446G8600064l3643368b1986950J0938303G1631090d6704149A6954903f6229313
23454B1827802c2569430F0699898A7739436b6194815f280797B4956666o271682
23461A8684984d2195455d997001E6658819J8245302B5955076e8760649K8538444
23468c0222205l8960968D6721275M704375h4013027E307371K1993547b2813969
23476h4932131H7159843h2583906C4138804a8240031k4089564k1428131a1219034
23484A9006391O617337a6778446j5141640j337839A7044998L6362473h2318385
23492b4844329k739808q862988D8607839P108979c6966336E428017a3590960n239562
23500a8830522B7501815e5966132A2393487d3703962b0859393l4430371h915426
23508a7291332F202915J4561369i746520F2562203I502903N3492e290211F02915
23517a9643788l2478226C423366K0692298b9133239L001423D5315835g6702109
23525D284587L3027692J3463932a8351991l3504215K624777F4561382A7127594
23533d6880394k4470235j117037J173552a7993725A9507144a1452401E0628882
23541E4574712d3567347A9694784F418238a1340662j0463189n037974n3074149
23548g9915974A4419808R647864l144541e0235400B5320116c9463678E6671332
23556B6479630b5490104J858917m9258627D316582Q9084750a279331o5875463
23563f7154794C4427877J4028020M1991346C3358255F314621i097548Q07824j8119568
23571b6409292c244564k146811j609164G560929d0787014a5229502j7184601o733426
23579c9147529A6171416J2818956Q604545N294669A6877324J3904334a0771854
23587C0914059e8360200b8475882k4109658K3329092D5765885b9159669P255678
23594b1903991B0467772K8868871a813926F7385821M697198A8525055L3710160
23601E2235215a5907384j05105052D5361497d379761r6126452b5679798C0568374
23609i086540q407909N252838B240127O3288449a0459764I2710709l4898379j2604240
23617D5208090a00374875A9291090N680953i433880K135262k0174358l3033219
23624f0506195D5501239c5338384D3283458j6682810J6220980G657878L2877987
23631D0535865a872983l7277242A5287111K2473828g21676A8562516e1370278
23639D5956744B2415352f9905163a6716634B5269817B793979N9590391B6414720
23647A5364891a330253A1278631c2097357C9675826a1789557D3205358q23651
23654D2381707j3225155e149413A3591425f2205883J4262594D776148N4703371
23661E9479519b3095452F5010499i549458l4319694D6791953b0319002D4492627
23669b6565207A0128801a2944683m2196121I94979L945482O563005a5483747D1247209
23678C2281416A870579M4599196l019242a22865589C0889065p66557J4966049
23685D5088557e306724B2266411Q099194J0790267b5396062k819011L171527B0366800
23694H145331B929683M4710181b1694300j922688d466227m3621783B4226770Q181707
23702C2408477J8211772M637787B0084674o092541J4518674O633786j0047630
23709B5096963J0058791b2020123F534790b0908842m4847388B6874562e4786102
23717b327906A2082446K1656546b9200835c790244n2338807A4280577l963638
23724A0316939l718436J01479353B7519771K8171353h5669027C6077068L6587561
23731G2664629g2284850b3555379M445831C7962788J4554493a4043226m5263923
23738e9307149D0910860N6168102a7989025l606503A5995993L7398707a8974835
23746e2406367J9666871B0075369B098134b4742029J0303384l323457l4994l6764601
23754e4561697A5564677b1408894C4361614i992224p668752j1206765B4608318
23762b7203984F5791406b4782136B6337812O3590736a3787637p688032m8177767
23769f9653436J0875009F8670176l3890073a611197C4625780E712296L2652209
23776C8364505A8287276e72838D4038651K0142881b2539850j8304669D3236408
23784b8995205C0266713a4212661k6627620a5133009e50021l4297601j5003479
23791d9851101a1597323e05996j07332555a9048859L136259B4553165b4148110
23799b8375984J0837531j7129110B2760308A232340N707978b4985995g361692
23807D0559190h231964A7616566b2886829a0984688k7166207J4987282n7111775
23814h0275388c4656284n737457C7750193M3266752k3408060a4199937B5609897
23822E0864390b6825112m5399959f019839D0015421i8402630E6778118A8036568
23830a2013965C4688483g0761172b8945523A4241797K7482654j6040692b932878
23838A7864299a8750998k9145210o5090550I2081388m1347604h1702467C80555
23846A08365558m0300793e4670081l6999028a1165173k0940280J3670619m847594
23853b3282428D1099583e708730l0233530A4797526a4611716F2741692b333149
23861d5954850A2725359j853284A559166b532177C2727060J8654754B5503354
23869G999799a6688355n0563308E9988669d3492087A1189421O7175850d2199191
23877g6360692a5776218r2566901a9844787I943494b2195064j3080141o805438
23884d2080643A2176662M2834347A1962040h8265735a647632C5421691J4199182
23891D9620873a9158109A3198206e6999457r633747b3405977B6118329b9687260
23899g341278j4077553l8406832J8634994D5051066Q450749k5156505e768232
23907E4785308d3809296D0757194d5854083a8229517a271072j0496984A0397499
23915B1580578h839932A26618465h0468276A1751750f333926k3133142a3208555
23923b8861148P463007i050377E5786958b2583829q3192931b8328512n5125664
23930h3454176d1093595D5112483B2071752K2967270d1930229A2155523K085726
23937A4241249d894115j04137100M5515332a0873377m155846C5553153K8994667
23944F4547820i5911787M5208858I2228237B8236558j077777O578335A6595634
23952e7157894J5683412G5570748B6625504c4945848A00651009E562021P940529
23959A3502550d2033034q762298a393191E6967453F912520M435669e5690704G5725509
23968C9647484e1109614o2466953D105684P4146938H768303f9757599a1799306
23976F4611151A1629921Q938557g2720460k1947427b2292678C5241866H999354
23984d4971553L364668D7195882d2680124P746011a7139850m7458000I972363
23992b6934096j7805377L517234J0793925C9596747b6077026E0768671J819934
23999E2588605j2774902I981307K6517349c351529j7583444k9049539k246988
24006e2231500A1926851f4634454C2762669M2036750b8493687n5568703c8680990
24014B5205243e9814280P54746a0170277H4246233B5909488L1447456O482627
24021F3839571a00611981j0642920d9777391C634527J0316346f0496315n9835843
24028a20332158N2343378c264346l6078584l1217799a9962465B1803464J0078344
24035C1881808a395007r203473C5901241c3327524G351370J9625401I59879a1147626
24044c7173341G5090020B8505297A0226615M3600714e3928348D6137592A6608592
24052E6300799a28984k1283888a35630k6672349B8362036A0654595L6850476a9078648
24061b6269644D5726786a2036600j350423j8752884N044851j8072432J8081011
24068b7086477m4274532H058906g5095568K0922915b5347588N659824m9091807
24075f8779571b1368400D9705292h3209975D267508e6933364C4265890g586980
24083I4993519B528898R326953C303038N514768Q5254665A4744698J9863851c7393563
24092h115582G729563J6961788K8084437i552404B7036055p719250o191579h8413527
24101D7699767e8744374K7218274j227166C375136K2117383c4734729n1951132
24108h6685861D0485265j428537h0086691D2597715a9370207B3540461e0415925
24116i1507610b622120m7861877h872970k4213173l2885106E3558631b1436464
24124a6017885C4726199o742387i0780309c3174361A6841590c751209D2402736
24132d5899985j4198702a7260652j4821847F7984667c991613D200720a1054620
24140E3742784N4424156k3681908A9812568M77510J139181N569323d3106192A2849315
24149b868245B2594384N8864927b8409216F450638J9967183b4710816L930640
24156b0780176g860588C758915a0662068I338681b9567122n1061075A7060876
24164e7788388I905931P471437d01843o8723910I9602857B5494074c833785C0450019
24173d0730180j707339D268492M0956849i0038970A2316096c3684228a750866
24181A6139931e5080266j387634K4008079F1103148g6368482D3339161c0235935
24189f1608802D3020805K2697476b7812243a3806490D2694859b2839897j7912144
24196d0752041d012865C5190192g781622r771557n9224885F0570362a7870322
24204f0299871D0827907e2693928J3956043B8405194K4359324k2225149e8146203
24212G8310066c5201235E7802962d7673338b0622680A17336784C6842854F960531
24220b8282891D6903756e6256995b1735629C4761308D617302O2267210r303510
24227E7581002a8157494q2079624A885866f3332571K2714791C2083761m045415
24234B8038346a0548618k4983310I7878692f8384519C2236808b6183802F680577
24242C2418713f6330093K0448672H5559680c0169614L102874f683658D3237411
24250d8619909B4661918A00403K093427M3823100f8398662a2219135B053434d4898605
24259a3099763B3327495b3450566o1385608H8443882c8522039a6722431G34562
24267e4356742H6487488i6913310E5592428q606878j8193597c7627567a0428357
24275A9023072c3684066D395215M4275227B0403534h929036B7087051f1406712
24283c1613516Q134084A8957232d759586p5488132D9944439e662333H919734i217250
24292i5739724C1896139j068462C379236f406201j0890523A0089641f032039I4014638
24301A9344819n443642M704340a1554937k21841j2199223A969807h5428516D6894010
24310D5647224f7210140a4352726j19220511D4704737A6052067a6958492H9224006
24318A0551650d4007309J6914187k0436572j0680884B9791185K2909449d2464368
24326D3778495C021801B36942f6422874b1005212j0192220D8345177k2842457
24333B5502720L909395b3242979K373306J369839c231911j262359E8582251O1724112
24341A20306363g699748D5885331q543718d8903361C7589526d2153184a2002123
24349b4397797C0028252h581127a911317D6197929A3551755e8085432E1684561
24357C5239812A3889066c3128684F6131655d893744H3776707A0605314c9304776
24365H6285512D698938i545494A1536458a4330919j8953249E0938440A7664220
24373b0914291Q258672n7834142G686433a7056983k1861555B0687119J4568078
24380C5255197A124675J3573066c2157740A979843O5604073C907134K2735899
24387B6643033j0709864f3304610J0279394a3574761j7645089B3484384i8735173
24395A844492M1106783A1502981k808721g491780F1395671j8270916A2907007
24403A3225283J0136046a1733613d773926B0296522a303354I644663a8933533
24411b1664997C909286O9024458c878539D8359674c0552574q683430I238148h836889
24420H8896890b6529243G329102e9840024j0993676b6125580J2406536k100762
24427a5819806A6672795d5341695G1643639d1788674j0178208D2315531C171317
24435F130580d7799533i782582I2953385m4053661e8954697J2503529E2032574
24443d3784198M836464e400189D7699595K6380070k5688657a6718655m2510326
24450e9228981B2279599l536632H830621J031105Q295847g895831j6819056R361175
24458a5353712B0204366a6205503B7845335A0288621d3479884G083862J9573641
24465B6657503j2343752f2022244a2372599k2547122j8790178D2732555c4521015
24473a1538922k2457659a2375891A2169a9991246B9110864g5663993E1563881
24481E2506236a6767337C701256d55059j1261082A7431464b8495089a0690689
24489D5224187c8287792A7163622p076780A767268L1392344a12472p2181921K7834463
24497d4459930R723675J1160617f133275j6615855P57962H754620h8010916D7226260
24506C512566P2110229b2297411m3194518c0473902I581981b789294C7110255
24514i586293L599039j6071770E2313782b4777629H1189527c8936839A0253153
24522B5641751J6288733h116084o2011924D35511f3750980a0699572r853051D6968540
24531e0158403l1570032d524734F5228419A4611958d6885225c590220o318407
24538i908627k5035901J5583347j6496692J6080831n661410A3709539c1130196
24546a2915494k7565729C2496655h322248C8912895A7809374b1213951p9740944
24553a00954895l370991D628486e947411H061591a3032496B008301K9227188d5538355
24562a6514267G5035639C2374911A889361L5383877b0701347B4227241F050034
24570a6729974j9438614B5882801Q9521136b259354A05125830b5886249C2002076
24578a1094547D2934386k1138570j0862947l355284M0236314L1732710B1881132
24586B1333416g6005785D0799834P678751A1551776a7616358I0055984D187904
24594d3744311A1707533c8542280a7210454E4095128c680682H2370753C1541370
24602a5269280F8552143i8396679B2153212K9846021c4946546k3026658l90498
24609e8363702B0515088f2945499D2410209D378777e2127201B1677753c7052203
24617A5492299L7190539c6861644F446224f3515642A3822845b4794375n048394
24624b9842769l8015418a9490159P961484B9830196N6330537C7814215L0247337
24631F8061552B6444404e33340D7464596d0145466g38278k9402821j8253757C7034314
24640a46731941A7937457K1122322j9040767P696232c8102649h383267D8626093
24648H769004b8183831o869659a3038705E2317260A5092643i6835824b7455372
24656i0889943L1273631C4569803a9619832B054084i966375l1142067G1344204
24664F271198b9310466B4334268O9170984e8068285K5014565G033340P453074
24671A4486414b2832807B9527077a0235205C0902774N5969210e5248224b2127824
24679A5282603h1422854b7696000E7159914A4601763d724797m1267235H5403104
24687D3609253b4247744n921263h821766A8483128K72896D030806L0472208a1301189
24696a5829499C8293246N329034e3565717J4241957J017816a4136533k2311392
24703c6447925f247030D3083815e9295982a9545090B2988342k12979a2074131
24711c0979230A5558821N855532e382912D6576063r689644j3806110I004307L3535463
24719D2539770b3131480m3050845j2309439E6691872J091378d7308677C2979162
24727H700828d4505058J4794232g137293q9615312B4191384J5625394L50806p665735
24735C2501849j3246997Q57430J6603040M6619798b5605843R211422A2802285
24743f5660822r315896A1855057e4115104E0591956a9962241m0178256a7465856
24751c4714216q631560C4271986J8940196c346179j6249481A866576Q0904754
24758H2771330e2870363j5999213j3321982E4439139B5358332J919442e2812878
24766A2235012J0055298c4274316J0622127e724687n960094q2834701K3479667
24773g1039815b0011674j8598067B9443159b7224293k0092891H8920388e1357970
24781a7946217k9208160K0482086B3003681L8296558d1561565j5195454K1771493
24788c4985526p733985g700092n6116362H930208c7907242l4785694H4825943
24796G535303L9217786A6415243c5038284B1624112d899080p7990062M0912931
24803d1976211A8691692n228873f4195443J3934901L394376m5984911b4423137
24811f1755688A6748478e4545894I4423711F510357d8343687F1503203H353944
24819D5466804b4130285F2151971l789555N1258518b4749471F5694600A859816
24827a049366A689278a06786555C6779890L0831189f2035016b5147440j9134662
24834d4282102L443695m7033838c3727093m3852224G4495930C191200b2243742
24842h3966146A1553272L1323658H735559g4355389J2421305F2471428d8245783
24850A0858171M0834405a2862931o1448472c5281184Q082337R103975l6782416
24857e4877288D1894826j8707621K4991345b5446782N496473P132192C3663289
24865b2419116G6499411l7366275f4799850k1877122c3513328C3056242k821481
24872C0234761H174449g2882706G3525644m69119c3916134C0804844K531566B350894
24881e597426H788008b9445174E0009932d090207l1154775F4441018a688157F257359
24890D1266717A9801589L1502714i1801241K3255806G0324712a3756453F5321595
24898b7592907A170697O6120270a1399323C2908595d2180079B4718213J3566283
24905C8284496L5021145b4852248G1132943a8618342r6065209a4223095B9240428
24913F281339A097256d4655542A8400532P115835E425180a5956345k2190766I4760178
24922A5666652c7792984F6191379C588884i6095857A9371939H3244c5809307H8301881
24931A112202d436057F8249595f696366m9299349B4100204q182442c840249E2708031
24940E2985784e1465996A4008211b6183677m952919A1150509e0829287b3445645
24948g7326384A3864759g8447775l0210187C5266856d243690E2466838A8508985
24956E5682594H418422c2667698E2132228b3059377A6794132a8765482C3154095
24964G3705108b379632A41227830B133078h364971B2173750e4193947h386074
24972a8073628m5233527K9550431J528106D5528183h1892501E4811301d1324153
24980D4962637a3338376p909579D4037657a0610330D4769492b1392159k2799290
24987d4191449C06162J4490088J5535669N651867j0996165i919227C0901049F549490
24996E7408995B6500215e3674217C5575921b972128C4000188g830724D884334
25004D3217061A0494310M0802317a4501446C521948Q069560a7938102k4183798
25011d2121900D0237536g0070940a2492238b970141o724406C0752187P876743
25018C8628930c5304982K700842F0979875C239855c6668347j5013351A3747725
25026A6044393a9498243G065553a7079144A7535230M2140025D163791N9822601
25033F3986392d9846811l7915072G1384093d0684048b0202249E9974603a5388558
25041b1855684m0399485a4202037f518516C0625890b3205859C4301630d223391
25049f8173770B4991706e0809468k9223593G3266410k9319824a8164334k4180313
25056d2344647J3445194E0222122b6731910C8538945b1581828A6347622l604288
25063A2743334N1219772H541341O0616261B9492058j2660472R95535c5703620
25071G7206681b6302855M053056Q745405D769443N1199019a27103115B5021789
25079A2599008M1467715a004056j4936084K072107F3429686e6168484c295797
25087E3526111d3423493C4138525L2100111c9663633A2417584O1473544B1830742
25095C992697c620852D4877441h1050311C2032658K0109008e7134932F326495
25103h3401982a5769808k8925872H982478a6356909D2105445o176138j0833181
25110B5096126f7941569b5577101J265914j7832564M874737M482761c567812J709096
25118a858716j5988062C5729590k939888a4629282C1766836h403709A7041031
25126c7741415A2815655c3878520o5278384C0964600b4741120o816181H066700
25134C0243581e5602747C4993554J1615541a7249519H1782053A7745190L6802460
25141E4547650a4510028C729738M5106235g1724351c3128769J2840933C6439302
25149A0561249c7999811E7594840b8447446C7419706J2550270A4369543o609322
25156G760221K378218J6227579K878655f487366n3418477a5721037D240610g5195670
25165A3220967K3445069j7669625L4676615F507353h927715A2842382h1923290
25173a5405769k554935h525690A2478250M5105715h705358o945473l3607724a2870882
25182i41081n606273C2237221g345746E497048b2049826F3892507k8876483A1361858
25191b7353582l3737016P121510B8145015f6662054J9498964h239305B0173813
25199B6403703i8694422b7578238k5156394A3577758L8441024d8968908B6891289
25207e4759359A4967772f1989771K7018960b135709F8097505a8238900l3135704
25214e1374604K2732377m9771671b3222388k5341033b847203n1978195k8838970
25221h3664368E6918902A624798f3737712B1111549b0253984k0856692G2158153
25229E8989828f517638A8146712f1950636m5501289G1445223e4766238i016490
25237d2677392n9701644C2462801a0409496q9984943H0580133B9584300b1467354
25245C7675219L388324O0175644e881500H9875464l7813197c1239247J630992
25252b9608255E3218074B6447161m719833a0589335A02845804B0339980K8698211
25259D9038191a8100239F181677j204271P0579568K4187213b913213C382139K1079961
25267B4462100b509305B2668207A1033549b5522772k9977735a6007021A17063881
25275G8684948A7003652e7289025A23131041c5087582k7236853K6966763C4425870
25283I935556b0475694j082596G1535173a2593912l3398352A0734316P157549
25290A7891865d7167269O014251J8314392D9525754A2612639d1073348B0239001
25298E1054323f9749179N003086A101945Q3865430e5243944E5057818a9979852
25306B5724750i105775B0528836O258364E288984O995683J2830089J5692185q768018
25314C2038923a0486669C9857134o167292c1403131G901978l01510o02046a8763514
25323d02645n538267n957102A5335164Q995993H29084h240143r2403774F2172365
25332c2890221a2442563k328392p053522I2877008e643677A6178685d669816D1298822
25341A4679568J6784970d4810323B9005677d4358172A2730920L6916551l848419
25348D5799052P457287i1660620d2967722F3348792l0564390a2366339n8040597
25355g0406936B9527276K6721614f1112790D727112P0775230K40877B3243143
25363c4463695G4302377j1859798a7134617g805046j6685075E834999d8251031
25371b033732l0575283I3250812A340465N0899468a959511B9284304f4498695
25379G106704P3503491a00303212d0676738A9958846Q609160J363293b2450422
25387a2853528C1552121b0366630O585860H019520Q6137673B1618723c08783C0524357
25396h126932B7735890c8420265F905476b3488378o1823125E9090195j2784544
25403D6305651j1805693E455777N1856244c1221415B7626044A2090746L2254049
25410D4344795k1229762a2877325C2184261e5504005d74908C2951954a4165270
25418G821722f045217A2017029e2046424K1905176j7750350D0186684d1664786
25426f5352924B2086144A998125a1424912j46363647D8105445A8580712K1770714
25433D0351426b6328372e56619H3582018a0969381B9018692c763404m2599488
25440d6362892j8122682K0800482C867440M7687111c7693845a6266476C2222985
25448A755685a1144052j6836887l7774356K3509941b775660C9047796A9234850
25456A08646922E4124399i6527327H4096545a5783914G4249548B3304638e4584236
25464c2302963D8383854g3797234K004975F374273h499222j2889761k2980941
25471d4369924G124084K5004065K1241432a2340187B9258686k134215c504214
25479C4513100b7658951l1784217b6380090j378253B4007824b854457p088881
25486i943338n128295A266389P0409573b7754823A3722607l559133e9948890B8944389
25495b1562133k5697716n5928504A02372806d8976693E1575080D648482b2260200
25503I3417618A5543195a5585823b436086E810401f7143034C1805626h8668670
25511G8606146b7294678C0234f012392j5595100G422458c095758m0418065E6691587
25520b0686492j1273420m2466054b4808050A4984885b7208516N056496l0510767
25527e2662787D8070852B1082761l592057k93709n80213f5754683K2463548a6522764
25536b1363083A12013816f8518905J7209020p685355j3441078G9332621d2337813
25544D855702K693540a6561099l5773814k9160321c872460m2820327k4922526
25551g1615313J2504932C7768360a503040A2177972a4496527C6475978E587628
25559C3045960r861212N4478696b6592123J0927941B0088287b4054117H9461949
25567h1755891E7595457A2394025M5603116a04003371d706978q426286B333478
25575e875713j3845588a932854j4137427E4168671d7561241k986614b3419643
25583g8932211L0155358f480983E363452K7837845a3186206D0382748A8745734
25591e1600617P311808G567101a3490363l5933270A0540886I92750f9076782I5414877
25600A6139934K6400429f6795260C4419628c3471904D5018401a8057313F9962226
25608B0952317g477346K201730D0806726g154022D147713A589915a0828618p4076980
25616h4905598B2162899e20246q873065j2226559H3143416i431106l059295F3155123
25625A7227936L5697271I453437j941039f5203316b45451k2001448A2590478q65214
25633A1725264C131276A041125L0458101a561477o8514683c4242923B2856248
25641D4956615e3383323a1143576A7571687A715194J6331186J495973i981546
25649a3401245o7573740h258401E9056713A9162209i452151o391027d548221o5163500
25657f9711721q155604e677453j0408836C8428705d6689500D7657602G934140
25665B560850M2648687A7480925a8016757c213438j5263920j5094728E3454108
25673g8699863e343531q64968l0453803c553391E9287446a3835317m0973103J380906
25681e3427514C7436718d9236846A8804345J45350M8324020J436363b7534277
25689i8254991i142164n065008I784628J9507208b3467524R180397k8976865C4374635
25698G285617b2302625j431964D9951076d7014030F2768365h6239164A05528954
25706a1046731j4175985L514165n143510i346441k859462C4475795b4430546B0893679
25715f6614046c245641E4981225A7066399f7939656C5466622d4040123a6454059
25723B304424c9171520B7263659A2197857m821853L5011362c7172411H125968
25731D4554015a5572533j7164732k515475E6020133K4013488e7668244J5752619
25738d1915625F3424848a1126465o9901302L5284663j4887127E598375f907947
25746F849742i020421l0424622A468616O8682757C0902051J1524851c0881765
25754A5974359g187109k1824616H7750112a6165221f662636C4709040B507079
25762i945262m6400009E3451802k6525716d7337012O748254C5285266e333804
25770c379181B3921143N4892693a6660635C0414937h5150715h675169A5005982
25778I837651K2881183a00521389L5030241Q669125E103555J8129610d2271560
25786A7627061M9228725a0912403k9619189a0839769A9506400L4530712B1073153
25794A07631198E2032084I620701b883122I5829806l8361960B6526012b064676
25802A00529360A6512371c5282159E5638653f6134651A9999522e4935430G7924667
25810H936634a1772059j5133967A03580812l1181752j9492095I945530f2040069
25818f779076E944371a6714329G7665259i185418n6791389k7163913F9338528
25826G7657661b1526973A29641305m3605600a9409949A21075d819512A4297284
25834a1923587K107136I8112268d1906556G9648690e0934505a1949632D1518788
25842c6986485C5149652c476165k6443756I2766876c5410619k424064B7895392
25850C3419018L2342807I985395e5524122a6287749C2956306b665658j8972155
25857b1637813g971573A32670960e9699583F2690655A7979349a9971612C3499243
25865B2476728f7734900B2074757f846416l5483648J051929F61400J7621114b4244367
25874c0701771J0460583c237204F0437321d2030025J3046795C1852184O0652743
25881I2504927E675169c1772505B0286953O6884916f5882428C1423083j1955996
25888A9467087A520321J06787626a26395671a425439E6403405B0926200g5706653
25896B0492205D747005Q7230076e2031684K4583513k793957j2396426b67570m8353011
25904d8620581B7827529c385397E7368343a787658n0179852J3524754k2083063
25911f0525819J8919194l7962912E0114441j8664783K0831381b6710471B4793755
25919F873945g4705193c1840368A3078355d8039669f811484B9483203h5166087
25927c1274953C3453276f1860484F907332M1602454e7749879E9412882g7897025
25935d977062E2258087d8237311B9256757a071060I974118e5571425B9249154
25943D5559969b503921E623402J712356N1828617q725254C081844L224565f9994541
25952A16421342d5765049A1211970O3209046l5036680B486514f9437957B0377246
25960D780460L1593506A5580027g959218G4526971c9073038a9108509E5567725
25968D3921451e0150123a490313A6623054K6761353j2749501f3745456H244234
25976d0668870G776450d6172624F8234692f0177332J3174751C0813568e8752550
25984b2059484D877207P57094e452357A04383963A1618984L475687c8548567F5011481
25993i9228086a4924519l490758H7834183D3319313c0088557D8560828a37161794
26001A2750848J101378K7578579c902464H258058N8809826k1920054a793445A5211893
26010d000453k5738024J4013909B5975790I528118d1718814J2566948J67950C576613
26019A2310007a3804849D1789081N5985994b3583001A06860313C562574b8295492
26027C3512631j1695291F634039R012804M5252874c8569807C3413162j3891502
26034A9521660e8101223G0094872k8824254p185636f0230383K6769098d816042
26042A970140d5317863E0484835g5261609c3938213a4061999m1849251J3070418
26049d2840832J0828824i178150G6067698e0125230a9191902R25837j1950903
26056c0216968j8164632q064796J2127817B2621564b3896488A1635556e530643
26064D4707493r996127q634393O829377a4099112q5431483e635363j7022590G096102
26073D2222177f0653696A9789621O0503206b0871063n799990k3563827a196022
26081d252375B3080188n923082L3158839j6670166L3426709j9860477A9451255
26089D1651441b8518654D9131340g6608717K6243219E6568163K9254787b0299838
26097b0772913k911237j7643032j1107202a4138027j1658642k7227431D7284373
26105G0456462d5951643C7466901j4781308b6926734J2856404j4294793D0598080
26113G1339301B5314359N0917708A9427707L400411a0148623p1409702c0684496
26121G7854502B7663008C790435d9339562J3001502J0842083A3268741a4859752
26129g950777F4092396P329811A6363276b8810246J3920230k9633659B4731654
26137D1050734K2192398j5867769j2266132a0075061F5504361A6217847b7137447
26145d9474745A196188j62738M904695b2196747G5190783c8283834o906172l8817171
26153h4007177F7652044a31627369B2291649K0573936c5009992F7075675C2035419
26161d6107723A0611938b769736B1284185J1781835c1925467A1343363N0712227
26168F2055590h140887p4296274B5077946O314497a6442528j6406264B4148945
26176b3523087j0227460k4210262A22622607B9184951n067882L879558a6522352
26184B7696450A1659398C792926O291768J5070960N1853766D540961M9011880
26191E3552841B420943N7372048B1906903o705691J0083358f3004781A0010539
26199C6625488k747077r121926h043228K165845C7379243f9953418I1586383E502448
26208f735071D36013J4128502c755536E6974863K5563851F941374M285939c2032362
26217B6685275M4334971c9794281b21483n9163304j4110188D871118b99056j5553989
26225a5853045k8746021M387655J9778967F1061086F456989N453731a5205710
26233c2624380a5413567F2420629j0303725i168580j2088499H0727521B4866628
26241E8571544A8477927a4243609O312867p8273512D2202824A0318205a5623162
26249a472466G5460113a7868100G7790985I359575f2465294A48830761E8459696
26257b7161978c350056F0893725k9001552a5025829H383260J1137889h761133
26265A2802056M1556942N0973945B73098J4990098b0456795J056703I8384508
26273F3144177F034423l28695J3175195d6776782F622700b613894B0347943a241542
26282b0986326B4157105d8566376B6520083M4981525f8737198b7176120j4292065
26289d1468185J5048405A1679954J0502166J1519846p591010c8802389D6943773
26297f9891062b4173318C6319414q871564A289113c8542771J1759267B8692439
26305a4676946M240374k2751517a5969712F4122311b2301435D8500846d9604974
26313F8830308C671126e6905555K0312131A861964L1324803B770039d1081693
26321a9674918l44139p4591859c7929692A0961527a0716237E7810674j678867
26328E6131807f4252062K3761388B3779806b9071524E7782754a6548498D6900829
26336h880695G84385J0376360e2854405K2473766Q170829A5812652g653908D6329651
26345C1128950a0925426p2845356a265230q203938j8369500L828902l0705843
26352e4715609a4608477G9754912A7129202n13035b8747742k2801440E4569596
26360F9085538C107515b9647826a928722E7507691j8624829k283051A4813637
26368g938347n1639783I1154667B0766214a5977093D9321074D377957K3671185
26375B8049142A3799857f0153976H609780b9616917P260275J1038518m694112
26382a6012236I0429K177575d814200k3689711J1357785C7852932o758064J8105876
26390D9200744h6428668E108159R948953l30596b3182694l6574155A8720061b0570955
26399e8263020c842161k9727916C5504634r363618a8972991D60278O73819Q250190
26407I384287a0682800n2083062I303750J761256M8859749l4268a4576460O616951
26415g959509j2319573C2157353A2851816K1405782d318130C7403968b756901
26423D3947251a7159555C1544588J15735986B0179292M5154479a9305990n9749739
26430g9055729c4073026B2169072b810827j1772706H7214750c6922049G6084700
26438b7959531A231964K8150588A4634091b0919322m2394584B0693030a667314
26446F3841396a5860212E0926283d7798417A5184074g9389140b3286225i893844
26454G0858881d0167080k5754137b2260295A0263996c9425931D4876278b0702945
26462b680005D0719647b4728947A4630129J4309084K7657089a2925286l1968508
26469d4893794A7165511M3521574c5293769N636966l5020111R047661A1736771
26477D2019286e3258081C9093392j7398380O6788598k9625489A0295572P1247748
26484H1543320a6553043k6760621B5423658a0665850A0591876f2044725o1785163
26491a23829888a8250791j4956020C8494747d2407753G6040098B738852c1446817
26499g431614F5399706B7582310G080566f9316951b1592387g184294j652133C1157651
26508E6490926b8338066a153519k9791334A4690779b48545F4303722k2136115
26515D2167607G573597O1302833H519559K029530a0284643l1819684j6662791
26522e8767118E216460M9780398M8937395d42908j9875502j3560929B5143278
26530f9692700D0974657c2165230D5055194A0285497f8486069J6630661B9881538
26538D4762594j4420520l743820f038139k4475831F4081674E40865d4250670J0294110
26546c3956560j1521563A1382487K8130889e2208860C5490126J8448759g0236402
26554F2296906k6404115g34407D110264c4887861e04497q1649850i461665k6496520
26562c5958185i335992k889028l3096462a4624765E3582831k5370028b6438275
26570G4615408d5811774C0985581a36447692C1481071E219304A679162N6430182
26577E8109344b6261991k005634a1845928m4161776B6968504D077416L216070
26584G293486J2554779L330471H862648J3181607K604763b8259168n7167537a4942115
26593d1620898k226609B262572C02105Q1429012d5311975B8385678b379919D7920740
26602C2006341J3796161a8369577m390563k678522H0308596k8268162r825510
26609D2214924f6924441D6087936q296745j8423643J08137435c5564018C1188062
26617c040600j2310806j7466011J4994315k9683449o0517549C3648399L5909025
26624F9557424A6116936d3587116C1135405c3049463j4089345a0429766j1502574
26631b1932340A25376225B626721d0966894B9987080L8160908d4149360B1153344
26639c7345388J1582717p121339f471660D4367967j771271b7514907D1621025
26647B8081243d5972662K1531951E6365020J9115029l330318b4027567j9467957
26654d3495524J2268533P072769P063411F564490J7418188o761817b4982496A530143
26663H476622K2880461a3713306F055340i823888E3935118c0247062C8665584
26671C7101695M440860O099161b0394404B859662J6690082a14403739d0572380
26679C9154638j2061491K2142755p396545B604801c8464501a1861179A2721334
26687g1887203b455073C7603729a9217320l2211389Q311809a9103743A0596766
26695a2292005E9514824j6954157a08693154R233196d5886801a0092017k6352134
26702c6444151K674682B982385J8633186L4549093a511047D716754i27267j0956321
26710a1883588D5908990A837080K8948851K8789547h295854A2239162b2941422
26718B0388511M906775a6272906B563795O3472016b2015505c975023k6754648
26725c0729671C3441941M9869002a4658073k4860038L302308B7283781C244123
26733F2829097B5529048e9695790b089185o0738916C5897320A2282347d746060
26741a4822526C4406478c639325B1353615c7160930h147533o762334j0792613
26748b5702480F8439094a2256240j0087624I162462A872684J0888792b5468322
26756C4020278q400178K8886267a5075339C695518c1762102q5227575E6177325
26764D8371819e2260577g580873k813018j7069800F5489359A446356L6226859
26771C7673215e6704278A8901547F396732L1169385f606125m540557A5797205
26779F3539141B4981011e0710749A20905002B5354181B755801b1295662K757922
26786a8537740k4941425C277302a9117219M861680r3389760D6977809b2337352
26794d0710303G9296692e823935n2471287D4575948C291385f1851267A5700319
26802a4574740B0404675c8308199l1058384A822830b6408182B890759Q374682
26809A1265441a11698597c0112709C4225628J1821766L4596742c6030836H805380
26817e5421591K3519782m9333006B9192679B475676d0734875B8816996e1059541
26825B8591609D369612c2056939l2182591D7287197J703824H294403P9977070
26832H8271473b6658421G431971Q8909069d6617045a2996437l330799F052242
26840D9692408a07831104A631347K4385739a8162932H23295P8671341B4939415
26848H2634699b8923623k1607252m5465323L7285527C8899612d6904814b2544878
26856C3272084G995655J0463974g0054844j8025492L0464513C5019707A3862723
26864A6927764K03844e7834784a5835387A2136O5848331k6288201a00373795C2780902
26873E4967590g2311217A2533269J1607331j336292b5699874D956693a9538932
26881G9311698l1164169j3966276b3595393n7058356a0615862G8972190a2622674
26889I2355465j2610104A5670995o642578f8452709P247573j7364489b2611653
26897C5344764j7144077B619886O139714L1553025O7148460D5503557j6187711
26904B9315846i496761j2275143D317077i9794138M4033157A7783632d5278033
26912B3477407k095688L0546249k3355107c2841013a2278144C1018635h5057523
26920c5618691k2055049D2703764e251025k4443839E6090134j9884239h604440
26928b024137H972336g2898353K4546715a7286712E7655557d8929275K4182735
26935b4746540q9471920E6289290J6157480B8235978b2576882A1832588c0700002
26943f749122A307208O5836439A5714493a40666494C2105695A0161756m055996
26950F105760c2929198A3394210n491519K1041129b9000846D8150009j3464591
26957C4685418d3975806l9824099D1096787A4269062M4080352B2016355F259176
26965E0983451c2641494J0137801B0379757Q675878h9634616B5818406p786578
26972A8031828H228371d7902216B0980240q387872M5901816j7373382L3650746
26979G4771548l1199555k1298654b5555133c751952j697390n0749139D3510161
26987B0875488G687047d7401599j5924995b0285502E6843945Q956893m797215
26994F1003623K376101c8603116C1181362j4675057M4785318a4948365k2127088
27001c7075453C785435a9212801A3340591d9776234C9022958A8743022a8279813
27009B0173424F762518J457264a6712088q843118E7376834e0430045l489098F2816683
27018E055281K6945021f8978567G4326751N014421C7491522n502513C450681e039235
27027A0452313K3287396b2892862B4948436h9865147M2113707R974820d729649
27035a8164365E472260K9003702K1451131d2700365D7585094B1691872b540912
27043i15013A3733985L5638836c411031l3951918L246310A8912483d5931010g743266
27052b3390140e240269k4557328a880469A9130581O2706110h871156A6803650
27060A7724069K53065Q404071B784415c9071741A096807N0188034B2746793j0846634
27068A1900159g3187687E7347358B2171797I220825O9154146d2234479A9684847
27076c3324733m7078804a5444694G0389717M1879609a4954724B9987243a3236043
27084D2549698i480859j5216063H720583N101546D834312N299518c1355016H406785
27093I6342499A8683939d9214329D643165M5055896a4680043j9719287p2110872
27100a06510202A0989973d8590511G877736K36714M0287610A1831989b5778794
27108b7131704C5350517q362565a1609789A42572717f3806656B3579255l402667
27115B0176588b646548m3919116B2682542j0891672L0325982a5057041k3185406
27122c8242447F8891161b5986601A9399336J1371339A1216204Q173930J3702571
27129C3092705c0115433j8189560A9457652J9980031K5692365a5443919A0565993
27137b8400600k4207535b4876326a1300453B5181032A613991a6205437A0514838
27145c3423421j5982441D1113962f095506A2908856K0542280e8500836B8016030
27153B6792056f6421812C7458219Q620499E297339j843725R153430M476126L0829103
27161D7912273J6097659K3845560b2232080B3494305M1163274a6976032G5737770
27169a05601829A9653202a0268519k6222758E9447798d7867052J3841362k2136672
27176e6162362A8254248a1099355E0916202a4597020b418629C2769773L4615008
27183F7384781A7938810a6095636L251417C2283628J6930835B4214971P39461
27190B4954432A0068542a33805026D6861394f507578B3793333B663236d6839842
27198F05953M9983832e0375975J5870487E049511K6812625d5567167J0716279
27205c4850888a4517236p847998p8947412d5064213n298139B9210206a20966979
27213d5948307B8650857R783168A5416252a9587252m7038562B2692173c6839417
27221A052725J1012475c8055461J4908028j154255A2558417e294031B1218624
27229e2725318c877641C071431J9981314p65325c3005639E2953322e2859283D9297238
27238C0493938I236903K9333775J8849253a4976766G580633J8515225c7973093
27246e7405313G47470Q013959a2660685D1740230E800049N7783914c1042101D9397765
27255e074979A6109342K6718887j9335715k52806f0421546A1946083J7699536
27262B9645619d8045022A2584614e3237193K6348987A5092104c0484207A8766617
27270e7738205H7694948K5867740d071061j1847313j2761740G3110303l5965503
27277C7144800c8432926D7667183A9783306L8178035a6472419I352569J0894592
27284B0247161d1973958J9956307F9505259f158321B906522a7613931k6623253
27291d4237184k0055681B0237882K1645031b4406302B2278643O5422422l5380992
27298E2320073c9538376J0719591j1340096E4502768b562744m6364393a7419320
27306h0789287c1028105c060088E723712e2158253D5433943A4510419Q463189
27313B2973608J9393839c6779316E888426a8327004j5849025a5526413k658641
27320a8185054j0753445B0586563h015870k8792365C2176991j4924958a0399132
27328e9434044D2665514c1799939D3764668d2904228Q501417B41834O5002270
27335F5244104a0127588m3770344b3567052E8448861a9092233k3508916E1902727
27343c7631356G457386j709373a3804489E243171L3078048L3824711h932568a515819
27352f8234253b1998641C1562519f0100455l401357C9099544a46698553H0094295
27360d8889062k459386D2795329A6216276d1010494m2485991b4192133E6334022
27368D8082253A7006619L998759j112982G967550L149949O738917M5750668L1603835
27376I5210919d1881489A2762590a6990146B5145324L621565H73419b962714q0113537
27384h3076251b3535729F0213445a4380713G993130d533275E6311285d6900263
27392I829455f4507888C4711960B654971c0653242E115642h6962469B8698762
27400e3956652d757340E66776c7533262k8831046D807895O0221731K1211363b3415733
27409d4115911a2873822B6150479b7551696l6901324f572340l2643591l3208993
27416g2424924A5989457d4636028J7312913i096466E162739e0067946j7890380
27423f7958326b960404A5081741f7916245b8967032L680213D9901457a7928004
27431F5109190c4809619F536736a3712797B2444702J7839205e7138774d747688
27439G791706e0998159D1005074c8140445m4355659A10485058l6923108F129571
27447b7410185E161910c9637309F1717265a7203235l5654732C8937544b8708735
27455b5126646E940501f225127l0052478q999609p453265C334402J1132449h1761027
27464c7405935n0605803c9404145C6054856e6206877D4393904c8389079l866989
27471d2256068D7414289A1557882N4317661a8132566l4663713q633579B9825516
27479c0751219A8311991a5348036c646414A5171711e959891o256654j3666176
27486b5882721j7706262C0669332m789036K440196R792107K6963675A4067469
27494A9382533b7494364j9033031G000730J8018426I904809c9319045k449426
27501d1768471A0128876b3651724D3734000K5512521C1040174h0167910C9068493
27509c0379705A8736870L7459604M048597a4813333j6748532A3663294O4844830
27516G8508124d1420838B8722395A2850155K3121424A4238540f1533371D9782840
27524f2828696C219875a8444786c222071j6313197A503087M6948198M4688977
27531I3140262A0437596i169015k939082N284265C9791455A6495553d4741384
27539A3496629N669234f940774G6531915B4593648m460245b9845776B8246557
27547d1326816K936568A5596028f8136122p926159c1347333C3018946c5803344
27555F2631991B8435575J3542244e4795739F1156105A0078554b126694E8508396
27563A00673906B3204775A518710b3027567l994074k4129491J7555301j7065274
27570e0661105C1750441c4394231A4509391o020061a9255769k3929982J4784399
27577b8401352C6803670A7207333J2648433d5997804B2696158d941435l7968938
27584d2910373a3832143l8087486A3773489b7404597b715328j3356983A2741835
27592H922353L6186105k0219568j1301860K319523e3789455I1079409k5795647
27599F5283762M2385004b4567693L916089C4500098d5684449a0863727a139309
27607B9070225A0942505f3670167A137739J5424252K1435945c9652230H7925496
27615c6864192A5179401K9888406h0897158L2101854d566627m1772606a853706
27623D3097666d4924976a6301280D0051043o800076j0693870A1079303K874859
27630A3954162J1246170b1716224j6760788a0077146E5441988d0383417j0462831
27637e0846248A10955210h205702q290188p401601l3930049a6580450A3294123
27645C7745470b8610478j0652758D9178578e0443624K3358518E0331599f1492787
27653B2618862J5022402a5661230j1685398N253909n0676990a7046278D5189845
27661a8352770j25944970D3627538j2759780L7655826C1589154g3382980D5935073
27669f0372469J8665346k5268062A0669917N8039014G324039M1242748c289990
27677a596852E7207474e278149h82053r019971D9123692r467172J9715049d0108509
27686a3263808l3087037g258671j4541079F2482937e8482595d543665C0254045
27694b039857D171199e997787n2374786J4978718Q918731B4325956a1023784j1782547
27702b2806331j7282299C7654772j4661535L7190142J5421381c4633186i995286
27710G3569362e0257427j0733912A8460468b4187799c693200A1877110i171079
27718f7281993b8607500A14158073a7103841N913747k5615284A8412236B921950
27726A7538987a1721178q658365A2992958c6498101C7724079A6401375N8165719
27733G4567094F789927d6943074a0504555m7844226n8128601e6027681k4194788
27740h0222469a5177068F0245169A4849863c1446380E591413h7064077B7011704
27748B7685999h8155016c7628128P154049q452820a8976520G7897179b8496659
27756B338802b3860914C8118495d518281E7105514d0866159J394904l020824K1000097
27764b1491982A6492082J7717685a01040039a4051694A2436735K9674983J4565514
27771E6677232g6836392A8683958d2691656A9978205g6885183A3628223L7232544
27778E0860767J1104086B0662274d0461914a4060387D9705304a3921704f389773
27786h2856195D7438784n388882a0979128j0775043o4769956D5326646o153368
27793C9173278R500268E560276L6217623a6887986l4145893J3702755K010194
27800c5320930C9272385K7461854d394823I339733i900356a927800m9231807b586597
27809B2767129d236659l6479856r4124741E8611295B8624339i318563m9636638
27816e8955201B668463J862733f819475E4452333b9173221a420112C4997046j6530917
27824A8466129G23459J0599096g5723789o909543A06230690a7695652B7239446
27832h5919886E432647c0735865k0925076K2726661o6754876a2759922m8197122
27839f0957044A2802784Q187763H183752a0281672F2840426G76920a8242629E8534472
27848e3998008A01344785g3030790b7556586P794678o811288j0000377p017102
27855d3590675J6534703D107992f6816360K6292172H8040262B2020347N4197181
27862G6217528G663888d0977919D3651458A231733J7752163d2959624J9434790
27869b3524834B4530114k867508e722934n7523969E6170085e1426810D0366313
27877b319368n6374049d876881A02868963e418094K644630E7964814f0008690
27885f3578550A5137841P7770987D547965L2199805L3911296c037307A3361404
27893D2060176c8078411J4656029j5066982J7014796D060552c5883034H418359
27901F8964100a6632922F9815003a1275559K583532D1600061b7159673i655947
27909H6106425c3131596A9192284R456605b7053065B884229P3736149c094886
27917g9030434b085525D8370159a9786282B0483862f0653467d282066j3334247
27924a7616313F5163135i990112m0902585C5200995a5768673F0223200A7519044
27932c791707E561057B047167a5819921l4529015I8980416c0606166a5154528
27940C5270095b0940359o111477D9670907Q1160222a1663606n5731407E029879
27948C7221884L5308656i851551c601901B9380325A3966002J906545c0240181
27956a4498285C5022266i11149C1987937c2636759h592577a634926q124663B1213524
27965i396984M35876D3413800g6480024b3950047j3875789A7912235J295170d8424819
27974a4470509L444819I6257264f2324436h33410A2163748a2354104p7024547
27981h9378651F4109187d759990m179679k1801727C1269340j5468784J9975327
27988C5775883d7917049H671562N127180b8293886C3359040b2203685Q052251
27995a4151434l9864783B3944012c2769762F3564808a6335256o2614657l9980098
28002a18930011c2195094G3362426A105882K9410156M1046678d244418F3016992
28010a1249144p069524l7941186G508761A157498g476458B0527088I927950j587087
28018H340863e8264783b225283l8919430j3137166c674592k4935860D4410886
28026b892273n1324468E3551707j5206794b6346537B8799382J4487808o649218
28033C6637972c8271503A8443781K2357278b1255390H3395233g823237C511196
28041F5810983A6787799J9500972h4567138B4037725b5546656G6350562E031152
28049A9383160L616227i377096B0481876c8217605n8867653B312158N5880238
28056E8192396d8404236C3263853J2165466q882408A4736726g9622748a3393828
28064A0236825J3913653q412400J2558296c968824n8971112C349777a8808631
28072c1921968J4340140E5502263a3243732B9990999a3178726C9407507d0185401
28080A6684907J3757796B089418K2485786a0140825A2626951e3427359a3724830
28088A1249571P1312301C3297896d3443655L679852B1671569i6639315i957033
28096a1697504C2675308a6632013E6790657J1937036I214936P1706682C1212985
28104f021256O60790J680933k5080848B030h267216o8831083B0309533H682695
28113c7032896A25089622f5482984k1040201K1382532e127638G3416290I351870
28121e8512840a999034j0166398j9954907p1668174b3073614a0943021m8435041
28128e9378062D3805660M462590f70101D8310444f0972210C7334756K2609773
28135E9944529B0358129g4071149K5635044A15302388l5941540k5486611K2190539
28142G6064776a7303766q5343416A3646171D179241c991034H6270296d7277421
28150e3033329F7532018q642183c4981112k6528653I9064015a324734A5807783
28158b1735399a0056607j8088342A0170851f339274p8818558B71527g9798772
28166B3163655I410557a8953070G768490L4931338g6395985L2812161D2059392
28174A6666019d0906790e820085C6115249N2230601b8715363n308104N827649
28181b8195818a2271040A3371017a43721897d9889176B1877807L0168251B3424545
28189I8890039b2843331o133967a1334179k1324148C6407162A0446284M9649455
28196F0095739c2358732l521533H458125J03299648B8152566b7138227C5242673
28204A1254488J9388715g4411994i033020l2396459p1013664F7983600g9983087
28212c4277601a1450143l4960968j0641100i933303k8947628K50138D4313713
28220e1075979F4410681g6133867d376629D1448748J9144956J8151295h2189343
28228h278003F819717J0092138O2288165e2066737h129030o6691956K750130A14603256
28237A8640181b4612713D5795083b4694800B2772543m001655J1953832f9103631
28245a4418192k4941444B6194055L133683c46737m1521775a280896A2847867P582643
28253B0430510c5651052C3385846n427132a0266077C9538387d0099253K603642
28260c7495611a8468275b058059K8346F1416319k812133b8793250b590736G9269097
28269d9717056a8074850j385831m7293336b8789207A6877843C371023L9591238
28276D2962261c0553329B7700402J5169357a31235660B945249a03892024c7936745
28284c764867r421097B3295055K7926341c5784199B6524273b9784279A31507186
28292B1085957n698510g0280856A5455371e7082707j5606819a507148n471261
28299f978409G475113e754097B4384044B428918a9745177k6351110G013822b4024265
28308A8604084c3616929B1733594c1045132E9222054A165350K1055719c8705004
28316b3708950B9053935b3488341A0646603J4304657i845316j4756672A2516402
28324B8699955c233785G7755528d1255482E3971602b9951248o2727584C7030684
28332g7184251O990079c0355789D3677757P538061E498048K6511647b5841274
28340c3564823H8195791d3428333G849573e4365562c042194m2757467H478281
28348c2312669C3303530h9139163A1020986d2593199F536334Q442070J0709956
28355B5688360k102664a3891064A6606800o47132n542286O9198762l3685326J679972
28363D7610790A7216122d603640l6730933G5726972F850043a5982632k6247198
28370d2229830p5788964C2030857K2240844A4059210E529479Q4470067c3816756
28378a3518811o42642m182311p0435205B7847896b7229570J3590672E4166334
28386A1301468L2433671a4012869o5555277B0533178F508674h3564198A5631965
28394e1697692j4503129A6720078h834326B1301218H18904L6604637A7051d419504
28403G1490234b2694537A6133433l749715l149612d2631439n62636B5656868D553972
28412f9335119a6385010k8013269B1315630M5016839P987284a3859013m8183280
28419f2042293G3087924A746456M2860807j0493427L6974864C4881103F248275
28427E1527650J8643150D667380J15276335B8704096e4021760e626509D2954842
28435B7608494c2084239C1533292f8510108E6575152j9934838g5366210C4791965
28443i367914j5514705a012640C1236581p817609B071748d9618367j7940327J8058929
28451d9499765f439659k9954311A7644096a9905409l4642189F3280641A7932306
28459F114124b7494589F1535592h952475B4106407c128509j0919785C2063497
28467B1544659O2405780B9434438b2335914E5676532k4537364h914932l0135509
28474c9050441d651231C0342322J9149073J1945840p88803c4827617A5031415
28482A12041709b8627345F0704255k9311576i048695G401105e9735535J4002642
28489d5732893D5330699b5333696a0512341E5095522D579988H02960b4136449
28497F1609165J9790573d1206384a2740749D2792008B1144049c4181168h384115
28505D6895958f512812H1266910j0707406b14931B0587717h3372298B0305757
28513E8053428e1831406D0608589N7056513a9612270A0796193K1826652M382538
28520C7005383d2852410j2517277b703629q698551C6568881n815850e1679920
28528E103644M9879108l297682A8181018b900272E9065341g6757603H576778a6134365
28537h4163022G9555007b6067340E64058a0925652A8837498J5626898J7922745
28544E2387141b2071568J0719218E4213617j0165005d077338C1322215J4482299
28551D5804514j4331962d382005l4898421J0019297k6799045a4238360D8182481
28559a4424348D169432J979218O1429243k8424334K9032709a15366770a7140685
28567I2019104a474658n0048601h4426B0654811h4434125B7720071J7302167i7428968
28576F0157719j9329876d0045020C895362O4970351o475467D501956b1208275
28584C2370458e0992431B4651003M6847397E558887M7056342a0103961p5486769
28591h5590730A8235760a052410p3394579G5895462a7394081E7843392c1896829
28599C5806663c9521622a4935054j5324829B8674755d0022466A7728973a6768604
28607h960063k0411442A8935133g889100o943017H587831f3513247c393766A76678
28616a1563007k6299381J1397271d554615A7123525a8061152G9644363a5665457
28624C9758995K2348921G447448J626813f5057293A8251499a2637770m213917
28631a6851687h017816j0824973m9888921a6751054B6200614c2449135D8790910
28639h7000120d034911I389205O6392582B3320344g0492455J8294142A8398157
28647b1851316A7683718i03417l1518358d792506C2139678h8595581A1488379
28655E7343140c3218817C9155415d5498031E2505238b6368702K76178k6863568
28662e2956092G2516909c2555099C2906276b5894153Q455984E0690905f5913195
28670b7603313l676123p8127934C1669462L8512237A0460904J8039413e3048876
28678C4261017K249437A4864338d8635301C2832430N8457901g8797207F8033760
28686C3174301e7533322C4075290a01369587a9250354D474499b2371461l5608297
28693e7979758m505234E6339390c1374498B1439464a5468051B5171452d877982
28701b8487047C8751159d4744863E8606025c6896076i387617k0903146g227431
28709c9329219b40510A6508827A159935a0025334A3978835L3629517c9113390
28717a0880633H225243O0670870b9044954B3269166p198651n447825a3948042
28725F4629945c984429m3190489l3062855A9267853K520991N690522K36900b6982581
28734d1117711L701541B8770648I84668c4967161a3233323l1172804a1253761
28742C6917374j248661L557809e4756108k0196155E911897o26723P2020624G637647
28751d6214282G1750871b3769055p5457363E1072921e6932700A4914849p331821
28758G583028d223208J260573p295889H6887565B3761080I556287a4529431D679267
28767A6855673J5003618P067488h6679230L7757298b2142823I6631293a7810426
28775c4966633A6975088J5147900Q751551j9914320e5311160A9163172g3757343
28783b2529862n748707C3327019b6126167E1158739I878826c7401504F2041110
28791E4529746J3912062E786126K7739413N2836174a18820323h604848E9072581
28799f5528117B2365638b8909723j911423H4146821a4412527l8254400d513548
28807c1964425F949794A654432Q389248A934707K7786161J5474221b5785347k6968781
28815e2754128b0472677E0721360J9625476e1399792H3251194C5953201F172927
28823d0072081r349171J6351323F516142P9346181A0428677c2769356m689991
28830c7459347H63238d4228323E7339647h3652017c8708112J2584673G1690751
28838C7147148d9196877A1067087K93333a4356310k1838291j3719118g488152
28846B8378588A3006593C256759a8352165d886087c90382F905005a8626407E7081688
28855A26623858D9807858o901795J7797822c4886589c195455k5201477a0417157
28863E6923502e2768073I3930016C1147116b6639753e2961l146083A9957042M909008
28871B4866050B403664K9836602H558906j284581L5479433K3836401b8749008
28879B5225346H92772a3800819A02323792A8681773a0042638C1393913O439535
28886C7833448g026850A3764765m612772b6550266o3103782c8801563A7530793
28894b2468665M074005k9545128I20523L0427762J3971585a3451514B7310201
28902F2161964g989533b766314B6126252H684631Q2782896e8764487G3873428
28910i336171C2317171K6963349e119910k1105786k8563580B8808673b0320426
28918d7448711B8186038A55497b0389177D5099828B913055b4291534C2637431
28926i9786443B1440232f6124063b224157l2526406G0739389d2597836A1724029
28934A6987438k947739c5296954I322167L5058042k1868433e1913346a0531082
28942H3141303C1304793k744725K70970h2049859d414634E5044401e5382412J1726335
28950d3656077l4638443A5547037e3621321k3652447a8317294p0170026E02694
28958C3033903i5002112E824387L1650096a6704078n7292380a8399209A608405
28966i2965453a5683455A1835881L883111a2353411C9844263c928551n2757131
28973e6685682h334889D9016052E85963K377284e164444A8189000M112000a3395325
28982C7826838p540292M6458696A1901225d9922789F131971J3440827P8141803
28989I7714601a3329823m2755220k216583a4163675E2566449F662524b9321501
28997C2018108d3929865A014194e4145903C7907746B840656J914081d9785993
29005a5911973D5065227b3900871G017781K6232289a9359299l3658784A2069613
29013a7594173n8526119a2685035o5380596A2914661R154129a3278970B3994012
29021e3794958b4699891c136386l1783849J0797597f871956B6943859n381255
29028B1562604N7166470b5147978k0176354A7323099g1441655A1936334e5452459
29036D3722938J1326432a5660154k3727935E0210083A8683877J9154065b2206112
29044a2555943j8829816m1547259C5422722c2758153m6265835B4902497g952323
29052c0657733G8991286l3156850l135576B0335605f598389k3438131E2867932
29060a6517631j3701528C6056957J228216a7367190B9234885L1678537b3126950
29068c4997963B7001095M551034A5021083J2719955i5852233A9252966B591116
29076d0634321k2745986C9133181O855725k1513471K2371688j2241831H038070
29084D5201965d7539957a6598351G5867063g6190708f155717D2441050d5048516
29092D9062245G142022c2924447A2639257Q957284a1581566F4858576b3559753
29100A0498657P4084293C1579527b7420560B8052475A1040132h9086538B2321429
29108H5057698d1271239A8854658f874833A7852512P153111D043830M827618b0403627
29117c661130C1522648j4282640e4901077C7380994a03280060A4037851P687663
29124B1725514i417005D6349058A3264420a7870085D7416532g0317193h168227
29132A18219764g425263F7393446E068073M1113734A4241670a4613346l1708349
29139d6321695C4255354K848254Q951488J510546B2899173h1554526c7048163
29147G5252694A3808040B415437J0765081A337265d945738A3948415c1647793
29155C0511740p494593b2878985j5390027a3862829f51208j00139299b0282862
29163I044507M7080824b7330095F2870302d0916533E2746307b9756370o451835
29170c6208205a2838053m0042705G816834e8553459C8223841j3479745f823895
29178C3290713K7552374H884072C76667c688637o7769747A0850228L5260264B2357051
29187a5973769A6772059h2031577b0117493C137833B31734g7705861L2754401
29194d4951460n4196063a0994733B9591806h935110q76048q9981867a3344410
29202H227692Q322383a7607248j1011982E6200681b810372A2857962J139713a25994313
29211d3188777k9271982D207855b983825F875055a1410044m7084200A06184339
29219a8531446I773970a2445897C9757317i920475m6451574p0227251c1487020
29227e3443735J2139980k2601945b2819996f385877a943523n9958914d055903
29235d9465511G4486530B8531432E902404c0138894C3627146c9716018D0479984
29243B5549317F581928M248771Q354752f3136361a4101467I0652472a1259491
29251C3400662p97863J5502115A5230181k070774e0603805I3197557c2697834
29259a0506084n3287252A9825450a24817496a9073068E2734024B5294315f8744101
29267C3411355J3782620N5495547l7032842A1461492L9665462c1688268k8558369
29274f0246637A235200d9805236J6728683j4554813a5279349A9402934a1856038
29282C7534859b44335o7181419b3757669p220228C289231a878821F0984330k7367542
29290C3616788a3162018N014635m8160974K476697B161872d0821102Q653525j08884664
29298a41052241E384531c6175801A9124803a8653796A1984996Q9005817a8597288
29306i094972l9971312J9786420i429374c879082j9333206B3653701c7275949
29314a6576420E6496047J0002265a6810837D679170b6667195H397564K3850734
29321C2248298P609796b0975496j2589660E2107771a9712573B1222702J9779662
29328D1002364q340300a07777832D2991490g693652l3173382j0522391E481644
29336G0008295A6442667d3008522o401518A5770985p608686J4289799a33589890
29344B6085653g1728533h307231l70721I938212a9770689B6820826b1156701E858197
29353E0269281j8664584A0280960L599445O575448c0123979G8957513k9239002
29360D9718511e9325990b6173495A03613224e860252H771582J1502266a9674916
29368c375504A1356295K3914040d0711588B2397293e4211513J1846149F2023522
29376B719735J8937525k112439a3193262A2542352P8115824B2648422j206561
29383B1441861e8754967C5375977j653966j2737201d1150544j483268L534147
29390c9099665G3022269b3417369G5242165H955742a1210837D6187516d0517188
29398d8033588b3350441o2941232B2743577K0231346e1433428C3133613d7922066
29406E5877921L3528739C2099870K359321F593533d9685545J6324432D0204168
29414D3431697e3609837K2612617l0133794C0647000q638866a2405483D3139879
29422B0035792N8558758i4445504I983112b1669003k1281329f536761F6523559
29430c2276934D880864J14314931A8269824k197724K0524575c2403629F4464580
29438b5606565C2307188J6137801l425175J9429809l0375624l684144K7559530
29445E7949385d7283269a5037672I280716N3122529J166380f5686266F8373927
29453A5556450K2028128n066621A0389412g2470375A7878773g4450136H2497775
29461B1383729a1954982B7778022p999075g3880220j5683391L0475173K6052370
29468c3036068K485085D101793Q401535O8678946p069956B9041643M228247Q691931
29476D1961821J0608545b663912k7607656a2234012A4999643a2559818D0929879
29484D3439709A1382237L6924900K3624992A0933654d5610294h138477p3850170
29491h1988647b8601802C0891943Q3782923a9466621E1427689d0249728D3810151
29499h2709291M1218876D159232M392238d0574800B0707584b0213792C4394417
29507A9319653J5836654j867537Q6105946b2042358j2744937E9511597N191284
29514F4702881B5506619K6962470b2652482G7142941d0566346A6504324o477121
29521A0027203J3909726M7494109c5023786b88752k1339355G4097670a06453606
29529D3639969A6375503K5124498A3408245q0403J9547395A1835712Q1366927
29536I3202639B998287N2938083h2209814A8447039a5273701m6151939C2145603
29544C1000933j2033497h3905787M1082321k0698936C7788434a7882817n9361709
29551g7244526C8944589A4813764e2079302B287698e8523488a30436B812506O4647431
29559F7459937b1620820q667279k713962G6378155g9009861D3725128c3210262
29567d5203748Q917905i314190j9468762p104393J5052364g922413m1824475l564808
29575e3311696a7994850j064409E758782N2228546A1685830i7814191a1230701
29583a01631966B7636299e7579007F467059P5998295C9072626J5308775h974205
29591b9709480r107987E4277904a7976780A9744220R57793e5794476K7471820
29598b8322656B1487798r331465a3160554k1619534B6914582e344560K02903I6433489
29607h178214A8499410f1412585E8299238j1371592A4169676k331371J9519458
29614C1357763b7578559C3880924N746139L8895877G638014c743563I0013926
29622B7455904a7827316m6189163f950347A0311058J6517709P375150d1955456
29630A876936Q578712g1665265L1201844a0485702B2574177d4656052B7764299
29638A08285249d9566573k5024843F663482g9650934b557374o7979976B087109
29646c2775305a3137523k5051287k3242811i417920l6542714r62145B8348404
29654g8724227a8680988I953522g496656H4419137l0437222k4055836J6918079
29661D6844158l582905A5066543Q538736b3821926I198442Q651274i477351j2079187
29669b1556538C6736781f395183j2877442k1862972d4144j6191909F2340811K170959
29677F4511770a4215681r810602A4504243P9618366C5157528i115699D0541974
29685b3723180D9967244M0566777g029311A837330N4244544C016055b8045521
29693F917530f7404852F8478308h0086721F1597462a5348394j135700B5278803
29701c5154987A05658959a21740748M6213822A1234574L6926306A5743039g7826787
29709E9384923k5860734f5966581F0003368k7542229h0247196c2086057B0036959
29717a7911374j470797e470391k4416306J461769m5134935g408961n1506866I679995
29726D456478f9535889J1093968E021649J6340833P2812249a314835o342037K150310
29734e506562A4891638L8199360b4801755B7398561d007082m3160954A7963177
29742b8956218A14838042b4017413A10827069A8755714O0793256e415786G224135
29750B4712638K0779878e152557j9814134m0756920a6119955B5874632N3383817
29757G9258449B1683071G238709D64667O760204b1515095G2985454C6066160P865020
29765D3931180h40100n3126273D1738215c220486k0666789A636927b9157759D8139818
29774C9157469g7931505B3151140m341736j156947c1551009A6210295N109263
29781B1319558a3424584E09932a1308043f33812n6583044a9324257E4808361b1464633
29790B0499175J3470839F976516d5064455C4061402h606663k252853p445536B5045700
29799g0209520B1931005L740050g0531240m178538C0459160J1640650M5756145
29806H7855955B3818679e2857957J8100379J2715290H242446e9070390A27966194
29814a0124108B1834655L4066705A7892730K0338776K8249653b6090787F4794166
29822d762991G078336Q2562312g2318835A5284107e2455780J035070O810295o965232
29830e1575647D6678596c200590k1232384j2406571R108420n3215815K6200547
29837e4746393a7027904D859535J4018910M2185167k1207572f3337384B9194787
29845I4667980a08242306b2076999L276881C5948921c819331m1609690j9644834
29852f5073855J5447961K3148615p17045C6438932b2070020Q509003B4491980
29860B1999258J2548162L5784875b0093087m836110i965818A7260754E871543
29868c450338r809791B4891779b9031298d200480F5572439f7833284J9538493
29875d8294791A2130027b7520149E8817603k7093243A1871219K1827408j6798668
29882A6899959a7386147H761416g6738924C884896L4755526L644392K483755c0421700
29891H0809323d1506502a515913A0633459Q3517200D971238d0773888E4394024
29899G43667a1942218I1820278c3295683E7379005a9681487D1439884J2512961
29906E3952845a2121407j1322502j00089677e450285n7127504A29050641o0263845
29913F8786796e7840010B9698252b0123400l3987480a4700105A9894157c5741332
29921A4979860K0870996H345709K5706369c5882768A2836826J8279815K0988496
29928E2105137p57236a1397939B7421775a2827368o377618C5629527g628866H6498541
29937c8941357k7037153A1691608N4189206B0629185J7564962e5701906k962201
29944e8664107a0480024B8657442f7846167D9084545e222995E3529797C504871
29952E738142J4839311m603551k975863D533956f968784G37319K9267414j1640317
29960A8364416d5369465G5383344j5374458f4449162C0803522A1466405b9913634
29968D1912117J7797825j533754b03217k909380E4098961e4018636F3914514j1893287
29976E2021227J4102600d1726327J5825918A5516955J1652394b5177540B3560359
29984F1258e4823392B5368601b9341175l0945699e612771j4964226m2470784B254985
29993c5421631H0705880a6349954k4991850M203720p435255B7781740g75413A6556799
30002i648844o1562161K5940401d183850a472605D334559b2691589E649487d4592828
30011C7746456j1930373c8179721J5194472A5048324L2680768A4471080d7795810
30019c781978l2819543A8360735A304454N051353l053940b47807k4332527B5123588
30028G6958750b0246106o760486m1461019i369592A8025895J15700076d284417
30036a5177930A7985859b7680371l4726680B7017175e168980D7436531N5966543
30043A03403074d9213729A408958K281803d280098C9557002e0404420a0950890
30051b3670955l6774854r111259c4021742m3577827a5573348C6781845c8069751
30059b8146547o415317A0062229c1149572E2210840h2381635B2055702h726644
30067e875532o2368912K7135800D4589729A2731357b0803218k7321184C3217292
30075b596062o455716C2860533b3493686K575961m2464977L0260260J3630411
30082a9492031A5614826J0125649Q962998d3202513C1921689A0095404L8988006
30089D9083410f7350201D1043987a7093472l0553420F8035949c9576851E5378223
30097c9033047a346509C2772126P1470683d2813331B7142802F910807a1065868
30105B9919981e7049994F6310788i049658q4704433d754049A9322439a5790158
30113d144547j9717786j6885728C1274980d3233136C9704730N1195109j2017236
30120G8882603g0463804K2530453B0127226d8060159k0008835m5384676a3004656
30128F0378387c2264016J4676901G1588502a6995922l363177m4956225A6847662
30136B0637629H654397Q7006104a42699m4259665a7937728I538801M9295319B0631309
30145E285726J9127812h269105B0532611C379916c0203032p9112737a1656479
30153I5343021C9230203e5776594C9260887L652185d44739A1276672c7673250
30161h6470283j7594276J3236675C0164279j2522450a4676657C8631620h693141
30169e4950885C6716476a8243972D0384667c770511l5595054p6393482B5799606
30177G1911147B447512d8514238a5736225I7659923h920150j0197758k3500639
30184d2618547I385311Q931688J5969217O156234c4131088A6727543M6372436
30191F3099979c1319256L160555F4408005G242829j708309K4640626c9505034
30199g6752704A9962026i1731403B6573364d9421724C1871931b3077250k9803256
30206e2880506L854589H064276M7262559L0654575b6809215f409508A5373408
30214A2935905J1013140j1813250K0261492n469393I293008L3288431A248269
30222H928832a7447074b169508B4998922b1926789D7599614b2554582j6192186
30229c8746768D3530790a487560n5569998b4134645C9857559n349618k204731
30236C2303210r074328N5077264G585234J5962662a1066150m6056615D4579871
30244B9738133f295618h54544q1718478a8068779k2846741J7377480r686903m7381626
30252h0606569a5260982n1980566A1872824M4447871i0930762B7375107p293228
30259B0081879c1705827R073040d38324F603812L4689701d4826652A9595221M5269058
30267F4864279b9745127j23863917A06965039m4050108b919867k3250663F696794
30275d619777j16958933C8489210P4931664h6127727B4056084f586726m0707135
30282d7293861j670452B5824774r773976b3376946C7935454a8265930c050592
30290e5969046g661592a881262B383623L3619036d0730019G4238773e6377175
30298C6121918e5361710C2540232O25392J6752468b7438556l3730310B770322
30306F1282308c0962092k6661869b8703705j439993a3009479j9902914k2314526
30313e5226919A6300133p879369e5280753b537119A3852998c168560A14348986
30321A5050336O326409f7886280D0046870f477048E2057046C261131N0086792
30328E3347923a12139403A0103166J0779921I870147P9156654m0866677A1933081
30336I455098j055602d9934517G5984344A2283772j127271i7415166C2629463
30344B5594932L7545817i484459E8495508a0451631l1026180A6093335D767913
30352c965072q995825K001262n4837913K9450709a2442919m436546D2922063I027788
30361E8223644L1566994c199801k4227298A8808823O8050221B1515844a6810887
30369A705159a9266570m7761489j649739H0004706B97995e1104670f95927k8389679
30377b9085606E2302555a3651679o1371858G9015207A4051096a16484457D467640
30385e150631C529015R331459a6653975A321075b5130783C6648026J8385109d3453797
30394C3761748a2401913A20817986E4991172L0908031a2094121j4001062k2813489
30401d8908672E3637258j9096015b9208444r5922321f442332j0736573l6727827
30408e3906732A0671671c6901007A2024110n245601d8065442j6342531L0437865
30415c3970108J5966163B9888120a7360330l5890305K5158545j2493306e87104
30423E7033293a6480798h189519p732689j5496806e250188A1200969m668267b6367622
30432c6483587C1897442j58339f6799027F2401247b1359509P653675E0616518
30440e2237387l0463456b6629036E9722915B5945775a2619574n8371671B3309771
30448a3251620l5937609A1788922A049264P7415758k7012638b6669258m4287588
30455g0956846J9830118A1584567g5216627B0314822d1570933C6717169j4519787
30462B2197382A0127581G32515J1670456b4521645D4529042L5757861b658066
30470b7702419A2243605L8882377a5941743B8140808N1324946d0634855i010091
30478a5277399L815686A551871i4818625K4821984B7876130F009541e0390934
30486c2262778F0103408H123974M541113b0676736l2459143C2709294l330799
30493B9378495d4756646h693388F0050030O483303a7321265l4925730A0351154
30501D673786O9696732b8224251D1375235O893376e6493372J4584713A0710926
30509a7292142l8451543b2285020A3001958m488027a9879639E1633378d2939891
30517d3435137A6093264h418407m0471779D6913685f991693B5904757f0276939
30525d9495880E9862511A6177886c4885207B1083859R654453q317762m347722
30532A8072828N3313977k6986955c9037128k5668890a6800683k5360099H621870
30540F7820527e4038260F851887c7344300h413452A9182767b0320129G947716
30548b5100232n4799166K5104505F1439142j650504f9468624D7469742F406801
30556e6666348a26573r05784m9063363a5145574p2672739A9397759b6266680k7696893
30564e3963573b5541530B3215930M3611773j2254165k5488873A1730740c3862809
30572b7389308G204361d4995425D4271162c045419D2996677a6992348l6722981
30579e3715329A1323621e9384477J0228807K3556780C7494537e9669393i951243
30587D3807483A1606620N134306g8256058a6259080j7347234j9775847J6588038
30594c6794123D2256160D077559P7026575c5452969E5146840e3385315q05585
30601e4190900F7351819b489076C5925313C317676c6826650k9706897B2116290
30609e4349102A381567K2184678J4052264j4677036o198817c6586199A2801873
30617C4375317g8148318A9603673e4732489c678762B8667215K1719153a8801909
30625a00993440M6278128K7297079a434752o5084080C5498971a0298333l6717393
30632d7015726C7472708A1221796J6876183L75098c8765783k7928956C2704644
30640A17894384d2880064I807714a8137222A7790272N943944d8299751B1776776
30648I943254b076274j24883958C2393725G219571L6375013R220709Q348318B211092
30657A957585J00744200D7760137n481664A032222a1213163C3689904c6052341
30665a2750460E2878213k0375508A0013808a0209920C3363005g401857A7222070
30673b0099395k8122168B8474171o292193c8699621k2476290D4322966J2138357
30680E6461323h771021G688446P8431748a0556634k0234559B1171030F487495
30688a5139242A4558453h716414c853624k276896C8394269d6374435A8682249
30696E2011844i682815B9246002B813446a5896290C9259840r157453J04168518
30703A34270905A6982526a17201476A1175790c8779890A97519Q7593710D142357
30711h7165355c9304896k0898280M218275A4198536O1663215m780557c3593584
30719b6893296l2274458m832213a1030018D3255970m949526e0068507B4114667
30727C0035718E57636g7604965b431879C8162842c1875342b622908B4554185R2023864
30735A16578049a2558790k7588380B6536121a6763747g354430k3535843B6014504
30743D3344336n60626f0344914a4566131k8006643a8403029H252019K5834507
30750C4086526j6103799a31419775c4816910b656109j4831751l5050856c178756
30758f3645109A8156162m948350L5992739C885331L9716075A5926832M1221591
30765E7148423A3131463e9895270B5990495N797809a0170717n0431563a2943091
30773C7756626g8521333g028324k1048034A4594439c2776576o7972328C2789115
30781D0772228f760620l9875263J2999739C3183442d6701469C9998147J8698412
30788E8696559b2586695j364058D036594a605851G4135585d2282872o1091909
30795a03374781C9342679a7050087A131886g0417374o476842a3660999A3412902
30803c5773341R727602O216625p1150971H804698J4726818N0046150L7960212
30810A11537878A7639407M5471410J2262454B9738695O6046476h5284178H2207882
30818A404485P4928699d7868505N039944A02491771g038361j9582020m0033179
30825f6653560a9919783j1165367a0407630m1232004B4769575N5609239b8560575
30833D1627242d731433k6348867D0658928i4629857D1073300f9368704d921405
30841h862030m7214215A3035290b8272696o3241360G3759659p656474C263399
30849A8955669P852589b9792533l0579486D2488059a8602814n656158j8079969
30856d2338941H4103752a5380720j6472981o6280872M8395836B3179214J6547845
30863C9727059R372639g5651206A808074f0539305d649607k6756953a75571C4675638
30872d4079545A8447373O1480293B0538748R817177b1498154d043524D1721287
30880B815594i581013C8216613d5184817k0762307A5253834L7333335a7823994
30888I0329669e2426365A8873033J9449444K5399550p790913a7461259n4681372
30895g2142631b6660512G8093831c220616r3863305Q32166M0997455C8987646
30903d2739172k3365820b0749493G297100e2493927A8011624L2840949g1260076
30911f616035A2928427J1074722r794869g9090403C0550456Q451900L0180177
30918F9182533a7874291k8061022A8654465A702916L4125024f033972j93130o660345
30926a2887447B0767501c396257A6549233N2576596b6834584C0823149c8412854
30934a14635498e4088885m1434154B6433395N0997511l0593622j0164319H811091
30942F7459351A1317943b5611076j5152003C3372916e5349071C4163678A4557434
30950A8739839i0691250E1866545c3049533F0170174j4143555M4650566b6558954
30958B3926210b3603078E3376097F426521J5884652e525010A7261979J5490053
30965C2752032b7385919A5510361a05719043D9844454d7779717a9064858k8944441
30972d8009299F7262186c6626005C3074455a3963489B3719439c0545890j7906276
30979d8452166G334958Q9511232m6714499b4032407C7340502f8125525D2604081
30987A09316481d232728D2981232A5400321e719260A6417678L2070954a5376241
30995B2534280e5718832B6345289a6101816B2266382c7413354C4695323q454443
31002B6240880p700408c5269761D7171713b964363m1487747E3711601b6400619
31010e3981014j0238262j2603846A09432836C6945911I563344A560373J6162845
31017A7723218b4128318J0794379E5600839A4252631E989678M2422474g6137432
31025E6510810J1016235a3341673l6035793B4565896f0512081G938554L3017177
31032D0955731A7824100H689084d2615648H938432N5971894h4169400f725226
31040h7972576J6086839A8721674g9011298E6703924j9770709d1427056D7014260
31048A9963139b7493448H0623540H09921b5916727L315516F7401060C2533628
31056d1281116k9033211k1331430A06814518B0898872a22995921A979668a8646921
31064A0273642j327865J291064L0723218J9861535b6870377E5645381A9173489
31072B8075156g605526p890662j9182118q7841752B9309878e4032052B9135337
31080G2479716c1484430E4397574A3134763b2822211P804060F3281104d0577920
31088A18732148A0968556a5427550n0657386j990286b8001087D7450427j6684738
31095C0765689a27856198C2420835g1800882D0812627A2136335N7532841A8593416
31103b3742895r195084B5870184o041403e4375611K2290201k0356334l3480386
31110h5922130B1636798c2661894D2617736i0783507j3601225d6457910a071663
31118B6515757a1975170A40246308e1256840A3985889f8162456a5022091D828517
31126a7749168k5299443K915328m3338547b8460624H417517a944538n816597l4329896
31134d2091031E686978R840648e7424143a8604288B7408278d7755543n7777744
31141a05533287b3188609k20935B0179292a5813903o1440522G8335870c9100335
31149B2824130p165675L0911470i7123454C3317086A5843451M5900195m369112
31156E7374534f2578345m890509m0747499a0576799K173952H758909i903075L323770
31164f579305F5080601A8053520a2202172K448198E4255227J7987076l4934669
31171C7307634A2704030O482740J455393b5425476K80917m016277l9022265D7935965
31180A6294978R952315p435183a0957639l4251694A1036677K7534506f642266
31188F237964b951519A59054824b6967529q207812E1147544f6694759K4133921
31195d2560838A3652049i873758c313889A7537312K5689951B0627164a8806951
31203b2142857E3583589g413021k5328136n912998A4279135c1675293j4332731
31210d6008024J1308636E0071241h607299L350887a030901B960330N8119736e5515099
31219A43582a7849284k492082E6074321c403380j4052573m217553G2816830b165080
31228c3584578B5436962m39422e0182964J6491918c792265A2231989k498606A296319
31237e1662280I425481c6127974A2599282j508781k198161e9499267b1379707
31245C9971638A6303980a114505j0438003k5317560k965034A02238631c9607113
31253e8994564G3347820e1969695b0132753k4821065C917593J4797244l369641
31260A5345196e4114744d290841l6919775E2053599D553116a03021284H6983117
31268A9271964h208585I3750494B5493448c1838023h830774A3652688f7362680
31276d6126291B2728040a1770672l0682165m3330405a4208613B7596638B279475
31284h088417r414117N652893j7494346i787443m707886n4021761d605537q2774002
31292h7379539K7917472b8910191A8741197h8885855A084505e8470686J5516384
31299d2954302J0655793a3112560n070412o979584B466566a7891236m3340974
31306f1232210n090488k236133A2327505O0675725a19947890D761603J3545242
31313A8306845f964972A07121263e8493900b0731213k2735441q845186H3209731
31321I3918334H283164g076930F6637227c5981336B3532451A0069410K3947933
31328C4017343g613735H370072b6263829a273653o468160k4729451D457462c5888293
31337A6196073b8158075C455961K6659421B854469L1787858b4487044a1896417
31345a8250779l5545286b0732994D6186072r95769A3634236p39443f2587408E213545
31354a4937913e220280D7440886a9652151a226121B4201407d2085370C5371272
31362a2867251j8808B1459738F109245Q017734C990582e4803879B6130575L4548373
31370F0678948B4609187d966971r29511l0060020N751723l3794863J9782974k105758
31378d6322426J4056002D598144P332366a2420878C5861413b2464800B2631173
31386E057216K8404905I640144h643553H635639K2505073c9010251A068814c3366626
31395H305995N8577699C1932061a17513838a3163598j1043357o5044727D5019697
31403c6548150a3169973K826423k8060859a2202612n9153570C7458396f8894776
31411H0176114a784338A03293769g0675088F5533882b0234013k3958047a413151
31419f6864229b1409832B7048992c7011362R462492k699252M862380b629712B5773351
31428a1911215B4341795N9217069g9821574c391128j6667865j1156302m25048
31435c1640343C4205839h1171540A1477584e472275C6260669b298798D1324077
31443E077006L8443490b1505582e956440k2575456F5163650j6671683A9469497
31451B0447492J0144123e9460250C5838442a5068751C5536256Q201968e3885126
31459E4852625b670292B7603080b2772519B4797025a9801359d358163g20358D3116557
31468b2333458E216542J2086154H206561N3176667A1158380a3745752j8154850
31475c1900602E0157983e8094452C1074129r283967a8903900p8718378M2747025
31482e4875253A0415441b6567627d33922k3283103A5439314c1982177m7679639
31489g9661816i429256l8594951D6527788A1631867d7070249b1990537m3467539
31496f5458076G45936d1670623E7234323A3402118O2376610f1227998F6815040
31504e1433894B0624117B88754b4963081H641048f8079877D3417704r273351E809381
31513c4213715B8346130M1178761h7740460a7303382E4256552b5357349B0661891
31521a8356577f462200G2323690A2725122K726768J7277289b2347142I507881
31529b9058720N782054r41826c931479G272518j045589e2501564J0033560H5450127
31538B7367050b6640573D5157617f985740k0107454A8240933L96448K092113e1962211
31547d4737695b0344383p7731225I320848d401179m0446252E499555f6781564
31555C294590P896830l718484M785334O2491307A1347660L9893780k1944042a1850186
31564a279036m4830425K2611550E6155207d5963216A3774443l836006F15212J12947500
31572A13562712b0678001k0610709l3695456C0509854J4497623g796568D9282130
31580b9429535e864798o3153992a2096448A6883546g2625562o869202H607804
31588H9904634c0072449h352583k6009233g177233k5391258C191491a1238831
31596A4742789L9367725c3387024G1984924A3962471a2708918j8082027B3564487
31604B1157953e3771840R810129a1606738k1066432l2064440b1120034E9982316
31612H2666665e2910421D0484513f2244754D117814M6256695e4882338O786210
31619d8096128F3630374c0972755I059160a23439506c7965901H005017c407205
31627b5922318A5210381i3599527d5704618D9019902n104969g6112246K6463594
31634d9648652a871203m9591924G192482L3671148g154290E0840904j7777694
31641C3063210A3616439b1829576m1222419K3176252k16600g383636D897271a1831987
31650b8736154E460949M413695P3555670h1819203A2933975a2854943B3298681
31658C9846057F005858L7952553c7831717A4456949J8774841e0849831B9805546
31666a2718654l165491m2813025a0007947F529001d6511457k4825290N13262K9471089
31674d1352396G0933089a6904122e774984A8293405p845640d264596B1066617
31682A553298M7935582J8005684b1205005p2683802B2159491J8057026d607518
31690e3784201A41429869B6457044a6110497A5117103N9921233A0613201L8590443
31697D9203644a7294428E9601783A3633703R76334P425194f548421p936800k9987633
31705d4472854D8618407n49441R058715c9668054A2607817L385436f3829412l615129
31713f7444541G1562989B3958058K3774859j6195355q366260G780587b9651671
31721A4945674k365913b3590346F4627024f2212776q352132H0242288A7325022
31729c3731803r296699B59061J0440310c5648017A23449856A0347934a2431933
31737B373937b4091406D724550J45022304n9701956K4592555A6714264a14789271
31745B3906540f1003199B2683273g127970A3903237Q886829g9837765b897280
31753C3674347a5390855B713493e5148129D0584771d0254234A7684380a8952581
31761G232221N801018J5753567a4930505L968516I752681c5264595B3563508f6130896
31770D6742271A741059i2959824A02391333C1465176a8342928E8123435g8733292
31778a1251496B1947905b7056225j8429530G584151g166471B50806a2279742D1947701
31787D0731401e15095m4448443C7399781a4319266N106326d471520H87602c0600791
31796E4880319c2791350D9424973J0232058l527741d7675271E0993786A2383206
31804a9567437E5484421B4376727B130741J06352b7768301J974168a702843H357194
31813F5888150k8061393h239111l8171265a6789486n2318664F0051987D466077
31821c008339n3461667j9341000a2255667B9328758a1842397G8467775j0306727
31828F8161048j7648143e0006195K3149341A8652528b8679449E3411a46745k196765
31836b343510n0250211C3876697b7291471B4010189B120813h727830p092757D2825355
31845i0669060a8637585p3743342L7200300A1324680j835849b7302111D459566
31853E6311512f024654n7268074a0666990k9748270C5164850K4728489B9730983
31861E333537b1950245K101380i251931j9872364o9510629c077144k4061831I984080
31870d1523474A14417387n5378006A4606705K629899A973071g941427D3680649
31878E5207765A3970325a9049380r0571262c6247206A115007P855870c7478395
31886A0226820L9758957d463039k7911004g438681o9230771J5768754f943484
31894b5394162A4337319Q0333743C0703493a0396583k8420634j854512j4417420
31901e5089149c979065q649188l9476278C719465g7091410b7494937G2303798
31909D1127066c3098646A5712213e432766n024748A436535J6012282a2670477
31917b0233369M530538C1055184g6366576G3811682C1646560r962783J1584845
31924C3268622K0837203e0053586b0817995l5703372A7022391d2273049r198235
31931e1471284C0113243f8669522D7227008h7844386d522585G304187J5322689
31938B2626876K007184m183202K1378705O7160212B1213846D161031j4288N1035346
31946E5182089O744744i0242066a3493840D9399011L0402363C8453850f0703118
31954d3249118C3250855G846305K220665L994816E955618h2588504A0600462b0805917
31963d8855495A0644587i6529328A3809502c0782966D742013E54444d3326911
31971b9344808F4367650A6890813M53341g101106G6569506e71024j0138037C8106135
31980C0932337A4113151M4964722g9412799E3076271I613423b0287537B7724188
31988d4306014C6347452a1504906C8896753P9221980n8830045j9304645G373346
31996f2237327B3180704b6839290G2060914c248990A3960051L9116632F603253
32004A994473a135702F0434554I818577h6827271F6261368l962871o775255A4745976
32013d1311629C8708337d080125n329000F352182J7918488J6843516A7975586
32021a9148464p7766568a040880D144076Q069505P975859Q4962971B6180934d7801149
32030e6826293K344999p2103527L5444169E0150845i448687j560911D686310N470541
32038A0156851d7193536k4914207K0038110B2809468K870754M6388738B2295075
32046b4211256I0126576b4015008O480283I9207131B4625292P482763L7075769
32053F9183824A7355535e2569609A7767984g896810D9705031N8344590m3181266
32060F4868355k1396824b7871632m9132445f203127e69838B1151844b057564C592116
32069E1894898k032425F617042b7680374F3594070b4439465l9661140E5373407
32077c3548732j2338204h795094m2606188j0020310B7694549g2032906a4423539
32085F2218198e4331552A8901802J140828d2036344c799430C0719159L1089381
32092F1808540R616353k4805887j7966570P111404p392068D351479R4418638i4824782
32101h197398p7132601D103446J5476813m559554L4568672e4300168e6122r3407804
32109i3463926C0740776M5726682d8272386p293520D989155g9129246A0217242
32117D8455138g8548641b1184222G7237681A8524712N7567424b1004731m5023951
32124f6028682a7376038P876681B5445120K5391347d3816951C4021366d354830
32132g562793l9590401E4056591d1031831L737984a3169242C1034944j592973
32139B9441971j414139J5682409q569843f154138B2026143o367401c981563m7842918
32147e1824481A6810354K1798529j0424670M303196d6120566J7787226i212087
32155g4004987B4810987g877743a96654p1003363A2424189K9137772A4301071
32163a1850393J028178D3794084p116532K6478841k6755866a6791506I0000406
32171G0218795C4856350d6758948j1325725K4392873E3730187j8554383k378594
32178C2797210M346032J0882826q418505G149426h5924728D9231055c4246462
32186c5053768a6930163B1281135c3851741a0333214q847777j8069058F49947
32194a8844829c201887l9134113A4833739b0746790E442924c4388992E3531J0396057
32202A0449588f6733290a5808239d636756o2472411C9800545j4970639h3794125
32210a5187302N752438D732092L422724b1906326a0130136A3278219a9756663
32218e2849777D9965257j6177948C099694K800246B324068b2119404F97931a5082528
32227b2014599d217444n7925507G5111194e0701775A1251270N0270305A0358655
32235d3705745n6193563A7985728Q702683i699268d537808j6979914j6655350
32242c8173072a2896039E4286398c5945925j4973936k7957476c2186158n4995771
32249h7181929E4206594M0483326a4792484L555223D5694144a6556460C5052298
32257C7959649M495773D184234R8945074l8439056A1232672K8016931c2307703
32265A04977766C7606810c5136185r308550o341856R172865B390672b0746671
32273F7594665f467959A00538407m4615059c0985917m8004458a4496710B5341583
32281a3400813A07485471E0586758a822024k8134441H558327b1646510D9159263
32289D1100451a8478985A42245K0178249c9899988c640895A9284981l772288O1613196
32297G7125889C3708847b2738106B1202924J3949678J1598074b9826609A9039814
32305d309252r665604D0381208L4472303a3636885F2513629o390747e4612406
32313D4532528a02677554M1114147k6634076D1623075b0800841O585840j2726241
32320b6941242d003903A270861c2178046k5600269A5488086E837669i147566L583063
32328e564503D193393K750796c5013295F5126091C085329c409332m2899122B1565132
32337d7152698k9217734A424643a563047C9121199n116618c817280E3486957B0277411
32346a15665796d7796246H0277145h763611C1356267C672436N7939448e8724616
32354A6565315I50751c9091033a1380529D5987873a9807257j4590746g411127
32362D4961583b6215844P969349D6315320H288262A694686L0507473j0911209
32369B1290950c4608025i769448j8318001D1636155c4515964q5622903A304790
32377e9368700D9855830j4729311N09956F430370R0375772i250452n2527412r411259
32385g1189123J4848340b7389049c510602j367930r888513A6206336g259063G192277
32394b8635691m6610375a9184073m2211328J5314208A0082000N2897050B2207850
32402B4365182e6319034K5629258I290329a674002j1001053c87943C5074499g0844893
32411A9346981a6362100o7614492a5518247G6782017f8729170a1775906B709726
32419h158661B7087864j2054056e1062273B4142873M2344456a6026415A9840217
32427A4374345M3655060h009221C6813191e533356l4562537D0436142b603834
32435F0647593a0368I0041293b3588473C0792790q711851a9034180C6706934b3887481
32444g75633j6793556A8260304N7825154f4292000C8631283i200268j298670K738397
32452g760541B7025494C786188d2937140J165396J7947471H714109K0748385J1030410
32460D0492904J5672410r786537j7417021h5178174E5707350d264058n10789D151977
32469a3623282A8875057Q54353J7141776f4568359J5068906C6113422C486729
32477e8388444h15432G2243336O966162C3114506c7874622a8037740m6815729
32484f4853469A0479079e1385965B3179310R44353K2337080B1889180c2264720
32492b5945046D5467884h349088H300835B749585I89983J8085120J2464235A294227
32501i9927842b9256090J766877H8818885f4015319H1966669E803460c927385
32509b5138002N546134F5117001B4228933I701768d5838563D6348053B0618041
32517H1852932c7884573J4316741m584086a2632704p3353636c1164936J0891859
32524b0273077C6945172B408118b8409117B6426973N9186636E240045J2685829
32531A7925874c7634567G7356016b6353692D0519280j5675449i36422A1042265
32539C9028989m923255K5735943k7180543L924903b3551990D0329651M8982145
32546H9311796C0469747a05322232a9207539B8848195A1498891K8794196a125384
32554b4353456A5447772o130519g3407514G6961474F429279P2455969b4396186
32562F0545821B0198434b0060560a471874n2607801K0403936K358577m323985
32569c5641147l3542196E4607220d5366510a5146257H030817a5368192A7025953
32577F22469L4540925c2725051D4646076b9701419E8525863c3874066b487777
32585a5997638C2292255f5579462a794221C4944118A518109L0065211b3127468
32593B7461942M4778521k4985169r771174a3918245A1367310P902477d0861399
32601d8833806a351911r4492798H9355663h0923199J4160222b3712116j17058
32608b3829174D601695P280950N9488197a8089178j556783E695544b9727372E4935442
32617c7159695C609353O157768a5390260B6677883d8987672e208205B1500380
32625c9226221M304609J4801950i384994c217578B5803978b1139791j3517018
32632c4656809F2191525g356837k2201382j0158568F29502c946694m9815679n3707009
32640a07469382C5144529g605739o7431892a1205181l3671744F1252653a4378779
32648A8010863L3052459m588215k903377L0525117j8103140d1879260F1160136
32656C0248396p515694E460453b9396405J1676309H19037a713048o9887265K8000406
32664d3599907J8836426B207123a0629098n73732n0023251I1909901k6066224
32671F5843677k8791032C851874M0770526e9305502Q830591J1315074a147461
32679A4641358a403549A6025461B714580b9218483E7842525a2412322C4244265
32687I2892152B2395981J0704483g4792986h310439J452513n433259k7632839
32694c9924024H7391976D891361O041756J7990359c6956389a6762709f470781
32702B7708126b854374C5707318A913481g5290663b3624508E509590b6165162
32710g4562891G4036493b4180106k8217659b4927803D4942420r605101i317301
32718D437574e5474407C6230433h5903479B3531962e326698n054196c73411C722936
32727d8324451B37682a9394717A7880576b1703906q7873148f333114A6385520
32735H7396791A5323992n477489M9128359b824784J094722n320102q355361P461635
32743g943890b359098q912894B7063297J4150590j0257422a2332164n7603976
32750f9936140b245439B4482508A341952L7919815g2849111B9154411p224865
32757B1929546c8015009l980115G824862h4652292a0460361o7923877B9997062
32765C9600794d5013083m152008
32767d9165091
$$ Imaginary data points
##PAGE= N=2
##DATA TABLE= (X++(I..I)), XYDATA
0B8698e8051A38859a60801A66509c53990D22896e80312G79381a003759A288604
11a661243B097355b562248C218380c951437D774218e789485F990534h295513I896479
21a1706582A3745898a6092008A8822660b1784501B5240628b9083475C3401623
29c8198562D3614817d9591469E6218239f3578411G1707308h0641108I0488677
37a01296593A13111339a26086332A40231248a55627360A72456283a90759910B10599081
45b32225372B55659937b81084376C08686312c38624745C71083951d06342578D44670312
53d86292571E31686689e81216221F35397482f94786246G60271595h32614932I12957133
61a002836171A103968983a218736878A350307914a502903476A682320739a897052081
68B159259297b487899556B913558741c489124801D314288149e603024776G913027272
75a3353145413F4730207840b8628521097p3229557433G0619746349P7216740516
80A47836486865n9656211271C264741450i171744135j0204383284a945732313
86B7529072550A2792011033f2492853722j4768667773h035771415E4668054964
92C1771490109c0836771998m3875812815J5568747174h17286905D2960003129
98I649565106f5483844720l6008237758L8063582265f430766133G534697208c0019708503
105e5484865832b5573228422B2170064741m15381718a0979195639j2354223275
110b3333418914a0988015862B274942695K1498129012J7193583850A4196662012
116d0596719355o167142355I606959082M8687484973o117075387A5244580448
122a4523173448m229470989B659941261K3145744826j0120292770b6322968936
128e5290413925K1100126735A0099210633j331391810e1345935002l2702554894
133h4048489896b3873328106E8442985997J314907613B896511141b4837538332
139a2213707346A0849426613L5646803806K4338494908C2743786390b6308232930
145a0650164471E5067802179Q205956348A6803048158C194691546K9341676135
150C2536367681K4663197522Q080011773j5638154483c218001423l8420815780
155d1638817203g000603754D6713143976j1651108101a7074912535k6578973138
160d3653885673j830127587J3927472545A0009915064K6712095107a045674869
166d3411335507a3295592547C4983281864A3413235628d3493317540j2527585601
171e6020903141b7732017845a240094991E451765413a8663339219m1918532598
176f0581871817k432321341g958591144C9699200120l292275453A7849559088
182A3130078856m110404371j70752940J5970495090K888042936d481399033k6777841300
188c1259240333J5268432922E570883763a5680490332m5316627624j0156186262
193g1153304218b9424965475A5221742348k688282202b3899413191j8030171915
198d1929585106J3379760411a2299418250d940404692G84082143a177660352j1025209077
204a2202869429j958279906f446814163n96181780j072399879H460870945J6586134467
210B5047005412k600618059j445957690P965100728r790377670d317287050B49587540
217C1827243817J5396297365j1431568101A5674340124c577926763r37317120
222d515243883B6627717525K6109395079j9218852954E190619826Q116824402
227A3307444228J2985052464F827353116a3697088263L115615664K117634195
232h463838404j108082968F728340524O979548644a7733317795k6239024733b0401107838
239A9834857835J4043170920p358162671F440769885a7116986361O565672062
244a0551314299B3637735255J167355417a4257584664o608887243A9108159762
250C2373636122a967986222k2831062741J0937717366A953168804J4920469012
255A6873637816J2951479019A3016384851b8490849557j4209429317b0990926540
261h505084715j0944037701p980383479M03457564j664011119K027665286N986706875
267b0675687289k999769789l020209475i833336677A3827443179m76433649a0399937240
274c0563920448j96611909J3661020739d879216667b180805930l000411328n681360483
280a0862577741r328559802k61601225C13317277K2496505642j001607371p286273441
286A4521942107J0975877288Q631329541j7034562075B25215504O166320460Q758900506
292A5150436470k74254054M753021364q48404061g106131469k2933113657a4658994906
299A4019242880N381910624p494523966l315328446B174793495b840579192F959108677
306A6348701415n272063218j02966897J3638672477K545673311A2929833830B216383575
313b100023412l56313508A4766657877K2292600725j2343549696a1625879150
319a9954256347c76799797G045449760j533022631J0604086116L134697734B402715587
326a791411064A2299082778m678184351a1952629759e548840292A6341628311
332A0896437587a3788151463j2400304166n279897076n802711470J2954549410
337b4316514765A343998301L77546542b3876685253j2579661575J2113862651
342b4342484177a0414771121K176596710k499967281k67223206L644916577J405416091
348e955032230q976474633j1745840815K73289873J1451973073b311639031I076215589
355A1428141795e279909209j7947214252R025224456A1186436824Q383804247
360A9570241071r188840035C700520607b58752058o793472001j063294381b798765376
367a487739021C93640190J0051823490N904458761G656477820c746120605k455428230
373f201548835f25788963A2883206503J4460162688l924349669B555830753i087764753
380d613697174E41369076N509218156J1130452884N26530448D402582999B083803062
387A2534631819k933745151d1727617A2304702593K0889367040j185491831j2136033585
393A9872544217k493040553n500276910A374924547J0966499778K4742307798
398C7083732123j965775300G546272133g136600594K703731582j947558221m693372147
404a1073799380L840405367K705645243m189347945k357992121j469640287p452043950
410a9996773073l491871012J0368976511B22688492O212737958j629978126g670204430
417b6678306050m591071898J3828542105h198928223l985292815k929331192m73905013
423a5587457243p190785224l165723548J2457633658A08973841K805322951M357669144
429G271965936R389202135k060651253h36897774j0404653189K988046110B9394716
436F156778592k214628076h620359176j4055166848m224279922N379973852a0454285449
443A522577289L179064481c403258860n062657329c522717330j58835779q098961683
449a1780514792K709970854F684992844P235460842F690554677a907961557n384157808
455g292119365J5387379H084019824K2716888770M660057125j2442752950m719585771
461A8298626998M740399625k377843994m271954489O569690569Q265876900k570435468
467B8654360141o935648280o396157332F516175676F33023850M729110859Q870174366
473A4232309075K762737502l651938911B850808465a2372312256o741380775P274075816
479a1839617215e027317028l90863258K280009629h78212145j0161677515j1097277943
485b2137167603P588625313F76269073K042629453H4743514N080459027R77534019
491F142736560f483358158j0796936101L334947652c639645669E200636173N338525199
497A0539161372l040601061b623433099n908231612L470824090B859660439P011927414
503I871587853O88413339A053451451a1361966237o616915483n229662830q868354082
509c2076898632k385752386R696045437Q532360726k236107022o288406809n085256459
515b9844015145n33526791J2409486676C810133206Q229632277H81530204g462586306
522c707468836k06198798o872568174L305756870F194110990P570621545j374235946
528A2390496589k057193144k317652693n70442525J0008890404J6305749874O534327115
534D0294175620n617662729p484014877p434603887r841589982B861038334J011947785
540C872986119N806307828K470685857D850515576i387718668p234664628P126402539
546i495980757g16984609L9183551A730885165J1011217433K249789652b05308869
553a2280033481e442443119F961853471L855700041O96915622K250506863l217044304
559A0547931693A337977132b379296886F169778762J3549495686N424390270o419819247
565A8723845471q720534156j852480778j188783270a038019935n051814584B314113341
572A2852024535m631274941g650986840j2484338221l364213355L738413674O471676008
578a3289448734J302486858o945806500p483421631l553445684m336987690l762302983
584c8068926364N341308386J3078547508R809209628K413347877j930157463l511087148
590a2867757576k2619977d515346972F555285484M632390070k65191652j227103635
596I695380267C388064005f966087555k592872360e59094227I876424524M558640032
602A4435064556m72614898n589594700A736592565R81384517N905455386J80169921
608H803602389k046798233M367714011O9728822e321495068j6860509540J737441937
614b0444562671J0101348425K876976619K828440482C900793873M61570291f509162312
621h297463302G648070462J4219506167J44445862k074529730L852013471o27636241
627B3161869991j0271894258E071322431N012279945J1083817093N838294942
632B7005714411j412696447n360925815p830115291o137293337K540631645R449082274
638A8254397440M407442415o234270827G454707946B043591120e078470426j0220342828
644a5298813254m108466554O351250781f032153606j987184819r373979478r006108675
650b6399426578k521334085N833535054Q554011073M714080770K367984615L134174524
656d316974627k11269190p429886649o049311271O612197136C577707512Q260523905
662A1838231417m989883121c038789439l596324063J969171333n54047479k587032635
668g807022283c196542936F812598456J64438991e834666358r001402453L085103315
674a1750965496M939877045J560251288E73681244N981179260h27427512j6152717366
680a6980144878n714232342O417315336M252522958o59620237J708957372K715134323
686h260067468k314352112l866399534O86631384N935576152C046956721J4178779591
692A7225736312Q694575989k816161136p695734138k639901641L873273148O180544903
698B2822333437M589517286m82514315n607852782n700715398l665126146n445790046
704F509852036A784322448N547149387J2841463090L092874727j1474649591A386844922
711A789316601K231818675A844748009Q61143546N918808153N04935967f43441604
718a1454332706l374367491L190705393e341977812A282747534K076801475a145558778
725f700957800j161907322J388056723K465479130B424138524Q201409509O38790484
731A1264338517C553993581b413251315q08510376l98549961J494226927E106577901
738A0217130447B329580250a1956836081n662240360L134260638K098543334K4537080
744a2361735389L408713759K908168582m698861035r022789112m029753073L102053542
750b0694202726N032814395M818950155L434206874r45381145p017754341p537190454
756b2908557242N84320598R718277982b211005842B144946308J915843444K972597106
762G033386858P9430557B516480317j13291848J0102492198R674087889j802480949
768B0377287607q006331303n316081749B326682506d026470622n67984646C810018813
775A1760442451L99431523l282384855k365682884j933250715R40304574P735826196
781A3254686290Q450506016l84055837p504681584F804937283A158996565e619892553
788h297164866b620020096D392368180N67731693A426865546a365739689r08404537
794b274144226a13905942G704172166J0254147471M243948981l759190862o600060821
800A1843016935n583043117B446388742r13919675K978560052L643794226j64686142
806G990137203B794095840d716039044n942486687q41455769M066090033b375096786
813a59840059k329721211o502940487p806836292l411465772L755937937N997041292
819a0457824592K948847291J595320439O12174082m283641975p895542253j965563421
825a9446230429P637852459d247579426n12273611m203107991k788018352l186155655
831a4937135035l918813761J482111773h332021135A161826312M001381941k97445206
837D865763047k284591157g46782370q72501040C073238966O802604714J516969574
843A1392813254m808021877C4024394d965846473l261381055J6899072c097640331
850E412783053N756456768n91403476m148350736C019052136k60778886L189725223
856E947998473N175739442K881079348l584509983B240771848d434687113j673792295
862f108479408J999622440A73557797P269677766Q001216666K554343449m005892042
868A3992903636l755807929J193615262L450184759K856139222J638671484j719509228
874A7656197206H448410568c112590488m920156189K487404258a792317327A296018365
881F616930044L849466886l152960296A062324747j89812001N255598539L088678951
887I216790236j213795160k996797331a352483971j1625730946j0262223898j045606139
893b4286044954N376738975M003529395J295536666J317385175K36648207k705954616
899a4762161152j451997389N244741901b059960732C035567908A419963436b482890106
906f904003472m609525183j753664800M676935997a113377765B590123852H42846374
913b420826547k623559628k423402294L40364006a888828556D099715610m78971528
919C620744082b688511001n591594547j719298317P97951893L829438612A874127596
926H137222058m0748095C941131297B79043007a812563291q54941672c95264034
933C906517047J072152845b58331099o549046571j893934253L442270123A659864707
940A0356409085Q348897496L810762365j307585472k981264805q81307065P13780729
946A8059692333R70376375P85173542q44284007n229665263D524587930c590215795
953d984657933h0161782F019563576L505042424Q07989271k466621587B887816664
960a206099484k67050727A93953124a29914793k563896587m089925282o337433066
966a3121169728p151427418k170033950N794805462g278782296g27808849A939595070
973A895007320A33176597a695062978f22204515B736441713K057656693j702760788
979C091337618a595676933o430618154o460951705k821300503L399524738f431219156
986b89180043A552410447C8930451b521096322k138625297j92537073J904690405
992b947568287h78786307q47944822n074567408p592830620o936650448k974024013
998b4304803618K689172792O882087232O656938943L420275642J92255336r45411368
1004e409485041O86139081f88444035E311151811N153998279L340844849P34333895
1010A4540328834k988206967n202496100j622719913M597605566O338417090L566930657
1016A9229859167J013772322j478901987n756971064o362995440r56154489L426644673
1022I115253182J244341259k113098756k796526067B299730215b717284078l314389964
1028f031674042K416326725B855417100N623287250K116960643k640923665B253633682
1035b354546880j122785837J433460533c09447383H52719489a034222896m668919770
1041e703142666k701434725J787672654b675237589B507907319Q314670491O843145702
1047A7665723512j155928732o554709495l803552488p8727231j000694518j706694027
1053C365417021p47845458g89770910q335948028p898605152k260388572J616081756
1059a7668630906L105803298M970398882M326820524q41256045m964893171l725324687
1065a4797082105l12543764J453769114J646690883J664177579n54435512m158108644
1071a5057532449m801320405P2431299N610461753P081348453g64527194E573300890
1078A0078751289r86856322m133114759J23494379M817740329L250241498r82137838
1084A2168118576k257792950l651940054D5061704d432743201J224764074A705363933
1091E696946431K364543965N92892624k495764980A838371364d01028729A478005661
1098E304041480J813791357k781417899a264699664l768127351q75921785o9358639
1104e978107439K328032485C645746137O689025411o89990582l731174709P63158760
1110F676765017K294394147Q5404451L192365126O817088336J258336422o868909314
1116A3455444185n530303413k53313322l42837941l49918394L418364754K132092046
1122A2529527915m969980547D75099012c038750702l425913666m176652776Q66875586
1128i774441558M786796101j55667582o468065034m985472148J52175937K095388754
1134a4349285530K766170590M168006927c302115747O62010003l246348845m815121721
1140a0701576310k506985659J966342736L280125407J972329009Q98331589M372344
1146e087060884k670602717k339564722L263704167D64080785N356859667K571647291
1152H392587743J978464056j527440960B740405033a966874168Q47710955I65211986
1159c58728351l290444919k609462943l169657234m337927050j839647329M227709418
1165a1378158408b877523846B319669208j027278218h76829295B51808096Q61138779
1171A112946875b28092488A344667270O085584963K684045336l919759946A971449955
1178A325498608R06335135L229862400O898482576M896684745r13807601j378645989
1184A4964409874O66852268k301134488l531506503K247352418M812135693j842131786
1190A5015977476o940900833C108127895c62684924l472185221J33383259B94312048
1197B441781790j188207064a73586181k687826765l650335871K84778662a542234250
1204A308453424B86349387a447361396k445056459m157109215j710401089K667796117
1210g092132042L328436393a340923575A097593660D51270821d970017952k604340453
1216g574358405b733415322B024636732m47972280j64807066K176638025A610745122
1223e472807382l711571923K768192988b648480620N16467179k578072674l753572799
1229h463658914l302135546k127981291j308596122J183507681M704777053M115267532
1235e198819607p35222838k730259986n91856345J442290486K816798023D28207821
1242E524896651J59394536k185273599o52717219j283798400a196747436D17252498
1249F590182762K553629086l205255338k592509071P7315511j0810416J541968988
1255D954521522M585661732L911378742J004805966j051542412l427113739D874370541
1262C118306994L298264954J308054058k481714643k163085783A424568888b576473284
1269e530869148K261978359I41807824L301357035L325089734N43936291C201350238
1276B38172362L656711086K978497825j967268246l26344623K759809424k846056118
1282D493521710c681938846k916347974b782842297A94157390Q97823627J647153275
1288B739134292l29136336h24337715j653704949L13795692k23184393a154145234
1295A950711366F82507242e966965444n172438613j161525851k47791085R35825092
1301a1612895901L178081261J402496008j566675033q07459286J12683750j193263452
1307a0487032653J563740447b184574404B119321217d37172360l426323147k36875625
1313d100371132j117952024j649247949J787379480a107030926C69926421c60135489
1320b090959159k779398215k09346388A00445117N106358664J36161768j88023926
1326E154941623J492705200j817113558D10059682J322083L885280074K120536750
1332F417198589K15363585n63884632B368663015b119294403i15481271B934423119
1339C515013695N25728496L965032967P88756084C399998484E57798928L579915278
1345D137714206L777974947P01633618J022925466Q611002l475507072B417992081
1352A694831534K39685940R73615791K621526073R42903471B972048530f51241698
1359a080532630b38322421A425015958L411143863J657263930j951277420k106457917
1365B435688414I07329917c093297123k253003619a284022914B096241423b279691241
1372g584375946j92388551n19645853l282140002J147744806d372810705a693151432
1379c128745564j186074465j264472492j912557284J237560338b465436064O81253922
1385a784182142j743324903q36024190k173454488m239471546p86867239L833147316
1391g730177192L005561519J585587634i20650052j76088577l040178132M92584386
1397c644332375A078496071J959191715j34525073K790347826O68608790C72349050
1404d509693900K080483128e0587885q31951317E29455808K799731501A245452164
1411b476057093i82699518B116804487R42293047K962408561M035991025j641105036
1417H416392084C086430442j099459407J507085953n19743671M32306591K937966168
1423F344586076N71118772k958853626j848861853j56091519L63719986L103404049
1429E419021885M739306885P99156013k506611328j040126745r37463170k707693995
1435C765589545n95293705L028622558J047161542l161468503I61967576a498916837
1442d536768758j218740863K686672321h44538466m14325025l02100101j143881467
1448b704845059l169274485j271769911K818341020b156271184L52395664M41054344
1454a362821176j331957868m614638417k315426470K503872596J159161902m14297303
1460f376106736K874939073a148266858l968621053l666216712L102784230a905753226
1467a828176439i682786C837951893A811408969c521752177n42852703J697848152
1473b366756728j143298647L38623543B5766078a060389776n521075429j698133709
1479h279598914J979295406J68907017Q96410376c01611376B109415343d99381170
1486a795872303d22038619k58001577D4172621M938008156K304949226k961675945
1492D325454058j952474029P55671689j462765638B15656780M505447666M922764401
1498I643868847j084821060k065292598J296916172m12230453k197738563K078589415
1504G259291760M499370938J31330165l341460167j844472621k075633749F81020821
1511i50757021A036371102J202797552j082592450e36238415k125717175j775450398
1517d437405988N55972146a575254886D45812126K204492135J121759050A589700799
1524a751644021l49666540Q42038425k53000699f43564863A210314968f09824008
1531d962940409o24742695J672844087K77932317J644082126B448553162Q53127149
1537C301680311d97319068j616283796O60914622j337375959r87580341a158022740
1544i14046614m777427231l416411245l68600285j880353910j291366730M240678908
1550h407527107L926695996j402711696j160762740K189629495m66916402j032503300
1556f354095754b028017890C034800977j268664547e48699939A217215543C93345878
1563c707982697J584120223D236790107J026365615k354426842J555513948J282631563
1569E746874391B451773795m56111399N248233348K637253219k309363367q28895545
1575F742890051J83838282C032700279c87845414A314216349K326646987p20942626
1581B919920710o08445788n5204387c93738585k510314357J424976585A376099498
1588B474700992J247791018J118794695j475166105A069453650L57765912J623087967
1594C050307529J373361298J623841849J131112666j930263848B182175231r96150705
1600A186024526j45672746K40250931J509802864J097671087j617732102E8776157
1607a165779768j193879250m07910975e20841153A443861722a1924664k091694589
1613b103619253j312525422l109118406l045909739J580316795K586221973j722303065
1619g126937117k236443705P26822312m77737402k560729265J970792508c893504246
1626a734489629j10865582E98361241P24403658b458821891p37215234A316000355
1633B650153938b25676368l7067497G96564960b911594071k811014556b386706027
1640I06606073l252797J903673464K706410976k755644590a070489409A047498507
1647C728555221A633398086C24090962J974965605E15885924d946254561r55431905
1653e901686466b649624383J217564596e30249941C404418646J798645131k218806370
1659B984257407k23386916K877395189J393410876J9988885K046827384R57873048
1665A0056365873l170585961C340653243m70538057K52554877Q811049J376630166
1671D508111278J561770787q83515512j787851499j131898987m46132910M88624024
1677B309107181J474306190N36625538j528153488F79816510a510009248k537406140
1683d047415388j095789036J258258146J017474121j40386247j07771903j244585780
1689d360216087k605924025l19001334K855711398J712172004j04301631P99048691
1695b022510984R36262350j826531278j712713276J520055985a134748258a50269057
1702A652504047O00697779a338784736k972659639J789875144Q36503400k464986264
1708d150052095K44710623d91694417j600178208n050907330J98274598L302961450
1714c641543907L3052802N04814595A015267774R57026481b437586124j256832601
1720c694418725a058032769o16820434k053976183i95753333A857009328a244438074
1727d190781847a969564289B27077091O1354552K835894638M616897811N59024826
1733H300248918k176100030o8237443L06052154q91111599N14851524J355795053
1739G341498577j498655558B918924018r03960672o10043872e05916436A08189296
1746C696552300K228644393q43029969j009720154o13338756j121645387M8385595
1752B385848022J224335792m94839108A017517673F9201408h84009768k881461034
1758c765470802k223610712J670642210g20664568A280677793m25210917a75764803
1765C02406522J186072668K60396771p05687081J122466635J334625003A731639674
1772b180951580j832841581l88536161p54381987J114831175a690879969o41417683
1778b332297652k768003223K63806208J638328794j235329200q09713119a725902423
1785D89936625b802649815k775632667J214651428M6052379j836061576J617655504
1791d535984747a013408740n55266300k257496657K97733233N56014805q70484813
1797c842908472J705760602A453470512J4861584c3974709H93506812Q32441114
1803A725947926a89060502h7286163C810181380K182710644j464712029j052575048
1809C475604947n14718366A267967471n40043634K070580816L04970419A319493354
1816A829874103J418859187H47918278a832512278G64989588M485527417N30643324
1822E781160329j527492172K64297457p1819252j680778437q46552293O46397597
1828B565213229K40733793m48873819o8727820A106707778a315575953p16436460
1834b032012413a26857191B464138536J137886853j03658973k45314956o4487796
1840C188563664q40101503I59632583D58005234J395583291N5583920e50559271
1847c017649746r16602685o93512086o20144213J538529835a350291884L90657615
1853i59634269p07655871r752213n32909064q33719848R39774333f04229088j031408369
1860a635637457j943439321l00026584r88627041k665575534l85479262L263645926
1866d655139273K228905985k11930390K24769455P15915878m17819773N24483866
1872a590814252F02998383P34537179C79689923O43774335O27344508a462860419
1879d680255232J669458051b1820750j12444453o75919257D32797048L97123758
1885H29920806a11749663G85928239J860077087M47617673P27823032J581867198
1891E403313229p36451074A173858343a39761551A903071077P60736385r85334795
1897A678472667L59541351O45883987j067413712F9620103M12481701J011477809
1903A493579613R98892110J350315518P75556167j389759004j266740589J48813294
1909B110657109N20374337J65221141R15150947J067019107p60363544j966143253
1915B051915844G81579689k40670257K4986553J11754562J2298752k45338381
1921D44610918b78389944j192773908j295387000j856640a219125814B69140391
1928H02124944C22908864g79596624j101665461k42754856L92745819n79118964
1934b310390086o64910424L83756831j70213913k651227680k226339250J499367901
1940f139956621K500615722P04716785L19448129a297454571K38952947q44098477
1946a902600101M10865130d92507735q1358581K78838892H47380678a91178962
1953c214076001j024517914J594643376Q22840910K73729853a71019937A201611904
1960F25785885A22825186O41548423M26141724K16280224R94930990L92535407
1966B794261954G09338373a446102852l29342729K18605509l18517908e19048224
1973A764337264M70742428o45198413M99322237J322883521N35499566O58781478
1979D606368081J380224737J50202319j434084972j776190039j145560458F65421573
1986F27650142J177673936O42597486n43276533n08115142J68175091J91970379
1992A756675359L17528744Q17544114Q58642536K21652117q30215000A229841850
1999g66216543p62631443L01451708p728811l52109579m47117058n57699244o03099465
2006c195150435m39822926L60425872Q58304013a202039977c09892029l71217021
2012f81109050j288289068n01164024M22674692M63308397N23888712a29305672
2019c6228489q65187889r24516405q7356767k54672927K1696112Q38887818M11552048
2026h95826499j253573119j230821584j72783407j03491110K1922340J410755072
2032b223818307c08734042M8325246p50793116Q4664541J93518232m73013805
2038a206032944K39839108B39414056J94642430h87871072q64398620k83910443
2044b036180135l21146975M88022794B17963026J931938511M24413316J39797738
2050B714112591P32403481L26734046J14850484M89586294P89091293q6583753
2056E080194436j090903041j591384362G63084464B6917765M93424732P57173075
2062A277515572L59444038N11087736L18864437k24160145m75497932L51585468
2068B118839174P49904700K42090406l24651513r15436914B56098431a647995374
2075b448261203K73641898O04560761O09874950b67345709A55587939j9274829
2081A36313110n5614784M78650418J048555021Q70686433j619512r01819711A46018400
2089a162811013j108353932o50749002K75854646O63854814K6066554l88523453
2095b344661386j31368526o20207J21845162P30945687e22541622b27473629q46961002
2102a074434631r19866225q20619079r91522208m03296305O25274246Q56748051
2108b727716151J02528818l80672385K1225603k2196685L08230509J313733079
2114a384867212a88765789F29333475N6178768j15575435A72747614a30859976
2121C32679307J048036294P87459234L33966134k675864o02688244p03596547
2127A193180314o9546174L71942533J64261661K3329384j90401951p08839586
2133G83926181a59079599m14230545I6682392R69774406Q82077869Q67794306
2139B816328973K35170346m77182851m01212030o0040925K61451241J11703114
2145B486217868k10643556o55098588E58607145d76210066n83801163J63994557
2151h96016672B1981660J291734194P80627424L10029531l0004512j40042667
2157B234325630j36276297K68724626K81722223k88405604A131457376b23742157
2164a607385422j061745092o54539534L36178090Q54665449N70552926n2369335
2170a614642918k45102384J14453148r681767M72603663N96204453J18767977
2176e67397828o17030576q64962765j179467381p63370933k71358887O11468759
2182c652119611J089600117Q71019917L78137798j6397020O0665343M57869645
2188h11223811A25981013N82718187L13357608q9255504B04968580f60281814
2195a629632574l37956684M77125050N66022709d00799613J89623465j63880876
2201c75057024j62516277b00177470F25263237P61959808L23692026N9442186
2207A770357257j63966136n95723451B88391667d9340225D85617286Q99684601
2213A385301887L30434015j86939420m07559113j86896058j56298753M75884380
2219A253926938O52970249M20446128J21443672j35133024l05231872m31792874
2225A576629217j62689777O98759154P68937168K06927195k71084996n60361679
2231B257116282r77910260n25567061k88006872j1343650A98401125a80313918
2238f67236159o51127606o25435171l6937118Q06471229b03759463D37743479
2245F59673820B76383983b54181528m22268915j57392999J16474859l56201584
2251a073570167l41093599o06138154p82225158n85330936q0384187P39713908
2257b729028293J055744423g16913953b99252481k4745283k85795834m1519756
2263f51313354K68774583J40130924k22484255k78307053l23145597p99494451
2269a865839203j010879220j64971975O85907418R31722092O23731040c82657202
2276b78147538J0660883m0530875C57404804M93541514K4415739L7702967j08731780
2283H04333244B98153480f13352398l35459060b61979212D48912864O68789032
2289A117701896J67195458N5082014j80238959J16893881M95581168M88090628
2295B260306086L00501224L12677375j10172371p08094613p07924129k54327898
2301A092965674Q8361200K42197798M25279753k9243317o50248122D00070721
2308D02838559L20292166N8270200J67547974K65662828M4552621m45358580A62790881
2316a6291991A42630848L91327776L02084095j92288712a64272821q26914987
2322i91187808l26179612l5780580m1436344N9924169L45784181K87847381k08073813
2329i09102426m87215874l858389O90696689a37288223B10155850n1071409c81871804
2337a093596464n94330664j98242511k12184825J0896323K77737893J19590747
2343a690129501k91984380m73648848L04730349Q01614445e84027697H1752759
2350D45085036A18509854c60067354l19122142j00751312j38967214J2668623
2356i06239399K73276368l3842980m71935314j48221354L16454482d25336943
2363C82903547R92343559N74771948j06243045k81021903J3257873J6425676l1991844
2370A560445811O3011983J06103643r5535955n57789487m44730156k52136653
2376C79369186J8261486M63684336P91469020J85259456m62767237k87522156
2382A087754091Q1824286n098057L142550K8739775M57340032n7926310m94634480
2389A101141887D52751982c758163B6136160K74141054L88458679k85210416F2555716
2397c60486465q2530751R831937J41780403b0565855D17648504L34008923k94925656
2404D56731771c5862315l33779681P3908467e2867622a8910964m06527345n95759515
2411a021197824m54308116n69665138k40748983O273070N04957331N25357668
2417a249331992K13171228N9244269j45161679n9828277O8247384M32328035b61208053
2425c70093071p07281256m36608805k82598260k89257248o2404020M63614452
2431a684628208P82905156L69453339J61801321a24790557H3189666L37654891
2437D20844557O39528046P25572125r313622n46180017n36823062k69320219C6799657
2445c04588045A6654122K63564844K61807165k2078858p6431715j43267317L67911993
2452F68160234P50929185N00545832J679389k87790640k68264234m33897447C39675558
2460B48553413K09185018K74428402J05794342j15537812j68758777j95234393
2466C58430193L11198128N46694921L14476286R9465633o5853255l21585478m00364834
2473H42461594m12558413l6913038J49050365L9958013m3363244k56273205a42476157
2481f67710321j08189088K37071689K12407217j06009550l52940756k12036313
2487i97407122l64540466q3252401P9650307K01861300L80024303K14381339j70017478
2494g39300218k23837619m26201303j32527547K91204511J86105592j05601497
2500a150158081k32720221j50751930j19838827J6288899K88526638N03440569
2506h45212953b1259841D18169720K66282181j09632438B22886796M4880494J32943091
2513D00710381N5955622A20874255c68986636l82015897m04978911l48181298
2519a504162742P7800785N46081919c32910875B76282655M16687368o058848Q0864135
2526G67775310K70315782L94154707J09106483n6619258k65686360l77115380
2532H41931284A43512434b03676603K4138392A30948162M12151176M05213612
2538I48312950L95725228j21952929L7095484K68961624L06059956J64983170
2544A999185483j284964k86682243m28313151F30115456A61800181g2878674n7672818
2551a30551492H7289828J22863645p5189224a00328618p2638877K0756159b9731802
2559C3392613Q7203266A8132234c74131601m39573281l11811974o2542864K03323656
2566i84736064J11827171K61179349P6023627j81217389q8359184K06844669J40992131
2573d57445690J43123931a30166997M83565k18179279m03811337k42832173O0766989
2580i33739232J54862493J37415620J60447359M1595005l71429488k50177319
2586a061025562q790587N7292239J85757969R1834546P5318372l8404318j46966078
2593h44983419q4887340K52350814b71038623A56127286M63997996k1491083l5543878
2600E63090321k50818525p6129139Q9475444N7937561l4964856q0593784A33389454
2608A8414297J0556532J13240877N33482216O34430670L89703807J94138256R712601
2615A903679256k01656237j34134918j68274717l3105813l05237802n27776769
2621E33493000A74023247b83571708k13781649k62993613J55202017c1228035
2628D69786801J22678317p1326115J61010066N2333600L2807172l1509348R5770005
2635H31550498k04732030A06990211c00891848k64731278k03923520j38060511
2641i07607157K68271329b52492300P5203505q0777944m9574003M6031929i5843592
2649A6977171M2885878h252811k55008014l35727419l68295648k08667594L8780727
2656a137170759O0744164J11253123J09422784j26315247r1598985n6054888M5874642
2663a083845166M03587267J52020114L1830213K7031852j40095712p0738994j06432884
2670g86643310K75220903K41577897a6531031B0935407J03474959L3159578h3464496
2678A04181195L57196887J39161973L7580216j33982151M7774733j84702209K5501583
2685C92712227P7562421J65592338P8300370Q1815304k10365016j67895914A96355380
2693A39517529J18811009K10390827K4008216p4495803o0466109l5235687N6242305
2700C78772287R1811277K88529269K02901646Q307102k08010206j67047622j81793357
2707D13470396j92271098G4102541K68707678j00015901D5272925a00644773o9126761
2714a69771534l9563444G7047781K11704542K02358699K20482733j24677933j95233797
2721C91682025G7718584l6823153g5677123k09476734k68141638k25730428l32501603
2728a111527526k64011479j79468119J35453545K80089043J76874171L27204857
[truncated: 269,020 more chars]
