# Supplementary material for: Synthesis and systematic evaluation of four stereoisomers of BMS compound A enabled by a diastereoselective cyclopropanation on a chiral ketal intermediate
Source: RSC Adv. 2026 Jul 12. Online ahead of print. doi: 10.1039/d6ra02434c (PMC13356873; doi:10.1039/d6ra02434c)
Supplement: RA-OLF-D6RA02434C-s003 [file RA-OLF-D6RA02434C-s003.cif]

# Supplementary Information (SI) for RSC Advances.
# This journal is © The Royal Society of Chemistry 2026

####################################################################### 
# 
# This file contains crystal structure data downloaded from the 
# Cambridge Structural Database (CSD) hosted by the Cambridge 
# Crystallographic Data Centre (CCDC).
# 
# Full information about CCDC data access policies and citation 
# guidelines are available at http://www.ccdc.cam.ac.uk/access/V1 
# 
# Audit and citation data items may have been added by the CCDC. 
# Please retain this information to preserve the provenance of 
# this file and to allow appropriate attribution of the data. 
# 
#######################################################################

data_24060
_database_code_depnum_ccdc_archive 'CCDC 2540093'
loop_
_audit_author_name
_audit_author_address
'Chun-Hsing Chen'
;University of North Carolina at Chapel Hill
United States of America
;
_audit_update_record             
;
2026-03-23 deposited with the CCDC.	2026-06-22 downloaded from the CCDC.
;
_audit_creation_date             2024-03-20
_audit_creation_method           CRYSTALS_ver_14.61_build_6236

_oxford_structure_analysis_title 'cu_24060_0m_a_a.res in P2(1)'
_chemical_name_systematic        
1-(6-((1R,3S,6S)-Benzo[d][1,3]dioxol-5-yl)bicyclo[4.1.0]heptan-3-yl)-4-(2-bromo-5-chlorobenzyl)piperazine
_chemical_melting_point          ?


_cell_length_a                   11.8545(3)
_cell_length_b                   6.9877(2)
_cell_length_c                   15.8499(4)
_cell_angle_alpha                90
_cell_angle_beta                 107.5080(10)
_cell_angle_gamma                90
_cell_volume                     1252.12(6)

_symmetry_cell_setting           monoclinic
_symmetry_space_group_name_H-M   'P 1 21 1 '
_symmetry_space_group_name_Hall  ?
loop_
_symmetry_equiv_pos_as_xyz
x,y,z
-x,y+1/2,-z

loop_
_atom_type_symbol
_atom_type_scat_dispersion_real
_atom_type_scat_dispersion_imag
_atom_type_scat_Cromer_Mann_a1
_atom_type_scat_Cromer_Mann_b1
_atom_type_scat_Cromer_Mann_a2
_atom_type_scat_Cromer_Mann_b2
_atom_type_scat_Cromer_Mann_a3
_atom_type_scat_Cromer_Mann_b3
_atom_type_scat_Cromer_Mann_a4
_atom_type_scat_Cromer_Mann_b4
_atom_type_scat_Cromer_Mann_c
_atom_type_scat_source
C 0.0181 0.0091 2.3100 20.8439 1.0200 10.2075 1.5886 0.5687 0.8650 51.6512
0.2156 'International Tables Vol C 4.2.6.8 and 6.1.1.4'
H 0.0000 0.0000 0.4930 10.5109 0.3229 26.1257 0.1402 3.1424 0.0408 57.7998
0.0030 'International Tables Vol C 4.2.6.8 and 6.1.1.4'
Br -0.6763 1.2805 17.1789 2.1723 5.2358 16.5796 5.6377 0.2609 3.9851 41.4328
2.9557 'International Tables Vol C 4.2.6.8 and 6.1.1.4'
Cl 0.3639 0.7018 11.4604 0.0104 7.1964 1.1662 6.2556 18.5194 1.6455 47.7784
-9.5574 'International Tables Vol C 4.2.6.8 and 6.1.1.4'
N 0.0311 0.0180 12.2126 0.0057 3.1322 9.8933 2.0125 28.9975 1.1663 0.5826
-11.5290 'International Tables Vol C 4.2.6.8 and 6.1.1.4'
O 0.0492 0.0322 3.0485 13.2771 2.2868 5.7011 1.5463 0.3239 0.8670 32.9089
0.2508 'International Tables Vol C 4.2.6.8 and 6.1.1.4'


_cell_formula_units_Z            2

# Given Formula = C25 H30 Br1 Cl2 N2 O2 
# Dc =      1.44 Fooo =    558.00 Mu =     43.93 M =    541.33
# Found Formula = C25 H30 Br1 Cl3 N2 O2 
# Dc =      1.53 FOOO =    592.00 Mu =     53.89 M =    576.79

_chemical_formula_sum            'C25 H30 Br1 Cl3 N2 O2'
_chemical_formula_moiety         'C25 H30 Br1 Cl3 N2 O2'
_chemical_compound_source        ?
_chemical_formula_weight         576.79


_cell_measurement_reflns_used    9820
_cell_measurement_theta_min      3
_cell_measurement_theta_max      70
_cell_measurement_temperature    150

_exptl_crystal_description       plate
_exptl_crystal_colour            colorless
_exptl_crystal_size_min          0.010
_exptl_crystal_size_mid          0.050
_exptl_crystal_size_max          0.150

_exptl_crystal_density_diffrn    1.530
_exptl_crystal_density_meas      ?
_exptl_crystal_density_method    'not measured'
# Non-dispersive F(000): 
_exptl_crystal_F_000             592
_exptl_absorpt_coefficient_mu    5.389

# Sheldrick geometric approximatio 0.76 0.95 
_exptl_absorpt_correction_type   multi-scan
_exptl_absorpt_process_details   'SADABS (Siemens, 1996)'
_exptl_absorpt_correction_T_min  0.76
_exptl_absorpt_correction_T_max  0.95
_diffrn_measurement_device_type  'Bruker D8 Venture'
_diffrn_measurement_device       Area
_diffrn_radiation_monochromator  graphite
_diffrn_radiation_type           'Cu K\a'
_diffrn_radiation_wavelength     1.54180
_diffrn_measurement_method       '\f & \w scans'

# If a reference occurs more than once, delete the author 
# and date from subsequent references. 
_computing_data_collection       'Apex4 (Bruker AXS, 2021)'
_computing_cell_refinement       'Apex4 (Bruker AXS, 2021)'
_computing_data_reduction        'Apex4 (Bruker AXS, 2021)'
_computing_structure_solution    'Superflip (Palatinus & Chapuis, 2007)'
_computing_structure_refinement  'CRYSTALS (Betteridge et al., 2003)'
_computing_publication_material  'CRYSTALS (Betteridge et al., 2003)'
_computing_molecular_graphics    'CAMERON (Watkin et al., 1996)'

_diffrn_standards_interval_time  .
_diffrn_standards_interval_count .
_diffrn_standards_number         0
_diffrn_standards_decay_%        ?

_diffrn_ambient_temperature      150
_diffrn_reflns_number            19418
_reflns_number_total             4730
_diffrn_reflns_av_R_equivalents  0.035
# Number of reflections without Friedels Law is 4730 
# Number of reflections with Friedels Law is 2596 
# Theoretical number of reflections is about 2381 


_diffrn_reflns_theta_min         2.923
_diffrn_reflns_theta_max         70.130
_diffrn_measured_fraction_theta_max 0.999

_diffrn_reflns_theta_full        70.130
_diffrn_measured_fraction_theta_full 0.999


_diffrn_reflns_limit_h_min       -14
_diffrn_reflns_limit_h_max       14
_diffrn_reflns_limit_k_min       -8
_diffrn_reflns_limit_k_max       8
_diffrn_reflns_limit_l_min       -19
_diffrn_reflns_limit_l_max       19
_reflns_limit_h_min              -14
_reflns_limit_h_max              13
_reflns_limit_k_min              -8
_reflns_limit_k_max              8
_reflns_limit_l_min              0
_reflns_limit_l_max              19

_oxford_diffrn_Wilson_B_factor   0.00
_oxford_diffrn_Wilson_scale      0.00

_atom_sites_solution_primary     direct #heavy,direct,difmap,geom,iterative
# _atom_sites_solution_secondary  difmap
_atom_sites_solution_hydrogens   difmap

_refine_diff_density_min         -0.29
_refine_diff_density_max         0.57


# The current dictionary definitions do not cover the 
# situation where the reflections used for refinement were 
# selected by a user-defined sigma threshold 


# The values actually used during refinement 
_oxford_reflns_threshold_expression_ref I>-3.0\s(I)
_refine_ls_number_reflns         4706
_refine_ls_number_restraints     11
_refine_ls_number_parameters     307
_oxford_refine_ls_R_factor_ref   0.0281
_refine_ls_wR_factor_ref         0.0713
_refine_ls_goodness_of_fit_ref   1.0130
_refine_ls_shift/su_max          0.0017981
_refine_ls_shift/su_mean         0.0000324


# The values computed with all filters except I/sigma 
_oxford_reflns_number_all        4706
_refine_ls_R_factor_all          0.0281
_refine_ls_wR_factor_all         0.0713

# The values computed with a 2 sigma cutoff - a la SHELX 
_reflns_threshold_expression     I>2.0\s(I)
_reflns_number_gt                4618
_refine_ls_R_factor_gt           0.0276
_refine_ls_wR_factor_gt          0.0709

_refine_ls_abs_structure_Flack   -0.015(13)
_refine_ls_abs_structure_details 'Flack (1983), 2134 Friedel-pairs'
# choose from: rm (reference molecule of known chirality), 
# ad (anomolous dispersion - Flack), rmad (rm and ad), 
# syn (from synthesis), unk (unknown) or . (not applicable). 
_chemical_absolute_configuration ad


_refine_ls_structure_factor_coef Fsqd
_refine_ls_matrix_type           full
_refine_ls_hydrogen_treatment    mixed #undef, noref, refall,
# refxyz, refU, constr or mixed
_refine_ls_weighting_scheme      calc
_refine_ls_weighting_details     
;
 Method= Modified Sheldrick 
 w=1/[\s^2^(F^2^) + ( 0.04P)^2^ + 0.94P] 
 ,where P=(max(Fo^2^,0) + 2Fc^2^)/3 
;

# Uequiv = arithmetic mean of Ui i.e. Ueqiv = (U1+U2+U3)/3

# Replace last . with number of unfound hydrogen atoms attached to an atom.

# ..._refinement_flags_... 
# . no refinement constraints           S special position constraint on site
# G rigid group refinement of site      R riding atom
# D distance or angle restraint on site T thermal displacement constraints
# U Uiso or Uij restraint (rigid bond)  P partial occupancy constraint


loop_
_atom_site_label
_atom_site_type_symbol
_atom_site_fract_x
_atom_site_fract_y
_atom_site_fract_z
_atom_site_U_iso_or_equiv
_atom_site_occupancy
_atom_site_adp_type
_atom_site_refinement_flags_posn
_atom_site_refinement_flags_adp
_atom_site_refinement_flags_occupancy
_atom_site_disorder_assembly
_atom_site_disorder_group
_atom_site_attached_hydrogens
Br1 Br 0.31221(3) 0.20630(8) 1.362719(17) 0.0322 1.0000 Uani . . . . . .
Cl1 Cl 0.58049(7) -0.56117(13) 1.31512(6) 0.0416 1.0000 Uani . . . . . .
Cl2 Cl 0.11880(5) 0.48561(11) 1.10693(4) 0.0248 1.0000 Uani . . . . . .
Cl3 Cl 0.41552(5) -0.26859(11) 1.04494(4) 0.0270 1.0000 Uani . . . . . .
O1 O 0.1954(2) 0.5765(4) 0.41134(13) 0.0381 1.0000 Uani . . . . . .
O2 O -0.0075(2) 0.5740(3) 0.35012(13) 0.0386 1.0000 Uani . . . . . .
N1 N 0.23637(18) 0.2755(3) 0.98129(13) 0.0164 1.0000 Uani D . . . . .
N2 N 0.26485(17) -0.0186(3) 1.11553(13) 0.0160 1.0000 Uani D . . . . .
C1 C 0.1001(3) 0.6141(5) 0.3326(2) 0.0422 1.0000 Uani . . . . . .
C2 C 0.1413(3) 0.5762(4) 0.47802(18) 0.0262 1.0000 Uani . . . . . .
C3 C 0.1953(2) 0.5720(4) 0.56782(17) 0.0236 1.0000 Uani . . . . . .
C4 C 0.1225(2) 0.5644(3) 0.62330(16) 0.0190 1.0000 Uani . . . . . .
C5 C 0.0003(2) 0.5622(4) 0.58504(18) 0.0245 1.0000 Uani . . . . . .
C6 C -0.0533(3) 0.5683(4) 0.4930(2) 0.0304 1.0000 Uani . . . . . .
C7 C 0.0204(3) 0.5739(4) 0.44130(18) 0.0259 1.0000 Uani . . . . . .
C8 C 0.1806(2) 0.5510(4) 0.72137(17) 0.0200 1.0000 Uani . . . . . .
C9 C 0.2121(3) 0.7370(4) 0.77301(17) 0.0287 1.0000 Uani . . . . . .
C10 C 0.1140(3) 0.6130(4) 0.78457(17) 0.0237 1.0000 Uani . . . . . .
C11 C 0.1253(2) 0.5041(4) 0.86890(18) 0.0243 1.0000 Uani . . . . . .
C12 C 0.2396(2) 0.3887(3) 0.89992(16) 0.0174 1.0000 Uani D . . . . .
C13 C 0.2549(2) 0.2630(3) 0.82601(16) 0.0189 1.0000 Uani . . . . . .
C14 C 0.2715(2) 0.3880(4) 0.75094(17) 0.0218 1.0000 Uani . . . . . .
C15 C 0.35677(19) 0.2343(4) 1.04527(15) 0.0183 1.0000 Uani D . . . . .
C16 C 0.3416(2) 0.1572(3) 1.13087(16) 0.0180 1.0000 Uani D . . . . .
C17 C 0.1503(2) 0.0118(4) 1.04339(16) 0.0190 1.0000 Uani D . . . . .
C18 C 0.1703(2) 0.0907(4) 0.96043(17) 0.0197 1.0000 Uani D . . . . .
C19 C 0.2361(2) -0.0805(4) 1.19708(16) 0.0196 1.0000 Uani D . . . . .
C20 C 0.3446(2) -0.1343(4) 1.27063(17) 0.0203 1.0000 Uani . . . . . .
C21 C 0.3894(2) -0.0246(4) 1.34685(17) 0.0260 1.0000 Uani . . . . . .
C22 C 0.4904(3) -0.0782(5) 1.41250(19) 0.0315 1.0000 Uani . . . . . .
C23 C 0.5493(3) -0.2444(5) 1.40280(19) 0.0324 1.0000 Uani . . . . . .
C24 C 0.5050(3) -0.3551(4) 1.3280(2) 0.0279 1.0000 Uani . . . . . .
C25 C 0.4032(2) -0.3037(5) 1.26261(16) 0.0239 1.0000 Uani . . . . . .
H11 H 0.1018 0.7440 0.3154 0.0551 1.0000 Uiso R . . . . .
H12 H 0.1071 0.5331 0.2863 0.0551 1.0000 Uiso R . . . . .
H31 H 0.2790 0.5728 0.5919 0.0364 1.0000 Uiso R . . . . .
H51 H -0.0488 0.5574 0.6226 0.0358 1.0000 Uiso R . . . . .
H61 H -0.1368 0.5678 0.4677 0.0426 1.0000 Uiso R . . . . .
H91 H 0.2843 0.7476 0.8196 0.0428 1.0000 Uiso R . . . . .
H92 H 0.1945 0.8559 0.7428 0.0428 1.0000 Uiso R . . . . .
H101 H 0.0367 0.6602 0.7564 0.0340 1.0000 Uiso R . . . . .
H111 H 0.1244 0.5930 0.9140 0.0362 1.0000 Uiso R . . . . .
H112 H 0.0603 0.4187 0.8597 0.0362 1.0000 Uiso R . . . . .
H121 H 0.3042 0.4754 0.9169 0.0276 1.0000 Uiso R . . . . .
H131 H 0.3225 0.1839 0.8485 0.0291 1.0000 Uiso R . . . . .
H132 H 0.1867 0.1851 0.8039 0.0291 1.0000 Uiso R . . . . .
H141 H 0.3484 0.4424 0.7700 0.0347 1.0000 Uiso R . . . . .
H142 H 0.2646 0.3083 0.7011 0.0347 1.0000 Uiso R . . . . .
H151 H 0.4023 0.3486 1.0567 0.0300 1.0000 Uiso R . . . . .
H152 H 0.3960 0.1413 1.0205 0.0300 1.0000 Uiso R . . . . .
H161 H 0.4170 0.1264 1.1705 0.0298 1.0000 Uiso R . . . . .
H162 H 0.3056 0.2536 1.1563 0.0298 1.0000 Uiso R . . . . .
H171 H 0.1033 0.0997 1.0639 0.0293 1.0000 Uiso R . . . . .
H172 H 0.1099 -0.1070 1.0300 0.0293 1.0000 Uiso R . . . . .
H181 H 0.2148 0.0015 0.9382 0.0296 1.0000 Uiso R . . . . .
H182 H 0.0962 0.1124 0.9172 0.0296 1.0000 Uiso R . . . . .
H191 H 0.1970 0.0212 1.2166 0.0313 1.0000 Uiso R . . . . .
H192 H 0.1851 -0.1884 1.1828 0.0313 1.0000 Uiso R . . . . .
H221 H 0.5189 -0.0035 1.4647 0.0429 1.0000 Uiso R . . . . .
H231 H 0.6196 -0.2816 1.4471 0.0472 1.0000 Uiso R . . . . .
H251 H 0.3728 -0.3837 1.2124 0.0354 1.0000 Uiso R . . . . .
H13 H 0.1965(18) 0.349(3) 1.0078(13) 0.036(2) 1.0000 Uiso D . . . . .
H21 H 0.3040(18) -0.113(3) 1.0990(14) 0.036(2) 1.0000 Uiso D . . . . .
loop_
_atom_site_aniso_label
_atom_site_aniso_U_11
_atom_site_aniso_U_22
_atom_site_aniso_U_33
_atom_site_aniso_U_23
_atom_site_aniso_U_13
_atom_site_aniso_U_12
Br1 0.03577(15) 0.03621(16) 0.02279(13) -0.00637(13) 0.00625(10) 0.00620(14)
Cl1 0.0372(4) 0.0316(4) 0.0559(5) 0.0098(3) 0.0139(3) 0.0128(3)
Cl2 0.0212(3) 0.0313(3) 0.0215(3) -0.0048(2) 0.0058(2) 0.0051(2)
Cl3 0.0279(3) 0.0217(3) 0.0365(3) -0.0046(3) 0.0174(2) 0.0002(3)
O1 0.0506(13) 0.0502(14) 0.0175(10) 0.0003(9) 0.0162(9) 0.0020(11)
O2 0.0566(14) 0.0365(12) 0.0153(9) 0.0005(9) -0.0001(9) -0.0005(11)
N1 0.0176(10) 0.0170(10) 0.0144(9) -0.0015(7) 0.0047(8) 0.0006(8)
N2 0.0170(9) 0.0170(9) 0.0143(9) 0.0020(8) 0.0054(7) 0.0008(8)
C1 0.064(2) 0.0450(19) 0.0179(14) 0.0033(13) 0.0129(15) 0.0128(17)
C2 0.0422(16) 0.0191(12) 0.0200(13) -0.0006(10) 0.0136(12) 0.0009(11)
C3 0.0274(13) 0.0248(13) 0.0188(12) -0.0008(10) 0.0075(10) -0.0009(11)
C4 0.0279(13) 0.0123(11) 0.0167(12) 0.0010(9) 0.0065(10) -0.0001(10)
C5 0.0286(14) 0.0212(12) 0.0234(13) 0.0046(11) 0.0072(11) 0.0012(11)
C6 0.0308(14) 0.0256(13) 0.0277(15) 0.0013(12) -0.0019(12) -0.0003(12)
C7 0.0394(16) 0.0170(12) 0.0167(12) 0.0010(10) 0.0013(11) -0.0004(11)
C8 0.0260(12) 0.0159(12) 0.0185(12) 0.0023(10) 0.0071(10) 0.0021(10)
C9 0.0463(16) 0.0176(14) 0.0207(12) -0.0023(11) 0.0078(11) 0.0006(12)
C10 0.0302(14) 0.0251(13) 0.0162(12) 0.0013(10) 0.0076(10) 0.0104(11)
C11 0.0300(13) 0.0256(13) 0.0199(12) 0.0028(11) 0.0115(10) 0.0077(11)
C12 0.0211(11) 0.0166(11) 0.0155(11) 0.0007(9) 0.0072(9) -0.0014(10)
C13 0.0211(11) 0.0195(13) 0.0163(11) 0.0015(9) 0.0058(9) 0.0034(9)
C14 0.0254(13) 0.0248(13) 0.0168(12) 0.0022(10) 0.0086(10) 0.0036(11)
C15 0.0140(10) 0.0196(12) 0.0193(11) 0.0006(10) 0.0019(8) -0.0003(10)
C16 0.0163(10) 0.0175(12) 0.0183(12) -0.0005(9) 0.0023(9) -0.0025(9)
C17 0.0157(11) 0.0227(13) 0.0169(11) 0.0031(10) 0.0022(9) -0.0023(9)
C18 0.0195(12) 0.0212(13) 0.0167(12) 0.0028(10) 0.0028(9) -0.0048(10)
C19 0.0210(11) 0.0239(12) 0.0150(11) 0.0013(10) 0.0071(9) -0.0013(10)
C20 0.0220(12) 0.0225(13) 0.0172(12) 0.0049(10) 0.0070(10) -0.0013(10)
C21 0.0259(12) 0.0333(15) 0.0192(12) 0.0038(11) 0.0075(10) -0.0030(12)
C22 0.0306(14) 0.0460(18) 0.0163(12) -0.0013(12) 0.0045(11) -0.0012(13)
C23 0.0258(13) 0.046(2) 0.0228(13) 0.0107(12) 0.0033(11) 0.0062(12)
C24 0.0264(14) 0.0277(14) 0.0321(15) 0.0089(11) 0.0124(12) 0.0019(11)
C25 0.0276(12) 0.0216(12) 0.0231(11) 0.0043(12) 0.0087(9) -0.0018(12)

_refine_ls_extinction_method     None
_oxford_refine_ls_scale          0.6205(9)
loop_
_geom_bond_atom_site_label_1
_geom_bond_site_symmetry_1
_geom_bond_atom_site_label_2
_geom_bond_site_symmetry_2
_geom_bond_distance
_geom_bond_publ_flag
Br1 . C21 . 1.909(3) yes
Cl1 . C24 . 1.740(3) yes
O1 . C1 . 1.433(4) yes
O1 . C2 . 1.391(3) yes
O2 . C1 . 1.414(5) yes
O2 . C7 . 1.382(3) yes
N1 . C12 . 1.523(3) yes
N1 . C15 . 1.509(3) yes
N1 . C18 . 1.494(3) yes
N1 . H13 . 0.885(18) no
N2 . C16 . 1.504(3) yes
N2 . C17 . 1.504(3) yes
N2 . C19 . 1.496(3) yes
N2 . H21 . 0.889(18) no
C1 . H11 . 0.950 no
C1 . H12 . 0.950 no
C2 . C3 . 1.374(4) yes
C2 . C7 . 1.376(4) yes
C3 . C4 . 1.406(4) yes
C3 . H31 . 0.950 no
C4 . C5 . 1.393(4) yes
C4 . C8 . 1.502(3) yes
C5 . C6 . 1.406(4) yes
C5 . H51 . 0.950 no
C6 . C7 . 1.366(4) yes
C6 . H61 . 0.950 no
C8 . C9 . 1.522(4) yes
C8 . C10 . 1.513(4) yes
C8 . C14 . 1.541(4) yes
C9 . C10 . 1.505(4) yes
C9 . H91 . 0.950 no
C9 . H92 . 0.950 no
C10 . C11 . 1.509(4) yes
C10 . H101 . 0.950 no
C11 . C12 . 1.526(4) yes
C11 . H111 . 0.950 no
C11 . H112 . 0.950 no
C12 . C13 . 1.518(3) yes
C12 . H121 . 0.950 no
C13 . C14 . 1.535(3) yes
C13 . H131 . 0.950 no
C13 . H132 . 0.950 no
C14 . H141 . 0.950 no
C14 . H142 . 0.950 no
C15 . C16 . 1.520(3) yes
C15 . H151 . 0.950 no
C15 . H152 . 0.950 no
C16 . H161 . 0.950 no
C16 . H162 . 0.950 no
C17 . C18 . 1.509(3) yes
C17 . H171 . 0.950 no
C17 . H172 . 0.950 no
C18 . H181 . 0.950 no
C18 . H182 . 0.950 no
C19 . C20 . 1.501(3) yes
C19 . H191 . 0.950 no
C19 . H192 . 0.950 no
C20 . C21 . 1.394(4) yes
C20 . C25 . 1.398(4) yes
C21 . C22 . 1.381(4) yes
C22 . C23 . 1.387(5) yes
C22 . H221 . 0.950 no
C23 . C24 . 1.380(4) yes
C23 . H231 . 0.950 no
C24 . C25 . 1.381(4) yes
C25 . H251 . 0.950 no
loop_
_geom_angle_atom_site_label_1
_geom_angle_site_symmetry_1
_geom_angle_atom_site_label_2
_geom_angle_site_symmetry_2
_geom_angle_atom_site_label_3
_geom_angle_site_symmetry_3
_geom_angle
_geom_angle_publ_flag
C1 . O1 . C2 . 103.9(3) yes
C1 . O2 . C7 . 105.0(2) yes
C12 . N1 . C15 . 114.10(18) yes
C12 . N1 . C18 . 113.97(18) yes
C15 . N1 . C18 . 108.10(19) yes
C12 . N1 . H13 . 104.8(14) no
C15 . N1 . H13 . 108.9(14) no
C18 . N1 . H13 . 106.6(14) no
C16 . N2 . C17 . 111.82(19) yes
C16 . N2 . C19 . 112.35(19) yes
C17 . N2 . C19 . 108.01(18) yes
C16 . N2 . H21 . 107.9(13) no
C17 . N2 . H21 . 108.2(14) no
C19 . N2 . H21 . 108.4(14) no
O1 . C1 . O2 . 108.3(3) yes
O1 . C1 . H11 . 110.3 no
O2 . C1 . H11 . 110.1 no
O1 . C1 . H12 . 109.6 no
O2 . C1 . H12 . 109.1 no
H11 . C1 . H12 . 109.5 no
O1 . C2 . C3 . 127.6(3) yes
O1 . C2 . C7 . 109.8(2) yes
C3 . C2 . C7 . 122.6(3) yes
C2 . C3 . C4 . 117.8(3) yes
C2 . C3 . H31 . 121.3 no
C4 . C3 . H31 . 120.8 no
C3 . C4 . C5 . 118.8(2) yes
C3 . C4 . C8 . 118.3(2) yes
C5 . C4 . C8 . 122.9(2) yes
C4 . C5 . C6 . 122.5(3) yes
C4 . C5 . H51 . 118.7 no
C6 . C5 . H51 . 118.8 no
C5 . C6 . C7 . 116.9(3) yes
C5 . C6 . H61 . 121.6 no
C7 . C6 . H61 . 121.4 no
O2 . C7 . C2 . 109.5(3) yes
O2 . C7 . C6 . 129.2(3) yes
C2 . C7 . C6 . 121.3(3) yes
C4 . C8 . C9 . 117.7(2) yes
C4 . C8 . C10 . 120.0(2) yes
C9 . C8 . C10 . 59.45(18) yes
C4 . C8 . C14 . 115.0(2) yes
C9 . C8 . C14 . 115.6(2) yes
C10 . C8 . C14 . 117.8(2) yes
C8 . C9 . C10 . 59.98(17) yes
C8 . C9 . H91 . 120.1 no
C10 . C9 . H91 . 119.9 no
C8 . C9 . H92 . 119.7 no
C10 . C9 . H92 . 120.3 no
H91 . C9 . H92 . 109.5 no
C8 . C10 . C9 . 60.57(17) yes
C8 . C10 . C11 . 121.1(2) yes
C9 . C10 . C11 . 122.2(2) yes
C8 . C10 . H101 . 114.2 no
C9 . C10 . H101 . 114.5 no
C11 . C10 . H101 . 114.1 no
C10 . C11 . C12 . 112.7(2) yes
C10 . C11 . H111 . 108.6 no
C12 . C11 . H111 . 108.3 no
C10 . C11 . H112 . 109.2 no
C12 . C11 . H112 . 108.5 no
H111 . C11 . H112 . 109.5 no
C11 . C12 . N1 . 107.54(19) yes
C11 . C12 . C13 . 111.0(2) yes
N1 . C12 . C13 . 113.09(19) yes
C11 . C12 . H121 . 108.4 no
N1 . C12 . H121 . 108.3 no
C13 . C12 . H121 . 108.3 no
C12 . C13 . C14 . 110.0(2) yes
C12 . C13 . H131 . 109.3 no
C14 . C13 . H131 . 109.4 no
C12 . C13 . H132 . 109.2 no
C14 . C13 . H132 . 109.5 no
H131 . C13 . H132 . 109.5 no
C8 . C14 . C13 . 114.6(2) yes
C8 . C14 . H141 . 108.5 no
C13 . C14 . H141 . 108.4 no
C8 . C14 . H142 . 107.7 no
C13 . C14 . H142 . 108.2 no
H141 . C14 . H142 . 109.5 no
N1 . C15 . C16 . 108.99(19) yes
N1 . C15 . H151 . 109.6 no
C16 . C15 . H151 . 109.9 no
N1 . C15 . H152 . 109.5 no
C16 . C15 . H152 . 109.3 no
H151 . C15 . H152 . 109.5 no
C15 . C16 . N2 . 111.9(2) yes
C15 . C16 . H161 . 109.3 no
N2 . C16 . H161 . 109.0 no
C15 . C16 . H162 . 108.5 no
N2 . C16 . H162 . 108.7 no
H161 . C16 . H162 . 109.5 no
N2 . C17 . C18 . 111.8(2) yes
N2 . C17 . H171 . 108.6 no
C18 . C17 . H171 . 108.9 no
N2 . C17 . H172 . 109.0 no
C18 . C17 . H172 . 109.0 no
H171 . C17 . H172 . 109.5 no
C17 . C18 . N1 . 109.4(2) yes
C17 . C18 . H181 . 109.5 no
N1 . C18 . H181 . 109.7 no
C17 . C18 . H182 . 109.4 no
N1 . C18 . H182 . 109.4 no
H181 . C18 . H182 . 109.5 no
N2 . C19 . C20 . 112.3(2) yes
N2 . C19 . H191 . 109.0 no
C20 . C19 . H191 . 108.8 no
N2 . C19 . H192 . 108.5 no
C20 . C19 . H192 . 108.7 no
H191 . C19 . H192 . 109.5 no
C19 . C20 . C21 . 123.3(2) yes
C19 . C20 . C25 . 118.3(2) yes
C21 . C20 . C25 . 118.3(2) yes
Br1 . C21 . C20 . 120.4(2) yes
Br1 . C21 . C22 . 118.1(2) yes
C20 . C21 . C22 . 121.5(3) yes
C21 . C22 . C23 . 119.7(3) yes
C21 . C22 . H221 . 120.4 no
C23 . C22 . H221 . 119.9 no
C22 . C23 . C24 . 119.4(3) yes
C22 . C23 . H231 . 120.4 no
C24 . C23 . H231 . 120.3 no
Cl1 . C24 . C23 . 119.3(2) yes
Cl1 . C24 . C25 . 119.4(2) yes
C23 . C24 . C25 . 121.3(3) yes
C20 . C25 . C24 . 119.9(3) yes
C20 . C25 . H251 . 120.1 no
C24 . C25 . H251 . 120.1 no


loop_
_geom_torsion_atom_site_label_1
_geom_torsion_atom_site_label_2
_geom_torsion_atom_site_label_3
_geom_torsion_atom_site_label_4
_geom_torsion
_geom_torsion_site_symmetry_1
_geom_torsion_site_symmetry_2
_geom_torsion_site_symmetry_3
_geom_torsion_site_symmetry_4
_geom_torsion_publ_flag
C2 O1 C1 O2 -18.5(3) . . . . no
C1 O1 C2 C3 -170.6(3) . . . . no
C1 O1 C2 C7 11.5(3) . . . . no
C7 O2 C1 O1 18.4(3) . . . . no
C1 O2 C7 C2 -11.1(3) . . . . no
C1 O2 C7 C6 170.3(3) . . . . no
C15 N1 C12 C11 -151.3(2) . . . . no
C15 N1 C12 C13 85.9(2) . . . . no
C18 N1 C12 C11 83.9(2) . . . . no
C18 N1 C12 C13 -39.0(3) . . . . no
C12 N1 C15 C16 168.85(19) . . . . no
C18 N1 C15 C16 -63.2(2) . . . . no
C12 N1 C18 C17 -168.1(2) . . . . no
C15 N1 C18 C17 64.0(2) . . . . no
C17 N2 C16 C15 -50.7(3) . . . . no
C19 N2 C16 C15 -172.4(2) . . . . no
C16 N2 C17 C18 51.1(3) . . . . no
C19 N2 C17 C18 175.2(2) . . . . no
C16 N2 C19 C20 -62.1(3) . . . . no
C17 N2 C19 C20 174.1(2) . . . . no
O1 C2 C3 C4 -177.4(3) . . . . no
C7 C2 C3 C4 0.2(4) . . . . no
O1 C2 C7 O2 -0.4(3) . . . . no
O1 C2 C7 C6 178.3(3) . . . . no
C3 C2 C7 O2 -178.4(3) . . . . no
C3 C2 C7 C6 0.4(4) . . . . no
C2 C3 C4 C5 -0.2(4) . . . . no
C2 C3 C4 C8 177.4(2) . . . . no
C3 C4 C5 C6 -0.3(4) . . . . no
C8 C4 C5 C6 -177.8(2) . . . . no
C3 C4 C8 C9 89.0(3) . . . . no
C3 C4 C8 C10 157.9(2) . . . . no
C3 C4 C8 C14 -52.5(3) . . . . no
C5 C4 C8 C9 -93.5(3) . . . . no
C5 C4 C8 C10 -24.6(4) . . . . no
C5 C4 C8 C14 124.9(3) . . . . no
C4 C5 C6 C7 0.9(4) . . . . no
C5 C6 C7 O2 177.6(3) . . . . no
C5 C6 C7 C2 -0.9(4) . . . . no
C4 C8 C9 C10 110.2(3) . . . . no
C14 C8 C9 C10 -108.6(3) . . . . no
C4 C8 C10 C9 -106.5(3) . . . . no
C4 C8 C10 C11 141.6(3) . . . . no
C9 C8 C10 C11 -111.9(3) . . . . no
C14 C8 C10 C9 104.8(3) . . . . no
C14 C8 C10 C11 -7.1(4) . . . . no
C4 C8 C14 C13 -130.6(2) . . . . no
C9 C8 C14 C13 87.0(3) . . . . no
C10 C8 C14 C13 19.7(3) . . . . no
C8 C9 C10 C11 110.3(3) . . . . no
C8 C10 C11 C12 23.0(4) . . . . no
C9 C10 C11 C12 -49.6(4) . . . . no
C10 C11 C12 N1 -176.2(2) . . . . no
C10 C11 C12 C13 -52.0(3) . . . . no
N1 C12 C13 C14 -173.6(2) . . . . no
C11 C12 C13 C14 65.5(3) . . . . no
C12 C13 C14 C8 -48.2(3) . . . . no
N1 C15 C16 N2 57.0(3) . . . . no
N2 C17 C18 N1 -58.1(3) . . . . no
N2 C19 C20 C21 109.3(3) . . . . no
N2 C19 C20 C25 -71.2(3) . . . . no
C19 C20 C21 Br1 0.4(4) . . . . no
C19 C20 C21 C22 -179.2(3) . . . . no
C25 C20 C21 Br1 -179.1(2) . . . . no
C25 C20 C21 C22 1.3(4) . . . . no
C19 C20 C25 C24 178.4(3) . . . . no
C21 C20 C25 C24 -2.1(4) . . . . no
Br1 C21 C22 C23 -179.5(3) . . . . no
C20 C21 C22 C23 0.2(5) . . . . no
C21 C22 C23 C24 -0.8(5) . . . . no
C22 C23 C24 Cl1 178.9(3) . . . . no
C22 C23 C24 C25 0.0(5) . . . . no
Cl1 C24 C25 C20 -177.4(2) . . . . no
C23 C24 C25 C20 1.5(5) . . . . no


_iucr_refine_instructions_details 
;
#
# Punched on 20/03/24 at 12:12:12
#
#LIST     12                                                                    
BLOCK 
CONT SCALE 
CONT BR   (     1 ,X'S,U'S)  UNTIL C    (    25 ) 
CONT H    (    13 ,X'S,U[ISO])  UNTIL H    (    21 ) 
CONT ENANTIO 
RIDE C   (   1,X'S) H   (  11,X'S) H   (  12,X'S) 
RIDE C   (   3,X'S) H   (  31,X'S) 
RIDE C   (   5,X'S) H   (  51,X'S) 
RIDE C   (   6,X'S) H   (  61,X'S) 
RIDE C   (   9,X'S) H   (  91,X'S) H   (  92,X'S) 
RIDE C   (  10,X'S) H   ( 101,X'S) 
RIDE C   (  11,X'S) H   ( 111,X'S) H   ( 112,X'S) 
RIDE C   (  12,X'S) H   ( 121,X'S) 
RIDE C   (  13,X'S) H   ( 131,X'S) H   ( 132,X'S) 
RIDE C   (  14,X'S) H   ( 141,X'S) H   ( 142,X'S) 
RIDE C   (  15,X'S) H   ( 151,X'S) H   ( 152,X'S) 
RIDE C   (  16,X'S) H   ( 161,X'S) H   ( 162,X'S) 
RIDE C   (  17,X'S) H   ( 171,X'S) H   ( 172,X'S) 
RIDE C   (  18,X'S) H   ( 181,X'S) H   ( 182,X'S) 
RIDE C   (  19,X'S) H   ( 191,X'S) H   ( 192,X'S) 
RIDE C   (  22,X'S) H   ( 221,X'S) 
RIDE C   (  23,X'S) H   ( 231,X'S) 
RIDE C   (  25,X'S) H   ( 251,X'S) 
END                                                                             
#
# Punched on 20/03/24 at 12:12:12
#
#LIST     16                                                                    
NO 
REM   HREST   START (DO NOT REMOVE THIS LINE) 
REM NO H  NO #H U MULT   DIST 
REM C-H 
REM >4           1.5    .96 DISORDER 
REM 1      1     1.2    .93 C C-H (ACETYLENE) 
REM 1      2     1.2    .93 C-C(H)-C 
REM 1      3     1.2    .98 (C)3-C-H 
REM 2      1     1.2    .93 C=C-H(2) 
REM 2      2     1.2    .97 (C)2-C-(H)2 
REM 3      1     1.5    .96 C-C-(H)3 
REM N-H 
REM >4           1.5    .89 DISORDER 
REM 1      1     1.2    .86 N-N/H 
REM 1      2     1.2    .86 (C)2-N-H 
REM 1      3     1.2    .89 (C)3-N-H 
REM 2      1     1.2    .86 C-N-(H)2 
REM 2      2     1.2    .89 (C)2-N-(H)2 
REM 3      1     1.2    .89 C-H-(H)3 
REM O-H 
REM 1      1     1.5    .82 O-H 
REM 
REM DIST      ESD = 0.02 
REM VIB       ESD = 0.002 
REM ANGLE     ESD = 2.0 
REM 
REM TO ACTIVATE THE VIB RESTRAINTS, REMOVE LEADING REM 
REM POSSIBLY DISORDERED, NO OF H ATOMS=     1 
DIST 0.89, 0.02 = 
CONT N ( 1) TO H(13) 
REST 0.037, 0.002 = H(13,U[ISO]) 
ANGLE 109.54, 2.0 = 
CONT C(12) TO N ( 1) TO H(13) 
CONT C(15) TO N ( 1) TO H(13) 
CONT C(18) TO N ( 1) TO H(13) 
REM POSSIBLY DISORDERED, NO OF H ATOMS=     1 
DIST 0.89, 0.02 = 
CONT N ( 2) TO H(21) 
REST 0.036, 0.002 = H(21,U[ISO]) 
ANGLE 109.54, 2.0 = 
CONT C(16) TO N ( 2) TO H(21) 
CONT C(17) TO N ( 2) TO H(21) 
CONT C(19) TO N ( 2) TO H(21) 
REM   HREST   END (DO NOT REMOVE THIS LINE) 
END                                                                             
;

# Manually omitted reflections

loop_
_oxford_refln_omitted_index_h
_oxford_refln_omitted_index_k
_oxford_refln_omitted_index_l
_oxford_refln_omitted_flag
_oxford_refln_omitted_details
-3 -5 12 x .
-3 -5 12 x .
# end of ARCHIVE-HKL.CIF 
_chemical_name_common            'BMS Compound A'
_exptl_crystal_recrystallization_method 
'Re-crystallisation from solvent: methanol/ethanol/water'
####################################################################### 
# 
# This file contains crystal structure data downloaded from the 
# Cambridge Structural Database (CSD) hosted by the Cambridge 
# Crystallographic Data Centre (CCDC).
# 
# Full information about CCDC data access policies and citation 
# guidelines are available at http://www.ccdc.cam.ac.uk/access/V1 
# 
# Audit and citation data items may have been added by the CCDC. 
# Please retain this information to preserve the provenance of 
# this file and to allow appropriate attribution of the data. 
# 
#######################################################################

data_24201
_database_code_depnum_ccdc_archive 'CCDC 2540023'
loop_
_audit_author_name
_audit_author_address
'Chun-Hsing Chen'
;University of North Carolina at Chapel Hill
United States of America
;
_audit_update_record             
;
2026-03-23 deposited with the CCDC.	2026-06-22 downloaded from the CCDC.
;
_audit_creation_date             2024-09-05
_audit_creation_method           'CRYSTALS_ver_*****_build_0e3dcff '

_oxford_structure_analysis_title 'cu_24201_0m_c.res in P2(1)'
_chemical_name_systematic        
1-(6-((1S,3S,6R)-Benzo[d][1,3]dioxol-5-yl)bicyclo[4.1.0]heptan-3-yl)-4-(2-bromo-5-chlorobenzyl)piperazine
_chemical_melting_point          'not measured'
_cell_length_a                   11.3024(6)
_cell_length_b                   5.9715(3)
_cell_length_c                   35.6515(18)
_cell_angle_alpha                90
_cell_angle_beta                 91.392(3)
_cell_angle_gamma                90
_cell_volume                     2405.5(2)

_symmetry_cell_setting           monoclinic
_symmetry_space_group_name_H-M   'P 1 21 1 '
_symmetry_space_group_name_Hall  ?
loop_
_symmetry_equiv_pos_as_xyz
x,y,z
-x,y+1/2,-z

loop_
_atom_type_symbol
_atom_type_scat_dispersion_real
_atom_type_scat_dispersion_imag
_atom_type_scat_Cromer_Mann_a1
_atom_type_scat_Cromer_Mann_b1
_atom_type_scat_Cromer_Mann_a2
_atom_type_scat_Cromer_Mann_b2
_atom_type_scat_Cromer_Mann_a3
_atom_type_scat_Cromer_Mann_b3
_atom_type_scat_Cromer_Mann_a4
_atom_type_scat_Cromer_Mann_b4
_atom_type_scat_Cromer_Mann_c
_atom_type_scat_source
C 0.0181 0.0091 2.3100 20.8439 1.0200 10.2075 1.5886 0.5687 0.8650 51.6512
0.2156 'International Tables Vol C 4.2.6.8 and 6.1.1.4'
H 0.0000 0.0000 0.4930 10.5109 0.3229 26.1257 0.1402 3.1424 0.0408 57.7998
0.0030 'International Tables Vol C 4.2.6.8 and 6.1.1.4'
Br -0.6763 1.2805 17.1789 2.1723 5.2358 16.5796 5.6377 0.2609 3.9851 41.4328
2.9557 'International Tables Vol C 4.2.6.8 and 6.1.1.4'
Cl 0.3639 0.7018 11.4604 0.0104 7.1964 1.1662 6.2556 18.5194 1.6455 47.7784
-9.5574 'International Tables Vol C 4.2.6.8 and 6.1.1.4'
N 0.0311 0.0180 12.2126 0.0057 3.1322 9.8933 2.0125 28.9975 1.1663 0.5826
-11.5290 'International Tables Vol C 4.2.6.8 and 6.1.1.4'
O 0.0492 0.0322 3.0485 13.2771 2.2868 5.7011 1.5463 0.3239 0.8670 32.9089
0.2508 'International Tables Vol C 4.2.6.8 and 6.1.1.4'


_cell_formula_units_Z            4

# Given Formula = C25 H29 Br1 Cl2 N2 O2 
# Dc =      1.49 Fooo =   1112.00 Mu =     45.73 M =    540.33
# Found Formula = C25 H29 Br1 Cl2 N2 O2 
# Dc =      1.49 FOOO =   1112.00 Mu =     45.73 M =    540.33

_chemical_formula_sum            'C25 H29 Br1 Cl2 N2 O2'
_chemical_formula_moiety         'C25 H29 Br1 Cl2 N2 O2'
_chemical_compound_source        .
_chemical_formula_weight         540.33


_cell_measurement_reflns_used    9079
_cell_measurement_theta_min      3.72
_cell_measurement_theta_max      70.31
_cell_measurement_temperature    150

_exptl_crystal_description       plat
_exptl_crystal_colour            colorless
_exptl_crystal_size_min          0.010
_exptl_crystal_size_mid          0.040
_exptl_crystal_size_max          0.040

_exptl_crystal_density_diffrn    1.492
_exptl_crystal_density_meas      'not measured'
_exptl_crystal_density_method    'not measured'
# Non-dispersive F(000): 
_exptl_crystal_F_000             1112
_exptl_absorpt_coefficient_mu    4.573

# Sheldrick geometric approximatio 0.83 0.96 
_exptl_absorpt_correction_type   multi-scan
_exptl_absorpt_process_details   'SADABS (Siemens, 1996)'
_exptl_absorpt_correction_T_min  0.83
_exptl_absorpt_correction_T_max  0.96
_diffrn_measurement_device_type  'Bruker D8 VENTURE'
_diffrn_measurement_device       Area
_diffrn_radiation_monochromator  graphite
_diffrn_radiation_type           'Cu K\a'
_diffrn_radiation_wavelength     1.54180
_diffrn_measurement_method       '\f & \w scans'

# If a reference occurs more than once, delete the author 
# and date from subsequent references. 
_computing_data_collection       'Apex4 (Bruker AXS, 2021)'
_computing_cell_refinement       'Apex4 (Bruker AXS, 2021)'
_computing_data_reduction        'Apex4 (Bruker AXS, 2021)'
_computing_structure_solution    'SHELXT (Sheldrick, 2015)'
_computing_structure_refinement  'CRYSTALS (Betteridge et al., 2003)'
_computing_publication_material  'CRYSTALS (Betteridge et al., 2003)'
_computing_molecular_graphics    'CAMERON (Watkin et al., 1996)'

_diffrn_standards_interval_time  .
_diffrn_standards_interval_count .
_diffrn_standards_number         0
_diffrn_standards_decay_%        .

_diffrn_ambient_temperature      150
_diffrn_reflns_number            81105
_reflns_number_total             8998
_diffrn_reflns_av_R_equivalents  0.059
# Number of reflections without Friedels Law is 8998 
# Number of reflections with Friedels Law is 4561 
# Theoretical number of reflections is about 4574 


_diffrn_reflns_theta_min         3.720
_diffrn_reflns_theta_max         70.141
_diffrn_measured_fraction_theta_max 0.997

_diffrn_reflns_theta_full        70.141
_diffrn_measured_fraction_theta_full 0.997


_diffrn_reflns_limit_h_min       -13
_diffrn_reflns_limit_h_max       13
_diffrn_reflns_limit_k_min       -7
_diffrn_reflns_limit_k_max       6
_diffrn_reflns_limit_l_min       -43
_diffrn_reflns_limit_l_max       43
_reflns_limit_h_min              -13
_reflns_limit_h_max              13
_reflns_limit_k_min              -7
_reflns_limit_k_max              6
_reflns_limit_l_min              0
_reflns_limit_l_max              43

_oxford_diffrn_Wilson_B_factor   0.00
_oxford_diffrn_Wilson_scale      0.00

_atom_sites_solution_primary     direct #heavy,direct,difmap,geom,iterative
# _atom_sites_solution_secondary  difmap
_atom_sites_solution_hydrogens   difmap

_refine_diff_density_min         -0.49
_refine_diff_density_max         0.89


# The current dictionary definitions do not cover the 
# situation where the reflections used for refinement were 
# selected by a user-defined sigma threshold 

# Explicitly named reflections are ALWAYS excluded from R&wR 

# The values actually used during refinement 
# These are labelled "all" for compatibility with PLATON 
_oxford_refine_reflns_threshold_expression I>-3.0\s(I)
_refine_ls_number_restraints     106
_refine_ls_number_parameters     586
_refine_ls_number_reflns         8959
_refine_ls_R_factor_ref          0.0776
_refine_ls_wR_factor_ref         0.2056
_refine_ls_goodness_of_fit_ref   1.0040
_refine_ls_shift/su_max          0.0236336
_refine_ls_shift/su_mean         0.0054773


# Computed with I/sigma = -10 
_reflns_number_all               8959
_refine_ls_R_factor_all          0.0776
_refine_ls_wR_factor_all         0.2056

# Computed with I/sigma = +2 a la SHELX 
_reflns_threshold_expression     I>2.0\s(I)
_reflns_number_gt                8192
_refine_ls_R_factor_gt           0.0737
_refine_ls_wR_factor_gt          0.2020

# For an explanation, see Cooper & Watkin, Acta Cryst. (2016). B72, 661-683 
_oxford_Hooft_y                  0.327(9) # for 3084 Friedel pairs 
_oxford_Bijvoet_difference       0.326(12) # for 3084 Friedel pairs 
# (Similar to the Parsons(q).) 
_oxford_refined_Flack_x          0.30(4) # for 4437 Friedel pairs 
_refine_ls_abs_structure_Flack   0.326(12)
_refine_ls_abs_structure_details 
; 
 Parsons, Flack & Wagner (2013), 
 3084 Friedel Pairs 
;

# choose from: 
# rm (reference molecule of known chirality), 
# ad (anomolous dispersion - Flack), rmad (rm and ad), 
# syn (from synthesis), unk (unknown) or . (not applicable). 
_chemical_absolute_configuration ad


_refine_ls_structure_factor_coef Fsqd
_refine_ls_matrix_type           full
_refine_ls_hydrogen_treatment    mixed #undef, noref, refall,
# refxyz, refU, constr or mixed
_refine_ls_weighting_scheme      calc
_refine_ls_weighting_details     
;
 Method= Modified Sheldrick 
 w=1/[\s^2^(F^2^) + ( 0.10P)^2^ +10.57P] 
 ,where P=(max(Fo^2^,0) + 2Fc^2^)/3 
;

# Uequiv = arithmetic mean of Ui i.e. Ueqiv = (U1+U2+U3)/3

# Replace last . with number of unfound hydrogen atoms attached to an atom.

# ..._refinement_flags_... 
# . no refinement constraints           S special position constraint on site
# G rigid group refinement of site      R riding atom
# D distance or angle restraint on site T thermal displacement constraints
# U Uiso or Uij restraint (rigid bond)  P partial occupancy constraint


loop_
_atom_site_label
_atom_site_type_symbol
_atom_site_fract_x
_atom_site_fract_y
_atom_site_fract_z
_atom_site_U_iso_or_equiv
_atom_site_occupancy
_atom_site_adp_type
_atom_site_refinement_flags_posn
_atom_site_refinement_flags_adp
_atom_site_refinement_flags_occupancy
_atom_site_disorder_assembly
_atom_site_disorder_group
_atom_site_attached_hydrogens
Br1 Br 0.28583(9) 0.0637(3) 1.03994(3) 0.0562 1.0000 Uani . . . . . .
Br101 Br 0.21482(9) 0.4390(3) 0.95993(2) 0.0572 1.0000 Uani . . . . . .
Cl1 Cl 0.68199(19) -0.5880(5) 1.10856(7) 0.0611 1.0000 Uani . . . . . .
Cl2 Cl 0.17410(15) 0.3598(4) 1.24706(7) 0.0479 1.0000 Uani . . . . . .
Cl101 Cl -0.18229(19) 1.0875(5) 0.89125(7) 0.0606 1.0000 Uani . . . . . .
Cl102 Cl 0.32541(14) 0.1336(4) 0.75323(7) 0.0445 1.0000 Uani . . . . . .
O1 O 0.7053(6) -0.5837(13) 1.41897(19) 0.0602 1.0000 Uani . . . . . .
O2 O 0.6839(7) -0.4693(19) 1.48046(18) 0.0771 1.0000 Uani . . . . . .
O101 O -0.2024(5) 1.0954(14) 0.58151(16) 0.0558 1.0000 Uani . . . . . .
O102 O -0.1857(5) 0.9717(12) 0.52086(17) 0.0496 1.0000 Uani . U . . . .
N1 N 0.4243(5) 0.0506(11) 1.16261(17) 0.0343 1.0000 Uani . U . . . .
N2 N 0.3897(5) 0.0532(11) 1.24302(17) 0.0307 1.0000 Uani D U . . . .
N101 N 0.0775(5) 0.4591(13) 0.83755(17) 0.0373 1.0000 Uani . . . . . .
N102 N 0.1089(4) 0.4382(10) 0.75695(15) 0.0235 1.0000 Uani D . . . . .
C1 C 0.4019(6) -0.1374(14) 1.0604(2) 0.0328 1.0000 Uani . . . . . .
C2 C 0.4413(6) -0.1021(14) 1.0995(2) 0.0366 1.0000 Uani . . . . . .
C3 C 0.5280(6) -0.2405(16) 1.1124(2) 0.0415 1.0000 Uani . . . . . .
C4 C 0.5708(7) -0.4068(17) 1.0904(2) 0.0439 1.0000 Uani . . . . . .
C5 C 0.5309(7) -0.4554(16) 1.0548(2) 0.0454 1.0000 Uani . . . . . .
C6 C 0.4457(7) -0.3020(18) 1.0391(2) 0.0410 1.0000 Uani . . . . . .
C7 C 0.3973(7) 0.0838(15) 1.1228(2) 0.0411 1.0000 Uani . . . . . .
C8 C 0.3343(6) -0.0962(12) 1.1799(2) 0.0366 1.0000 Uani . U . . . .
C9 C 0.3689(6) -0.1475(13) 1.2185(2) 0.0346 1.0000 Uani D U . . . .
C10 C 0.4783(6) 0.1979(13) 1.2233(2) 0.0312 1.0000 Uani D U . . . .
C11 C 0.4383(7) 0.2457(14) 1.1838(2) 0.0381 1.0000 Uani . U . . . .
C12 C 0.4273(6) 0.0025(14) 1.2827(2) 0.0326 1.0000 Uani D U . . . .
C13 C 0.3250(6) -0.1270(13) 1.3007(2) 0.0353 1.0000 Uani . U . . . .
C14 C 0.3394(6) -0.1632(19) 1.3438(2) 0.0445 1.0000 Uani . . . . . .
C15 C 0.4305(7) -0.0351(16) 1.3669(2) 0.0396 1.0000 Uani . . . . . .
C16 C 0.5087(7) 0.1280(15) 1.3444(2) 0.0445 1.0000 Uani . U . . . .
C17 C 0.4600(7) 0.2051(17) 1.3059(2) 0.0435 1.0000 Uani . U . . . .
C18 C 0.3047(7) 0.0357(14) 1.3693(2) 0.0493 1.0000 Uani . U . . . .
C19 C 0.4955(6) -0.1332(14) 1.3982(2) 0.0347 1.0000 Uani . . . . . .
C20 C 0.5683(6) -0.3118(13) 1.3904(2) 0.0320 1.0000 Uani . . . . . .
C21 C 0.6292(7) -0.4155(16) 1.4199(2) 0.0396 1.0000 Uani . U . . . .
C22 C 0.6161(8) -0.330(2) 1.4575(2) 0.0529 1.0000 Uani . U . . . .
C23 C 0.5443(9) -0.142(2) 1.4637(3) 0.0639 1.0000 Uani . U . . . .
C24 C 0.4849(7) -0.0718(17) 1.4362(2) 0.0417 1.0000 Uani . . . . . .
C25 C 0.7233(8) -0.5894(15) 1.4567(2) 0.0433 1.0000 Uani . . . . . .
C101 C 0.0961(8) 0.6255(19) 0.9375(3) 0.0519 1.0000 Uani . . . . . .
C102 C 0.0571(6) 0.5981(14) 0.9023(2) 0.0329 1.0000 Uani . . . . . .
C103 C -0.0283(7) 0.7486(14) 0.8874(2) 0.0371 1.0000 Uani . . . . . .
C104 C -0.0714(6) 0.9207(16) 0.9106(2) 0.0419 1.0000 Uani . U . . . .
C105 C -0.0301(7) 0.9394(19) 0.9456(2) 0.0472 1.0000 Uani . U . . . .
C106 C 0.0560(8) 0.811(2) 0.9600(2) 0.0535 1.0000 Uani . . . . . .
C107 C 0.1055(7) 0.4117(16) 0.8768(2) 0.0428 1.0000 Uani . . . . . .
C108 C 0.0596(7) 0.2393(14) 0.8160(2) 0.0355 1.0000 Uani . . . . . .
C109 C 0.0175(6) 0.2966(15) 0.7763(2) 0.0351 1.0000 Uani D . . . . .
C110 C 0.1306(6) 0.6521(12) 0.77889(18) 0.0256 1.0000 Uani D . . . . .
C111 C 0.1644(6) 0.5838(14) 0.81982(19) 0.0358 1.0000 Uani . . . . . .
C112 C 0.0765(5) 0.5017(11) 0.71616(18) 0.0249 1.0000 Uani D U . . . .
C113 C 0.0281(5) 0.2909(12) 0.69599(18) 0.0258 1.0000 Uani . . . . . .
C114 C 0.0116(6) 0.3266(12) 0.6543(2) 0.0344 1.0000 Uani . . . . . .
C115 C 0.0737(6) 0.5125(12) 0.63476(19) 0.0278 1.0000 Uani . . . . . .
C116 C 0.1501(7) 0.6706(14) 0.6579(2) 0.0365 1.0000 Uani . . . . . .
C117 C 0.1837(6) 0.5846(15) 0.6965(2) 0.0359 1.0000 Uani . U . . . .
C118 C 0.1195(6) 0.2823(13) 0.6296(2) 0.0423 1.0000 Uani . . . . . .
C119 C 0.0101(6) 0.6315(15) 0.6014(2) 0.0359 1.0000 Uani . . . . . .
C120 C -0.0639(7) 0.8147(18) 0.6097(2) 0.0446 1.0000 Uani . U . . . .
C121 C -0.1261(7) 0.9032(15) 0.5805(2) 0.0401 1.0000 Uani . U . . . .
C122 C -0.1171(7) 0.8437(16) 0.5453(2) 0.0422 1.0000 Uani . U . . . .
C123 C -0.0467(7) 0.6775(16) 0.5350(2) 0.0397 1.0000 Uani . . . . . .
C124 C 0.0178(7) 0.5419(19) 0.5650(2) 0.0461 1.0000 Uani . . . . . .
C125 C -0.2440(7) 1.1231(16) 0.5443(2) 0.0433 1.0000 Uani . U . . . .
H31 H 0.5580 -0.2241 1.1373 0.0451 1.0000 Uiso R . . . . .
H51 H 0.5573 -0.5835 1.0416 0.0546 1.0000 Uiso R . . . . .
H61 H 0.4211 -0.3149 1.0135 0.0505 1.0000 Uiso R . . . . .
H71 H 0.3138 0.0917 1.1194 0.0455 1.0000 Uiso R . . . . .
H72 H 0.4318 0.2205 1.1150 0.0455 1.0000 Uiso R . . . . .
H81 H 0.2603 -0.0207 1.1795 0.0420 1.0000 Uiso R . . . . .
H82 H 0.3274 -0.2309 1.1658 0.0420 1.0000 Uiso R . . . . .
H91 H 0.3080 -0.2355 1.2290 0.0423 1.0000 Uiso R . . . . .
H92 H 0.4402 -0.2318 1.2184 0.0423 1.0000 Uiso R . . . . .
H101 H 0.4875 0.3352 1.2365 0.0379 1.0000 Uiso R . . . . .
H102 H 0.5520 0.1215 1.2231 0.0379 1.0000 Uiso R . . . . .
H121 H 0.4946 -0.0926 1.2821 0.0400 1.0000 Uiso R . . . . .
H131 H 0.2535 -0.0467 1.2961 0.0431 1.0000 Uiso R . . . . .
H132 H 0.3198 -0.2697 1.2891 0.0431 1.0000 Uiso R . . . . .
H141 H 0.3207 -0.3085 1.3527 0.0543 1.0000 Uiso R . . . . .
H161 H 0.5210 0.2579 1.3594 0.0521 1.0000 Uiso R . . . . .
H162 H 0.5825 0.0562 1.3405 0.0521 1.0000 Uiso R . . . . .
H171 H 0.3914 0.2942 1.3093 0.0511 1.0000 Uiso R . . . . .
H172 H 0.5180 0.2905 1.2934 0.0511 1.0000 Uiso R . . . . .
H181 H 0.2629 0.0091 1.3917 0.0593 1.0000 Uiso R . . . . .
H182 H 0.2788 0.1730 1.3584 0.0593 1.0000 Uiso R . . . . .
H201 H 0.5770 -0.3632 1.3654 0.0376 1.0000 Uiso R . . . . .
H231 H 0.5433 -0.0678 1.4872 0.0736 1.0000 Uiso R . . . . .
H241 H 0.4224 0.0285 1.4417 0.0496 1.0000 Uiso R . . . . .
H1031 H -0.0577 0.7318 0.8624 0.0484 1.0000 Uiso R . . . . .
H1051 H -0.0643 1.0489 0.9614 0.0559 1.0000 Uiso R . . . . .
H1061 H 0.0903 0.8414 0.9840 0.0627 1.0000 Uiso R . . . . .
H1071 H 0.0692 0.2743 0.8835 0.0551 1.0000 Uiso R . . . . .
H1072 H 0.1888 0.3997 0.8804 0.0551 1.0000 Uiso R . . . . .
H1081 H 0.0021 0.1498 0.8280 0.0417 1.0000 Uiso R . . . . .
H1082 H 0.1324 0.1602 0.8154 0.0417 1.0000 Uiso R . . . . .
H1091 H -0.0548 0.3774 0.7773 0.0417 1.0000 Uiso R . . . . .
H1092 H 0.0052 0.1620 0.7626 0.0417 1.0000 Uiso R . . . . .
H1101 H 0.0608 0.7406 0.7787 0.0301 1.0000 Uiso R . . . . .
H1102 H 0.1931 0.7345 0.7681 0.0301 1.0000 Uiso R . . . . .
H1111 H 0.1782 0.7169 0.8338 0.0436 1.0000 Uiso R . . . . .
H1112 H 0.2350 0.4978 0.8194 0.0436 1.0000 Uiso R . . . . .
H1121 H 0.0178 0.6155 0.7160 0.0290 1.0000 Uiso R . . . . .
H1131 H -0.0468 0.2549 0.7059 0.0309 1.0000 Uiso R . . . . .
H1132 H 0.0813 0.1699 0.7003 0.0309 1.0000 Uiso R . . . . .
H1141 H -0.0629 0.2833 0.6437 0.0415 1.0000 Uiso R . . . . .
H1161 H 0.1085 0.8078 0.6605 0.0434 1.0000 Uiso R . . . . .
H1162 H 0.2210 0.6964 0.6448 0.0434 1.0000 Uiso R . . . . .
H1171 H 0.2186 0.7029 0.7107 0.0421 1.0000 Uiso R . . . . .
H1172 H 0.2388 0.4654 0.6945 0.0421 1.0000 Uiso R . . . . .
H1181 H 0.1936 0.2410 0.6407 0.0500 1.0000 Uiso R . . . . .
H1182 H 0.1091 0.2076 0.6062 0.0500 1.0000 Uiso R . . . . .
H1201 H -0.0694 0.8722 0.6344 0.0534 1.0000 Uiso R . . . . .
H1231 H -0.0360 0.6473 0.5092 0.0474 1.0000 Uiso R . . . . .
H1241 H 0.0579 0.4059 0.5599 0.0530 1.0000 Uiso R . . . . .
H1251 H -0.3267 1.0958 0.5426 0.0529 1.0000 Uiso R . . . . .
H1252 H -0.2282 1.2724 0.5367 0.0529 1.0000 Uiso R . . . . .
H251 H 0.6988 -0.7347 1.4641 0.0549 1.0000 Uiso R . . . . .
H252 H 0.8068 -0.5772 1.4598 0.0549 1.0000 Uiso R . . . . .
H2 H 0.1754(19) 0.360(4) 0.7566(7) 0.037(2) 1.0000 Uiso D . . . . .
H1 H 0.323(2) 0.131(4) 1.2437(7) 0.044(2) 1.0000 Uiso D . . . . .
H111 H 0.3645 0.3219 1.1842 0.0480 1.0000 Uiso R . . . . .
H112 H 0.4960 0.3388 1.1726 0.0480 1.0000 Uiso . . . . . .
loop_
_atom_site_aniso_label
_atom_site_aniso_U_11
_atom_site_aniso_U_22
_atom_site_aniso_U_33
_atom_site_aniso_U_23
_atom_site_aniso_U_13
_atom_site_aniso_U_12
Br1 0.0678(6) 0.0586(7) 0.0415(5) 0.0111(5) -0.0132(4) -0.0022(5)
Br101 0.0662(6) 0.0656(7) 0.0391(5) 0.0079(5) -0.0115(4) 0.0251(5)
Cl1 0.0513(12) 0.0658(17) 0.0658(14) -0.0115(13) -0.0062(10) 0.0076(12)
Cl2 0.0271(8) 0.0350(11) 0.0815(15) 0.0054(10) 0.0001(8) -0.0039(7)
Cl101 0.0513(11) 0.0597(15) 0.0708(14) 0.0040(13) 0.0021(10) 0.0355(12)
Cl102 0.0271(8) 0.0251(9) 0.0813(14) 0.0041(9) -0.0008(8) 0.0116(7)
O1 0.075(4) 0.044(4) 0.062(4) 0.003(4) -0.007(3) 0.002(4)
O2 0.083(5) 0.112(7) 0.036(3) 0.007(4) -0.026(3) 0.005(5)
O101 0.062(4) 0.063(5) 0.042(3) 0.006(3) -0.006(3) 0.039(4)
O102 0.045(3) 0.049(3) 0.054(3) 0.021(3) -0.003(2) 0.011(3)
N1 0.046(3) 0.018(3) 0.039(3) 0.001(3) -0.001(2) -0.020(3)
N2 0.024(3) 0.025(3) 0.043(3) 0.004(3) 0.002(2) -0.010(2)
N101 0.042(3) 0.041(4) 0.028(3) 0.001(3) -0.003(2) 0.021(3)
N102 0.021(2) 0.023(3) 0.026(3) -0.001(3) -0.0065(19) 0.004(2)
C1 0.029(3) 0.031(4) 0.038(4) 0.012(3) 0.002(3) -0.004(3)
C2 0.037(4) 0.038(5) 0.035(4) -0.017(3) 0.004(3) -0.018(3)
C3 0.036(4) 0.052(5) 0.036(4) -0.009(4) 0.001(3) -0.027(4)
C4 0.039(4) 0.049(5) 0.043(4) 0.002(4) -0.000(3) -0.014(4)
C5 0.053(4) 0.033(4) 0.050(5) -0.004(4) 0.002(4) 0.010(4)
C6 0.046(4) 0.046(5) 0.031(4) 0.008(4) 0.000(3) 0.002(4)
C7 0.057(4) 0.031(4) 0.035(4) 0.011(4) 0.002(3) -0.009(4)
C8 0.041(3) 0.023(3) 0.046(4) 0.000(3) -0.005(3) -0.026(3)
C9 0.036(3) 0.024(3) 0.045(4) 0.002(3) 0.005(3) -0.009(3)
C10 0.032(3) 0.022(3) 0.039(3) 0.010(3) 0.006(3) -0.015(3)
C11 0.052(4) 0.020(3) 0.042(4) 0.005(3) 0.008(3) -0.018(3)
C12 0.019(3) 0.036(4) 0.042(4) 0.007(3) -0.003(2) -0.007(3)
C13 0.030(3) 0.029(3) 0.046(4) 0.010(3) -0.008(3) -0.022(3)
C14 0.019(3) 0.066(6) 0.049(5) 0.001(4) -0.001(3) -0.003(4)
C15 0.046(4) 0.040(4) 0.033(4) 0.003(3) -0.000(3) -0.012(4)
C16 0.051(3) 0.038(4) 0.043(3) 0.003(3) -0.003(3) -0.016(3)
C17 0.045(3) 0.039(3) 0.046(3) 0.003(3) -0.003(3) -0.011(3)
C18 0.043(3) 0.049(4) 0.056(4) 0.004(3) 0.002(3) 0.003(3)
C19 0.033(3) 0.037(4) 0.034(4) 0.003(3) -0.001(3) -0.025(3)
C20 0.030(3) 0.023(3) 0.043(4) -0.005(3) 0.006(3) -0.009(3)
C21 0.041(3) 0.041(4) 0.036(3) 0.003(3) 0.003(3) -0.013(3)
C22 0.051(4) 0.075(6) 0.032(4) -0.005(4) -0.016(3) -0.014(4)
C23 0.073(5) 0.078(7) 0.040(4) -0.017(5) -0.007(4) -0.012(5)
C24 0.039(4) 0.044(5) 0.042(4) -0.012(4) 0.000(3) 0.009(4)
C25 0.066(4) 0.039(4) 0.024(3) 0.011(3) -0.020(3) 0.009(4)
C101 0.060(5) 0.055(6) 0.041(5) 0.004(4) 0.003(4) 0.004(5)
C102 0.037(3) 0.030(4) 0.031(3) 0.017(3) 0.006(3) 0.010(3)
C103 0.048(4) 0.031(4) 0.032(4) 0.009(3) 0.004(3) 0.024(3)
C104 0.036(3) 0.044(4) 0.046(4) 0.001(4) 0.011(3) 0.022(3)
C105 0.049(4) 0.052(5) 0.041(4) -0.007(4) 0.013(3) 0.002(4)
C106 0.073(6) 0.060(6) 0.027(4) -0.012(5) -0.000(4) -0.012(5)
C107 0.051(4) 0.039(5) 0.038(4) -0.006(4) -0.004(3) 0.017(4)
C108 0.041(4) 0.030(4) 0.036(4) -0.000(3) 0.002(3) 0.009(3)
C109 0.033(3) 0.038(4) 0.033(4) -0.008(3) -0.005(3) -0.006(3)
C110 0.031(3) 0.019(3) 0.026(3) -0.001(3) -0.007(2) -0.001(3)
C111 0.043(4) 0.036(4) 0.028(3) -0.002(3) -0.009(3) 0.022(3)
C112 0.029(3) 0.016(3) 0.029(3) 0.004(3) -0.003(2) 0.006(2)
C113 0.025(3) 0.021(3) 0.031(3) -0.002(3) 0.003(2) 0.002(2)
C114 0.043(4) 0.020(3) 0.040(4) 0.001(3) -0.005(3) -0.002(3)
C115 0.029(3) 0.022(3) 0.032(3) 0.002(3) 0.002(2) 0.013(3)
C116 0.042(4) 0.030(4) 0.038(4) 0.012(3) -0.002(3) -0.011(3)
C117 0.032(3) 0.041(4) 0.035(3) 0.001(3) -0.001(2) 0.002(3)
C118 0.045(4) 0.038(4) 0.044(4) 0.000(3) 0.011(3) 0.015(3)
C119 0.028(3) 0.044(5) 0.036(4) 0.004(4) -0.002(3) 0.018(3)
C120 0.057(4) 0.052(5) 0.025(3) -0.004(4) -0.009(3) 0.009(4)
C121 0.037(3) 0.036(4) 0.047(4) 0.009(3) -0.006(3) 0.016(3)
C122 0.037(3) 0.044(4) 0.046(4) 0.016(3) 0.005(3) 0.003(3)
C123 0.043(4) 0.047(5) 0.029(3) 0.005(3) -0.001(3) 0.015(3)
C124 0.048(4) 0.049(5) 0.040(4) -0.000(4) -0.009(3) 0.006(4)
C125 0.053(3) 0.049(5) 0.027(3) 0.011(3) -0.007(3) 0.003(3)

_refine_ls_extinction_method     None
_oxford_refine_ls_scale          0.2870(4)
loop_
_geom_bond_atom_site_label_1
_geom_bond_site_symmetry_1
_geom_bond_atom_site_label_2
_geom_bond_site_symmetry_2
_geom_bond_distance
_geom_bond_publ_flag
Br1 . C1 . 1.910(7) yes
Br101 . C101 . 1.905(10) yes
Cl1 . C4 . 1.769(10) yes
Cl101 . C104 . 1.732(8) yes
O1 . C21 . 1.323(12) yes
O1 . C25 . 1.355(9) yes
O2 . C22 . 1.384(13) yes
O2 . C25 . 1.204(12) yes
O101 . C121 . 1.436(10) yes
O101 . C125 . 1.407(9) yes
O102 . C122 . 1.383(9) yes
O102 . C125 . 1.405(11) yes
N1 . C7 . 1.457(9) yes
N1 . C8 . 1.488(8) yes
N1 . C11 . 1.395(10) yes
N2 . C9 . 1.498(10) yes
N2 . C10 . 1.508(8) yes
N2 . C12 . 1.497(9) yes
N2 . H1 . 0.89(2) no
N101 . C107 . 1.455(9) yes
N101 . C108 . 1.532(11) yes
N101 . C111 . 1.396(11) yes
N102 . C109 . 1.515(9) yes
N102 . C110 . 1.514(9) yes
N102 . C112 . 1.538(8) yes
N102 . H2 . 0.885(19) no
C1 . C2 . 1.470(10) yes
C1 . C6 . 1.343(12) yes
C2 . C3 . 1.354(12) yes
C2 . C7 . 1.479(11) yes
C3 . C4 . 1.360(13) yes
C3 . H31 . 0.950 no
C4 . C5 . 1.369(12) yes
C5 . C6 . 1.433(12) yes
C5 . H51 . 0.950 no
C6 . H61 . 0.950 no
C7 . H71 . 0.950 no
C7 . H72 . 0.950 no
C8 . C9 . 1.457(10) yes
C8 . H81 . 0.950 no
C8 . H82 . 0.950 no
C9 . H91 . 0.950 no
C9 . H92 . 0.950 no
C10 . C11 . 1.498(10) yes
C10 . H101 . 0.950 no
C10 . H102 . 0.950 no
C11 . H111 . 0.950 no
C11 . H112 . 0.952 no
C12 . C13 . 1.545(9) yes
C12 . C17 . 1.507(12) yes
C12 . H121 . 0.950 no
C13 . C14 . 1.555(10) yes
C13 . H131 . 0.950 no
C13 . H132 . 0.950 no
C14 . C15 . 1.510(11) yes
C14 . C18 . 1.552(13) yes
C14 . H141 . 0.950 no
C15 . C16 . 1.551(11) yes
C15 . C18 . 1.489(11) yes
C15 . C19 . 1.447(11) yes
C16 . C17 . 1.537(11) yes
C16 . H161 . 0.950 no
C16 . H162 . 0.950 no
C17 . H171 . 0.950 no
C17 . H172 . 0.950 no
C18 . H181 . 0.950 no
C18 . H182 . 0.950 no
C19 . C20 . 1.380(11) yes
C19 . C24 . 1.411(10) yes
C20 . C21 . 1.389(12) yes
C20 . H201 . 0.950 no
C21 . C22 . 1.446(12) yes
C22 . C23 . 1.404(16) yes
C23 . C24 . 1.248(13) yes
C23 . H231 . 0.950 no
C24 . H241 . 0.950 no
C25 . H251 . 0.950 no
C25 . H252 . 0.950 no
C101 . C102 . 1.332(11) yes
C101 . C106 . 1.444(14) yes
C102 . C103 . 1.412(9) yes
C102 . C107 . 1.544(11) yes
C103 . C104 . 1.413(11) yes
C103 . H1031 . 0.950 no
C104 . C105 . 1.326(11) yes
C105 . C106 . 1.333(14) yes
C105 . H1051 . 0.950 no
C106 . H1061 . 0.950 no
C107 . H1071 . 0.950 no
C107 . H1072 . 0.950 no
C108 . C109 . 1.521(10) yes
C108 . H1081 . 0.950 no
C108 . H1082 . 0.950 no
C109 . H1091 . 0.950 no
C109 . H1092 . 0.950 no
C110 . C111 . 1.554(9) yes
C110 . H1101 . 0.950 no
C110 . H1102 . 0.950 no
C111 . H1111 . 0.950 no
C111 . H1112 . 0.950 no
C112 . C113 . 1.543(9) yes
C112 . C117 . 1.498(9) yes
C112 . H1121 . 0.950 no
C113 . C114 . 1.507(9) yes
C113 . H1131 . 0.950 no
C113 . H1132 . 0.950 no
C114 . C115 . 1.496(10) yes
C114 . C118 . 1.545(10) yes
C114 . H1141 . 0.950 no
C115 . C116 . 1.510(10) yes
C115 . C118 . 1.482(10) yes
C115 . C119 . 1.547(9) yes
C116 . C117 . 1.509(10) yes
C116 . H1161 . 0.950 no
C116 . H1162 . 0.950 no
C117 . H1171 . 0.950 no
C117 . H1172 . 0.950 no
C118 . H1181 . 0.950 no
C118 . H1182 . 0.950 no
C119 . C120 . 1.413(11) yes
C119 . C124 . 1.407(11) yes
C120 . C121 . 1.349(11) yes
C120 . H1201 . 0.950 no
C121 . C122 . 1.311(12) yes
C122 . C123 . 1.329(12) yes
C123 . C124 . 1.515(11) yes
C123 . H1231 . 0.950 no
C124 . H1241 . 0.950 no
C125 . H1251 . 0.950 no
C125 . H1252 . 0.950 no
loop_
_geom_angle_atom_site_label_1
_geom_angle_site_symmetry_1
_geom_angle_atom_site_label_2
_geom_angle_site_symmetry_2
_geom_angle_atom_site_label_3
_geom_angle_site_symmetry_3
_geom_angle
_geom_angle_publ_flag
C21 . O1 . C25 . 94.3(7) yes
C22 . O2 . C25 . 98.7(7) yes
C121 . O101 . C125 . 104.9(7) yes
C122 . O102 . C125 . 104.2(6) yes
C7 . N1 . C8 . 110.7(6) yes
C7 . N1 . C11 . 115.5(7) yes
C8 . N1 . C11 . 109.7(6) yes
C9 . N2 . C10 . 106.5(5) yes
C9 . N2 . C12 . 115.2(6) yes
C10 . N2 . C12 . 112.3(5) yes
C9 . N2 . H1 . 108.1(16) no
C10 . N2 . H1 . 107.0(16) no
C12 . N2 . H1 . 107.5(16) no
C107 . N101 . C108 . 109.8(7) yes
C107 . N101 . C111 . 113.6(6) yes
C108 . N101 . C111 . 108.4(6) yes
C109 . N102 . C110 . 109.8(5) yes
C109 . N102 . C112 . 114.8(5) yes
C110 . N102 . C112 . 108.2(5) yes
C109 . N102 . H2 . 107.5(16) no
C110 . N102 . H2 . 109.0(16) no
C112 . N102 . H2 . 107.4(16) no
Br1 . C1 . C2 . 117.5(6) yes
Br1 . C1 . C6 . 120.2(6) yes
C2 . C1 . C6 . 122.3(7) yes
C1 . C2 . C3 . 115.7(7) yes
C1 . C2 . C7 . 122.9(8) yes
C3 . C2 . C7 . 121.3(7) yes
C2 . C3 . C4 . 121.1(7) yes
C2 . C3 . H31 . 119.5 no
C4 . C3 . H31 . 119.4 no
Cl1 . C4 . C3 . 119.7(6) yes
Cl1 . C4 . C5 . 115.1(7) yes
C3 . C4 . C5 . 125.1(9) yes
C4 . C5 . C6 . 115.4(8) yes
C4 . C5 . H51 . 122.0 no
C6 . C5 . H51 . 122.6 no
C5 . C6 . C1 . 120.0(7) yes
C5 . C6 . H61 . 120.0 no
C1 . C6 . H61 . 119.9 no
C2 . C7 . N1 . 112.3(7) yes
C2 . C7 . H71 . 108.2 no
N1 . C7 . H71 . 108.4 no
C2 . C7 . H72 . 109.5 no
N1 . C7 . H72 . 109.0 no
H71 . C7 . H72 . 109.5 no
N1 . C8 . C9 . 110.1(5) yes
N1 . C8 . H81 . 109.0 no
C9 . C8 . H81 . 109.3 no
N1 . C8 . H82 . 109.2 no
C9 . C8 . H82 . 109.7 no
H81 . C8 . H82 . 109.5 no
N2 . C9 . C8 . 114.7(6) yes
N2 . C9 . H91 . 108.6 no
C8 . C9 . H91 . 107.9 no
N2 . C9 . H92 . 107.9 no
C8 . C9 . H92 . 108.3 no
H91 . C9 . H92 . 109.5 no
N2 . C10 . C11 . 111.0(5) yes
N2 . C10 . H101 . 109.2 no
C11 . C10 . H101 . 109.2 no
N2 . C10 . H102 . 108.7 no
C11 . C10 . H102 . 109.2 no
H101 . C10 . H102 . 109.5 no
C10 . C11 . N1 . 112.2(7) yes
C10 . C11 . H111 . 108.7 no
N1 . C11 . H111 . 108.8 no
C10 . C11 . H112 . 108.0 no
N1 . C11 . H112 . 109.4 no
H111 . C11 . H112 . 109.7 no
N2 . C12 . C13 . 107.3(5) yes
N2 . C12 . C17 . 114.7(7) yes
C13 . C12 . C17 . 110.4(6) yes
N2 . C12 . H121 . 108.1 no
C13 . C12 . H121 . 108.5 no
C17 . C12 . H121 . 107.8 no
C12 . C13 . C14 . 114.8(6) yes
C12 . C13 . H131 . 108.5 no
C14 . C13 . H131 . 108.0 no
C12 . C13 . H132 . 107.8 no
C14 . C13 . H132 . 108.2 no
H131 . C13 . H132 . 109.5 no
C13 . C14 . C15 . 121.4(7) yes
C13 . C14 . C18 . 116.8(8) yes
C15 . C14 . C18 . 58.2(6) yes
C13 . C14 . H141 . 116.0 no
C15 . C14 . H141 . 115.8 no
C18 . C14 . H141 . 116.1 no
C14 . C15 . C16 . 115.3(7) yes
C14 . C15 . C18 . 62.3(5) yes
C16 . C15 . C18 . 114.2(7) yes
C14 . C15 . C19 . 122.9(8) yes
C16 . C15 . C19 . 111.6(6) yes
C18 . C15 . C19 . 122.5(7) yes
C15 . C16 . C17 . 116.9(6) yes
C15 . C16 . H161 . 107.5 no
C17 . C16 . H161 . 107.5 no
C15 . C16 . H162 . 107.7 no
C17 . C16 . H162 . 107.6 no
H161 . C16 . H162 . 109.5 no
C16 . C17 . C12 . 109.2(7) yes
C16 . C17 . H171 . 109.3 no
C12 . C17 . H171 . 109.2 no
C16 . C17 . H172 . 110.0 no
C12 . C17 . H172 . 109.6 no
H171 . C17 . H172 . 109.5 no
C14 . C18 . C15 . 59.5(5) yes
C14 . C18 . H181 . 120.1 no
C15 . C18 . H181 . 119.8 no
C14 . C18 . H182 . 120.0 no
C15 . C18 . H182 . 120.4 no
H181 . C18 . H182 . 109.5 no
C15 . C19 . C20 . 116.8(7) yes
C15 . C19 . C24 . 125.7(8) yes
C20 . C19 . C24 . 117.3(7) yes
C19 . C20 . C21 . 118.7(7) yes
C19 . C20 . H201 . 121.0 no
C21 . C20 . H201 . 120.4 no
C20 . C21 . O1 . 129.0(8) yes
C20 . C21 . C22 . 119.0(9) yes
O1 . C21 . C22 . 112.0(8) yes
C21 . C22 . O2 . 105.5(9) yes
C21 . C22 . C23 . 120.0(9) yes
O2 . C22 . C23 . 134.5(9) yes
C22 . C23 . C24 . 116.7(9) yes
C22 . C23 . H231 . 122.1 no
C24 . C23 . H231 . 121.2 no
C19 . C24 . C23 . 127.5(9) yes
C19 . C24 . H241 . 116.4 no
C23 . C24 . H241 . 116.0 no
O1 . C25 . O2 . 129.3(8) yes
O1 . C25 . H251 . 105.1 no
O2 . C25 . H251 . 103.5 no
O1 . C25 . H252 . 103.8 no
O2 . C25 . H252 . 104.9 no
H251 . C25 . H252 . 109.5 no
Br101 . C101 . C102 . 122.5(7) yes
Br101 . C101 . C106 . 116.3(7) yes
C102 . C101 . C106 . 121.1(9) yes
C101 . C102 . C103 . 118.8(8) yes
C101 . C102 . C107 . 122.0(7) yes
C103 . C102 . C107 . 119.1(7) yes
C102 . C103 . C104 . 119.1(7) yes
C102 . C103 . H1031 . 120.3 no
C104 . C103 . H1031 . 120.6 no
Cl101 . C104 . C103 . 116.2(6) yes
Cl101 . C104 . C105 . 124.2(7) yes
C103 . C104 . C105 . 119.6(8) yes
C104 . C105 . C106 . 123.3(9) yes
C104 . C105 . H1051 . 118.4 no
C106 . C105 . H1051 . 118.3 no
C101 . C106 . C105 . 117.7(8) yes
C101 . C106 . H1061 . 121.4 no
C105 . C106 . H1061 . 120.9 no
C102 . C107 . N101 . 110.7(7) yes
C102 . C107 . H1071 . 108.3 no
N101 . C107 . H1071 . 108.9 no
C102 . C107 . H1072 . 109.8 no
N101 . C107 . H1072 . 109.6 no
H1071 . C107 . H1072 . 109.5 no
N101 . C108 . C109 . 107.9(6) yes
N101 . C108 . H1081 . 109.9 no
C109 . C108 . H1081 . 110.0 no
N101 . C108 . H1082 . 109.5 no
C109 . C108 . H1082 . 110.0 no
H1081 . C108 . H1082 . 109.5 no
C108 . C109 . N102 . 110.4(5) yes
C108 . C109 . H1091 . 109.2 no
N102 . C109 . H1091 . 109.3 no
C108 . C109 . H1092 . 109.2 no
N102 . C109 . H1092 . 109.3 no
H1091 . C109 . H1092 . 109.5 no
N102 . C110 . C111 . 107.3(6) yes
N102 . C110 . H1101 . 109.9 no
C111 . C110 . H1101 . 109.8 no
N102 . C110 . H1102 . 109.9 no
C111 . C110 . H1102 . 110.5 no
H1101 . C110 . H1102 . 109.5 no
C110 . C111 . N101 . 113.9(6) yes
C110 . C111 . H1111 . 108.0 no
N101 . C111 . H1111 . 108.5 no
C110 . C111 . H1112 . 108.2 no
N101 . C111 . H1112 . 108.7 no
H1111 . C111 . H1112 . 109.5 no
N102 . C112 . C113 . 108.3(5) yes
N102 . C112 . C117 . 110.3(5) yes
C113 . C112 . C117 . 109.5(6) yes
N102 . C112 . H1121 . 109.4 no
C113 . C112 . H1121 . 109.9 no
C117 . C112 . H1121 . 109.5 no
C112 . C113 . C114 . 112.2(6) yes
C112 . C113 . H1131 . 108.6 no
C114 . C113 . H1131 . 108.1 no
C112 . C113 . H1132 . 109.2 no
C114 . C113 . H1132 . 109.3 no
H1131 . C113 . H1132 . 109.5 no
C113 . C114 . C115 . 121.1(6) yes
C113 . C114 . C118 . 117.2(6) yes
C115 . C114 . C118 . 58.3(4) yes
C113 . C114 . H1141 . 116.1 no
C115 . C114 . H1141 . 116.0 no
C118 . C114 . H1141 . 115.5 no
C114 . C115 . C116 . 118.5(6) yes
C114 . C115 . C118 . 62.5(5) yes
C116 . C115 . C118 . 116.8(6) yes
C114 . C115 . C119 . 119.0(6) yes
C116 . C115 . C119 . 112.4(6) yes
C118 . C115 . C119 . 119.2(6) yes
C115 . C116 . C117 . 114.4(6) yes
C115 . C116 . H1161 . 108.3 no
C117 . C116 . H1161 . 108.6 no
C115 . C116 . H1162 . 108.1 no
C117 . C116 . H1162 . 107.9 no
H1161 . C116 . H1162 . 109.5 no
C116 . C117 . C112 . 110.6(6) yes
C116 . C117 . H1171 . 109.1 no
C112 . C117 . H1171 . 109.0 no
C116 . C117 . H1172 . 109.6 no
C112 . C117 . H1172 . 109.1 no
H1171 . C117 . H1172 . 109.5 no
C114 . C118 . C115 . 59.2(4) yes
C114 . C118 . H1181 . 120.4 no
C115 . C118 . H1181 . 119.7 no
C114 . C118 . H1182 . 119.9 no
C115 . C118 . H1182 . 120.5 no
H1181 . C118 . H1182 . 109.5 no
C115 . C119 . C120 . 117.5(6) yes
C115 . C119 . C124 . 119.7(7) yes
C120 . C119 . C124 . 122.5(7) yes
C119 . C120 . C121 . 116.3(7) yes
C119 . C120 . H1201 . 121.7 no
C121 . C120 . H1201 . 122.0 no
O101 . C121 . C120 . 126.6(8) yes
O101 . C121 . C122 . 107.5(7) yes
C120 . C121 . C122 . 125.5(8) yes
O102 . C122 . C121 . 113.4(8) yes
O102 . C122 . C123 . 124.7(8) yes
C121 . C122 . C123 . 121.8(8) yes
C122 . C123 . C124 . 119.1(7) yes
C122 . C123 . H1231 . 120.0 no
C124 . C123 . H1231 . 120.9 no
C123 . C124 . C119 . 114.1(8) yes
C123 . C124 . H1241 . 123.1 no
C119 . C124 . H1241 . 122.8 no
O101 . C125 . O102 . 109.6(7) yes
O101 . C125 . H1251 . 110.3 no
O102 . C125 . H1251 . 109.0 no
O101 . C125 . H1252 . 108.6 no
O102 . C125 . H1252 . 109.9 no
H1251 . C125 . H1252 . 109.5 no


loop_
_geom_torsion_atom_site_label_1
_geom_torsion_atom_site_label_2
_geom_torsion_atom_site_label_3
_geom_torsion_atom_site_label_4
_geom_torsion
_geom_torsion_site_symmetry_1
_geom_torsion_site_symmetry_2
_geom_torsion_site_symmetry_3
_geom_torsion_site_symmetry_4
_geom_torsion_publ_flag
C25 O1 C21 C20 -179.2(9) . . . . no
C25 O1 C21 C22 3.8(9) . . . . no
C21 O1 C25 O2 -2.9(13) . . . . no
C25 O2 C22 C21 2.2(10) . . . . no
C25 O2 C22 C23 -178.3(12) . . . . no
C22 O2 C25 O1 0.4(14) . . . . no
C8 N1 C7 C2 -83.3(7) . . . . no
C11 N1 C7 C2 151.2(7) . . . . no
C7 N1 C8 C9 173.9(6) . . . . no
C11 N1 C8 C9 -57.3(8) . . . . no
C7 N1 C11 C10 -173.9(6) . . . . no
C8 N1 C11 C10 60.0(8) . . . . no
C10 N2 C9 C8 -53.9(7) . . . . no
C12 N2 C9 C8 -179.1(6) . . . . no
C9 N2 C10 C11 53.1(7) . . . . no
C12 N2 C10 C11 -180.0(6) . . . . no
C9 N2 C12 C13 -63.0(7) . . . . no
C9 N2 C12 C17 174.0(6) . . . . no
C10 N2 C12 C13 175.0(6) . . . . no
C10 N2 C12 C17 51.9(8) . . . . no
Br1 C1 C2 C3 -176.7(6) . . . . no
Br1 C1 C2 C7 -1.6(10) . . . . no
C6 C1 C2 C3 2.4(11) . . . . no
C6 C1 C2 C7 177.5(8) . . . . no
Br1 C1 C6 C5 -178.7(6) . . . . no
C2 C1 C6 C5 2.2(13) . . . . no
C1 C2 C3 C4 -2.7(11) . . . . no
C7 C2 C3 C4 -177.9(8) . . . . no
C1 C2 C7 N1 164.9(7) . . . . no
C3 C2 C7 N1 -20.3(10) . . . . no
C2 C3 C4 Cl1 -178.7(6) . . . . no
C2 C3 C4 C5 -1.9(14) . . . . no
Cl1 C4 C5 C6 -176.6(6) . . . . no
C3 C4 C5 C6 6.4(13) . . . . no
C4 C5 C6 C1 -6.4(12) . . . . no
N1 C8 C9 N2 56.3(8) . . . . no
N2 C10 C11 N1 -60.2(8) . . . . no
N2 C12 C13 C14 -171.1(7) . . . . no
C17 C12 C13 C14 -45.6(9) . . . . no
N2 C12 C17 C16 -174.2(6) . . . . no
C13 C12 C17 C16 64.5(8) . . . . no
C12 C13 C14 C15 13.7(11) . . . . no
C12 C13 C14 C18 81.1(8) . . . . no
C13 C14 C15 C16 -1.3(12) . . . . no
C13 C14 C15 C18 104.0(9) . . . . no
C13 C14 C15 C19 -143.3(8) . . . . no
C18 C14 C15 C16 -105.3(8) . . . . no
C18 C14 C15 C19 112.7(8) . . . . no
C13 C14 C18 C15 -112.0(8) . . . . no
C14 C15 C16 C17 21.1(11) . . . . no
C18 C15 C16 C17 -48.3(10) . . . . no
C19 C15 C16 C17 167.3(7) . . . . no
C16 C15 C18 C14 106.9(7) . . . . no
C19 C15 C18 C14 -113.1(10) . . . . no
C14 C15 C19 C20 62.6(10) . . . . no
C14 C15 C19 C24 -112.9(10) . . . . no
C16 C15 C19 C20 -80.6(9) . . . . no
C16 C15 C19 C24 103.9(9) . . . . no
C18 C15 C19 C20 138.6(8) . . . . no
C18 C15 C19 C24 -37.0(13) . . . . no
C15 C16 C17 C12 -53.2(9) . . . . no
C15 C19 C20 C21 -177.9(7) . . . . no
C24 C19 C20 C21 -2.0(11) . . . . no
C15 C19 C24 C23 -175.1(10) . . . . no
C20 C19 C24 C23 9.4(14) . . . . no
C19 C20 C21 O1 -178.1(8) . . . . no
C19 C20 C21 C22 -1.3(12) . . . . no
O1 C21 C22 O2 -4.2(11) . . . . no
O1 C21 C22 C23 176.1(9) . . . . no
C20 C21 C22 O2 178.5(8) . . . . no
C20 C21 C22 C23 -1.2(14) . . . . no
O2 C22 C23 C24 -172.3(11) . . . . no
C21 C22 C23 C24 7.3(15) . . . . no
C22 C23 C24 C19 -11.7(16) . . . . no
C125 O101 C121 C120 178.7(9) . . . . no
C125 O101 C121 C122 5.7(9) . . . . no
C121 O101 C125 O102 -6.4(9) . . . . no
C125 O102 C122 C121 -1.1(10) . . . . no
C125 O102 C122 C123 179.9(9) . . . . no
C122 O102 C125 O101 4.8(9) . . . . no
C108 N101 C107 C102 -148.2(6) . . . . no
C111 N101 C107 C102 90.2(8) . . . . no
C107 N101 C108 C109 173.9(6) . . . . no
C111 N101 C108 C109 -61.5(7) . . . . no
C107 N101 C111 C110 -175.2(7) . . . . no
C108 N101 C111 C110 62.5(8) . . . . no
C110 N102 C109 C108 -59.2(7) . . . . no
C112 N102 C109 C108 178.7(6) . . . . no
C109 N102 C110 C111 54.6(6) . . . . no
C112 N102 C110 C111 -179.4(5) . . . . no
C109 N102 C112 C113 -44.8(7) . . . . no
C109 N102 C112 C117 -164.5(6) . . . . no
C110 N102 C112 C113 -167.8(5) . . . . no
C110 N102 C112 C117 72.5(6) . . . . no
Br101 C101 C102 C103 -177.9(6) . . . . no
Br101 C101 C102 C107 0.0(12) . . . . no
C106 C101 C102 C103 -2.5(13) . . . . no
C106 C101 C102 C107 175.4(8) . . . . no
Br101 C101 C106 C105 -177.6(7) . . . . no
C102 C101 C106 C105 6.8(14) . . . . no
C101 C102 C103 C104 -1.3(12) . . . . no
C107 C102 C103 C104 -179.2(7) . . . . no
C101 C102 C107 N101 -162.2(8) . . . . no
C103 C102 C107 N101 15.6(10) . . . . no
C102 C103 C104 Cl101 -176.2(6) . . . . no
C102 C103 C104 C105 0.8(12) . . . . no
Cl101 C104 C105 C106 -179.4(8) . . . . no
C103 C104 C105 C106 3.9(14) . . . . no
C104 C105 C106 C101 -7.5(15) . . . . no
N101 C108 C109 N102 60.4(8) . . . . no
N102 C110 C111 N101 -59.5(8) . . . . no
N102 C112 C113 C114 -171.1(5) . . . . no
C117 C112 C113 C114 -50.9(7) . . . . no
N102 C112 C117 C116 -173.9(6) . . . . no
C113 C112 C117 C116 67.2(8) . . . . no
C112 C113 C114 C115 19.3(8) . . . . no
C112 C113 C114 C118 87.0(7) . . . . no
C113 C114 C115 C116 -2.4(10) . . . . no
C113 C114 C115 C118 104.8(7) . . . . no
C113 C114 C115 C119 -145.3(6) . . . . no
C118 C114 C115 C116 -107.2(7) . . . . no
C118 C114 C115 C119 109.9(7) . . . . no
C113 C114 C118 C115 -111.4(7) . . . . no
C114 C115 C116 C117 17.0(9) . . . . no
C118 C115 C116 C117 -54.7(9) . . . . no
C119 C115 C116 C117 162.2(6) . . . . no
C116 C115 C118 C114 110.0(7) . . . . no
C119 C115 C118 C114 -109.6(7) . . . . no
C114 C115 C119 C120 87.6(9) . . . . no
C114 C115 C119 C124 -86.0(9) . . . . no
C116 C115 C119 C120 -57.5(9) . . . . no
C116 C115 C119 C124 128.9(8) . . . . no
C118 C115 C119 C120 160.4(7) . . . . no
C118 C115 C119 C124 -13.2(10) . . . . no
C115 C116 C117 C112 -49.5(9) . . . . no
C115 C119 C120 C121 -174.5(7) . . . . no
C124 C119 C120 C121 -1.1(13) . . . . no
C115 C119 C124 C123 -178.9(7) . . . . no
C120 C119 C124 C123 7.8(12) . . . . no
C119 C120 C121 O101 -176.8(8) . . . . no
C119 C120 C121 C122 -5.0(14) . . . . no
O101 C121 C122 O102 -3.0(10) . . . . no
O101 C121 C122 C123 176.2(8) . . . . no
C120 C121 C122 O102 -176.1(8) . . . . no
C120 C121 C122 C123 3.1(15) . . . . no
O102 C122 C123 C124 -176.3(8) . . . . no
C121 C122 C123 C124 4.7(13) . . . . no
C122 C123 C124 C119 -9.6(12) . . . . no

_iucr_refine_instructions_details 
;
#
# Punched on 05/09/24 at 01:30:21
#
#LIST     12                                                                    
BLOCK 
CONT SCALE 
CONT BR   (     1 ,X'S,U'S)  UNTIL C    (   125 ) 
CONT H    (     2 ,X'S,U[ISO])  UNTIL H    (     1 ) 
CONT ENANTIO 
RIDE C   (   3,X'S) H   (  31,X'S) 
RIDE C   (   5,X'S) H   (  51,X'S) 
RIDE C   (   6,X'S) H   (  61,X'S) 
RIDE C   (   7,X'S) H   (  71,X'S) H   (  72,X'S) 
RIDE C   (   8,X'S) H   (  81,X'S) H   (  82,X'S) 
RIDE C   (   9,X'S) H   (  91,X'S) H   (  92,X'S) 
RIDE C   (  10,X'S) H   ( 101,X'S) H   ( 102,X'S) 
RIDE C   (  11,X'S) H   ( 111,X'S) 
RIDE C   (  12,X'S) H   ( 121,X'S) 
RIDE C   (  13,X'S) H   ( 131,X'S) H   ( 132,X'S) 
RIDE C   (  14,X'S) H   ( 141,X'S) 
RIDE C   (  16,X'S) H   ( 161,X'S) H   ( 162,X'S) 
RIDE C   (  17,X'S) H   ( 171,X'S) H   ( 172,X'S) 
RIDE C   (  18,X'S) H   ( 181,X'S) H   ( 182,X'S) 
RIDE C   (  20,X'S) H   ( 201,X'S) 
RIDE C   (  23,X'S) H   ( 231,X'S) 
RIDE C   (  24,X'S) H   ( 241,X'S) 
RIDE C   (  25,X'S) H   ( 251,X'S) H   ( 252,X'S) 
RIDE C   ( 103,X'S) H   (1031,X'S) 
RIDE C   ( 105,X'S) H   (1051,X'S) 
RIDE C   ( 106,X'S) H   (1061,X'S) 
RIDE C   ( 107,X'S) H   (1071,X'S) H   (1072,X'S) 
RIDE C   ( 108,X'S) H   (1081,X'S) H   (1082,X'S) 
RIDE C   ( 109,X'S) H   (1091,X'S) H   (1092,X'S) 
RIDE C   ( 110,X'S) H   (1101,X'S) H   (1102,X'S) 
RIDE C   ( 111,X'S) H   (1111,X'S) H   (1112,X'S) 
RIDE C   ( 112,X'S) H   (1121,X'S) 
RIDE C   ( 113,X'S) H   (1131,X'S) H   (1132,X'S) 
RIDE C   ( 114,X'S) H   (1141,X'S) 
RIDE C   ( 116,X'S) H   (1161,X'S) H   (1162,X'S) 
RIDE C   ( 117,X'S) H   (1171,X'S) H   (1172,X'S) 
RIDE C   ( 118,X'S) H   (1181,X'S) H   (1182,X'S) 
RIDE C   ( 120,X'S) H   (1201,X'S) 
RIDE C   ( 123,X'S) H   (1231,X'S) 
RIDE C   ( 124,X'S) H   (1241,X'S) 
RIDE C   ( 125,X'S) H   (1251,X'S) H   (1252,X'S) 
END                                                                             
#
# Punched on 05/09/24 at 01:30:21
#
#LIST     16                                                                    
NO 
REM   HREST   START (DO NOT REMOVE THIS LINE) 
REM NO H  NO #H U MULT   DIST 
REM C-H 
REM >4           1.5    .96 DISORDER 
REM 1      1     1.2    .93 C C-H (ACETYLENE) 
REM 1      2     1.2    .93 C-C(H)-C 
REM 1      3     1.2    .98 (C)3-C-H 
REM 2      1     1.2    .93 C=C-H(2) 
REM 2      2     1.2    .97 (C)2-C-(H)2 
REM 3      1     1.5    .96 C-C-(H)3 
REM N-H 
REM >4           1.5    .89 DISORDER 
REM 1      1     1.2    .86 N-N/H 
REM 1      2     1.2    .86 (C)2-N-H 
REM 1      3     1.2    .89 (C)3-N-H 
REM 2      1     1.2    .86 C-N-(H)2 
REM 2      2     1.2    .89 (C)2-N-(H)2 
REM 3      1     1.2    .89 C-H-(H)3 
REM O-H 
REM 1      1     1.5    .82 O-H 
REM 
REM DIST      ESD = 0.02 
REM VIB       ESD = 0.002 
REM ANGLE     ESD = 2.0 
REM 
REM TO ACTIVATE THE VIB RESTRAINTS, REMOVE LEADING REM 
REM POSSIBLY DISORDERED, NO OF H ATOMS=     1 
DIST 0.89, 0.02 = 
CONT N ( 2) TO H(1) 
REST 0.044, 0.002 = H(1,U[ISO]) 
ANGLE 109.54, 2.0 = 
CONT C(9) TO N ( 2) TO H(1) 
CONT C(10) TO N ( 2) TO H(1) 
CONT C(12) TO N ( 2) TO H(1) 
REM POSSIBLY DISORDERED, NO OF H ATOMS=     1 
DIST 0.89, 0.02 = 
CONT N ( 102) TO H(2) 
REST 0.037, 0.002 = H(2,U[ISO]) 
ANGLE 109.54, 2.0 = 
CONT C(109) TO N ( 102) TO H(2) 
CONT C(110) TO N ( 102) TO H(2) 
CONT C(112) TO N ( 102) TO H(2) 
REM   HREST   END (DO NOT REMOVE THIS LINE) 
RESTRAIN 0.0, 0.007 = C(10,U[22])-C(10,U[33]) 
RESTRAIN 0.0, 0.007 = C(25,U[11])-C(25,U[33]) 
RESTRAIN 0.0, 0.007 = C(25,U[22])-C(25,U[33]) 
RESTRAIN 0.0, 0.007 = C(125,U[11])-C(125,U[33]) 
RESTRAIN 0.0, 0.007 = C(125,U[13])-C(125,U[23]) 
U(IJ)'S  0.0, 0.010000 = C(112) TO C(117) 
U(IJ)'S  0.0, 0.010000 = N(1) TO C(8) 
U(IJ)'S  0.0, 0.010000 = N(2) TO C(12) 
U(IJ)'S  0.0, 0.010000 = O(102) TO C(125) 
U(IJ)'S  0.0, 0.010000 = C(112) TO C(117) 
U(IJ)'S  0.0, 0.010000 = C(8) TO C(9) 
U(IJ)'S  0.0, 0.005000 = O(102) TO C(122) 
U(IJ)'S  0.0, 0.010000 = C(104) TO C(105) 
U(IJ)'S  0.0, 0.005000 = C(16) TO C(17) 
U(IJ)'S  0.0, 0.005000 = C(17) TO C(18) 
U(IJ)'S  0.0, 0.010000 = C(22) TO C(23) 
U(IJ)'S  0.0, 0.010000 = C(120) TO C(121) 
U(IJ)'S  0.0, 0.010000 = C(21) TO C(121) 
U(IJ)'S  0.0, 0.010000 = C(10) TO C(11) 
U(IJ)'S  0.0, 0.010000 = C(13) TO C(17) 
END                                                                             
;

_refine_special_details          
;
?
  Reflections are selected by the following conditions :-
  Minimum value of SINTH/L**2   is  0.100E-01
  Minimum value of RATIO        is  -3.00
;
# end of ARCHIVE-HKL.CIF 
_chemical_name_common            'BMS Compound A'
_exptl_crystal_recrystallization_method 
'Re-crystallisation from solvent: ethanol/ethyl acetate'
